# Supplementary material for: A pan-disease and population-level single-cell TCRαβ repertoire reference
Source: Cell Discov. 2025 Oct 14;11:82. doi: 10.1038/s41421-025-00836-7 (PMC12521495; doi:10.1038/s41421-025-00836-7)
Supplement: Supplementary file 3 — Supplementary Table S2 [file 41421_2025_836_MOESM3_ESM.xlsx]

## Sheet: Sheet1
Supplementary Table 2. Meta information of samples collected in the Bulk TCR sequencing datasets. - Project ID: unique name for each project - Sample Name: unique name for each biological sample - Library Layout: PE: Pair-ended; SE: single-ended - AvgSpotLen: Expected average length for all reads - Disease: Disease of the biological sample - Disease Type: Disease type of the biological sample - S…
Project ID	Sample Name	Library Layout	AvgSpotLen	Disease	Disease Type	Source Tissue Organ	Tissue Meta Type	Cell Type	Cell Type Major	Other Info
PRJNA330606	SRR4102112	PE	150	Breast Cancer	Solid tumor	Axillary lymph node	Lymph node			breast cancer TRB repertoire data
PRJNA330606	SRR4102111	PE	150	Breast Cancer	Solid tumor	Axillary lymph node	Lymph node			breast cancer TRB repertoire data
PRJNA330606	SRR4102110	PE	150	Breast Cancer	Solid tumor	Axillary lymph node	Lymph node			breast cancer TRB repertoire data
PRJNA330606	SRR4102109	PE	150	Breast Cancer	Solid tumor	Axillary lymph node	Lymph node			breast cancer TRB repertoire data
PRJNA330606	SRR4102108	PE	150	Breast Cancer	Solid tumor	Axillary lymph node	Lymph node			breast cancer TRB repertoire data
PRJNA330606	SRR4102107	PE	150	Breast Cancer	Solid tumor	Axillary lymph node	Lymph node			breast cancer TRB repertoire data
PRJNA330606	SRR4102106	PE	150	Breast Cancer	Solid tumor	Breast, Tumor-adjacent	Normal tissue			breast cancer TRB repertoire data
PRJNA330606	SRR4102105	PE	150	Breast Cancer	Solid tumor	Breast, Tumor-adjacent	Normal tissue			breast cancer TRB repertoire data
PRJNA330606	SRR4102104	PE	150	Breast Cancer	Solid tumor	Breast, Tumor-adjacent	Normal tissue			breast cancer TRB repertoire data
PRJNA330606	SRR4102103	PE	150	Breast Cancer	Solid tumor	Breast, Tumor-adjacent	Normal tissue			breast cancer TRB repertoire data
PRJNA330606	SRR4102102	PE	150	Breast Cancer	Solid tumor	Breast, Tumor-adjacent	Normal tissue			breast cancer TRB repertoire data
PRJNA330606	SRR4102101	PE	150	Breast Cancer	Solid tumor	Breast, Tumor-adjacent	Normal tissue			breast cancer TRB repertoire data
PRJNA330606	SRR4102100	PE	150	Breast Cancer	Solid tumor	Breast, Tumor, Infiltrating cell	TIL			breast cancer TRB repertoire data
PRJNA330606	SRR4102099	PE	150	Breast Cancer	Solid tumor	Breast, Tumor, Infiltrating cell	TIL			breast cancer TRB repertoire data
PRJNA330606	SRR4102098	PE	150	Breast Cancer	Solid tumor	Breast, Tumor, Infiltrating cell	TIL			breast cancer TRB repertoire data
PRJNA330606	SRR4102097	PE	150	Breast Cancer	Solid tumor	Breast, Tumor, Infiltrating cell	TIL			breast cancer TRB repertoire data
PRJNA330606	SRR4102096	PE	150	Breast Cancer	Solid tumor	Breast, Tumor, Infiltrating cell	TIL			breast cancer TRB repertoire data
PRJNA330606	SRR4102095	PE	150	Breast Cancer	Solid tumor	Breast, Tumor, Infiltrating cell	TIL			breast cancer TRB repertoire data
PRJNA330606	SRR4084238	PE	100	Breast Cancer	Solid tumor	Breast, Tumor, Infiltrating cell	TIL			breast cancer TRB repertoire data
PRJNA330606	SRR4084237	PE	100	Breast Cancer	Solid tumor	Breast, Tumor, Infiltrating cell	TIL			breast cancer TRB repertoire data
PRJNA330606	SRR4084236	PE	100	Breast Cancer	Solid tumor	Breast, Tumor, Infiltrating cell	TIL			breast cancer TRB repertoire data
PRJNA330606	SRR4084235	PE	100	Breast Cancer	Solid tumor	Breast, Tumor, Infiltrating cell	TIL			breast cancer TRB repertoire data
PRJNA330606	SRR4084234	PE	100	Breast Cancer	Solid tumor	Breast, Tumor-adjacent	Normal tissue			breast cancer TRB repertoire data
PRJNA330606	SRR4084233	PE	100	Breast Cancer	Solid tumor	Breast, Tumor-adjacent	Normal tissue			breast cancer TRB repertoire data
PRJNA330606	SRR4084232	PE	100	Breast Cancer	Solid tumor	Breast, Tumor-adjacent	Normal tissue			breast cancer TRB repertoire data
PRJNA330606	SRR4084231	PE	100	Breast Cancer	Solid tumor	Breast, Tumor-adjacent	Normal tissue			breast cancer TRB repertoire data
PRJNA330606	SRR4084230	PE	100	Breast Cancer	Solid tumor	Axillary lymph node	Lymph node			breast cancer TRB repertoire data
PRJNA330606	SRR4084229	PE	100	Breast Cancer	Solid tumor	Axillary lymph node	Lymph node			breast cancer TRB repertoire data
PRJNA330606	SRR4084228	PE	100	Breast Cancer	Solid tumor	Axillary lymph node	Lymph node			breast cancer TRB repertoire data
PRJNA330606	SRR4084227	PE	100	Breast Cancer	Solid tumor	Axillary lymph node	Lymph node			breast cancer TRB repertoire data
PRJNA330606	SRR4084226	PE	100	Breast Cancer	Solid tumor	Axillary lymph node	Lymph node			breast cancer TRB repertoire data
PRJNA330606	SRR4084225	PE	100	Breast Cancer	Solid tumor	Axillary lymph node	Lymph node			breast cancer TRB repertoire data
PRJNA330606	SRR4084224	PE	100	Breast Cancer	Solid tumor	Axillary lymph node	Lymph node			breast cancer TRB repertoire data
PRJNA330606	SRR4084223	PE	100	Breast Cancer	Solid tumor	Axillary lymph node	Lymph node			breast cancer TRB repertoire data
PRJNA330606	SRR4084222	PE	100	Breast Cancer	Solid tumor	Axillary lymph node	Lymph node			breast cancer TRB repertoire data
PRJNA330606	SRR4084221	PE	100	Breast Cancer	Solid tumor	Axillary lymph node	Lymph node			breast cancer TRB repertoire data
PRJNA330606	SRR4084220	PE	100	Breast Cancer	Solid tumor	Breast, Tumor-adjacent	Normal tissue			breast cancer TRB repertoire data
PRJNA330606	SRR4084219	PE	100	Breast Cancer	Solid tumor	Breast, Tumor-adjacent	Normal tissue			breast cancer TRB repertoire data
PRJNA330606	SRR4084218	PE	100	Breast Cancer	Solid tumor	Breast, Tumor-adjacent	Normal tissue			breast cancer TRB repertoire data
PRJNA330606	SRR4084217	PE	100	Breast Cancer	Solid tumor	Breast, Tumor-adjacent	Normal tissue			breast cancer TRB repertoire data
PRJNA330606	SRR4084216	PE	100	Breast Cancer	Solid tumor	Breast, Tumor-adjacent	Normal tissue			breast cancer TRB repertoire data
PRJNA330606	SRR4084215	PE	100	Breast Cancer	Solid tumor	Breast, Tumor-adjacent	Normal tissue			breast cancer TRB repertoire data
PRJNA330606	SRR4084214	PE	100	Breast Cancer	Solid tumor	Breast, Tumor, Infiltrating cell	TIL			breast cancer TRB repertoire data
PRJNA330606	SRR4084213	PE	100	Breast Cancer	Solid tumor	Breast, Tumor, Infiltrating cell	TIL			breast cancer TRB repertoire data
PRJNA330606	SRR4084212	PE	100	Breast Cancer	Solid tumor	Breast, Tumor, Infiltrating cell	TIL			breast cancer TRB repertoire data
PRJNA330606	SRR4084211	PE	100	Breast Cancer	Solid tumor	Breast, Tumor, Infiltrating cell	TIL			breast cancer TRB repertoire data
PRJNA330606	SRR4084210	PE	100	Breast Cancer	Solid tumor	Breast, Tumor, Infiltrating cell	TIL			breast cancer TRB repertoire data
PRJNA330606	SRR4084209	PE	100	Breast Cancer	Solid tumor	Breast, Tumor, Infiltrating cell	TIL			breast cancer TRB repertoire data
PRJNA393498	SRR5812687	PE	100	Ankylosing Spondylitis	Autoimmune inflammation	Blood	PBMC	CD3+CD8-TRBV9+	CD4	NGS of human TCR: peripheral blood Zbot-8neg
PRJNA393498	SRR5812686	PE	100	Ankylosing Spondylitis	Autoimmune inflammation	Blood	PBMC	PBMC		NGS of human TCR: peripheral blood Uv
PRJNA393498	SRR5812685	PE	100	Ankylosing Spondylitis	Autoimmune inflammation	Blood	PBMC	CD3+CD8+TRBV9+	CD8	NGS of human TCR: peripheral blood Zbot-BV9
PRJNA393498	SRR5812684	PE	100	Ankylosing Spondylitis	Autoimmune inflammation	Blood	PBMC	PBMC		NGS of human TCR: peripheral blood Abr
PRJNA393498	SRR5812683	PE	100	Ankylosing Spondylitis	Autoimmune inflammation	Blood	PBMC	PBMC		NGS of human TCR: peripheral blood Abd
PRJNA393498	SRR5812682	PE	100	Ankylosing Spondylitis	Autoimmune inflammation	Blood	PBMC	PBMC		NGS of human TCR: peripheral blood Bost
PRJNA393498	SRR5812681	PE	100	Ankylosing Spondylitis	Autoimmune inflammation	Blood	PBMC	PBMC		NGS of human TCR: peripheral blood Bal
PRJNA393498	SRR5812680	PE	165	Ankylosing Spondylitis	Autoimmune inflammation	Blood	PBMC	PBMC		NGS of human TCR: peripheral blood DL
PRJNA393498	SRR5812679	PE	100	Ankylosing Spondylitis	Autoimmune inflammation	Blood	PBMC	CD4+	CD4	NGS of human TCR: peripheral blood Luk_4
PRJNA393498	SRR5812678	PE	100	Ankylosing Spondylitis	Autoimmune inflammation	Blood	PBMC	CD4+	CD4	NGS of human TCR: peripheral blood Dv_PB_4
PRJNA393498	SRR5812677	PE	100	Ankylosing Spondylitis	Autoimmune inflammation	Blood	PBMC	PBMC		NGS of human TCR: peripheral blood Dv_PB_F
PRJNA393498	SRR5812676	PE	100	Ankylosing Spondylitis	Autoimmune inflammation	Synovial fluid	Synovial fluid	CD4+	CD4	NGS of human TCR: synovial fluid Dv_SF_4
PRJNA393498	SRR5812675	PE	100	Ankylosing Spondylitis	Autoimmune inflammation	Blood	PBMC	CD8+	CD8	NGS of human TCR: peripheral blood Dv_PB_8
PRJNA393498	SRR5812674	PE	100	Ankylosing Spondylitis	Autoimmune inflammation	Blood	PBMC	PBMC		NGS of human TCR: peripheral blood Zbot
PRJNA393498	SRR5812673	PE	100	Ankylosing Spondylitis	Autoimmune inflammation	Blood	PBMC	PBMC		NGS of human TCR: peripheral blood Luk_F
PRJNA393498	SRR5812672	PE	100	Ankylosing Spondylitis	Autoimmune inflammation	Blood	PBMC	CD4+	CD4	NGS of human TCR: peripheral blood i111-2.5-4
PRJNA393498	SRR5812671	PE	100	Ankylosing Spondylitis	Autoimmune inflammation	Blood	PBMC	CD8+	CD8	NGS of human TCR: peripheral blood i111-2.5-8
PRJNA393498	SRR5812670	PE	100	Ankylosing Spondylitis	Autoimmune inflammation	Blood	PBMC	PBMC		NGS of human TCR: peripheral blood i70
PRJNA393498	SRR5812669	PE	100	Ankylosing Spondylitis	Autoimmune inflammation	Blood	PBMC	PBMC		NGS of human TCR: peripheral blood Kal_PB_F
PRJNA393498	SRR5812668	PE	100	Ankylosing Spondylitis	Autoimmune inflammation	Blood	PBMC	CD4+	CD4	NGS of human TCR: peripheral blood Kal_PB_4
PRJNA393498	SRR5812667	PE	100	Ankylosing Spondylitis	Autoimmune inflammation	Blood	PBMC	CD8+	CD8	NGS of human TCR: peripheral blood Kal_PB_8
PRJNA393498	SRR5812666	PE	100	Ankylosing Spondylitis	Autoimmune inflammation	Synovial fluid	Synovial fluid	CD8+	CD8	NGS of human TCR: synovial fluid Kal_SF_8
PRJNA393498	SRR5812665	PE	100	Ankylosing Spondylitis	Autoimmune inflammation	Synovial fluid	Synovial fluid	CD4+	CD4	NGS of human TCR: synovial fluid Kal_SF_4
PRJNA393498	SRR5812664	PE	100	Ankylosing Spondylitis	Autoimmune inflammation	Blood	PBMC	PBMC		NGS of human TCR: peripheral blood KM
PRJNA393498	SRR5812663	PE	50	Ankylosing Spondylitis	Autoimmune inflammation	Synovial fluid	Synovial fluid	TRBV9+		NGS of human TCR: synovial fluid Kos_SF_TRBV9
PRJNA393498	SRR5812662	PE	100	Ankylosing Spondylitis	Autoimmune inflammation	Blood	PBMC	PBMC		NGS of human TCR: peripheral blood Vas
PRJNA393498	SRR5812661	PE	100	Ankylosing Spondylitis	Autoimmune inflammation	Blood	PBMC	PBMC		NGS of human TCR: peripheral blood Vats
PRJNA393498	SRR5812660	PE	150	Ankylosing Spondylitis	Autoimmune inflammation	Blood	PBMC	PBMC		NGS of human TCR: peripheral blood TwHM1_F2
PRJNA393498	SRR5812659	PE	150	Ankylosing Spondylitis	Autoimmune inflammation	Blood	PBMC	PBMC		NGS of human TCR: peripheral blood TwHM1_F3
PRJNA393498	SRR5812658	PE	150	Ankylosing Spondylitis	Autoimmune inflammation	Blood	PBMC	PBMC		NGS of human TCR: peripheral blood TwHM2_F1
PRJNA393498	SRR5812657	PE	150	Ankylosing Spondylitis	Autoimmune inflammation	Blood	PBMC	PBMC		NGS of human TCR: peripheral blood TwHM2_F2
PRJNA393498	SRR5812656	PE	100	Ankylosing Spondylitis	Autoimmune inflammation	Synovial fluid	Synovial fluid	CD4+	CD4	NGS of human TCR: synovial fluid Mikh_SF_4
PRJNA393498	SRR5812655	PE	100	Ankylosing Spondylitis	Autoimmune inflammation	Blood	PBMC	CD3+CD8+TRBV9+	CD8	NGS of human TCR: peripheral blood OB-BV9
PRJNA393498	SRR5812654	PE	100	Ankylosing Spondylitis	Autoimmune inflammation	Blood	PBMC	CD8+	CD8	NGS of human TCR: peripheral blood Mikh_PB_8
PRJNA393498	SRR5812653	PE	100	Ankylosing Spondylitis	Autoimmune inflammation	Synovial fluid	Synovial fluid	CD8+	CD8	NGS of human TCR: synovial fluid Mikh_SF_8
PRJNA393498	SRR5812652	PE	100	Ankylosing Spondylitis	Autoimmune inflammation	Blood	PBMC	PBMC		NGS of human TCR: peripheral blood Mikh_PB_F
PRJNA393498	SRR5812651	PE	100	Ankylosing Spondylitis	Autoimmune inflammation	Blood	PBMC	CD4+		NGS of human TCR: peripheral blood Mikh_PB_4
PRJNA393498	SRR5812650	PE	100	Ankylosing Spondylitis	Autoimmune inflammation	Blood	PBMC	CD8+		NGS of human TCR: peripheral blood Luk_8
PRJNA393498	SRR5812649	PE	100	Ankylosing Spondylitis	Autoimmune inflammation	Blood	PBMC	PBMC		NGS of human TCR: peripheral blood Mart
PRJNA393498	SRR5812648	PE	100	Ankylosing Spondylitis	Autoimmune inflammation	Blood	PBMC	PBMC		NGS of human TCR: peripheral blood ZN
PRJNA393498	SRR5812647	PE	100	Ankylosing Spondylitis	Autoimmune inflammation	Blood	PBMC	CD3+CD8+TRBV9+	CD8	NGS of human TCR: peripheral blood ZN-BV9
PRJNA393498	SRR5812646	PE	100	Ankylosing Spondylitis	Autoimmune inflammation	Blood	PBMC	CD3+CD8-TRBV9+	CD4	NGS of human TCR: peripheral blood OB-8neg
PRJNA393498	SRR5812645	PE	100	Ankylosing Spondylitis	Autoimmune inflammation	Blood	PBMC	PBMC		NGS of human TCR: peripheral blood OB
PRJNA393498	SRR5812644	PE	100	Ankylosing Spondylitis	Autoimmune inflammation	Blood	PBMC	PBMC		NGS of human TCR: peripheral blood LP
PRJNA393498	SRR5812643	PE	100	Ankylosing Spondylitis	Autoimmune inflammation	Blood	PBMC	CD3+CD8-TRBV9+	CD4	NGS of human TCR: peripheral blood ZN-8neg
PRJNA393498	SRR5812642	PE	100	Ankylosing Spondylitis	Autoimmune inflammation	Blood	PBMC	PBMC		NGS of human TCR: peripheral blood LN
PRJNA393498	SRR5812641	PE	150	Ankylosing Spondylitis	Autoimmune inflammation	Blood	PBMC	PBMC		NGS of human TCR: peripheral blood TwHM2_F3
PRJNA393498	SRR5812640	PE	100	Ankylosing Spondylitis	Autoimmune inflammation	Blood	PBMC	CD3+CD8-TRBV9+	CD4	NGS of human TCR: peripheral blood ZK-8neg
PRJNA393498	SRR5812639	PE	100	Ankylosing Spondylitis	Autoimmune inflammation	Blood	PBMC	CD3+CD8+TRBV9+	CD8	NGS of human TCR: peripheral blood ZK-BV9
PRJNA393498	SRR5812638	PE	100	Ankylosing Spondylitis	Autoimmune inflammation	Blood	PBMC	PBMC		NGS of human TCR: peripheral blood Vol
PRJNA393498	SRR5812637	PE	100	Ankylosing Spondylitis	Autoimmune inflammation	Blood	PBMC	PBMC		NGS of human TCR: peripheral blood Zakh
PRJNA393498	SRR5812636	PE	100	Ankylosing Spondylitis	Autoimmune inflammation	Blood	PBMC	PBMC		NGS of human TCR: peripheral blood i111-0
PRJNA393498	SRR5812635	PE	100	Ankylosing Spondylitis	Autoimmune inflammation	Blood	PBMC	CD8+	CD8	NGS of human TCR: peripheral blood i110-2.5-8
PRJNA393498	SRR5812634	PE	100	Ankylosing Spondylitis	Autoimmune inflammation	Blood	PBMC	CD3+CD8-TRBV9+	CD4	NGS of human TCR: peripheral blood LN-8neg
PRJNA393498	SRR5812633	PE	100	Ankylosing Spondylitis	Autoimmune inflammation	Blood	PBMC	CD3+CD8+TRBV9+	CD8	NGS of human TCR: peripheral blood LN-BV9
PRJNA393498	SRR5812632	PE	100	Ankylosing Spondylitis	Autoimmune inflammation	Blood	PBMC	PBMC		NGS of human TCR: peripheral blood LK
PRJNA393498	SRR5812631	PE	100	Ankylosing Spondylitis	Autoimmune inflammation	Blood	PBMC	CD3+CD8-TRBV9+	CD4	NGS of human TCR: peripheral blood LK-8neg
PRJNA393498	SRR5812630	PE	100	Ankylosing Spondylitis	Autoimmune inflammation	Blood	PBMC	CD3+CD8+TRBV9+	CD8	NGS of human TCR: peripheral blood LK-BV9
PRJNA393498	SRR5812629	PE	100	Ankylosing Spondylitis	Autoimmune inflammation	Blood	PBMC	PBMC		NGS of human TCR: peripheral blood Kud
PRJNA393498	SRR5812628	PE	100	Ankylosing Spondylitis	Autoimmune inflammation	Blood	PBMC	PBMC		NGS of human TCR: peripheral blood Evst
PRJNA393498	SRR5812627	PE	100	Ankylosing Spondylitis	Autoimmune inflammation	Synovial fluid	Synovial fluid	CD8+	CD8	NGS of human TCR: synovial fluid Dv_SF_8
PRJNA393498	SRR5812626	PE	100	Ankylosing Spondylitis	Autoimmune inflammation	Blood	PBMC	CD8+	CD8	NGS of human TCR: peripheral blood Evst_8
PRJNA393498	SRR5812625	PE	100	Ankylosing Spondylitis	Autoimmune inflammation	Blood	PBMC	CD4+	CD4	NGS of human TCR: peripheral blood Evst_4
PRJNA393498	SRR5812624	PE	100	Ankylosing Spondylitis	Autoimmune inflammation	Blood	PBMC	PBMC		NGS of human TCR: peripheral blood Gonch
PRJNA393498	SRR5812623	PE	100	Ankylosing Spondylitis	Autoimmune inflammation	Blood	PBMC	PBMC		NGS of human TCR: peripheral blood Gar
PRJNA393498	SRR5812622	PE	100	Ankylosing Spondylitis	Autoimmune inflammation	Blood	PBMC	CD4+	CD4	NGS of human TCR: peripheral blood i110-2.5-4
PRJNA393498	SRR5812621	PE	100	Ankylosing Spondylitis	Autoimmune inflammation	Blood	PBMC	PBMC		NGS of human TCR: peripheral blood i110-0
PRJNA393498	SRR5812620	PE	100	Ankylosing Spondylitis	Autoimmune inflammation	Blood	PBMC	CD8+	CD8	NGS of human TCR: peripheral blood Shep_PB_8
PRJNA393498	SRR5812619	PE	100	Ankylosing Spondylitis	Autoimmune inflammation	Blood	PBMC	CD4+	CD4	NGS of human TCR: peripheral blood Shep_PB_4
PRJNA393498	SRR5812618	PE	100	Ankylosing Spondylitis	Autoimmune inflammation	Synovial fluid	Synovial fluid	CD4+	CD4	NGS of human TCR: synovial fluid Shep_SF_4
PRJNA393498	SRR5812617	PE	100	Ankylosing Spondylitis	Autoimmune inflammation	Synovial fluid	Synovial fluid	CD8+	CD8	NGS of human TCR: synovial fluid Shep_SF_8
PRJNA393498	SRR5812616	PE	100	Ankylosing Spondylitis	Autoimmune inflammation	Blood	PBMC	CD3+CD8-TRBV9+	CD4	NGS of human TCR: peripheral blood Sass-8neg
PRJNA393498	SRR5812615	PE	100	Ankylosing Spondylitis	Autoimmune inflammation	Blood	PBMC	CD3+CD8+TRBV9+	CD8	NGS of human TCR: peripheral blood Sass-BV9
PRJNA393498	SRR5812614	PE	100	Ankylosing Spondylitis	Autoimmune inflammation	Blood	PBMC	PBMC		NGS of human TCR: peripheral blood Shep_PB_F
PRJNA393498	SRR5812613	PE	100	Ankylosing Spondylitis	Autoimmune inflammation	Blood	PBMC	PBMC		NGS of human TCR: peripheral blood Sass
PRJNA393498	SRR5812612	PE	150	Ankylosing Spondylitis	Autoimmune inflammation	Blood	PBMC	PBMC		NGS of human TCR: peripheral blood TwHM1_F1
PRJNA393498	SRR5812611	PE	100	Ankylosing Spondylitis	Autoimmune inflammation	Blood	PBMC	PBMC		NGS of human TCR: peripheral blood Tsib
PRJNA393498	SRR5812610	PE	100	Ankylosing Spondylitis	Autoimmune inflammation	Blood	PBMC	PBMC		NGS of human TCR: peripheral blood Chaad
PRJNA280417	SRR1956783	PE	100	Multiple sclerosis	Autoimmune inflammation	Blood	PBMC			MS10
PRJNA280417	SRR1956784	PE	100	Multiple sclerosis	Autoimmune inflammation	Blood	PBMC			MS11
PRJNA280417	SRR1956785	PE	100	Multiple sclerosis	Autoimmune inflammation	Blood	PBMC			MS12
PRJNA280417	SRR1956786	PE	100	Multiple sclerosis	Autoimmune inflammation	Blood	PBMC			MS1
PRJNA280417	SRR1956787	PE	100	Multiple sclerosis	Autoimmune inflammation	Blood	PBMC			MS3
PRJNA280417	SRR1956788	PE	100	Multiple sclerosis	Autoimmune inflammation	Blood	PBMC			MS13
PRJNA280417	SRR1956789	PE	100	Multiple sclerosis	Autoimmune inflammation	Blood	PBMC			MS2
PRJNA280417	SRR1956790	PE	100	Multiple sclerosis	Autoimmune inflammation	Blood	PBMC			MS14
PRJNA280417	SRR1956791	PE	100	Multiple sclerosis	Autoimmune inflammation	Blood	PBMC			MS5
PRJNA280417	SRR1956792	PE	100	Multiple sclerosis	Autoimmune inflammation	Blood	PBMC			MS4
PRJNA280417	SRR1956793	PE	100	Multiple sclerosis	Autoimmune inflammation	Blood	PBMC			MS7
PRJNA280417	SRR1956794	PE	100	Multiple sclerosis	Autoimmune inflammation	Blood	PBMC			MS6
PRJNA280417	SRR1956795	PE	100	Multiple sclerosis	Autoimmune inflammation	Blood	PBMC			MS9
PRJNA280417	SRR1956796	PE	100	Multiple sclerosis	Autoimmune inflammation	Blood	PBMC			MS8
PRJNA506151	SRR8237097	PE	151	Non-small cell lung cancer	Solid tumor	Tumor, Lung, Infiltrating cell	TIL	Unsorted		TCR of tumor: P013.T3
PRJNA506151	SRR8237096	PE	151	Non-small cell lung cancer	Solid tumor	Tumor, Lung, Infiltrating cell	TIL	Unsorted		TCR of tumor: P013.T2
PRJNA506151	SRR8237095	PE	151	Non-small cell lung cancer	Solid tumor	Tumor, Lung, Infiltrating cell	TIL	Unsorted		TCR of tumor: P019.T4
PRJNA506151	SRR8237094	PE	151	Non-small cell lung cancer	Solid tumor	Tumor, Lung, Infiltrating cell	TIL	Unsorted		TCR of tumor: P009.T1
PRJNA506151	SRR8237093	PE	151	Non-small cell lung cancer	Solid tumor	Tumor, Lung, Infiltrating cell	TIL	Unsorted		TCR of tumor: P008.T3
PRJNA506151	SRR8237092	PE	151	Non-small cell lung cancer	Solid tumor	Tumor, Lung, Infiltrating cell	TIL	Unsorted		TCR of tumor: P009.T3
PRJNA506151	SRR8237091	PE	151	Non-small cell lung cancer	Solid tumor	Tumor, Lung, Infiltrating cell	TIL	Unsorted		TCR of tumor: P009.T2
PRJNA506151	SRR8237090	PE	151	Non-small cell lung cancer	Solid tumor	Tumor, Lung, Infiltrating cell	TIL	Unsorted		TCR of tumor: P012.T2
PRJNA506151	SRR8237089	PE	151	Non-small cell lung cancer	Solid tumor	Tumor, Lung, Infiltrating cell	TIL	Unsorted		TCR of tumor: P012.T1
PRJNA506151	SRR8237088	PE	151	Non-small cell lung cancer	Solid tumor	Tumor, Lung, Infiltrating cell	TIL	Unsorted		TCR of tumor: P013.T1
PRJNA506151	SRR8237087	PE	151	Non-small cell lung cancer	Solid tumor	Tumor, Lung, Infiltrating cell	TIL	Unsorted		TCR of tumor: P012.T3
PRJNA506151	SRR8237086	PE	151	Non-small cell lung cancer	Solid tumor	Tumor, Lung, Infiltrating cell	TIL	Unsorted		TCR of tumor: P022.T1
PRJNA506151	SRR8237085	PE	151	Non-small cell lung cancer	Solid tumor	Tumor, Lung, Infiltrating cell	TIL	Unsorted		TCR of tumor: P021.T3
PRJNA506151	SRR8237084	PE	151	Non-small cell lung cancer	Solid tumor	Tumor, Lung, Infiltrating cell	TIL	Unsorted		TCR of tumor: P021.T2
PRJNA506151	SRR8237083	PE	151	Non-small cell lung cancer	Solid tumor	Tumor, Lung, Infiltrating cell	TIL	Unsorted		TCR of tumor: P019.T5
PRJNA506151	SRR8237082	PE	151	Non-small cell lung cancer	Solid tumor	Tumor, Lung, Infiltrating cell	TIL	Unsorted		TCR of tumor: P022.T5
PRJNA506151	SRR8237081	PE	151	Non-small cell lung cancer	Solid tumor	Tumor, Lung, Infiltrating cell	TIL	Unsorted		TCR of tumor: P022.T4
PRJNA506151	SRR8237080	PE	151	Non-small cell lung cancer	Solid tumor	Tumor, Lung, Infiltrating cell	TIL	Unsorted		TCR of tumor: P022.T3
PRJNA506151	SRR8237079	PE	151	Non-small cell lung cancer	Solid tumor	Tumor, Lung, Infiltrating cell	TIL	Unsorted		TCR of tumor: P022.T2
PRJNA506151	SRR8237078	PE	151	Non-small cell lung cancer	Solid tumor	Tumor, Lung, Infiltrating cell	TIL	Unsorted		TCR of tumor: P023.T1
PRJNA506151	SRR8237077	PE	151	Non-small cell lung cancer	Solid tumor	Tumor, Lung, Infiltrating cell	TIL	Unsorted		TCR of tumor: P022.T6
PRJNA506151	SRR8237076	PE	151	Non-small cell lung cancer	Solid tumor	Tumor, Lung, Infiltrating cell	TIL	Unsorted		TCR of tumor: P023.T3
PRJNA506151	SRR8237075	PE	151	Non-small cell lung cancer	Solid tumor	Tumor, Lung, Infiltrating cell	TIL	Unsorted		TCR of tumor: P002.T3
PRJNA506151	SRR8237074	PE	151	Non-small cell lung cancer	Solid tumor	Tumor, Lung, Infiltrating cell	TIL	Unsorted		TCR of tumor: P002.T4
PRJNA506151	SRR8237073	PE	151	Non-small cell lung cancer	Solid tumor	Tumor, Lung, Infiltrating cell	TIL	Unsorted		TCR of tumor: P002.T1
PRJNA506151	SRR8237072	PE	151	Non-small cell lung cancer	Solid tumor	Tumor, Lung, Infiltrating cell	TIL	Unsorted		TCR of tumor: P002.T2
PRJNA506151	SRR8237071	PE	151	Non-small cell lung cancer	Solid tumor	Tumor, Lung, Infiltrating cell	TIL	Unsorted		TCR of tumor: P004.T1
PRJNA506151	SRR8237070	PE	151	Non-small cell lung cancer	Solid tumor	Tumor, Lung, Infiltrating cell	TIL	Unsorted		TCR of tumor: P004.T2
PRJNA506151	SRR8237069	PE	151	Non-small cell lung cancer	Solid tumor	Tumor, Lung, Infiltrating cell	TIL	Unsorted		TCR of tumor: P002.T5
PRJNA506151	SRR8237068	PE	151	Non-small cell lung cancer	Solid tumor	Tumor, Lung, Infiltrating cell	TIL	Unsorted		TCR of tumor: P016.T3
PRJNA506151	SRR8237067	PE	151	Non-small cell lung cancer	Solid tumor	Tumor, Lung, Infiltrating cell	TIL	Unsorted		TCR of tumor: P015.T3
PRJNA506151	SRR8237066	PE	151	Non-small cell lung cancer	Solid tumor	Tumor, Lung, Infiltrating cell	TIL	Unsorted		TCR of tumor: P004.T3
PRJNA506151	SRR8237065	PE	151	Non-small cell lung cancer	Solid tumor	Tumor, Lung, Infiltrating cell	TIL	Unsorted		TCR of tumor: P004.T4
PRJNA506151	SRR8237064	PE	151	Non-small cell lung cancer	Solid tumor	Tumor, Lung, Infiltrating cell	TIL	Unsorted		TCR of tumor: P024.T3
PRJNA506151	SRR8237063	PE	151	Non-small cell lung cancer	Solid tumor	Tumor, Lung, Infiltrating cell	TIL	Unsorted		TCR of tumor: P024.T2
PRJNA506151	SRR8237062	PE	151	Non-small cell lung cancer	Solid tumor	Tumor, Lung, Infiltrating cell	TIL	Unsorted		TCR of tumor: P004.T5
PRJNA506151	SRR8237061	PE	151	Non-small cell lung cancer	Solid tumor	Tumor, Lung, Infiltrating cell	TIL	Unsorted		TCR of tumor: P004.T6
PRJNA506151	SRR8237060	PE	151	Non-small cell lung cancer	Solid tumor	Tumor, Lung, Infiltrating cell	TIL	Unsorted		TCR of tumor: P005.T1
PRJNA506151	SRR8237059	PE	151	Non-small cell lung cancer	Solid tumor	Tumor, Lung, Infiltrating cell	TIL	Unsorted		TCR of tumor: P005.T2
PRJNA506151	SRR8237058	PE	151	Non-small cell lung cancer	Solid tumor	Tumor, Lung, Infiltrating cell	TIL	Unsorted		TCR of tumor: P005.T3
PRJNA506151	SRR8237057	PE	151	Non-small cell lung cancer	Solid tumor	Tumor, Lung, Infiltrating cell	TIL	Unsorted		TCR of tumor: P007.T1
PRJNA506151	SRR8237056	PE	151	Non-small cell lung cancer	Solid tumor	Tumor, Lung, Infiltrating cell	TIL	Unsorted		TCR of tumor: P007.T4
PRJNA506151	SRR8237055	PE	151	Non-small cell lung cancer	Solid tumor	Tumor, Lung, Infiltrating cell	TIL	Unsorted		TCR of tumor: P007.T5
PRJNA506151	SRR8237054	PE	151	Non-small cell lung cancer	Solid tumor	Tumor, Lung, Infiltrating cell	TIL	Unsorted		TCR of tumor: P008.T1
PRJNA506151	SRR8237053	PE	151	Non-small cell lung cancer	Solid tumor	Tumor, Lung, Infiltrating cell	TIL	Unsorted		TCR of tumor: P008.T2
PRJNA506151	SRR8237052	PE	151	Non-small cell lung cancer	Solid tumor	Tumor, Lung, Infiltrating cell	TIL	Unsorted		TCR of tumor: P015.T1
PRJNA506151	SRR8237051	PE	151	Non-small cell lung cancer	Solid tumor	Tumor, Lung, Infiltrating cell	TIL	Unsorted		TCR of tumor: P015.T2
PRJNA506151	SRR8237050	PE	151	Non-small cell lung cancer	Solid tumor	Tumor, Lung, Infiltrating cell	TIL	Unsorted		TCR of tumor: P019.T2
PRJNA506151	SRR8237049	PE	151	Non-small cell lung cancer	Solid tumor	Tumor, Lung, Infiltrating cell	TIL	Unsorted		TCR of tumor: P019.T3
PRJNA506151	SRR8237048	PE	151	Non-small cell lung cancer	Solid tumor	Tumor, Lung, Infiltrating cell	TIL	Unsorted		TCR of tumor: P016.T4
PRJNA506151	SRR8237047	PE	151	Non-small cell lung cancer	Solid tumor	Tumor, Lung, Infiltrating cell	TIL	Unsorted		TCR of tumor: P016.T5
PRJNA506151	SRR8237046	PE	151	Non-small cell lung cancer	Solid tumor	Tumor, Lung, Infiltrating cell	TIL	Unsorted		TCR of tumor: P023.T2
PRJNA506151	SRR8237045	PE	151	Non-small cell lung cancer	Solid tumor	Tumor, Lung, Infiltrating cell	TIL	Unsorted		TCR of tumor: P023.T4
PRJNA506151	SRR8237044	PE	151	Non-small cell lung cancer	Solid tumor	Tumor, Lung, Infiltrating cell	TIL	Unsorted		TCR of tumor: P023.T5
PRJNA506151	SRR8237043	PE	151	Non-small cell lung cancer	Solid tumor	Tumor, Lung, Infiltrating cell	TIL	Unsorted		TCR of tumor: P021.T1
PRJNA506151	SRR8237042	PE	151	Non-small cell lung cancer	Solid tumor	Tumor, Lung, Infiltrating cell	TIL	Unsorted		TCR of tumor: P002.T6
PRJNA506151	SRR8237041	PE	151	Non-small cell lung cancer	Solid tumor	Tumor, Lung, Infiltrating cell	TIL	Unsorted		TCR of tumor: P024.T1
PRJNA321261	SRR3500424	PE	234	Breast Cancer	Solid tumor	Tumor, Breast, Infiltrating cell	TIL		CD8	Unknown
PRJNA321261	SRR3500425	PE	226	Breast Cancer	Solid tumor	Tumor, Breast, Infiltrating cell	TIL		CD8	Unknown
PRJNA321261	SRR3500426	PE	250	Breast Cancer	Solid tumor	Tumor, Breast, Infiltrating cell	TIL		CD8	Unknown
PRJNA321261	SRR3500427	PE	250	Breast Cancer	Solid tumor	Tumor, Breast, Infiltrating cell	TIL		CD8	Unknown
PRJNA321261	SRR3500428	PE	250	Breast Cancer	Solid tumor	Tumor, Breast, Infiltrating cell	TIL		CD8	Unknown
PRJNA321261	SRR3500429	PE	250	Breast Cancer	Solid tumor	Tumor, Breast, Infiltrating cell	TIL		CD8	Unknown
PRJNA321261	SRR3500431	PE	250	Breast Cancer	Solid tumor	Tumor, Breast, Infiltrating cell	TIL		CD8	Unknown
PRJNA321261	SRR3500445	PE	250	Breast Cancer	Solid tumor	Tumor, Breast, Infiltrating cell	TIL		CD8	Unknown
PRJNA321261	SRR3500432	PE	250	Breast Cancer	Solid tumor	Tumor, Breast, Infiltrating cell	TIL		CD8	Unknown
PRJNA321261	SRR3500433	PE	231	Breast Cancer	Solid tumor	Tumor, Breast, Infiltrating cell	TIL		CD8	Unknown
PRJNA321261	SRR3500434	PE	228	Breast Cancer	Solid tumor	Tumor, Breast, Infiltrating cell	TIL		CD8	Unknown
PRJNA321261	SRR3500435	PE	250	Breast Cancer	Solid tumor	Tumor, Breast, Infiltrating cell	TIL		CD8	Unknown
PRJNA321261	SRR3500437	PE	186	Breast Cancer	Solid tumor	Tumor, Breast, Infiltrating cell	TIL		CD8	Unknown
PRJNA321261	SRR3500438	PE	250	Breast Cancer	Solid tumor	Tumor, Breast, Infiltrating cell	TIL		CD8	Unknown
PRJNA321261	SRR3500439	PE	250	Breast Cancer	Solid tumor	Tumor, Breast, Infiltrating cell	TIL		CD8	Unknown
PRJNA321261	SRR3500440	PE	125	Breast Cancer	Solid tumor	Tumor, Breast, Infiltrating cell	TIL		CD8	Unknown
PRJNA321261	SRR3500441	PE	249	Breast Cancer	Solid tumor	Tumor, Breast, Infiltrating cell	TIL		CD8	Unknown
PRJNA321261	SRR3500442	PE	250	Breast Cancer	Solid tumor	Tumor, Breast, Infiltrating cell	TIL		CD8	Unknown
PRJNA321261	SRR3500443	PE	250	Breast Cancer	Solid tumor	Tumor, Breast, Infiltrating cell	TIL		CD8	Unknown
PRJNA321261	SRR3500444	PE	250	Breast Cancer	Solid tumor	Tumor, Breast, Infiltrating cell	TIL		CD8	Unknown
PRJNA321261	SRR3500446	PE	250	Breast Cancer	Solid tumor	Tumor, Breast, Infiltrating cell	TIL		CD8	Unknown
PRJNA321261	SRR3500417	PE	250	Breast Cancer	Solid tumor	Tumor, Breast, Infiltrating cell	TIL		CD8	Unknown
PRJNA321261	SRR3500418	PE	250	Breast Cancer	Solid tumor	Tumor, Breast, Infiltrating cell	TIL		CD8	Unknown
PRJNA321261	SRR3500419	PE	250	Breast Cancer	Solid tumor	Tumor, Breast, Infiltrating cell	TIL		CD8	Unknown
PRJNA321261	SRR3500420	PE	250	Breast Cancer	Solid tumor	Tumor, Breast, Infiltrating cell	TIL		CD8	Unknown
PRJNA321261	SRR3500421	PE	220	Breast Cancer	Solid tumor	Tumor, Breast, Infiltrating cell	TIL		CD8	Unknown
PRJNA321261	SRR3500422	PE	250	Breast Cancer	Solid tumor	Tumor, Breast, Infiltrating cell	TIL		CD8	Unknown
PRJNA321261	SRR3500423	PE	250	Breast Cancer	Solid tumor	Tumor, Breast, Infiltrating cell	TIL		CD8	Unknown
PRJNA312319	SRR3176732	PE	100	Children, TCRαβ-/CD19-depleted transplantation, Chronic granulomatous disease	Chronic Granulomatous Disorder	PBMC	PBMC			None|p2255_d180_part1_lib
PRJNA312319	SRR3176733	PE	100	Children, TCRαβ-/CD19-depleted transplantation, Aplastic anemia	Chronic Granulomatous Disorder	PBMC	PBMC			None|p1988_d0_lib
PRJNA312319	SRR3176734	PE	100	Children, TCRαβ-/CD19-depleted transplantation, Acute myeloid leukemia	Chronic Granulomatous Disorder	PBMC	PBMC			None|p1005_d180_lib
PRJNA312319	SRR3176735	PE	100	Children, TCRαβ-/CD19-depleted transplantation, Acute lymphoblastic leukemia	Chronic Granulomatous Disorder	PBMC	PBMC			None|p1694_d180_lib
PRJNA312319	SRR3176736	PE	100	Children, TCRαβ-/CD19-depleted transplantation, SCID	Chronic Granulomatous Disorder	PBMC	PBMC			None|p2048_d0_lib
PRJNA312319	SRR3176737	PE	100	Children, TCRαβ-/CD19-depleted transplantation, Acute myeloid leukemia	Chronic Granulomatous Disorder	PBMC	PBMC			None|p3514_d180_part1_lib
PRJNA312319	SRR3176738	PE	100	Children, TCRαβ-/CD19-depleted transplantation, CAMT	Chronic Granulomatous Disorder	PBMC	PBMC			None|p1321_d0_lib
PRJNA312319	SRR3176739	PE	100	Children, TCRαβ-/CD19-depleted transplantation, Acute lymphoblastic leukemia	Chronic Granulomatous Disorder	PBMC	PBMC			None|p556_d180_lib
PRJNA312319	SRR3176740	PE	100	Children, TCRαβ-/CD19-depleted transplantation, Acute lymphoblastic leukemia	Chronic Granulomatous Disorder	PBMC	PBMC			None|p1841_d180_lib
PRJNA312319	SRR3176741	PE	100	Children, TCRαβ-/CD19-depleted transplantation, Acute lymphoblastic leukemia	Chronic Granulomatous Disorder	PBMC	PBMC			None|p2768_d180_part1_lib
PRJNA312319	SRR3176742	PE	100	Children, TCRαβ-/CD19-depleted transplantation, Acute myeloid leukemia	Chronic Granulomatous Disorder	PBMC	PBMC			None|p3514_d0_lib
PRJNA312319	SRR3176743	PE	100	Children, TCRαβ-/CD19-depleted transplantation, Acute myeloid leukemia	Chronic Granulomatous Disorder	PBMC	PBMC			None|p1005_d0_lib
PRJNA312319	SRR3176744	PE	100	Children, TCRαβ-/CD19-depleted transplantation, Acute myeloid leukemia	Chronic Granulomatous Disorder	PBMC	PBMC			None|p434_d180_lib
PRJNA312319	SRR3176745	PE	100	Children, TCRαβ-/CD19-depleted transplantation, IBMF	Chronic Granulomatous Disorder	PBMC	PBMC			None|p1772_d180_lib
PRJNA312319	SRR3176746	PE	100	Children, TCRαβ-/CD19-depleted transplantation, Acute myeloid leukemia	Chronic Granulomatous Disorder	PBMC	PBMC			None|p744_d180_lib
PRJNA312319	SRR3176747	PE	100	Children, TCRαβ-/CD19-depleted transplantation, IBMF	Chronic Granulomatous Disorder	PBMC	PBMC			None|p1772_d0_lib
PRJNA312319	SRR3176748	PE	100	Children, TCRαβ-/CD19-depleted transplantation, Acute myeloid leukemia	Chronic Granulomatous Disorder	PBMC	PBMC			None|p434_graft_lib
PRJNA312319	SRR3176749	PE	100	Children, TCRαβ-/CD19-depleted transplantation, IBMF	Chronic Granulomatous Disorder	PBMC	PBMC			None|p1772_d60_lib
PRJNA312319	SRR3176750	PE	100	Children, TCRαβ-/CD19-depleted transplantation, Acute myeloid leukemia	Chronic Granulomatous Disorder	PBMC	PBMC			None|p434_d0_lib
PRJNA312319	SRR3176751	PE	100	Children, TCRαβ-/CD19-depleted transplantation, Acute myeloid leukemia	Chronic Granulomatous Disorder	PBMC	PBMC			None|p434_d60_lib
PRJNA312319	SRR3176752	PE	100	Children, TCRαβ-/CD19-depleted transplantation, IBMF	Chronic Granulomatous Disorder	PBMC	PBMC			None|p1772_graft_lib
PRJNA312319	SRR3176753	PE	100	Children, TCRαβ-/CD19-depleted transplantation, Acute myeloid leukemia	Chronic Granulomatous Disorder	PBMC	PBMC			None|p744_d60_lib
PRJNA312319	SRR3176754	PE	100	Children, TCRαβ-/CD19-depleted transplantation, Acute lymphoblastic leukemia	Chronic Granulomatous Disorder	PBMC	PBMC			None|p754_d60_lib
PRJNA312319	SRR3176755	PE	100	Children, TCRαβ-/CD19-depleted transplantation, Acute myeloid leukemia	Chronic Granulomatous Disorder	PBMC	PBMC			None|p744_d0_lib
PRJNA312319	SRR3176756	PE	100	Children, TCRαβ-/CD19-depleted transplantation, Acute lymphoblastic leukemia	Chronic Granulomatous Disorder	PBMC	PBMC			None|p754_graft_lib
PRJNA312319	SRR3176757	PE	100	Children, TCRαβ-/CD19-depleted transplantation, Acute lymphoblastic leukemia	Chronic Granulomatous Disorder	PBMC	PBMC			None|p754_d180_lib
PRJNA312319	SRR3176758	PE	100	Children, TCRαβ-/CD19-depleted transplantation, Acute lymphoblastic leukemia	Chronic Granulomatous Disorder	PBMC	PBMC			None|p754_d0_lib
PRJNA312319	SRR3176759	PE	100	Children, TCRαβ-/CD19-depleted transplantation, Acute lymphoblastic leukemia	Chronic Granulomatous Disorder	PBMC	PBMC			None|p556_d0_part1_lib
PRJNA312319	SRR3176760	PE	100	Children, TCRαβ-/CD19-depleted transplantation, Acute lymphoblastic leukemia	Chronic Granulomatous Disorder	PBMC	PBMC			None|p1694_d0_lib
PRJNA312319	SRR3176761	PE	100	Children, TCRαβ-/CD19-depleted transplantation, JMML	Chronic Granulomatous Disorder	PBMC	PBMC			None|p1974_d0_lib
PRJNA312319	SRR3176762	PE	165	Children, TCRαβ-/CD19-depleted transplantation, CID	Chronic Granulomatous Disorder	PBMC	PBMC			None|p1004_d60_lib
PRJNA312319	SRR3176763	PE	165	Children, TCRαβ-/CD19-depleted transplantation, Aplastic anemia	Chronic Granulomatous Disorder	PBMC	PBMC			None|p1988_d60_lib
PRJNA312319	SRR3176764	PE	100	Children, TCRαβ-/CD19-depleted transplantation, Acute myeloid leukemia	Chronic Granulomatous Disorder	PBMC	PBMC			None|p3514_d60_part1_lib
PRJNA312319	SRR3176765	PE	100	Children, TCRαβ-/CD19-depleted transplantation, Acute lymphoblastic leukemia	Chronic Granulomatous Disorder	PBMC	PBMC			None|p1694_d360_lib
PRJNA312319	SRR3176766	PE	100	Children, TCRαβ-/CD19-depleted transplantation, WAS	Chronic Granulomatous Disorder	PBMC	PBMC			None|p2846_d360_lib
PRJNA312319	SRR3176767	PE	100	Children, TCRαβ-/CD19-depleted transplantation, WAS	Chronic Granulomatous Disorder	PBMC	PBMC			None|p2846_graft_lib
PRJNA312319	SRR3176768	PE	100	Children, TCRαβ-/CD19-depleted transplantation, Acute lymphoblastic leukemia	Chronic Granulomatous Disorder	PBMC	PBMC			None|p556_d0_part2_lib
PRJNA312319	SRR3176769	PE	100	Children, TCRαβ-/CD19-depleted transplantation, IBMF	Chronic Granulomatous Disorder	PBMC	PBMC			None|p1772_d360_lib
PRJNA312319	SRR3176770	PE	100	Children, TCRαβ-/CD19-depleted transplantation, Acute lymphoblastic leukemia	Chronic Granulomatous Disorder	PBMC	PBMC			None|p2768_d360_lib
PRJNA312319	SRR3176771	PE	100	Children, TCRαβ-/CD19-depleted transplantation, SCID	Chronic Granulomatous Disorder	PBMC	PBMC			None|p3570_d60_part1_lib
PRJNA312319	SRR3176772	PE	100	Children, TCRαβ-/CD19-depleted transplantation, SCID	Chronic Granulomatous Disorder	PBMC	PBMC			None|p3570_graft_lib
PRJNA312319	SRR3176773	PE	100	Children, TCRαβ-/CD19-depleted transplantation, Acute myeloid leukemia	Chronic Granulomatous Disorder	PBMC	PBMC			None|p3514_d180_part2_lib
PRJNA312319	SRR3176774	PE	100	Children, TCRαβ-/CD19-depleted transplantation, WAS	Chronic Granulomatous Disorder	PBMC	PBMC			None|p2846_d60_lib
PRJNA312319	SRR3176775	PE	100	Children, TCRαβ-/CD19-depleted transplantation, Acute lymphoblastic leukemia	Chronic Granulomatous Disorder	PBMC	PBMC			None|p2768_d180_part2_lib
PRJNA312319	SRR3176776	PE	100	Children, TCRαβ-/CD19-depleted transplantation, Acute myeloid leukemia	Chronic Granulomatous Disorder	PBMC	PBMC			None|p3514_d60_part2_lib
PRJNA312319	SRR3176777	PE	100	Children, TCRαβ-/CD19-depleted transplantation, SCID	Chronic Granulomatous Disorder	PBMC	PBMC			None|p3570_d60_part2_lib
PRJNA312319	SRR3176778	PE	100	Children, TCRαβ-/CD19-depleted transplantation, Acute lymphoblastic leukemia	Chronic Granulomatous Disorder	PBMC	PBMC			None|p556_d0_part3_lib
PRJNA312319	SRR3176779	PE	100	Children, TCRαβ-/CD19-depleted transplantation, Aplastic anemia	Chronic Granulomatous Disorder	PBMC	PBMC			None|p1988_d180_lib
PRJNA312319	SRR3176780	PE	100	Children, TCRαβ-/CD19-depleted transplantation, Acute lymphoblastic leukemia	Chronic Granulomatous Disorder	PBMC	PBMC			None|p3488_graft_lib
PRJNA312319	SRR3176781	PE	100	Children, TCRαβ-/CD19-depleted transplantation, Acute lymphoblastic leukemia	Chronic Granulomatous Disorder	PBMC	PBMC			None|p2768_graft_lib
PRJNA312319	SRR3176782	PE	100	Children, TCRαβ-/CD19-depleted transplantation, Aplastic anemia	Chronic Granulomatous Disorder	PBMC	PBMC			None|p1988_graft_lib
PRJNA312319	SRR3176783	PE	100	Children, TCRαβ-/CD19-depleted transplantation, WAS	Chronic Granulomatous Disorder	PBMC	PBMC			None|p2846_d0_lib
PRJNA312319	SRR3176784	PE	100	Children, TCRαβ-/CD19-depleted transplantation, Acute lymphoblastic leukemia	Chronic Granulomatous Disorder	PBMC	PBMC			None|p556_graft_lib
PRJNA312319	SRR3176785	PE	100	Children, TCRαβ-/CD19-depleted transplantation, CID	Chronic Granulomatous Disorder	PBMC	PBMC			None|p1004_d180_part1_lib
PRJNA312319	SRR3176786	PE	100	Children, TCRαβ-/CD19-depleted transplantation, Acute myeloid leukemia	Chronic Granulomatous Disorder	PBMC	PBMC			None|p1005_graft_lib
PRJNA312319	SRR3176787	PE	100	Children, TCRαβ-/CD19-depleted transplantation, CAMT	Chronic Granulomatous Disorder	PBMC	PBMC			None|p1321_graft_lib
PRJNA312319	SRR3176788	PE	100	Children, TCRαβ-/CD19-depleted transplantation, JMML	Chronic Granulomatous Disorder	PBMC	PBMC			None|p1974_graft_lib
PRJNA312319	SRR3176789	PE	100	Children, TCRαβ-/CD19-depleted transplantation, CAMT	Chronic Granulomatous Disorder	PBMC	PBMC			None|p1321_d180_lib
PRJNA312319	SRR3176790	PE	100	Children, TCRαβ-/CD19-depleted transplantation, Chronic granulomatous disease	Chronic Granulomatous Disorder	PBMC	PBMC			None|p2255_graft_lib
PRJNA312319	SRR3176791	PE	100	Children, TCRαβ-/CD19-depleted transplantation, Chronic granulomatous disease	Chronic Granulomatous Disorder	PBMC	PBMC			None|p2255_d180_part2_lib
PRJNA312319	SRR3176792	PE	100	Children, TCRαβ-/CD19-depleted transplantation, Chronic granulomatous disease	Chronic Granulomatous Disorder	PBMC	PBMC			None|p2255_d0_lib
PRJNA312319	SRR3176793	PE	100	Children, TCRαβ-/CD19-depleted transplantation, CID	Chronic Granulomatous Disorder	PBMC	PBMC			None|p1004_d180_part2_lib
PRJNA312319	SRR3176794	PE	100	Children, TCRαβ-/CD19-depleted transplantation, WAS	Chronic Granulomatous Disorder	PBMC	PBMC			None|p2846_d180_lib
PRJNA312319	SRR3176795	PE	100	Children, TCRαβ-/CD19-depleted transplantation, Acute lymphoblastic leukemia	Chronic Granulomatous Disorder	PBMC	PBMC			None|p3602_graft_lib
PRJNA312319	SRR3176796	PE	100	Children, TCRαβ-/CD19-depleted transplantation, JMML	Chronic Granulomatous Disorder	PBMC	PBMC			None|p1974_d180_lib
PRJNA312319	SRR3176797	PE	100	Children, TCRαβ-/CD19-depleted transplantation, Acute lymphoblastic leukemia	Chronic Granulomatous Disorder	PBMC	PBMC			None|p1694_graft_lib
PRJNA312319	SRR3176798	PE	100	Children, TCRαβ-/CD19-depleted transplantation, CAMT	Chronic Granulomatous Disorder	PBMC	PBMC			None|p1321_d60_lib
PRJNA312319	SRR3176799	PE	100	Children, TCRαβ-/CD19-depleted transplantation, Acute lymphoblastic leukemia	Chronic Granulomatous Disorder	PBMC	PBMC			None|p556_d60_lib
PRJNA312319	SRR3176800	PE	100	Children, TCRαβ-/CD19-depleted transplantation, Acute myeloid leukemia	Chronic Granulomatous Disorder	PBMC	PBMC			None|p1005_d60_lib
PRJNA312319	SRR3176801	PE	100	Children, TCRαβ-/CD19-depleted transplantation, Acute lymphoblastic leukemia	Chronic Granulomatous Disorder	PBMC	PBMC			None|p3602_d60_lib
PRJNA312319	SRR3176802	PE	100	Children, TCRαβ-/CD19-depleted transplantation, JMML	Chronic Granulomatous Disorder	PBMC	PBMC			None|p1974_d60_lib
PRJNA312319	SRR3176803	PE	100	Children, TCRαβ-/CD19-depleted transplantation, SCID	Chronic Granulomatous Disorder	PBMC	PBMC			None|p2048_d60_lib
PRJNA312319	SRR3176804	PE	100	Children, TCRαβ-/CD19-depleted transplantation, Chronic granulomatous disease	Chronic Granulomatous Disorder	PBMC	PBMC			None|p2255_d60_lib
PRJNA312319	SRR3176805	PE	100	Children, TCRαβ-/CD19-depleted transplantation, Acute lymphoblastic leukemia	Chronic Granulomatous Disorder	PBMC	PBMC			None|p2768_d60_lib
PRJNA312319	SRR3176806	PE	100	Children, TCRαβ-/CD19-depleted transplantation, Acute lymphoblastic leukemia	Chronic Granulomatous Disorder	PBMC	PBMC			None|p1694_d60_lib
PRJNA312319	SRR3176807	PE	100	Children, TCRαβ-/CD19-depleted transplantation, Acute lymphoblastic leukemia	Chronic Granulomatous Disorder	PBMC	PBMC			None|p3488_d60_lib
PRJNA312319	SRR3176808	PE	100	Children, TCRαβ-/CD19-depleted transplantation, Acute lymphoblastic leukemia	Chronic Granulomatous Disorder	PBMC	PBMC			None|p1841_d60_lib
PRJNA312319	SRR3176809	PE	100	Children, TCRαβ-/CD19-depleted transplantation, Acute lymphoblastic leukemia	Chronic Granulomatous Disorder	PBMC	PBMC			None|p754_d360_lib
PRJNA312319	SRR3176810	PE	100	Children, TCRαβ-/CD19-depleted transplantation, Fanconi anemia	Chronic Granulomatous Disorder	PBMC	PBMC			None|p2301_d360_lib
PRJNA312319	SRR3176812	PE	100	Children, TCRαβ-/CD19-depleted transplantation, Acute myeloid leukemia	Chronic Granulomatous Disorder	PBMC	PBMC			None|p744_graft_lib
PRJNA312319	SRR3176813	PE	100	Children, TCRαβ-/CD19-depleted transplantation, Acute lymphoblastic leukemia	Chronic Granulomatous Disorder	PBMC	PBMC			None|p556_d360_lib
PRJNA312319	SRR3176814	PE	100	Children, TCRαβ-/CD19-depleted transplantation, CID	Chronic Granulomatous Disorder	PBMC	PBMC			None|p1004_d0_lib
PRJNA312319	SRR3176815	PE	100	Children, TCRαβ-/CD19-depleted transplantation, CID	Chronic Granulomatous Disorder	PBMC	PBMC			None|p1004_graft_lib
PRJNA312319	SRR3176816	PE	100	Children, TCRαβ-/CD19-depleted transplantation, Fanconi anemia	Chronic Granulomatous Disorder	PBMC	PBMC			None|p2301_d60_lib
PRJNA312319	SRR3176817	PE	100	Children, TCRαβ-/CD19-depleted transplantation, Acute myeloid leukemia	Chronic Granulomatous Disorder	PBMC	PBMC			None|p744_d360_lib
PRJNA312319	SRR3176818	PE	100	Children, TCRαβ-/CD19-depleted transplantation, SCID	Chronic Granulomatous Disorder	PBMC	PBMC			None|p2048_d360_lib
PRJNA312319	SRR3176819	PE	100	Children, TCRαβ-/CD19-depleted transplantation, Acute myeloid leukemia	Chronic Granulomatous Disorder	PBMC	PBMC			None|p1005_d360_lib
PRJNA312319	SRR3176820	PE	100	Children, TCRαβ-/CD19-depleted transplantation, Fanconi anemia	Chronic Granulomatous Disorder	PBMC	PBMC			None|p2301_d0_lib
PRJNA312319	SRR3176821	PE	100	Children, TCRαβ-/CD19-depleted transplantation, Acute lymphoblastic leukemia	Chronic Granulomatous Disorder	PBMC	PBMC			None|p3602_d0_lib
PRJNA312319	SRR3176822	PE	100	Children, TCRαβ-/CD19-depleted transplantation, Fanconi anemia	Chronic Granulomatous Disorder	PBMC	PBMC			None|p2301_graft_lib
PRJNA312319	SRR3176823	PE	100	Children, TCRαβ-/CD19-depleted transplantation, Acute myeloid leukemia	Chronic Granulomatous Disorder	PBMC	PBMC			None|p3514_graft_lib
PRJNA312319	SRR3176824	PE	100	Children, TCRαβ-/CD19-depleted transplantation, Acute lymphoblastic leukemia	Chronic Granulomatous Disorder	PBMC	PBMC			None|p1841_graft_lib
PRJNA312319	SRR3176825	PE	100	Children, TCRαβ-/CD19-depleted transplantation, CAMT	Chronic Granulomatous Disorder	PBMC	PBMC			None|p1321_d360_lib
PRJNA312319	SRR3176826	PE	100	Children, TCRαβ-/CD19-depleted transplantation, Acute lymphoblastic leukemia	Chronic Granulomatous Disorder	PBMC	PBMC			None|p3602_d360_lib
PRJNA312319	SRR3176827	PE	100	Children, TCRαβ-/CD19-depleted transplantation, Acute lymphoblastic leukemia	Chronic Granulomatous Disorder	PBMC	PBMC			None|p1841_d0_lib
PRJNA312319	SRR3176828	PE	100	Children, TCRαβ-/CD19-depleted transplantation, Acute lymphoblastic leukemia	Chronic Granulomatous Disorder	PBMC	PBMC			None|p2768_d0_lib
PRJNA312319	SRR3176829	PE	100	Children, TCRαβ-/CD19-depleted transplantation, Acute lymphoblastic leukemia	Chronic Granulomatous Disorder	PBMC	PBMC			None|p1841_d360_lib
PRJNA312319	SRR3176830	PE	100	Children, TCRαβ-/CD19-depleted transplantation, SCID	Chronic Granulomatous Disorder	PBMC	PBMC			None|p2048_graft_lib
PRJNA325496	SRR3696587	PE	151	Unknown	Unknown	PBMC	PBMC	CD4+ T EM	CD4	None|SCOPE15412014_PBMC_EM_TCRb
PRJNA325496	SRR3696588	PE	151	Unknown	Unknown	PBMC	PBMC	CD4+ T Memory	CD4	None|LIR02_PBMC_TM_TCRb
PRJNA325496	SRR3696590	PE	151	Unknown	Unknown	PBMC	PBMC	CD4+ T CM	CD4	None|LIR03_PBMC_CM_TCRb
PRJNA325496	SRR3696591	PE	151	Unknown	Unknown	PBMC	PBMC	CD4+ T EM	CD4	None|LIR03_PBMC_EM_TCRb
PRJNA325496	SRR3696592	PE	151	Unknown	Unknown	PBMC	PBMC	CD4+ T Memory	CD4	None|LIR03_PBMC_TM_TCRb
PRJNA325496	SRR3696593	PE	151	Unknown	Unknown	PBMC	PBMC	CD4+ T CM	CD4	None|LIR04_PBMC_CM_TCRb
PRJNA325496	SRR3696549	PE	151	Unknown	Unknown	PBMC	PBMC	CD4+ T CM	CD4	None|LIR01_PBMC_CM_TCRb
PRJNA325496	SRR3696550	PE	151	Unknown	Unknown	PBMC	PBMC	CD4+ T EM	CD4	None|LIR01_PBMC_EM_TCRb
PRJNA325496	SRR3696551	PE	151	Unknown	Unknown	PBMC	PBMC	CD4+ T EM	CD4	None|LIR04_PBMC_EM_TCRb
PRJNA325496	SRR3696552	PE	151	Unknown	Unknown	PBMC	PBMC	CD4+ T Memory	CD4	None|LIR04_PBMC_TM_TCRb
PRJNA325496	SRR3696553	PE	151	Unknown	Unknown	PBMC	PBMC	CD4+ T CM	CD4	None|SCOPE1349_PBMC_CM_TCRb
PRJNA325496	SRR3696554	PE	151	Unknown	Unknown	PBMC	PBMC	CD4+ T EM	CD4	None|SCOPE1349_PBMC_EM_TCRb
PRJNA325496	SRR3696555	PE	151	Unknown	Unknown	PBMC	PBMC	CD4+ T Memory	CD4	None|SCOPE1349_PBMC_TM_TCRb
PRJNA325496	SRR3696556	PE	151	Unknown	Unknown	PBMC	PBMC	CD4+ T CM	CD4	None|SCOPE1475_PBMC_CM_TCRb
PRJNA325496	SRR3696557	PE	151	Unknown	Unknown	PBMC	PBMC	CD4+ T EM	CD4	None|SCOPE1475_PBMC_EM_TCRb
PRJNA325496	SRR3696558	PE	151	Unknown	Unknown	PBMC	PBMC	CD4+ T Memory	CD4	None|SCOPE1475_PBMC_TM_TCRb
PRJNA325496	SRR3696559	PE	151	Unknown	Unknown	PBMC	PBMC	CD4+ T CM	CD4	None|SCOPE1492_PBMC_CM_TCRb
PRJNA325496	SRR3696560	PE	151	Unknown	Unknown	PBMC	PBMC	CD4+ T EM	CD4	None|SCOPE1492_PBMC_EM_TCRb
PRJNA325496	SRR3696561	PE	151	Unknown	Unknown	PBMC	PBMC	CD4+ T Memory	CD4	None|LIR01_PBMC_TM_TCRb
PRJNA325496	SRR3696562	PE	151	Unknown	Unknown	PBMC	PBMC	CD4+ T Memory	CD4	None|SCOPE1492_PBMC_TM_TCRb
PRJNA325496	SRR3696563	PE	151	Unknown	Unknown	PBMC	PBMC	CD4+ T CM	CD4	None|SCOPE14952014_PBMC_CM_TCRb
PRJNA325496	SRR3696564	PE	151	Unknown	Unknown	PBMC	PBMC	CD4+ T EM	CD4	None|SCOPE14952014_PBMC_EM_TCRb
PRJNA325496	SRR3696565	PE	151	Unknown	Unknown	PBMC	PBMC	CD4+ T Memory	CD4	None|SCOPE14952014_PBMC_TM_TCRb
PRJNA325496	SRR3696566	PE	151	Unknown	Unknown	PBMC	PBMC	CD4+ T CM	CD4	None|SCOPE1548_PBMC_CM_TCRb
PRJNA325496	SRR3696567	PE	151	Unknown	Unknown	PBMC	PBMC	CD4+ T EM	CD4	None|SCOPE1548_PBMC_EM_TCRb
PRJNA325496	SRR3696568	PE	151	Unknown	Unknown	PBMC	PBMC	CD4+ T Memory	CD4	None|SCOPE1548_PBMC_TM_TCRb
PRJNA325496	SRR3696569	PE	151	Unknown	Unknown	PBMC	PBMC	CD4+ T CM	CD4	None|SCOPE1788_PBMC_CM_TCRb
PRJNA325496	SRR3696570	PE	151	Unknown	Unknown	PBMC	PBMC	CD4+ T EM	CD4	None|SCOPE1788_PBMC_EM_TCRb
PRJNA325496	SRR3696571	PE	151	Unknown	Unknown	PBMC	PBMC	CD4+ T Memory	CD4	None|SCOPE1788_PBMC_TM_TCRb
PRJNA325496	SRR3696572	PE	151	Unknown	Unknown	PBMC	PBMC	CD4+ T CM	CD4	None|LIR02_PBMC_CM_TCRb
PRJNA325496	SRR3696573	PE	151	Unknown	Unknown	PBMC	PBMC	CD4+ T CM	CD4	None|VRC200907_PBMC_CM_TCRb
PRJNA325496	SRR3696574	PE	151	Unknown	Unknown	PBMC	PBMC	CD4+ T EM	CD4	None|VRC200907_PBMC_EM_TCRb
PRJNA325496	SRR3696575	PE	151	Unknown	Unknown	PBMC	PBMC	CD4+ T Memory	CD4	None|VRC200907_PBMC_TM_TCRb
PRJNA325496	SRR3696576	PE	151	Unknown	Unknown	PBMC	PBMC	CD4+ T CM	CD4	None|VRC200912_PBMC_CM_TCRb
PRJNA325496	SRR3696577	PE	151	Unknown	Unknown	PBMC	PBMC	CD4+ T EM	CD4	None|VRC200912_PBMC_EM_TCRb
PRJNA325496	SRR3696578	PE	151	Unknown	Unknown	PBMC	PBMC	CD4+ T Memory	CD4	None|VRC200912_PBMC_TM_TCRb
PRJNA325496	SRR3696579	PE	151	Unknown	Unknown	PBMC	PBMC	CD4+ T CM	CD4	None|SCOPE12702014_PBMC_CM_TCRb
PRJNA325496	SRR3696580	PE	151	Unknown	Unknown	PBMC	PBMC	CD4+ T Memory	CD4	None|SCOPE12702014_PBMC_TM_TCRb
PRJNA325496	SRR3696581	PE	151	Unknown	Unknown	PBMC	PBMC	CD4+ T EM	CD4	None|SCOPE12702014_PBMC_EM_TCRb
PRJNA325496	SRR3696582	PE	151	Unknown	Unknown	PBMC	PBMC	CD4+ T CM	CD4	None|SCOPE15412014_PBMC_CM_TCRb
PRJNA325496	SRR3696585	PE	151	Unknown	Unknown	PBMC	PBMC	CD4+ T EM	CD4	None|LIR02_PBMC_EM_TCRb
PRJNA325496	SRR3696586	PE	151	Unknown	Unknown	PBMC	PBMC	CD4+ T Memory	CD4	None|SCOPE15412014_PBMC_TM_TCRb
PRJNA395098	SRR5851375	PE	100	Aplastic anemia	Aplastic anemia	PBMC	PBMC	CD8+ T cells	CD8	"GSM2711674", "S. Paratyphi A infection model", "age:18-60"
PRJNA395098	SRR5851376	PE	100	Aplastic anemia	Aplastic anemia	PBMC	PBMC	CD4+ T cells	CD4	"GSM2711675", "S. Paratyphi A infection model", "age:18-60"
PRJNA395098	SRR5851377	PE	100	Aplastic anemia	Aplastic anemia	PBMC	PBMC	CD8+ T cells	CD8	"GSM2711676", "S. Paratyphi A infection model", "age:18-60"
PRJNA395098	SRR5851378	PE	100	Aplastic anemia	Aplastic anemia	PBMC	PBMC	CD4+ T cells	CD4	"GSM2711677", "S. Paratyphi A infection model", "age:18-60"
PRJNA395098	SRR5851379	PE	100	Aplastic anemia	Aplastic anemia	PBMC	PBMC	CD8+ T cells	CD8	"GSM2711678", "S. Paratyphi A infection model", "age:18-60"
PRJNA395098	SRR5851380	PE	100	Aplastic anemia	Aplastic anemia	PBMC	PBMC	CD4+ T cells	CD4	"GSM2711679", "S. Paratyphi A infection model", "age:18-60"
PRJNA395098	SRR5851381	PE	100	Aplastic anemia	Aplastic anemia	PBMC	PBMC	CD8+ T cells	CD8	"GSM2711680", "S. Paratyphi A infection model", "age:18-60"
PRJNA395098	SRR5851382	PE	100	Aplastic anemia	Aplastic anemia	PBMC	PBMC	CD4+ T cells	CD4	"GSM2711681", "S. Paratyphi A infection model", "age:18-60"
PRJNA395098	SRR5851383	PE	100	Aplastic anemia	Aplastic anemia	PBMC	PBMC	CD8+ T cells	CD8	"GSM2711682", "S. Paratyphi A infection model", "age:18-60"
PRJNA395098	SRR5851384	PE	100	Aplastic anemia	Aplastic anemia	PBMC	PBMC	CD8+ T cells	CD8	"GSM2711683", "S. Paratyphi A infection model", "age:18-60"
PRJNA395098	SRR5851385	PE	100	Aplastic anemia	Aplastic anemia	PBMC	PBMC	CD4+ T cells	CD4	"GSM2711684", "S. Paratyphi A infection model", "age:18-60"
PRJNA395098	SRR5851386	PE	100	Aplastic anemia	Aplastic anemia	PBMC	PBMC	CD8+ T cells	CD8	"GSM2711685", "S. Paratyphi A infection model", "age:18-60"
PRJNA395098	SRR5851387	PE	100	Aplastic anemia	Aplastic anemia	PBMC	PBMC	CD4+ T cells	CD4	"GSM2711686", "S. Paratyphi A infection model", "age:18-60"
PRJNA395098	SRR5851388	PE	100	Aplastic anemia	Aplastic anemia	PBMC	PBMC	CD8+ T cells	CD8	"GSM2711687", "S. Paratyphi A infection model", "age:18-60"
PRJNA395098	SRR5851389	PE	100	Healthy	Aplastic anemia	PBMC	PBMC	CD4+ T cells	CD4	"GSM2711688", "S. Paratyphi A infection model", "age:18-60"
PRJNA395098	SRR5851390	PE	100	Healthy	Aplastic anemia	PBMC	PBMC	CD8+ T cells	CD8	"GSM2711689", "S. Paratyphi A infection model", "age:18-60"
PRJNA395098	SRR5851391	PE	100	Healthy	Aplastic anemia	PBMC	PBMC	CD4+ T cells	CD4	"GSM2711690", "S. Paratyphi A infection model", "age:18-60"
PRJNA395098	SRR5851392	PE	100	Healthy	Aplastic anemia	PBMC	PBMC	CD8+ T cells	CD8	"GSM2711691", "S. Paratyphi A infection model", "age:18-60"
PRJNA395098	SRR5851393	PE	100	Aplastic anemia	Aplastic anemia	PBMC	PBMC	CD4+ T cells	CD4	"GSM2711692", "S. Paratyphi A infection model", "age:18-60"
PRJNA395098	SRR5851394	PE	100	Aplastic anemia	Aplastic anemia	PBMC	PBMC	CD8+ T cells	CD8	"GSM2711693", "S. Paratyphi A infection model", "age:18-60"
PRJNA395098	SRR5851395	PE	100	Aplastic anemia	Aplastic anemia	PBMC	PBMC	CD8+CD57+ T cells	CD8	"GSM2711694", "S. Paratyphi A infection model", "age:18-60"
PRJNA395098	SRR5851396	PE	100	Aplastic anemia	Aplastic anemia	PBMC	PBMC	CD8+CD57+ T cells	CD8	"GSM2711695", "S. Paratyphi A infection model", "age:18-60"
PRJNA395098	SRR6372939	PE	100	Aplastic anemia	Aplastic anemia	PBMC	PBMC	CD8+ T cells	CD8	"GSM2887766", "S. Paratyphi A infection model", "age:18-60"
PRJNA395098	SRR6372940	PE	100	Aplastic anemia	Aplastic anemia	PBMC	PBMC	CD4+ T cells	CD4	"GSM2887767", "S. Paratyphi A infection model", "age:18-60"
PRJNA395098	SRR6372941	PE	99	Aplastic anemia	Aplastic anemia	PBMC	PBMC	CD8+ T cells	CD8	"GSM2887768", "S. Paratyphi A infection model", "age:18-60"
PRJNA395098	SRR6372942	PE	100	Aplastic anemia	Aplastic anemia	PBMC	PBMC	CD4+ T cells	CD4	"GSM2887769", "S. Paratyphi A infection model", "age:18-60"
PRJNA395098	SRR6372943	PE	100	Aplastic anemia	Aplastic anemia	PBMC	PBMC	CD8+ T cells	CD8	"GSM2887770", "S. Paratyphi A infection model", "age:18-60"
PRJNA395098	SRR6372944	PE	100	Aplastic anemia	Aplastic anemia	PBMC	PBMC	CD4+ T cells	CD4	"GSM2887771", "S. Paratyphi A infection model", "age:18-60"
PRJNA395098	SRR6372945	PE	100	Aplastic anemia	Aplastic anemia	PBMC	PBMC	CD8+ T cells	CD8	"GSM2887772", "S. Paratyphi A infection model", "age:18-60"
PRJNA395098	SRR6372946	PE	100	Aplastic anemia	Aplastic anemia	PBMC	PBMC	CD4+ T cells	CD4	"GSM2887773", "S. Paratyphi A infection model", "age:18-60"
PRJNA395098	SRR6372947	PE	100	Healthy	Healthy	PBMC	PBMC	CD8+ T cells	CD8	"GSM2887774", "S. Paratyphi A infection model", "age:18-60"
PRJNA395098	SRR6372948	PE	100	Healthy	Healthy	PBMC	PBMC	CD4+ T cells	CD4	"GSM2887775", "S. Paratyphi A infection model", "age:18-60"
PRJNA395098	SRR6372949	PE	100	Healthy	Healthy	PBMC	PBMC	CD8+ T cells	CD8	"GSM2887776", "S. Paratyphi A infection model", "age:18-60"
PRJNA395098	SRR6372950	PE	99	Healthy	Healthy	PBMC	PBMC	CD4+ T cells	CD4	"GSM2887777", "S. Paratyphi A infection model", "age:18-60"
PRJNA395098	SRR6372951	PE	100	Healthy	Healthy	PBMC	PBMC	CD8+ T cells	CD8	"GSM2887778", "S. Paratyphi A infection model", "age:18-60"
PRJNA395098	SRR6372952	PE	100	Healthy	Healthy	PBMC	PBMC	CD4+ T cells	CD4	"GSM2887779", "S. Paratyphi A infection model", "age:18-60"
PRJNA395098	SRR6372953	PE	100	Healthy	Healthy	PBMC	PBMC	CD8+ T cells	CD8	"GSM2887780", "S. Paratyphi A infection model", "age:18-60"
PRJNA395098	SRR6372954	PE	100	Healthy	Healthy	PBMC	PBMC	CD4+ T cells	CD4	"GSM2887781", "S. Paratyphi A infection model", "age:18-60"
PRJNA395098	SRR6372955	PE	100	Healthy	Healthy	PBMC	PBMC	CD8+ T cells	CD8	"GSM2887782", "S. Paratyphi A infection model", "age:18-60"
PRJNA395098	SRR6372956	PE	100	Healthy	Healthy	PBMC	PBMC	CD4+ T cells	CD4	"GSM2887783", "S. Paratyphi A infection model", "age:18-60"
PRJNA395098	SRR6372957	PE	100	Healthy	Healthy	PBMC	PBMC	CD8+ T cells	CD8	"GSM2887784", "S. Paratyphi A infection model", "age:18-60"
PRJNA395098	SRR6372958	PE	100	Healthy	Healthy	PBMC	PBMC	CD4+ T cells	CD4	"GSM2887785", "S. Paratyphi A infection model", "age:18-60"
PRJNA390125	SRR5676659	PE	140	Healthy	Healthy	Blood	PBMC		CD4	HV2_CD4_EMRA_TRA_TRB
PRJNA390125	SRR5676656	PE	140	Healthy	Healthy	Blood	PBMC		CD8	HV1_CD8_EMRA_TRA_TRB
PRJNA390125	SRR5676665	PE	140	Healthy	Healthy	Blood	PBMC		CD4	HV3_CD4_EM_TRB
PRJNA390125	SRR5676663	PE	140	Healthy	Healthy	Blood	PBMC		CD8	HV1_CD8_EM_TRB
PRJNA390125	SRR5676661	PE	140	Healthy	Healthy	Blood	PBMC		CD8	HV1_CD8_CM_TRB
PRJNA390125	SRR5676658	PE	140	Healthy	Healthy	Blood	PBMC		CD4	HV2_CD4_EM_TRB
PRJNA390125	SRR5676655	PE	140	Healthy	Healthy	Blood	PBMC		CD4	HV2_CD4_naive_TRB
PRJNA390125	SRR5676653	PE	140	Healthy	Healthy	Blood	PBMC		CD4	HV3_CD4_EMRA_TRB
PRJNA390125	SRR5676651	PE	140	Healthy	Healthy	Blood	PBMC		CD4	HV1_CD4_EMRA_TRB
PRJNA390125	SRR5676649	PE	140	Healthy	Healthy	Blood	PBMC		CD4	HV1_CD4_EM_TRB
PRJNA390125	SRR5676647	PE	140	Healthy	Healthy	Blood	PBMC		CD4	HV1_CD4_CM_TRB
PRJNA390125	SRR5676645	PE	140	Healthy	Healthy	Blood	PBMC		CD4	HV1_CD4_naive_TRB
PRJNA390125	SRR5676643	PE	140	Healthy	Healthy	Blood	PBMC		CD8	HV1_CD8_naive_TRB
PRJNA390125	SRR5676640	PE	140	Healthy	Healthy	Blood	PBMC		CD8	HV3_CD8_EM_TRB
PRJNA390125	SRR5676638	PE	140	Healthy	Healthy	Blood	PBMC		CD4	HV3_CD4_CM_TRB
PRJNA390125	SRR5676636	PE	140	Healthy	Healthy	Blood	PBMC		CD8	HV3_CD8_EMRA_TRB
PRJNA390125	SRR5676634	PE	140	Healthy	Healthy	Blood	PBMC		CD8	HV2_CD8_EM_TRB
PRJNA390125	SRR5676632	PE	140	Healthy	Healthy	Blood	PBMC		CD8	HV2_CD8_EMRA_TRB
PRJNA390125	SRR5676630	PE	140	Healthy	Healthy	Blood	PBMC		CD8	HV2_CD8_CM_TRB
PRJNA390125	SRR5676628	PE	140	Healthy	Healthy	Blood	PBMC		CD4	HV2_CD4_CM_TRB
PRJNA390125	SRR5676626	PE	140	Healthy	Healthy	Blood	PBMC		CD8	HV2_CD8_naive_TRB
PRJNA390125	SRR5676625	PE	140	Healthy	Healthy	Blood	PBMC		CD8	HV3_CD8_naive_TRB
PRJNA390125	SRR5676623	PE	140	Healthy	Healthy	Blood	PBMC		CD8	HV3_CD8_CM_TRB
PRJNA390125	SRR5676621	PE	140	Healthy	Healthy	Blood	PBMC		CD4	HV3_CD4_naive_TRB
PRJNA301507	SRR3034175	SE	111	Breast Cancer	Solid tumor	Blood	PBMC		CD4	Memory_In_PB of Patient 14
PRJNA301507	SRR3034174	SE	106	Breast Cancer	Solid tumor	Blood	PBMC		CD4	Memory_In_PB of Patient 13
PRJNA301507	SRR3034173	SE	106	Breast Cancer	Solid tumor	Blood	PBMC		CD4	Memory_In_PB of Patient 12
PRJNA301507	SRR3034172	SE	107	Breast Cancer	Solid tumor	Blood	PBMC		CD4	Memory_In_PB of Patient 10
PRJNA301507	SRR3034171	SE	108	Breast Cancer	Solid tumor	Blood	PBMC		CD4	Memory_In_PB of Patient 9
PRJNA301507	SRR3051536	SE	109	Breast Cancer	Solid tumor	Blood	PBMC		CD4	Memory_In_PB of Patient 8
PRJNA301507	SRR3028795	SE	108	Breast Cancer	Solid tumor	Blood	PBMC		CD4	Memory_In_PB of Patient 6
PRJNA301507	SRR3028735	SE	108	Breast Cancer	Solid tumor	Blood	PBMC		CD4	Memory_In_PB of Patient 5
PRJNA301507	SRR3028734	SE	110	Breast Cancer	Solid tumor	Blood	PBMC		CD4	Memory_In_PB of Patient 4
PRJNA301507	SRR3028733	SE	107	Breast Cancer	Solid tumor	Blood	PBMC		CD4	Memory_In_PB of Patient 3
PRJNA301507	SRR3045990	SE	107	Breast Cancer	Solid tumor	Blood	PBMC		CD4 Treg	Treg_In_PB of Patient 31
PRJNA301507	SRR3028210	SE	106	Breast Cancer	Solid tumor	Tumor, Infiltrating cell, Breast	TIL		CD4 Treg	TI_Treg of Patient 30
PRJNA301507	SRR3028201	SE	106	Breast Cancer	Solid tumor	Tumor, Infiltrating cell, Breast	TIL		CD4 Treg	TI_Treg of Patient 29
PRJNA301507	SRR3028189	SE	107	Breast Cancer	Solid tumor	Tumor, Infiltrating cell, Breast	TIL		CD4 Treg	TI_Treg of Patient 28
PRJNA301507	SRR3028179	SE	107	Breast Cancer	Solid tumor	Tumor, Infiltrating cell, Breast	TIL		CD4 Treg	TI_Treg of Patient 27
PRJNA301507	SRR3028168	SE	105	Breast Cancer	Solid tumor	Tumor, Infiltrating cell, Breast	TIL		CD4 Treg	TI_Treg of Patient 26
PRJNA301507	SRR3028147	SE	105	Breast Cancer	Solid tumor	Tumor, Infiltrating cell, Breast	TIL		CD4 Treg	TI_Treg of Patient 21
PRJNA301507	SRR2939869	SE	103	Breast Cancer	Solid tumor	Tumor, Infiltrating cell, Breast	TIL		CD4 Treg	TI_Treg of Patient 19
PRJNA301507	SRR2939868	SE	104	Breast Cancer	Solid tumor	Tumor, Infiltrating cell, Breast	TIL		CD4 Treg	TI_Treg of Patient 18
PRJNA301507	SRR2939867	SE	96	Breast Cancer	Solid tumor	Tumor, Infiltrating cell, Breast	TIL		CD4 Treg	TI_Treg of Patient 17
PRJNA301507	SRR2939866	SE	103	Breast Cancer	Solid tumor	Tumor, Infiltrating cell, Breast	TIL		CD4 Treg	TI_Treg of Patient 16
PRJNA301507	SRR2939865	SE	107	Breast Cancer	Solid tumor	Tumor, Infiltrating cell, Breast	TIL		CD4 Treg	TI_Treg of Patient 15
PRJNA301507	SRR2939864	SE	107	Breast Cancer	Solid tumor	Tumor, Infiltrating cell, Breast	TIL		CD4 Treg	TI_Treg of Patient 14
PRJNA301507	SRR2939863	SE	106	Breast Cancer	Solid tumor	Tumor, Infiltrating cell, Breast	TIL		CD4 Treg	TI_Treg of Patient 13
PRJNA301507	SRR2939862	SE	105	Breast Cancer	Solid tumor	Tumor, Infiltrating cell, Breast	TIL		CD4 Treg	TI_Treg of Patient 12
PRJNA301507	SRR2939861	SE	107	Breast Cancer	Solid tumor	Tumor, Infiltrating cell, Breast	TIL		CD4 Treg	TI_Treg of Patient 10
PRJNA301507	SRR2939860	SE	107	Breast Cancer	Solid tumor	Tumor, Infiltrating cell, Breast	TIL		CD4 Treg	TI_Treg of Patient 9
PRJNA301507	SRR2939859	SE	109	Breast Cancer	Solid tumor	Tumor, Infiltrating cell, Breast	TIL		CD4 Treg	TI_Treg of Patient 8
PRJNA301507	SRR2939858	SE	108	Breast Cancer	Solid tumor	Tumor, Infiltrating cell, Breast	TIL		CD4 Treg	TI_Treg of Patient 6
PRJNA301507	SRR2939857	SE	108	Breast Cancer	Solid tumor	Tumor, Infiltrating cell, Breast	TIL		CD4 Treg	TI_Treg of Patient 5
PRJNA301507	SRR2939856	SE	109	Breast Cancer	Solid tumor	Tumor, Infiltrating cell, Breast	TIL		CD4 Treg	TI_Treg of Patient 4
PRJNA301507	SRR4362906	PE	300	Breast Cancer	Solid tumor	Blood	PBMC			Naive_In_PB_TCRβ of Patient 67
PRJNA301507	SRR4362908	PE	300	Breast Cancer	Solid tumor	Blood	PBMC		CD4	Memory_In_PB_TCRβ of Patient 67
PRJNA301507	SRR4362910	PE	300	Breast Cancer	Solid tumor	Blood	PBMC		CD4 Treg	Treg_In_PB_TCRβ of Patient 67
PRJNA301507	SRR4362912	PE	300	Breast Cancer	Solid tumor	Lymph node	Lymph node			Naive_In_LN_TCRβ of Patient 67
PRJNA301507	SRR4362914	PE	300	Breast Cancer	Solid tumor	Lymph node	Lymph node		CD4	Memory_In_LN_TCRβ of Patient 67
PRJNA301507	SRR4362916	PE	300	Breast Cancer	Solid tumor	Lymph node	Lymph node		CD4 Treg	Treg_In_LN_TCRβ of Patient 67
PRJNA301507	SRR4362918	PE	300	Breast Cancer	Solid tumor	Tumor, Infiltrating cell, Breast	TIL			TI_Naive_TCRβ of Patient 67
PRJNA301507	SRR4362920	PE	300	Breast Cancer	Solid tumor	Tumor, Infiltrating cell, Breast	TIL		CD4	TI_Memory_TCRβ of Patient 67
PRJNA301507	SRR4362922	PE	300	Breast Cancer	Solid tumor	Tumor, Infiltrating cell, Breast	TIL		CD4 Treg	TI_Treg_TCRβ of Patient 67
PRJNA301507	SRR4362924	PE	300	Breast Cancer	Solid tumor	Blood	PBMC			Naive_In_PB_TCRβ of Patient 69
PRJNA301507	SRR4362926	PE	300	Breast Cancer	Solid tumor	Blood	PBMC		CD4	Memory_In_PB_TCRβ of Patient 69
PRJNA301507	SRR4362928	PE	300	Breast Cancer	Solid tumor	Blood	PBMC		CD4 Treg	Treg_In_PB_TCRβ of Patient 69
PRJNA301507	SRR4362930	PE	300	Breast Cancer	Solid tumor	Lymph node	Lymph node			Naive_In_LN_TCRβ of Patient 69
PRJNA301507	SRR4362932	PE	300	Breast Cancer	Solid tumor	Lymph node	Lymph node		CD4	Memory_In_LN_TCRβ of Patient 69
PRJNA301507	SRR4362934	PE	300	Breast Cancer	Solid tumor	Lymph node	Lymph node		CD4 Treg	Treg_In_LN_TCRβ of Patient 69
PRJNA301507	SRR4362936	PE	300	Breast Cancer	Solid tumor	Tumor, Infiltrating cell, Breast	TIL			TI_Naive_TCRβ of Patient 69
PRJNA301507	SRR4362938	PE	300	Breast Cancer	Solid tumor	Tumor, Infiltrating cell, Breast	TIL		CD4	TI_Memory_TCRβ of Patient 69
PRJNA301507	SRR4362940	PE	300	Breast Cancer	Solid tumor	Tumor, Infiltrating cell, Breast	TIL		CD4 Treg	TI_Treg_TCRβ of Patient 69
PRJNA301507	SRR4362946	PE	300	Breast Cancer	Solid tumor	Blood	PBMC		CD4 Treg	Treg_In_PB_TCRα of Patient 71
PRJNA301507	SRR4362942	PE	300	Breast Cancer	Solid tumor	Blood	PBMC			Naive_In_PB_TCRβ of Patient 71
PRJNA301507	SRR4362944	PE	300	Breast Cancer	Solid tumor	Blood	PBMC		CD4	Memory_In_PB_TCRβ of Patient 71
PRJNA301507	SRR4362947	PE	300	Breast Cancer	Solid tumor	Blood	Lymph node		CD4 Treg	Treg_In_PB_TCRβ of Patient 71
PRJNA301507	SRR4362949	PE	300	Breast Cancer	Solid tumor	Lymph node	Lymph node			Naive_In_LN_TCRβ of Patient 71
PRJNA301507	SRR4362951	PE	300	Breast Cancer	Solid tumor	Lymph node	Lymph node		CD4	Memory_In_LN_TCRβ of Patient 71
PRJNA301507	SRR4362953	PE	300	Breast Cancer	Solid tumor	Lymph node	TIL		CD4 Treg	Treg_In_LN_TCRβ of Patient 71
PRJNA301507	SRR4362955	PE	300	Breast Cancer	Solid tumor	Tumor, Infiltrating cell, Breast	TIL			TI_Naive_TCRβ of Patient 71
PRJNA301507	SRR4363053	PE	300	Breast Cancer	Solid tumor	Tumor, Infiltrating cell, Breast	TIL		CD4	TI_Memory_TCRβ of Patient 71
PRJNA301507	SRR4363376	PE	300	Breast Cancer	Solid tumor	Tumor, Infiltrating cell, Breast	TIL		CD4 Treg	TI_Treg_TCRβ of Patient 71
PRJNA301507	SRR2939855	SE	107	Breast Cancer	Solid tumor	Tumor, Infiltrating cell, Breast	TIL		CD4 Treg	TI_Treg of Patient 3
PRJNA301507	SRR2939854	SE	114	Breast Cancer	Solid tumor	Tumor, Infiltrating cell, Breast	TIL		CD4 Treg	TI_Treg of Patient 2
PRJNA301507	SRR2939626	SE	115	Breast Cancer	Solid tumor	Tumor, Infiltrating cell, Breast	TIL			TI_naive of Patient 2
PRJNA301507	SRR2939625	SE	110	Breast Cancer	Solid tumor	Tumor, Infiltrating cell, Breast	TIL			TI_naive of Patient 1
PRJNA301507	SRR2939853	SE	109	Breast Cancer	Solid tumor	Tumor, Infiltrating cell, Breast	TIL		CD4 Treg	TI_Treg of Patient 1
PRJNA301507	SRR3028140	SE	106	Breast Cancer	Solid tumor	Blood	PBMC		CD4 Treg	Treg_In_PB of Patient 30
PRJNA301507	SRR3028135	SE	107	Breast Cancer	Solid tumor	Blood	PBMC		CD4 Treg	Treg_In_PB of Patient 29
PRJNA301507	SRR3028134	SE	107	Breast Cancer	Solid tumor	Blood	PBMC		CD4 Treg	Treg_In_PB of Patient 28
PRJNA301507	SRR3028133	SE	107	Breast Cancer	Solid tumor	Blood	PBMC		CD4 Treg	Treg_In_PB of Patient 27
PRJNA301507	SRR3028132	SE	103	Breast Cancer	Solid tumor	Blood	PBMC		CD4 Treg	Treg_In_PB of Patient 26
PRJNA301507	SRR2923100	SE	110	Breast Cancer	Solid tumor	Blood	PBMC		CD4 Treg	Treg_In_PB of Patient 21
PRJNA301507	SRR2923098	SE	108	Breast Cancer	Solid tumor	Blood	PBMC		CD4 Treg	Treg_In_PB of Patient 19
PRJNA301507	SRR2922718	SE	104	Breast Cancer	Solid tumor	Blood	PBMC		CD4 Treg	Treg_In_PB of Patient 18
PRJNA301507	SRR2922711	SE	107	Breast Cancer	Solid tumor	Blood	PBMC		CD4 Treg	Treg_In_PB of Patient 17
PRJNA301507	SRR2922674	SE	109	Breast Cancer	Solid tumor	Blood	PBMC		CD4 Treg	Treg_In_PB of Patient 8
PRJNA301507	SRR2922692	SE	106	Breast Cancer	Solid tumor	Blood	PBMC		CD4 Treg	Treg_In_PB of Patient 9
PRJNA301507	SRR2922693	SE	107	Breast Cancer	Solid tumor	Blood	PBMC		CD4 Treg	Treg_In_PB of Patient 10
PRJNA301507	SRR2922699	SE	106	Breast Cancer	Solid tumor	Blood	PBMC		CD4 Treg	Treg_In_PB of Patient 13
PRJNA301507	SRR2922701	SE	110	Breast Cancer	Solid tumor	Blood	PBMC		CD4 Treg	Treg_In_PB of Patient 14
PRJNA301507	SRR2922704	SE	121	Breast Cancer	Solid tumor	Blood	PBMC		CD4 Treg	Treg_In_PB of Patient 15
PRJNA301507	SRR2922705	SE	105	Breast Cancer	Solid tumor	Blood	PBMC		CD4 Treg	Treg_In_PB of Patient 16
PRJNA301507	SRR2922673	SE	108	Breast Cancer	Solid tumor	Blood	PBMC		CD4 Treg	Treg_In_PB of Patient 6
PRJNA301507	SRR2922529	SE	108	Breast Cancer	Solid tumor	Blood	PBMC		CD4 Treg	Treg_In_PB of Patient 5
PRJNA301507	SRR2922528	SE	110	Breast Cancer	Solid tumor	Blood	PBMC		CD4 Treg	Treg_In_PB of Patient 4
PRJNA301507	SRR2922527	SE	107	Breast Cancer	Solid tumor	Blood	PBMC		CD4 Treg	Treg_In_PB of Patient 3
PRJNA301507	SRR2922526	SE	115	Breast Cancer	Solid tumor	Blood	PBMC		CD4 Treg	Treg_In_PB of Patient 2
PRJNA301507	SRR2922524	SE	109	Breast Cancer	Solid tumor	Blood	PBMC		CD4 Treg	Treg_In_PB of Patient 1
PRJNA301507	SRR3028131	SE	106	Breast Cancer	Solid tumor	Blood	PBMC			Naive_In_PB of Patient 30
PRJNA301507	SRR3028130	SE	106	Breast Cancer	Solid tumor	Blood	PBMC			Naive_In_PB of Patient 29
PRJNA301507	SRR3028129	SE	107	Breast Cancer	Solid tumor	Blood	PBMC			Naive_In_PB of Patient 28
PRJNA301507	SRR3073561	SE	108	Breast Cancer	Solid tumor	Blood	PBMC			Naive_In_PB of Patient 27
PRJNA301507	SRR3017565	SE	106	Breast Cancer	Solid tumor	Blood	PBMC			Naive_In_PB of Patient 26
PRJNA301507	SRR3017541	SE	105	Breast Cancer	Solid tumor	Blood	PBMC			Naive_In_PB of Patient 21
PRJNA301507	SRR3017458	SE	108	Breast Cancer	Solid tumor	Blood	PBMC			Naive_In_PB of Patient 10
PRJNA301507	SRR3017482	SE	105	Breast Cancer	Solid tumor	Blood	PBMC			Naive_In_PB of Patient 12
PRJNA301507	SRR3017507	SE	107	Breast Cancer	Solid tumor	Blood	PBMC			Naive_In_PB of Patient 13
PRJNA301507	SRR3017508	SE	110	Breast Cancer	Solid tumor	Blood	PBMC			Naive_In_PB of Patient 14
PRJNA301507	SRR3017509	SE	106	Breast Cancer	Solid tumor	Blood	PBMC			Naive_In_PB of Patient 15
PRJNA301507	SRR3017511	SE	117	Breast Cancer	Solid tumor	Blood	PBMC			Naive_In_PB of Patient 16
PRJNA301507	SRR3017513	SE	106	Breast Cancer	Solid tumor	Blood	PBMC			Naive_In_PB of Patient 17
PRJNA301507	SRR3017536	SE	106	Breast Cancer	Solid tumor	Blood	PBMC			Naive_In_PB of Patient 18
PRJNA301507	SRR3017539	SE	105	Breast Cancer	Solid tumor	Blood	PBMC			Naive_In_PB of Patient 19
PRJNA301507	SRR3017434	SE	106	Breast Cancer	Solid tumor	Blood	PBMC			Naive_In_PB of Patient 9
PRJNA301507	SRR3073560	SE	108	Breast Cancer	Solid tumor	Blood	PBMC			Naive_In_PB of Patient 6
PRJNA301507	SRR3017431	SE	108	Breast Cancer	Solid tumor	Blood	PBMC			Naive_In_PB of Patient 5
PRJNA301507	SRR3017407	SE	109	Breast Cancer	Solid tumor	Blood	PBMC			Naive_In_PB of Patient 4
PRJNA301507	SRR3017384	SE	107	Breast Cancer	Solid tumor	Blood	PBMC			Naive_In_PB of Patient 3
PRJNA301507	SRR3017382	SE	115	Breast Cancer	Solid tumor	Blood	PBMC			Naive_In_PB of Patient 2
PRJNA301507	SRR3017379	SE	110	Breast Cancer	Solid tumor	Blood	PBMC			Naive_In_PB of Patient 1
PRJNA301507	SRR4362904	PE	300	Breast Cancer	Solid tumor	Tumor, Infiltrating cell, Breast	TIL		CD4 Treg	TI_Treg_TCRβ of Patient 62
PRJNA301507	SRR4362902	PE	300	Breast Cancer	Solid tumor	Tumor, Infiltrating cell, Breast	TIL		CD4	TI_Memory_TCRβ of Patient 62
PRJNA301507	SRR4362901	PE	300	Breast Cancer	Solid tumor	Tumor, Infiltrating cell, Breast	TIL			TI_Naive_TCRβ of Patient 62
PRJNA301507	SRR4362897	PE	300	Breast Cancer	Solid tumor	Lymph node	Lymph node		CD4 Treg	Treg_In_LN_TCRβ of Patient 62
PRJNA301507	SRR4362895	PE	300	Breast Cancer	Solid tumor	Lymph node	Lymph node		CD4	Memory_In_LN_TCRβ of Patient 62
PRJNA301507	SRR4362893	PE	300	Breast Cancer	Solid tumor	Lymph node	Lymph node			Naive_In_LN_TCRβ of Patient 62
PRJNA301507	SRR4362891	PE	300	Breast Cancer	Solid tumor	Blood	PBMC		CD4 Treg	Treg_In_PB_TCRβ of Patient 62
PRJNA301507	SRR4362889	PE	300	Breast Cancer	Solid tumor	Blood	PBMC		CD4	Memory_In_PB_TCRβ of Patient 62
PRJNA301507	SRR4362887	PE	300	Breast Cancer	Solid tumor	Blood	PBMC			Naive_In_PB_TCRβ of Patient 62
PRJNA301507	SRR4362877	PE	300	Breast Cancer	Solid tumor	Tumor, Infiltrating cell, Breast	TIL		CD4 Treg	TI_Treg_TCRβ of Patient 64
PRJNA301507	SRR4362875	PE	300	Breast Cancer	Solid tumor	Tumor, Infiltrating cell, Breast	TIL		CD4	TI_Memory_TCRβ of Patient 64
PRJNA301507	SRR4362873	PE	300	Breast Cancer	Solid tumor	Tumor, Infiltrating cell, Breast	TIL			TI_Naive_TCRβ of Patient 64
PRJNA301507	SRR4362844	PE	300	Breast Cancer	Solid tumor	Lymph node	Lymph node		CD4 Treg	Treg_In_LN_TCRβ of Patient 64
PRJNA301507	SRR4362816	PE	300	Breast Cancer	Solid tumor	Lymph node	Lymph node		CD4	Memory_In_LN_TCRβ of Patient 64
PRJNA301507	SRR4362814	PE	300	Breast Cancer	Solid tumor	Lymph node	Lymph node			Naive_In_LN_TCRβ of Patient 64
PRJNA301507	SRR4362701	PE	300	Breast Cancer	Solid tumor	Blood	PBMC		CD4 Treg	Treg_In_PB_TCRβ of Patient 64
PRJNA301507	SRR4362698	PE	300	Breast Cancer	Solid tumor	Blood	PBMC		CD4	Memory_In_PB_TCRβ of Patient 64
PRJNA301507	SRR4362695	PE	300	Breast Cancer	Solid tumor	Blood	PBMC			Naive_In_PB_TCRβ of Patient 64
PRJNA301507	SRR3051535	SE	109	Breast Cancer	Solid tumor	Blood	PBMC			Naive_In_PB of Patient 8
PRJNA301507	SRR3046406	SE	107	Breast Cancer	Solid tumor	Tumor, Infiltrating cell, Breast	TIL		CD4 Treg	TI_Treg of Patient 35
PRJNA301507	SRR3046404	SE	107	Breast Cancer	Solid tumor	Tumor, Infiltrating cell, Breast	TIL		CD4 Treg	TI_Treg of Patient 34
PRJNA301507	SRR3046402	SE	109	Breast Cancer	Solid tumor	Tumor, Infiltrating cell, Breast	TIL		CD4 Treg	TI_Treg of Patient 33
PRJNA301507	SRR3046397	SE	104	Breast Cancer	Solid tumor	Tumor, Infiltrating cell, Breast	TIL		CD4 Treg	TI_Treg of Patient 32
PRJNA301507	SRR3046396	SE	108	Breast Cancer	Solid tumor	Tumor, Infiltrating cell, Breast	TIL		CD4 Treg	TI_Treg of Patient 31
PRJNA301507	SRR3046410	SE	109	Breast Cancer	Solid tumor	Tumor, Infiltrating cell, Breast	TIL			TI_naive of Patient 33
PRJNA301507	SRR3046409	SE	104	Breast Cancer	Solid tumor	Tumor, Infiltrating cell, Breast	TIL			TI_naive of Patient 32
PRJNA301507	SRR3046407	SE	109	Breast Cancer	Solid tumor	Tumor, Infiltrating cell, Breast	TIL			TI_naive of Patient 31
PRJNA301507	SRR3046213	SE	106	Breast Cancer	Solid tumor	Blood	PBMC		CD4 Treg	Treg _In_PB of Patient 35
PRJNA301507	SRR3046119	SE	108	Breast Cancer	Solid tumor	Blood	PBMC		CD4 Treg	Treg _In_PB of Patient 34
PRJNA301507	SRR3046036	SE	108	Breast Cancer	Solid tumor	Blood	PBMC		CD4 Treg	Treg _In_PB of Patient 33
PRJNA301507	SRR3045992	SE	105	Breast Cancer	Solid tumor	Blood	PBMC		CD4 Treg	Treg _In_PB of Patient 32
PRJNA301507	SRR3045986	SE	107	Breast Cancer	Solid tumor	Blood	PBMC			Naive_In_PB of Patient 35
PRJNA301507	SRR3045985	SE	107	Breast Cancer	Solid tumor	Blood	PBMC			Naive_In_PB of Patient 34
PRJNA301507	SRR3045979	SE	109	Breast Cancer	Solid tumor	Blood	PBMC			Naive_In_PB of Patient 33
PRJNA301507	SRR3045978	SE	104	Breast Cancer	Solid tumor	Blood	PBMC			Naive_In_PB of Patient 32
PRJNA301507	SRR3045971	SE	108	Breast Cancer	Solid tumor	Blood	PBMC			Naive_In_PB of Patient 31
PRJNA301507	SRR3046412	SE	107	Breast Cancer	Solid tumor	Blood	PBMC		CD4	Memory_In_PB of Patient 35
PRJNA301507	SRR3046411	SE	108	Breast Cancer	Solid tumor	Blood	PBMC		CD4	Memory_In_PB of Patient 34
PRJNA301507	SRR3034186	SE	107	Breast Cancer	Solid tumor	Blood	PBMC		CD4	Memory_In_PB of Patient 30
PRJNA301507	SRR3034185	SE	106	Breast Cancer	Solid tumor	Blood	PBMC		CD4	Memory_In_PB of Patient 29
PRJNA301507	SRR3034184	SE	108	Breast Cancer	Solid tumor	Blood	PBMC		CD4	Memory_In_PB of Patient 28
PRJNA301507	SRR3034183	SE	105	Breast Cancer	Solid tumor	Blood	PBMC		CD4	Memory_In_PB of Patient 27
PRJNA301507	SRR3034182	SE	107	Breast Cancer	Solid tumor	Blood	PBMC		CD4	Memory_In_PB of Patient 26
PRJNA301507	SRR3034181	SE	109	Breast Cancer	Solid tumor	Blood	PBMC		CD4	Memory_In_PB of Patient 21
PRJNA301507	SRR3034180	SE	105	Breast Cancer	Solid tumor	Blood	PBMC		CD4	Memory_In_PB of Patient 19
PRJNA301507	SRR3034179	SE	104	Breast Cancer	Solid tumor	Blood	PBMC		CD4	Memory_In_PB of Patient 18
PRJNA301507	SRR3034178	SE	107	Breast Cancer	Solid tumor	Blood	PBMC		CD4	Memory_In_PB of Patient 17
PRJNA301507	SRR3034177	SE	106	Breast Cancer	Solid tumor	Blood	PBMC		CD4	Memory_In_PB of Patient 16
PRJNA301507	SRR3034176	SE	107	Breast Cancer	Solid tumor	Blood	PBMC		CD4	Memory_In_PB of Patient 15
PRJNA316033	SRR3289739	SE	133	Oesophageal squamous cell carcinoma	Solid tumor	Blood	PBMC			TCR sequencing Patient1-B0
PRJNA316033	SRR3289738	SE	133	Oesophageal squamous cell carcinoma	Solid tumor	Tumor-adjacent, Esophagus	Normal tissue			TCR sequencing Patient1-N2
PRJNA316033	SRR3289702	SE	130	Oesophageal squamous cell carcinoma	Solid tumor	Tumor-adjacent, Esophagus	Normal tissue			TCR sequencing Patient1-N1
PRJNA316033	SRR3289701	SE	129	Oesophageal squamous cell carcinoma	Solid tumor	Esophagus, Tumor, Infiltrating cell	TIL			TCR sequencing Patient1-T4-A
PRJNA316033	SRR3289700	SE	132	Oesophageal squamous cell carcinoma	Solid tumor	Esophagus, Tumor, Infiltrating cell	TIL			TCR sequencing Patient1-T3-A
PRJNA316033	SRR3289699	SE	129	Oesophageal squamous cell carcinoma	Solid tumor	Esophagus, Tumor, Infiltrating cell	TIL			TCR sequencing Patient1-T2-A
PRJNA316033	SRR3289697	SE	133	Oesophageal squamous cell carcinoma	Solid tumor	Blood	PBMC			TCR sequencing Patient6-B0
PRJNA316033	SRR3289696	SE	129	Oesophageal squamous cell carcinoma	Solid tumor	Tumor-adjacent, Esophagus	Normal tissue			TCR sequencing Patient6-N1
PRJNA316033	SRR3289695	SE	128	Oesophageal squamous cell carcinoma	Solid tumor	Esophagus, Tumor, Infiltrating cell	TIL			TCR sequencing Patient6-T4
PRJNA316033	SRR3289694	SE	126	Oesophageal squamous cell carcinoma	Solid tumor	Esophagus, Tumor, Infiltrating cell	TIL			TCR sequencing Patient6-T3
PRJNA316033	SRR3289693	SE	131	Oesophageal squamous cell carcinoma	Solid tumor	Esophagus, Tumor, Infiltrating cell	TIL			TCR sequencing Patient6-T2
PRJNA316033	SRR3289692	SE	128	Oesophageal squamous cell carcinoma	Solid tumor	Esophagus, Tumor, Infiltrating cell	TIL			TCR sequencing Patient6-T1
PRJNA316033	SRR3289689	SE	136	Oesophageal squamous cell carcinoma	Solid tumor	Blood	PBMC			TCR sequencing Patient5-B0
PRJNA316033	SRR3289688	SE	129	Oesophageal squamous cell carcinoma	Solid tumor	Tumor-adjacent, Esophagus	Normal tissue			TCR sequencing Patient5-N1
PRJNA316033	SRR3289686	SE	133	Oesophageal squamous cell carcinoma	Solid tumor	Esophagus, Tumor, Infiltrating cell	TIL			TCR sequencing Patient5-T4
PRJNA316033	SRR3289636	SE	130	Oesophageal squamous cell carcinoma	Solid tumor	Esophagus, Tumor, Infiltrating cell	TIL			TCR sequencing Patient5-T3
PRJNA316033	SRR3289635	SE	120	Oesophageal squamous cell carcinoma	Solid tumor	Esophagus, Tumor, Infiltrating cell	TIL			TCR sequencing Patient5-T2
PRJNA316033	SRR3289634	SE	129	Oesophageal squamous cell carcinoma	Solid tumor	Esophagus, Tumor, Infiltrating cell	TIL			TCR sequencing Patient5-T1
PRJNA316033	SRR3289633	SE	127	Oesophageal squamous cell carcinoma	Solid tumor	Blood	PBMC			TCR sequencing Patient7-B0
PRJNA316033	SRR3289632	SE	131	Oesophageal squamous cell carcinoma	Solid tumor	Tumor-adjacent, Esophagus	Normal tissue			TCR sequencing Patient7-N1
PRJNA316033	SRR3289631	SE	132	Oesophageal squamous cell carcinoma	Solid tumor	Esophagus, Tumor, Infiltrating cell	TIL			TCR sequencing Patient7-T4
PRJNA316033	SRR3289630	SE	128	Oesophageal squamous cell carcinoma	Solid tumor	Esophagus, Tumor, Infiltrating cell	TIL			TCR sequencing Patient7-T3
PRJNA316033	SRR3289629	SE	129	Oesophageal squamous cell carcinoma	Solid tumor	Esophagus, Tumor, Infiltrating cell	TIL			TCR sequencing Patient7-T2
PRJNA316033	SRR3289628	SE	132	Oesophageal squamous cell carcinoma	Solid tumor	Esophagus, Tumor, Infiltrating cell	TIL			TCR sequencing Patient7-T1
PRJNA316033	SRR3289626	SE	137	Oesophageal squamous cell carcinoma	Solid tumor	Blood	PBMC			TCR sequencing Patient4-B0
PRJNA316033	SRR3289625	SE	129	Oesophageal squamous cell carcinoma	Solid tumor	Tumor-adjacent, Esophagus	Normal tissue			TCR sequencing Patient4-N1
PRJNA316033	SRR3289624	SE	143	Oesophageal squamous cell carcinoma	Solid tumor	Esophagus, Tumor, Infiltrating cell	TIL			TCR sequencing Patient4-T4
PRJNA316033	SRR3289608	SE	139	Oesophageal squamous cell carcinoma	Solid tumor	Esophagus, Tumor, Infiltrating cell	TIL			TCR sequencing Patient4-T3
PRJNA316033	SRR3288827	SE	140	Oesophageal squamous cell carcinoma	Solid tumor	Esophagus, Tumor, Infiltrating cell	TIL			TCR sequencing Patient4-T2
PRJNA316033	SRR3288819	SE	136	Oesophageal squamous cell carcinoma	Solid tumor	Esophagus, Tumor, Infiltrating cell	TIL			TCR sequencing Patient4-T1
PRJNA316033	SRR3288781	SE	131	Oesophageal squamous cell carcinoma	Solid tumor	Blood	PBMC			TCR sequencing Patient3-B0
PRJNA316033	SRR3288780	SE	136	Oesophageal squamous cell carcinoma	Solid tumor	Tumor-adjacent, Esophagus	Normal tissue			TCR sequencing Patient3-N1
PRJNA316033	SRR3288778	SE	128	Oesophageal squamous cell carcinoma	Solid tumor	Esophagus, Tumor, Infiltrating cell	TIL			TCR sequencing Patient3-T6
PRJNA316033	SRR3288777	SE	126	Oesophageal squamous cell carcinoma	Solid tumor	Esophagus, Tumor, Infiltrating cell	TIL			TCR sequencing Patient3-T5
PRJNA316033	SRR3288776	SE	127	Oesophageal squamous cell carcinoma	Solid tumor	Esophagus, Tumor, Infiltrating cell	TIL			TCR sequencing Patient3-T4
PRJNA316033	SRR3288775	SE	126	Oesophageal squamous cell carcinoma	Solid tumor	Esophagus, Tumor, Infiltrating cell	TIL			TCR sequencing Patient3-T3
PRJNA316033	SRR3288774	SE	131	Oesophageal squamous cell carcinoma	Solid tumor	Esophagus, Tumor, Infiltrating cell	TIL			TCR sequencing Patient3-T2
PRJNA316033	SRR3288773	SE	128	Oesophageal squamous cell carcinoma	Solid tumor	Esophagus, Tumor, Infiltrating cell	TIL			TCR sequencing Patient3-T1
PRJNA316033	SRR3288771	SE	130	Oesophageal squamous cell carcinoma	Solid tumor	Blood	PBMC			TCR sequencing Patient2-B0
PRJNA316033	SRR3288638	SE	131	Oesophageal squamous cell carcinoma	Solid tumor	Tumor-adjacent, Esophagus	Normal tissue			TCR sequencing Patient2-N1
PRJNA316033	SRR3288594	SE	135	Oesophageal squamous cell carcinoma	Solid tumor	Esophagus, Tumor, Infiltrating cell	TIL			TCR sequencing Patient2-T4
PRJNA316033	SRR3288587	SE	135	Oesophageal squamous cell carcinoma	Solid tumor	Esophagus, Tumor, Infiltrating cell	TIL			TCR sequencing Patient2-T3
PRJNA316033	SRR3288586	SE	135	Oesophageal squamous cell carcinoma	Solid tumor	Esophagus, Tumor, Infiltrating cell	TIL			TCR sequencing Patient2-T2
PRJNA316033	SRR3288585	SE	134	Oesophageal squamous cell carcinoma	Solid tumor	Esophagus, Tumor, Infiltrating cell	TIL			TCR sequencing Patient2-T1
PRJNA316033	SRR3289698	SE	130	Oesophageal squamous cell carcinoma	Solid tumor	Esophagus, Tumor, Infiltrating cell	TIL			TCR and Patient1_T1-A
PRJNA427746	SRR6442315	PE	250	Healthy	Healthy	PBMC	PBMC		CD8	naive CD8 T cell TCR repertoire
PRJNA427746	SRR6442313	PE	250	Healthy	Healthy	PBMC	PBMC		CD8	naive CD8 T cell TCR repertoire
PRJNA427746	SRR6442319	PE	150	Healthy	Healthy	PBMC	PBMC		CD8	naive CD8 T cell TCR repertoire
PRJNA427746	SRR6442318	PE	151	Healthy	Healthy	PBMC	PBMC		CD8	naive CD8 T cell TCR repertoire
PRJNA427746	SRR6442317	PE	150	Healthy	Healthy	PBMC	PBMC		CD8	naive CD8 T cell TCR repertoire
PRJNA427746	SRR6442316	PE	151	Healthy	Healthy	PBMC	PBMC		CD8	naive CD8 T cell TCR repertoire
PRJNA427746	SRR6442323	PE	150	Healthy	Healthy	PBMC	PBMC		CD8	naive CD8 T cell TCR repertoire
PRJNA427746	SRR6442322	PE	151	Healthy	Healthy	PBMC	PBMC		CD8	naive CD8 T cell TCR repertoire
PRJNA427746	SRR6442321	PE	150	Healthy	Healthy	PBMC	PBMC		CD8	naive CD8 T cell TCR repertoire
PRJNA427746	SRR6442320	PE	151	Healthy	Healthy	PBMC	PBMC		CD8	naive CD8 T cell TCR repertoire
PRJNA427746	SRR6442292	PE	151	Healthy	Healthy	PBMC	PBMC		CD8	naive CD8 T cell TCR repertoire
PRJNA427746	SRR6442308	PE	151	Healthy	Healthy	PBMC	PBMC		CD8	naive CD8 T cell TCR repertoire
PRJNA427746	SRR6442311	PE	151	Healthy	Healthy	PBMC	PBMC		CD8	naive CD8 T cell TCR repertoire
PRJNA427746	SRR6442295	PE	150	Healthy	Healthy	PBMC	PBMC		CD8	naive CD8 T cell TCR repertoire
PRJNA427746	SRR6442293	PE	151	Healthy	Healthy	PBMC	PBMC		CD8	naive CD8 T cell TCR repertoire
PRJNA427746	SRR6442294	PE	151	Healthy	Healthy	PBMC	PBMC		CD8	naive CD8 T cell TCR repertoire
PRJNA427746	SRR6442298	PE	151	Healthy	Healthy	PBMC	PBMC		CD8	naive CD8 T cell TCR repertoire
PRJNA427746	SRR6442299	PE	150	Healthy	Healthy	PBMC	PBMC		CD8	naive CD8 T cell TCR repertoire
PRJNA427746	SRR6442296	PE	151	Healthy	Healthy	PBMC	PBMC		CD8	naive CD8 T cell TCR repertoire
PRJNA427746	SRR6442297	PE	151	Healthy	Healthy	PBMC	PBMC		CD8	naive CD8 T cell TCR repertoire
PRJNA427746	SRR6442307	PE	250	CMV	Infection	PBMC	PBMC	CMV specific CD8 T cells	CD8	CMV specific CD8 T cells TCR repertoire
PRJNA427746	SRR6442309	PE	250	Healthy	Healthy	PBMC	PBMC		CD8	naive CD8 T cell TCR repertoire
PRJNA427746	SRR6442310	PE	150	Healthy	Healthy	PBMC	PBMC		CD8	naive CD8 T cell TCR repertoire
PRJNA427746	SRR6442312	PE	150	Healthy	Healthy	PBMC	PBMC		CD8	naive CD8 T cell TCR repertoire
PRJNA427746	SRR6442302	PE	150	Healthy	Healthy	PBMC	PBMC		CD8	naive CD8 T cell TCR repertoire
PRJNA427746	SRR6442303	PE	250	CMV	Infection	PBMC	PBMC	CMV specific CD8 T cells	CD8	CMV specific CD8 T cells TCR repertoire
PRJNA427746	SRR6442304	PE	250	Healthy	Healthy	PBMC	PBMC		CD8	naive CD8 T cell TCR repertoire
PRJNA427746	SRR6442306	PE	250	Healthy	Healthy	PBMC	PBMC		CD8	naive CD8 T cell TCR repertoire
PRJNA427746	SRR6442301	PE	151	Healthy	Healthy	PBMC	PBMC		CD8	naive CD8 T cell TCR repertoire
PRJNA427746	SRR6442314	PE	151	Healthy	Healthy	PBMC	PBMC		CD8	naive CD8 T cell TCR repertoire
PRJNA427746	SRR6442287	PE	150	Healthy	Healthy	PBMC	PBMC		CD8	naive CD8 T cell TCR repertoire
PRJNA427746	SRR6442300	PE	151	Healthy	Healthy	PBMC	PBMC		CD8	naive CD8 T cell TCR repertoire
PRJNA427746	SRR6442288	PE	150	Healthy	Healthy	PBMC	PBMC		CD8	naive CD8 T cell TCR repertoire
PRJNA427746	SRR6442290	PE	151	Healthy	Healthy	PBMC	PBMC		CD8	naive CD8 T cell TCR repertoire
PRJNA427746	SRR6442289	PE	150	Healthy	Healthy	PBMC	PBMC		CD8	naive CD8 T cell TCR repertoire
PRJNA427746	SRR6442291	PE	151	Healthy	Healthy	PBMC	PBMC		CD8	naive CD8 T cell TCR repertoire
PRJNA427746	SRR6442305	PE	151	Healthy	Healthy	PBMC	PBMC		CD8	naive CD8 T cell TCR repertoire
PRJNA427746	SRR6442324	PE	151	Healthy	Healthy	PBMC	PBMC		CD8	naive CD8 T cell TCR repertoire
PRJNA427746	SRR6442325	PE	150	Healthy	Healthy	PBMC	PBMC		CD8	naive CD8 T cell TCR repertoire
PRJNA79519	SRR030416	SE	237	Healthy	Healthy	PBMC	PBMC	CD3+ T pan		hpanT1
PRJNA79519	SRR030417	SE	231	Healthy	Healthy	PBMC	PBMC	CD4+ T pan	CD4	hpanT2
PRJNA79519	SRR030709	SE	232	Healthy	Healthy	PBMC	PBMC	CD4+ T pan	CD4	hpanT3
PRJNA79519	SRR030708	SE	230	Healthy	Healthy	PBMC	PBMC	CD4+CD25+ Treg	CD4 Treg	hTr
PRJNA79519	SRR030706	SE	224	Healthy	Healthy	PBMC	PBMC	CD4+CD25−CD294+ Th2	CD4	hTh2
PRJNA79519	SRR030704	SE	228	Healthy	Healthy	PBMC	PBMC	CD45RA-RO+ T Memory		hTm
PRJNA79519	SRR030705	SE	235	Healthy	Healthy	PBMC	PBMC	CD8+ T cytotoxic	CD8	hTc
PRJNA79519	SRR030707	SE	228	Healthy	Healthy	PBMC	PBMC	CD4+CD25−CD294− Th1	CD4	hTh1
PRJNA79519	SRR030703	SE	228	Healthy	Healthy	PBMC	PBMC	CD45RA-RO−CD69+ T activated		hTa
PRJNA79519	SRR030702	SE	236	Healthy	Healthy	PBMC	PBMC	CD45RA+ T Naive		hTn
PRJNA325416	SRR3658983	PE	250	Glioblastoma multiforme	Solid tumor	Brain, Tumor, Infiltrating cell	TIL			TCR repertoire sequencing of peripheral blood
PRJNA325416	SRR3658982	PE	250	Glioblastoma multiforme	Solid tumor	Brain, Tumor, Infiltrating cell	TIL			TCR repertoire sequencing of Tsup
PRJNA325416	SRR3658980	PE	250	Glioblastoma multiforme	Solid tumor	Brain, Tumor, Infiltrating cell	TIL			TCR repertoire sequencing of TP
PRJNA325416	SRR3658977	PE	250	Glioblastoma multiforme	Solid tumor	Brain, Tumor, Infiltrating cell	TIL			TCR repertoire sequencing of TM
PRJNA325416	SRR3658976	PE	250	Glioblastoma multiforme	Solid tumor	Brain, Tumor, Infiltrating cell	TIL			TCR repertoire sequencing of TL
PRJNA325416	SRR3658975	PE	250	Glioblastoma multiforme	Solid tumor	Brain, Tumor, Infiltrating cell	TIL			TCR repertoire sequencing of Tinf
PRJNA325416	SRR3658974	PE	250	Glioblastoma multiforme	Solid tumor	Brain, Tumor, Infiltrating cell	TIL			TCR repertoire sequencing of Tcent
PRJNA325416	SRR3658973	PE	250	Glioblastoma multiforme	Solid tumor	Brain, Tumor, Infiltrating cell	TIL			TCR repertoire sequencing of TA
PRJNA325416	SRR3658972	PE	250	Glioblastoma multiforme	Solid tumor	Brain, Tumor, Infiltrating cell	TIL			TCR repertoire sequencing of OM
PRJNA325416	SRR3658971	PE	250	Glioblastoma multiforme	Solid tumor	Brain, Tumor, Infiltrating cell	TIL			TCR repertoire sequencing of Ocent
PRJNA325416	SRR3658970	PE	250	Glioblastoma multiforme	Solid tumor	Brain, Tumor, Infiltrating cell	TIL			TCR repertoire sequencing of OA
PRJNA203441	SRR868721	PE	115	Pleural Tuberculosis	Infection	PBMC	PBMC			PBMC
PRJNA203441	SRR868744	PE	115	Pleural Tuberculosis	Infection	PBMC	PBMC			PEMC
PRJNA229070	SRR1033678	SE	100	Healthy	Healthy	Blood	PBMC	Unsorted		ChC1
PRJNA229070	SRR1033675	SE	100	Healthy	Healthy	Blood	PBMC	Unsorted		ChA2
PRJNA229070	SRR1033676	SE	100	Healthy	Healthy	Blood	PBMC	Unsorted		ChB1
PRJNA229070	SRR1033677	SE	100	Healthy	Healthy	Blood	PBMC	Unsorted		ChB2
PRJNA229070	SRR1033672	SE	100	Healthy	Healthy	Blood	PBMC	Unsorted		MB
PRJNA229070	SRR1033674	SE	100	Healthy	Healthy	Blood	PBMC	Unsorted		ChA1
PRJNA229070	SRR1033679	SE	100	Healthy	Healthy	Blood	PBMC	Unsorted		ChC2
PRJEB33490	ERR3445106	PE	262	Hematological Cancer	Leukemia	Blood	PBMC	Unsorted		hematological_cancer1
PRJEB33490	ERR3445107	PE	261	Hematological Cancer	Leukemia	Blood	PBMC	Unsorted		hematological_cancer2
PRJEB33490	ERR3445108	PE	261	Hematological Cancer	Leukemia	Blood	PBMC	Unsorted		hematological_cancer3
PRJEB33490	ERR3445109	PE	254	Hematological Cancer	Leukemia	Blood	PBMC	Unsorted		hematological_cancer4
PRJEB33490	ERR3445110	PE	260	Hematological Cancer	Leukemia	Blood	PBMC	Unsorted		hematological_cancer5
PRJEB33490	ERR3445204	PE	278	Hematological Cancer	Leukemia	Blood	PBMC	Unsorted		hematological_cancer99
PRJEB33490	ERR3445203	PE	275	Hematological Cancer	Leukemia	Blood	PBMC	Unsorted		hematological_cancer98
PRJEB33490	ERR3445202	PE	275	Hematological Cancer	Leukemia	Blood	PBMC	Unsorted		hematological_cancer97
PRJEB33490	ERR3445201	PE	275	Hematological Cancer	Leukemia	Blood	PBMC	Unsorted		hematological_cancer96
PRJEB33490	ERR3445208	PE	236	Hematological Cancer	Leukemia	Blood	PBMC	Unsorted		hematological_cancer103
PRJEB33490	ERR3445207	PE	269	Hematological Cancer	Leukemia	Blood	PBMC	Unsorted		hematological_cancer102
PRJEB33490	ERR3445206	PE	268	Hematological Cancer	Leukemia	Blood	PBMC	Unsorted		hematological_cancer101
PRJEB33490	ERR3445205	PE	251	Hematological Cancer	Leukemia	Blood	PBMC	Unsorted		hematological_cancer100
PRJEB33490	ERR3445210	PE	220	Hematological Cancer	Leukemia	Blood	PBMC	Unsorted		hematological_cancer105
PRJEB33490	ERR3445209	PE	230	Hematological Cancer	Leukemia	Blood	PBMC	Unsorted		hematological_cancer104
PRJEB33490	ERR3445142	PE	264	Hematological Cancer	Leukemia	Blood	PBMC	Unsorted		hematological_cancer37
PRJEB33490	ERR3445143	PE	257	Hematological Cancer	Leukemia	Blood	PBMC	Unsorted		hematological_cancer38
PRJEB33490	ERR3445144	PE	262	Hematological Cancer	Leukemia	Blood	PBMC	Unsorted		hematological_cancer39
PRJEB33490	ERR3445146	PE	263	Hematological Cancer	Leukemia	Blood	PBMC	Unsorted		hematological_cancer41
PRJEB33490	ERR3445147	PE	247	Hematological Cancer	Leukemia	Blood	PBMC	Unsorted		hematological_cancer42
PRJEB33490	ERR3445148	PE	259	Hematological Cancer	Leukemia	Blood	PBMC	Unsorted		hematological_cancer43
PRJEB33490	ERR3445149	PE	265	Hematological Cancer	Leukemia	Blood	PBMC	Unsorted		hematological_cancer44
PRJEB33490	ERR3445150	PE	259	Hematological Cancer	Leukemia	Blood	PBMC	Unsorted		hematological_cancer45
PRJEB33490	ERR3445169	PE	275	Hematological Cancer	Leukemia	Blood	PBMC	Unsorted		hematological_cancer64
PRJEB33490	ERR3445170	PE	275	Hematological Cancer	Leukemia	Blood	PBMC	Unsorted		hematological_cancer65
PRJEB33490	ERR3445163	PE	277	Hematological Cancer	Leukemia	Blood	PBMC	Unsorted		hematological_cancer58
PRJEB33490	ERR3445164	PE	274	Hematological Cancer	Leukemia	Blood	PBMC	Unsorted		hematological_cancer59
PRJEB33490	ERR3445161	PE	264	Hematological Cancer	Leukemia	Blood	PBMC	Unsorted		hematological_cancer56
PRJEB33490	ERR3445162	PE	259	Hematological Cancer	Leukemia	Blood	PBMC	Unsorted		hematological_cancer57
PRJEB33490	ERR3445167	PE	276	Hematological Cancer	Leukemia	Blood	PBMC	Unsorted		hematological_cancer62
PRJEB33490	ERR3445168	PE	273	Hematological Cancer	Leukemia	Blood	PBMC	Unsorted		hematological_cancer63
PRJEB33490	ERR3445165	PE	279	Hematological Cancer	Leukemia	Blood	PBMC	Unsorted		hematological_cancer60
PRJEB33490	ERR3445166	PE	249	Hematological Cancer	Leukemia	Blood	PBMC	Unsorted		hematological_cancer61
PRJEB33490	ERR3445159	PE	265	Hematological Cancer	Leukemia	Blood	PBMC	Unsorted		hematological_cancer54
PRJEB33490	ERR3445200	PE	262	Hematological Cancer	Leukemia	Blood	PBMC	Unsorted		hematological_cancer95
PRJEB33490	ERR3445193	PE	273	Hematological Cancer	Leukemia	Blood	PBMC	Unsorted		hematological_cancer88
PRJEB33490	ERR3445194	PE	273	Hematological Cancer	Leukemia	Blood	PBMC	Unsorted		hematological_cancer89
PRJEB33490	ERR3445191	PE	268	Hematological Cancer	Leukemia	Blood	PBMC	Unsorted		hematological_cancer86
PRJEB33490	ERR3445192	PE	265	Hematological Cancer	Leukemia	Blood	PBMC	Unsorted		hematological_cancer87
PRJEB33490	ERR3445197	PE	277	Hematological Cancer	Leukemia	Blood	PBMC	Unsorted		hematological_cancer92
PRJEB33490	ERR3445198	PE	274	Hematological Cancer	Leukemia	Blood	PBMC	Unsorted		hematological_cancer93
PRJEB33490	ERR3445195	PE	250	Hematological Cancer	Leukemia	Blood	PBMC	Unsorted		hematological_cancer90
PRJEB33490	ERR3445196	PE	276	Hematological Cancer	Leukemia	Blood	PBMC	Unsorted		hematological_cancer91
PRJEB33490	ERR3445120	PE	275	Hematological Cancer	Leukemia	Blood	PBMC	Unsorted		hematological_cancer15
PRJEB33490	ERR3445119	PE	264	Hematological Cancer	Leukemia	Blood	PBMC	Unsorted		hematological_cancer14
PRJEB33490	ERR3445114	PE	265	Hematological Cancer	Leukemia	Blood	PBMC	Unsorted		hematological_cancer9
PRJEB33490	ERR3445113	PE	261	Hematological Cancer	Leukemia	Blood	PBMC	Unsorted		hematological_cancer8
PRJEB33490	ERR3445112	PE	264	Hematological Cancer	Leukemia	Blood	PBMC	Unsorted		hematological_cancer7
PRJEB33490	ERR3445111	PE	254	Hematological Cancer	Leukemia	Blood	PBMC	Unsorted		hematological_cancer6
PRJEB33490	ERR3445118	PE	274	Hematological Cancer	Leukemia	Blood	PBMC	Unsorted		hematological_cancer13
PRJEB33490	ERR3445117	PE	221	Hematological Cancer	Leukemia	Blood	PBMC	Unsorted		hematological_cancer12
PRJEB33490	ERR3445116	PE	274	Hematological Cancer	Leukemia	Blood	PBMC	Unsorted		hematological_cancer11
PRJEB33490	ERR3445115	PE	250	Hematological Cancer	Leukemia	Blood	PBMC	Unsorted		hematological_cancer10
PRJEB33490	ERR3445158	PE	263	Hematological Cancer	Leukemia	Blood	PBMC	Unsorted		hematological_cancer53
PRJEB33490	ERR3445157	PE	267	Hematological Cancer	Leukemia	Blood	PBMC	Unsorted		hematological_cancer52
PRJEB33490	ERR3445156	PE	237	Hematological Cancer	Leukemia	Blood	PBMC	Unsorted		hematological_cancer51
PRJEB33490	ERR3445155	PE	263	Hematological Cancer	Leukemia	Blood	PBMC	Unsorted		hematological_cancer50
PRJEB33490	ERR3445154	PE	266	Hematological Cancer	Leukemia	Blood	PBMC	Unsorted		hematological_cancer49
PRJEB33490	ERR3445153	PE	264	Hematological Cancer	Leukemia	Blood	PBMC	Unsorted		hematological_cancer48
PRJEB33490	ERR3445152	PE	266	Hematological Cancer	Leukemia	Blood	PBMC	Unsorted		hematological_cancer47
PRJEB33490	ERR3445180	PE	276	Hematological Cancer	Leukemia	Blood	PBMC	Unsorted		hematological_cancer75
PRJEB33490	ERR3445179	PE	275	Hematological Cancer	Leukemia	Blood	PBMC	Unsorted		hematological_cancer74
PRJEB33490	ERR3445172	PE	276	Hematological Cancer	Leukemia	Blood	PBMC	Unsorted		hematological_cancer67
PRJEB33490	ERR3445171	PE	251	Hematological Cancer	Leukemia	Blood	PBMC	Unsorted		hematological_cancer66
PRJEB33490	ERR3445174	PE	260	Hematological Cancer	Leukemia	Blood	PBMC	Unsorted		hematological_cancer69
PRJEB33490	ERR3445173	PE	264	Hematological Cancer	Leukemia	Blood	PBMC	Unsorted		hematological_cancer68
PRJEB33490	ERR3445176	PE	228	Hematological Cancer	Leukemia	Blood	PBMC	Unsorted		hematological_cancer71
PRJEB33490	ERR3445175	PE	273	Hematological Cancer	Leukemia	Blood	PBMC	Unsorted		hematological_cancer70
PRJEB33490	ERR3445178	PE	278	Hematological Cancer	Leukemia	Blood	PBMC	Unsorted		hematological_cancer73
PRJEB33490	ERR3445177	PE	251	Hematological Cancer	Leukemia	Blood	PBMC	Unsorted		hematological_cancer72
PRJEB33490	ERR3445190	PE	258	Hematological Cancer	Leukemia	Blood	PBMC	Unsorted		hematological_cancer85
PRJEB33490	ERR3445189	PE	274	Hematological Cancer	Leukemia	Blood	PBMC	Unsorted		hematological_cancer84
PRJEB33490	ERR3445182	PE	271	Hematological Cancer	Leukemia	Blood	PBMC	Unsorted		hematological_cancer77
PRJEB33490	ERR3445181	PE	252	Hematological Cancer	Leukemia	Blood	PBMC	Unsorted		hematological_cancer76
PRJEB33490	ERR3445184	PE	245	Hematological Cancer	Leukemia	Blood	PBMC	Unsorted		hematological_cancer79
PRJEB33490	ERR3445183	PE	274	Hematological Cancer	Leukemia	Blood	PBMC	Unsorted		hematological_cancer78
PRJEB33490	ERR3445186	PE	276	Hematological Cancer	Leukemia	Blood	PBMC	Unsorted		hematological_cancer81
PRJEB33490	ERR3445185	PE	273	Hematological Cancer	Leukemia	Blood	PBMC	Unsorted		hematological_cancer80
PRJEB33490	ERR3445188	PE	254	Hematological Cancer	Leukemia	Blood	PBMC	Unsorted		hematological_cancer83
PRJEB33490	ERR3445187	PE	258	Hematological Cancer	Leukemia	Blood	PBMC	Unsorted		hematological_cancer82
PRJEB33490	ERR3445129	PE	275	Hematological Cancer	Leukemia	Blood	PBMC	Unsorted		hematological_cancer24
PRJEB33490	ERR3445130	PE	250	Hematological Cancer	Leukemia	Blood	PBMC	Unsorted		hematological_cancer25
PRJEB33490	ERR3445127	PE	263	Hematological Cancer	Leukemia	Blood	PBMC	Unsorted		hematological_cancer22
PRJEB33490	ERR3445128	PE	264	Hematological Cancer	Leukemia	Blood	PBMC	Unsorted		hematological_cancer23
PRJEB33490	ERR3445125	PE	276	Hematological Cancer	Leukemia	Blood	PBMC	Unsorted		hematological_cancer20
PRJEB33490	ERR3445126	PE	261	Hematological Cancer	Leukemia	Blood	PBMC	Unsorted		hematological_cancer21
PRJEB33490	ERR3445123	PE	266	Hematological Cancer	Leukemia	Blood	PBMC	Unsorted		hematological_cancer18
PRJEB33490	ERR3445124	PE	264	Hematological Cancer	Leukemia	Blood	PBMC	Unsorted		hematological_cancer19
PRJEB33490	ERR3445121	PE	257	Hematological Cancer	Leukemia	Blood	PBMC	Unsorted		hematological_cancer16
PRJEB33490	ERR3445122	PE	262	Hematological Cancer	Leukemia	Blood	PBMC	Unsorted		hematological_cancer17
PRJEB33490	ERR3445211	PE	264	Hematological Cancer	Leukemia	Blood	PBMC	Unsorted		hematological_cancer106
PRJEB33490	ERR3445212	PE	268	Hematological Cancer	Leukemia	Blood	PBMC	Unsorted		hematological_cancer107
PRJEB33490	ERR3445213	PE	268	Hematological Cancer	Leukemia	Blood	PBMC	Unsorted		hematological_cancer108
PRJEB33490	ERR3445151	PE	276	Hematological Cancer	Leukemia	Blood	PBMC	Unsorted		hematological_cancer46
PRJEB33490	ERR3445140	PE	277	Hematological Cancer	Leukemia	Blood	PBMC	Unsorted		hematological_cancer35
PRJEB33490	ERR3445139	PE	273	Hematological Cancer	Leukemia	Blood	PBMC	Unsorted		hematological_cancer34
PRJEB33490	ERR3445136	PE	277	Hematological Cancer	Leukemia	Blood	PBMC	Unsorted		hematological_cancer31
PRJEB33490	ERR3445138	PE	264	Hematological Cancer	Leukemia	Blood	PBMC	Unsorted		hematological_cancer33
PRJEB33490	ERR3445137	PE	273	Hematological Cancer	Leukemia	Blood	PBMC	Unsorted		hematological_cancer32
PRJEB33490	ERR3445132	PE	261	Hematological Cancer	Leukemia	Blood	PBMC	Unsorted		hematological_cancer27
PRJEB33490	ERR3445131	PE	272	Hematological Cancer	Leukemia	Blood	PBMC	Unsorted		hematological_cancer26
PRJEB33490	ERR3445133	PE	265	Hematological Cancer	Leukemia	Blood	PBMC	Unsorted		hematological_cancer28
PRJEB33490	ERR3445069	PE	269	Healthy	Healthy	Blood	PBMC	Unsorted		healthy63
PRJEB33490	ERR3445070	PE	261	Healthy	Healthy	Blood	PBMC	Unsorted		healthy64
PRJEB33490	ERR3445065	PE	270	Healthy	Healthy	Blood	PBMC	Unsorted		healthy59
PRJEB33490	ERR3445066	PE	259	Healthy	Healthy	Blood	PBMC	Unsorted		healthy60
PRJEB33490	ERR3445067	PE	262	Healthy	Healthy	Blood	PBMC	Unsorted		healthy61
PRJEB33490	ERR3445068	PE	259	Healthy	Healthy	Blood	PBMC	Unsorted		healthy62
PRJEB33490	ERR3445061	PE	262	Healthy	Healthy	Blood	PBMC	Unsorted		healthy55
PRJEB33490	ERR3445062	PE	161	Healthy	Healthy	Blood	PBMC	Unsorted		healthy56
PRJEB33490	ERR3445063	PE	262	Healthy	Healthy	Blood	PBMC	Unsorted		healthy57
PRJEB33490	ERR3445072	PE	261	Healthy	Healthy	Blood	PBMC	Unsorted		healthy66
PRJEB33490	ERR3445071	PE	258	Healthy	Healthy	Blood	PBMC	Unsorted		healthy65
PRJEB33490	ERR3445078	PE	261	Healthy	Healthy	Blood	PBMC	Unsorted		healthy72
PRJEB33490	ERR3445077	PE	264	Healthy	Healthy	Blood	PBMC	Unsorted		healthy71
PRJEB33490	ERR3445076	PE	269	Healthy	Healthy	Blood	PBMC	Unsorted		healthy70
PRJEB33490	ERR3445075	PE	271	Healthy	Healthy	Blood	PBMC	Unsorted		healthy69
PRJEB33490	ERR3445080	PE	267	Healthy	Healthy	Blood	PBMC	Unsorted		healthy74
PRJEB33490	ERR3445079	PE	261	Healthy	Healthy	Blood	PBMC	Unsorted		healthy73
PRJEB33490	ERR3445040	PE	209	Healthy	Healthy	Blood	PBMC	Unsorted		healthy34
PRJEB33490	ERR3445334	PE	262	Solid tumor	Solid tumor	Blood	PBMC	Unsorted		solid_cancer121
PRJEB33490	ERR3445313	PE	213	Solid tumor	Solid tumor	Blood	PBMC	Unsorted		solid_cancer100
PRJEB33490	ERR3445034	PE	215	Healthy	Healthy	Blood	PBMC	Unsorted		healthy28
PRJEB33490	ERR3445033	PE	211	Healthy	Healthy	Blood	PBMC	Unsorted		healthy27
PRJEB33490	ERR3445032	PE	269	Healthy	Healthy	Blood	PBMC	Unsorted		healthy26
PRJEB33490	ERR3445031	PE	233	Healthy	Healthy	Blood	PBMC	Unsorted		healthy25
PRJEB33490	ERR3445258	PE	261	Solid tumor	Solid tumor	Blood	PBMC	Unsorted		solid_cancer45
PRJEB33490	ERR3445257	PE	227	Solid tumor	Solid tumor	Blood	PBMC	Unsorted		solid_cancer44
PRJEB33490	ERR3445256	PE	153	Solid tumor	Solid tumor	Blood	PBMC	Unsorted		solid_cancer43
PRJEB33490	ERR3445253	PE	141	Solid tumor	Solid tumor	Blood	PBMC	Unsorted		solid_cancer40
PRJEB33490	ERR3445252	PE	261	Solid tumor	Solid tumor	Blood	PBMC	Unsorted		solid_cancer39
PRJEB33490	ERR3445251	PE	258	Solid tumor	Solid tumor	Blood	PBMC	Unsorted		solid_cancer38
PRJEB33490	ERR3445260	PE	263	Solid tumor	Solid tumor	Blood	PBMC	Unsorted		solid_cancer47
PRJEB33490	ERR3445259	PE	133	Solid tumor	Solid tumor	Blood	PBMC	Unsorted		solid_cancer46
PRJEB33490	ERR3445035	PE	270	Healthy	Healthy	Blood	PBMC	Unsorted		healthy29
PRJEB33490	ERR3445036	PE	269	Healthy	Healthy	Blood	PBMC	Unsorted		healthy30
PRJEB33490	ERR3445037	PE	265	Healthy	Healthy	Blood	PBMC	Unsorted		healthy31
PRJEB33490	ERR3445038	PE	262	Healthy	Healthy	Blood	PBMC	Unsorted		healthy32
PRJEB33490	ERR3445039	PE	259	Healthy	Healthy	Blood	PBMC	Unsorted		healthy33
PRJEB33490	ERR3445332	PE	261	Solid tumor	Solid tumor	Blood	PBMC	Unsorted		solid_cancer119
PRJEB33490	ERR3445331	PE	260	Solid tumor	Solid tumor	Blood	PBMC	Unsorted		solid_cancer118
PRJEB33490	ERR3445338	PE	151	Solid tumor	Solid tumor	Blood	PBMC	Unsorted		solid_cancer125
PRJEB33490	ERR3445337	PE	194	Solid tumor	Solid tumor	Blood	PBMC	Unsorted		solid_cancer124
PRJEB33490	ERR3445335	PE	226	Solid tumor	Solid tumor	Blood	PBMC	Unsorted		solid_cancer122
PRJEB33490	ERR3445105	PE	266	Healthy	Healthy	Blood	PBMC	Unsorted		healthy99
PRJEB33490	ERR3445101	PE	269	Healthy	Healthy	Blood	PBMC	Unsorted		healthy95
PRJEB33490	ERR3445102	PE	263	Healthy	Healthy	Blood	PBMC	Unsorted		healthy96
PRJEB33490	ERR3445103	PE	260	Healthy	Healthy	Blood	PBMC	Unsorted		healthy97
PRJEB33490	ERR3445104	PE	254	Healthy	Healthy	Blood	PBMC	Unsorted		healthy98
PRJEB33490	ERR3445298	PE	167	Solid tumor	Solid tumor	Blood	PBMC	Unsorted		solid_cancer85
PRJEB33490	ERR3445297	PE	171	Solid tumor	Solid tumor	Blood	PBMC	Unsorted		solid_cancer84
PRJEB33490	ERR3445296	PE	261	Solid tumor	Solid tumor	Blood	PBMC	Unsorted		solid_cancer83
PRJEB33490	ERR3445295	PE	173	Solid tumor	Solid tumor	Blood	PBMC	Unsorted		solid_cancer82
PRJEB33490	ERR3445294	PE	155	Solid tumor	Solid tumor	Blood	PBMC	Unsorted		solid_cancer81
PRJEB33490	ERR3445293	PE	234	Solid tumor	Solid tumor	Blood	PBMC	Unsorted		solid_cancer80
PRJEB33490	ERR3445292	PE	260	Solid tumor	Solid tumor	Blood	PBMC	Unsorted		solid_cancer79
PRJEB33490	ERR3445291	PE	256	Solid tumor	Solid tumor	Blood	PBMC	Unsorted		solid_cancer78
PRJEB33490	ERR3445300	PE	263	Solid tumor	Solid tumor	Blood	PBMC	Unsorted		solid_cancer87
PRJEB33490	ERR3445299	PE	255	Solid tumor	Solid tumor	Blood	PBMC	Unsorted		solid_cancer86
PRJEB33490	ERR3445341	PE	174	Solid tumor	Solid tumor	Blood	PBMC	Unsorted		solid_cancer128
PRJEB33490	ERR3445342	PE	144	Solid tumor	Solid tumor	Blood	PBMC	Unsorted		solid_cancer129
PRJEB33490	ERR3445347	PE	261	Solid tumor	Solid tumor	Blood	PBMC	Unsorted		solid_cancer134
PRJEB33490	ERR3445348	PE	136	Solid tumor	Solid tumor	Blood	PBMC	Unsorted		solid_cancer135
PRJEB33490	ERR3445345	PE	148	Solid tumor	Solid tumor	Blood	PBMC	Unsorted		solid_cancer132
PRJEB33490	ERR3445346	PE	262	Solid tumor	Solid tumor	Blood	PBMC	Unsorted		solid_cancer133
PRJEB33490	ERR3445349	PE	259	Solid tumor	Solid tumor	Blood	PBMC	Unsorted		solid_cancer136
PRJEB33490	ERR3445350	PE	138	Solid tumor	Solid tumor	Blood	PBMC	Unsorted		solid_cancer137
PRJEB33490	ERR3445059	PE	270	Healthy	Healthy	Blood	PBMC	Unsorted		healthy53
PRJEB33490	ERR3445250	PE	241	Solid tumor	Solid tumor	Blood	PBMC	Unsorted		solid_cancer37
PRJEB33490	ERR3445249	PE	190	Solid tumor	Solid tumor	Blood	PBMC	Unsorted		solid_cancer36
PRJEB33490	ERR3445248	PE	143	Solid tumor	Solid tumor	Blood	PBMC	Unsorted		solid_cancer35
PRJEB33490	ERR3445247	PE	269	Solid tumor	Solid tumor	Blood	PBMC	Unsorted		solid_cancer34
PRJEB33490	ERR3445246	PE	245	Solid tumor	Solid tumor	Blood	PBMC	Unsorted		solid_cancer33
PRJEB33490	ERR3445245	PE	110	Solid tumor	Solid tumor	Blood	PBMC	Unsorted		solid_cancer32
PRJEB33490	ERR3445244	PE	150	Solid tumor	Solid tumor	Blood	PBMC	Unsorted		solid_cancer31
PRJEB33490	ERR3445243	PE	89	Solid tumor	Solid tumor	Blood	PBMC	Unsorted		solid_cancer30
PRJEB33490	ERR3445242	PE	116	Solid tumor	Solid tumor	Blood	PBMC	Unsorted		solid_cancer29
PRJEB33490	ERR3445241	PE	148	Solid tumor	Solid tumor	Blood	PBMC	Unsorted		solid_cancer28
PRJEB33490	ERR3445022	PE	263	Healthy	Healthy	Blood	PBMC	Unsorted		healthy16
PRJEB33490	ERR3445021	PE	265	Healthy	Healthy	Blood	PBMC	Unsorted		healthy15
PRJEB33490	ERR3445030	PE	260	Healthy	Healthy	Blood	PBMC	Unsorted		healthy24
PRJEB33490	ERR3445029	PE	260	Healthy	Healthy	Blood	PBMC	Unsorted		healthy23
PRJEB33490	ERR3445028	PE	151	Healthy	Healthy	Blood	PBMC	Unsorted		healthy22
PRJEB33490	ERR3445027	PE	262	Healthy	Healthy	Blood	PBMC	Unsorted		healthy21
PRJEB33490	ERR3445026	PE	261	Healthy	Healthy	Blood	PBMC	Unsorted		healthy20
PRJEB33490	ERR3445025	PE	259	Healthy	Healthy	Blood	PBMC	Unsorted		healthy19
PRJEB33490	ERR3445024	PE	261	Healthy	Healthy	Blood	PBMC	Unsorted		healthy18
PRJEB33490	ERR3445023	PE	266	Healthy	Healthy	Blood	PBMC	Unsorted		healthy17
PRJEB33490	ERR3445309	PE	260	Solid tumor	Solid tumor	Blood	PBMC	Unsorted		solid_cancer96
PRJEB33490	ERR3445307	PE	164	Solid tumor	Solid tumor	Blood	PBMC	Unsorted		solid_cancer94
PRJEB33490	ERR3445308	PE	203	Solid tumor	Solid tumor	Blood	PBMC	Unsorted		solid_cancer95
PRJEB33490	ERR3445305	PE	248	Solid tumor	Solid tumor	Blood	PBMC	Unsorted		solid_cancer92
PRJEB33490	ERR3445306	PE	260	Solid tumor	Solid tumor	Blood	PBMC	Unsorted		solid_cancer93
PRJEB33490	ERR3445304	PE	152	Solid tumor	Solid tumor	Blood	PBMC	Unsorted		solid_cancer91
PRJEB33490	ERR3445301	PE	153	Solid tumor	Solid tumor	Blood	PBMC	Unsorted		solid_cancer88
PRJEB33490	ERR3445302	PE	191	Solid tumor	Solid tumor	Blood	PBMC	Unsorted		solid_cancer89
PRJEB33490	ERR3445013	PE	263	Healthy	Healthy	Blood	PBMC	Unsorted		healthy7
PRJEB33490	ERR3445014	PE	261	Healthy	Healthy	Blood	PBMC	Unsorted		healthy8
PRJEB33490	ERR3445011	PE	205	Healthy	Healthy	Blood	PBMC	Unsorted		healthy5
PRJEB33490	ERR3445012	PE	267	Healthy	Healthy	Blood	PBMC	Unsorted		healthy6
PRJEB33490	ERR3445017	PE	236	Healthy	Healthy	Blood	PBMC	Unsorted		healthy11
PRJEB33490	ERR3445018	PE	268	Healthy	Healthy	Blood	PBMC	Unsorted		healthy12
PRJEB33490	ERR3445015	PE	269	Healthy	Healthy	Blood	PBMC	Unsorted		healthy9
PRJEB33490	ERR3445016	PE	213	Healthy	Healthy	Blood	PBMC	Unsorted		healthy10
PRJEB33490	ERR3445019	PE	263	Healthy	Healthy	Blood	PBMC	Unsorted		healthy13
PRJEB33490	ERR3445020	PE	260	Healthy	Healthy	Blood	PBMC	Unsorted		healthy14
PRJEB33490	ERR3445237	PE	227	Solid tumor	Solid tumor	Blood	PBMC	Unsorted		solid_cancer24
PRJEB33490	ERR3445238	PE	261	Solid tumor	Solid tumor	Blood	PBMC	Unsorted		solid_cancer25
PRJEB33490	ERR3445235	PE	146	Solid tumor	Solid tumor	Blood	PBMC	Unsorted		solid_cancer22
PRJEB33490	ERR3445236	PE	130	Solid tumor	Solid tumor	Blood	PBMC	Unsorted		solid_cancer23
PRJEB33490	ERR3445233	PE	260	Solid tumor	Solid tumor	Blood	PBMC	Unsorted		solid_cancer20
PRJEB33490	ERR3445234	PE	263	Solid tumor	Solid tumor	Blood	PBMC	Unsorted		solid_cancer21
PRJEB33490	ERR3445231	PE	185	Solid tumor	Solid tumor	Blood	PBMC	Unsorted		solid_cancer18
PRJEB33490	ERR3445232	PE	212	Solid tumor	Solid tumor	Blood	PBMC	Unsorted		solid_cancer19
PRJEB33490	ERR3445239	PE	244	Solid tumor	Solid tumor	Blood	PBMC	Unsorted		solid_cancer26
PRJEB33490	ERR3445240	PE	174	Solid tumor	Solid tumor	Blood	PBMC	Unsorted		solid_cancer27
PRJEB33490	ERR3445060	PE	271	Healthy	Healthy	Blood	PBMC	Unsorted		healthy54
PRJEB33490	ERR3445057	PE	261	Healthy	Healthy	Blood	PBMC	Unsorted		healthy51
PRJEB33490	ERR3445058	PE	236	Healthy	Healthy	Blood	PBMC	Unsorted		healthy52
PRJEB33490	ERR3445055	PE	258	Healthy	Healthy	Blood	PBMC	Unsorted		healthy49
PRJEB33490	ERR3445056	PE	201	Healthy	Healthy	Blood	PBMC	Unsorted		healthy50
PRJEB33490	ERR3445053	PE	271	Healthy	Healthy	Blood	PBMC	Unsorted		healthy47
PRJEB33490	ERR3445054	PE	198	Healthy	Healthy	Blood	PBMC	Unsorted		healthy48
PRJEB33490	ERR3445051	PE	222	Healthy	Healthy	Blood	PBMC	Unsorted		healthy45
PRJEB33490	ERR3445052	PE	267	Healthy	Healthy	Blood	PBMC	Unsorted		healthy46
PRJEB33490	ERR3445352	PE	262	Solid tumor	Solid tumor	Blood	PBMC	Unsorted		solid_cancer139
PRJEB33490	ERR3445351	PE	143	Solid tumor	Solid tumor	Blood	PBMC	Unsorted		solid_cancer138
PRJEB33490	ERR3445354	PE	192	Solid tumor	Solid tumor	Blood	PBMC	Unsorted		solid_cancer141
PRJEB33490	ERR3445273	PE	124	Solid tumor	Solid tumor	Blood	PBMC	Unsorted		solid_cancer60
PRJEB33490	ERR3445274	PE	212	Solid tumor	Solid tumor	Blood	PBMC	Unsorted		solid_cancer61
PRJEB33490	ERR3445271	PE	185	Solid tumor	Solid tumor	Blood	PBMC	Unsorted		solid_cancer58
PRJEB33490	ERR3445272	PE	262	Solid tumor	Solid tumor	Blood	PBMC	Unsorted		solid_cancer59
PRJEB33490	ERR3445277	PE	240	Solid tumor	Solid tumor	Blood	PBMC	Unsorted		solid_cancer64
PRJEB33490	ERR3445278	PE	180	Solid tumor	Solid tumor	Blood	PBMC	Unsorted		solid_cancer65
PRJEB33490	ERR3445275	PE	260	Solid tumor	Solid tumor	Blood	PBMC	Unsorted		solid_cancer62
PRJEB33490	ERR3445276	PE	168	Solid tumor	Solid tumor	Blood	PBMC	Unsorted		solid_cancer63
PRJEB33490	ERR3445280	PE	236	Solid tumor	Solid tumor	Blood	PBMC	Unsorted		solid_cancer67
PRJEB33490	ERR3445083	PE	260	Healthy	Healthy	Blood	PBMC	Unsorted		healthy77
PRJEB33490	ERR3445084	PE	263	Healthy	Healthy	Blood	PBMC	Unsorted		healthy78
PRJEB33490	ERR3445081	PE	262	Healthy	Healthy	Blood	PBMC	Unsorted		healthy75
PRJEB33490	ERR3445082	PE	264	Healthy	Healthy	Blood	PBMC	Unsorted		healthy76
PRJEB33490	ERR3445087	PE	263	Healthy	Healthy	Blood	PBMC	Unsorted		healthy81
PRJEB33490	ERR3445088	PE	257	Healthy	Healthy	Blood	PBMC	Unsorted		healthy82
PRJEB33490	ERR3445085	PE	263	Healthy	Healthy	Blood	PBMC	Unsorted		healthy79
PRJEB33490	ERR3445086	PE	268	Healthy	Healthy	Blood	PBMC	Unsorted		healthy80
PRJEB33490	ERR3445089	PE	262	Healthy	Healthy	Blood	PBMC	Unsorted		healthy83
PRJEB33490	ERR3445090	PE	260	Healthy	Healthy	Blood	PBMC	Unsorted		healthy84
PRJEB33490	ERR3445340	PE	180	Solid tumor	Solid tumor	Blood	PBMC	Unsorted		solid_cancer127
PRJEB33490	ERR3445320	PE	155	Solid tumor	Solid tumor	Blood	PBMC	Unsorted		solid_cancer107
PRJEB33490	ERR3445316	PE	116	Solid tumor	Solid tumor	Blood	PBMC	Unsorted		solid_cancer103
PRJEB33490	ERR3445315	PE	261	Solid tumor	Solid tumor	Blood	PBMC	Unsorted		solid_cancer102
PRJEB33490	ERR3445318	PE	262	Solid tumor	Solid tumor	Blood	PBMC	Unsorted		solid_cancer105
PRJEB33490	ERR3445317	PE	259	Solid tumor	Solid tumor	Blood	PBMC	Unsorted		solid_cancer104
PRJEB33490	ERR3445311	PE	257	Solid tumor	Solid tumor	Blood	PBMC	Unsorted		solid_cancer98
PRJEB33490	ERR3445314	PE	158	Solid tumor	Solid tumor	Blood	PBMC	Unsorted		solid_cancer101
PRJEB33490	ERR3445073	PE	265	Healthy	Healthy	Blood	PBMC	Unsorted		healthy67
PRJEB33490	ERR3445074	PE	259	Healthy	Healthy	Blood	PBMC	Unsorted		healthy68
PRJEB33490	ERR3445008	PE	268	Healthy	Healthy	Blood	PBMC	Unsorted		healthy2
PRJEB33490	ERR3445007	PE	270	Healthy	Healthy	Blood	PBMC	Unsorted		healthy1
PRJEB33490	ERR3445010	PE	262	Healthy	Healthy	Blood	PBMC	Unsorted		healthy4
PRJEB33490	ERR3445009	PE	268	Healthy	Healthy	Blood	PBMC	Unsorted		healthy3
PRJEB33490	ERR3445226	PE	259	Solid tumor	Solid tumor	Blood	PBMC	Unsorted		solid_cancer13
PRJEB33490	ERR3445225	PE	236	Solid tumor	Solid tumor	Blood	PBMC	Unsorted		solid_cancer12
PRJEB33490	ERR3445228	PE	83	Solid tumor	Solid tumor	Blood	PBMC	Unsorted		solid_cancer15
PRJEB33490	ERR3445227	PE	262	Solid tumor	Solid tumor	Blood	PBMC	Unsorted		solid_cancer14
PRJEB33490	ERR3445222	PE	169	Solid tumor	Solid tumor	Blood	PBMC	Unsorted		solid_cancer9
PRJEB33490	ERR3445221	PE	261	Solid tumor	Solid tumor	Blood	PBMC	Unsorted		solid_cancer8
PRJEB33490	ERR3445224	PE	217	Solid tumor	Solid tumor	Blood	PBMC	Unsorted		solid_cancer11
PRJEB33490	ERR3445223	PE	157	Solid tumor	Solid tumor	Blood	PBMC	Unsorted		solid_cancer10
PRJEB33490	ERR3445230	PE	115	Solid tumor	Solid tumor	Blood	PBMC	Unsorted		solid_cancer17
PRJEB33490	ERR3445229	PE	194	Solid tumor	Solid tumor	Blood	PBMC	Unsorted		solid_cancer16
PRJEB33490	ERR3445050	PE	260	Healthy	Healthy	Blood	PBMC	Unsorted		healthy44
PRJEB33490	ERR3445049	PE	221	Healthy	Healthy	Blood	PBMC	Unsorted		healthy43
PRJEB33490	ERR3445046	PE	261	Healthy	Healthy	Blood	PBMC	Unsorted		healthy40
PRJEB33490	ERR3445045	PE	201	Healthy	Healthy	Blood	PBMC	Unsorted		healthy39
PRJEB33490	ERR3445048	PE	199	Healthy	Healthy	Blood	PBMC	Unsorted		healthy42
PRJEB33490	ERR3445047	PE	259	Healthy	Healthy	Blood	PBMC	Unsorted		healthy41
PRJEB33490	ERR3445042	PE	187	Healthy	Healthy	Blood	PBMC	Unsorted		healthy36
PRJEB33490	ERR3445041	PE	222	Healthy	Healthy	Blood	PBMC	Unsorted		healthy35
PRJEB33490	ERR3445044	PE	221	Healthy	Healthy	Blood	PBMC	Unsorted		healthy38
PRJEB33490	ERR3445043	PE	212	Healthy	Healthy	Blood	PBMC	Unsorted		healthy37
PRJEB33490	ERR3445325	PE	107	Solid tumor	Solid tumor	Blood	PBMC	Unsorted		solid_cancer112
PRJEB33490	ERR3445326	PE	256	Solid tumor	Solid tumor	Blood	PBMC	Unsorted		solid_cancer113
PRJEB33490	ERR3445327	PE	261	Solid tumor	Solid tumor	Blood	PBMC	Unsorted		solid_cancer114
PRJEB33490	ERR3445328	PE	178	Solid tumor	Solid tumor	Blood	PBMC	Unsorted		solid_cancer115
PRJEB33490	ERR3445321	PE	263	Solid tumor	Solid tumor	Blood	PBMC	Unsorted		solid_cancer108
PRJEB33490	ERR3445323	PE	134	Solid tumor	Solid tumor	Blood	PBMC	Unsorted		solid_cancer110
PRJEB33490	ERR3445324	PE	113	Solid tumor	Solid tumor	Blood	PBMC	Unsorted		solid_cancer111
PRJEB33490	ERR3445329	PE	260	Solid tumor	Solid tumor	Blood	PBMC	Unsorted		solid_cancer116
PRJEB33490	ERR3445330	PE	253	Solid tumor	Solid tumor	Blood	PBMC	Unsorted		solid_cancer117
PRJEB33490	ERR3445262	PE	257	Solid tumor	Solid tumor	Blood	PBMC	Unsorted		solid_cancer49
PRJEB33490	ERR3445261	PE	257	Solid tumor	Solid tumor	Blood	PBMC	Unsorted		solid_cancer48
PRJEB33490	ERR3445264	PE	121	Solid tumor	Solid tumor	Blood	PBMC	Unsorted		solid_cancer51
PRJEB33490	ERR3445263	PE	159	Solid tumor	Solid tumor	Blood	PBMC	Unsorted		solid_cancer50
PRJEB33490	ERR3445265	PE	195	Solid tumor	Solid tumor	Blood	PBMC	Unsorted		solid_cancer52
PRJEB33490	ERR3445268	PE	229	Solid tumor	Solid tumor	Blood	PBMC	Unsorted		solid_cancer55
PRJEB33490	ERR3445267	PE	260	Solid tumor	Solid tumor	Blood	PBMC	Unsorted		solid_cancer54
PRJEB33490	ERR3445270	PE	161	Solid tumor	Solid tumor	Blood	PBMC	Unsorted		solid_cancer57
PRJEB33490	ERR3445269	PE	262	Solid tumor	Solid tumor	Blood	PBMC	Unsorted		solid_cancer56
PRJEB33490	ERR3445092	PE	263	Healthy	Healthy	Blood	PBMC	Unsorted		healthy86
PRJEB33490	ERR3445091	PE	266	Healthy	Healthy	Blood	PBMC	Unsorted		healthy85
PRJEB33490	ERR3445094	PE	261	Healthy	Healthy	Blood	PBMC	Unsorted		healthy88
PRJEB33490	ERR3445093	PE	263	Healthy	Healthy	Blood	PBMC	Unsorted		healthy87
PRJEB33490	ERR3445096	PE	257	Healthy	Healthy	Blood	PBMC	Unsorted		healthy90
PRJEB33490	ERR3445095	PE	256	Healthy	Healthy	Blood	PBMC	Unsorted		healthy89
PRJEB33490	ERR3445098	PE	258	Healthy	Healthy	Blood	PBMC	Unsorted		healthy92
PRJEB33490	ERR3445097	PE	265	Healthy	Healthy	Blood	PBMC	Unsorted		healthy91
PRJEB33490	ERR3445100	PE	261	Healthy	Healthy	Blood	PBMC	Unsorted		healthy94
PRJEB33490	ERR3445099	PE	258	Healthy	Healthy	Blood	PBMC	Unsorted		healthy93
PRJEB33490	ERR3445219	PE	259	Solid tumor	Solid tumor	Blood	PBMC	Unsorted		solid_cancer6
PRJEB33490	ERR3445220	PE	261	Solid tumor	Solid tumor	Blood	PBMC	Unsorted		solid_cancer7
PRJEB33490	ERR3445216	PE	230	Solid tumor	Solid tumor	Blood	PBMC	Unsorted		solid_cancer3
PRJEB33490	ERR3445217	PE	262	Solid tumor	Solid tumor	Blood	PBMC	Unsorted		solid_cancer4
PRJEB33490	ERR3445218	PE	246	Solid tumor	Solid tumor	Blood	PBMC	Unsorted		solid_cancer5
PRJEB33490	ERR3445214	PE	158	Solid tumor	Solid tumor	Blood	PBMC	Unsorted		solid_cancer1
PRJEB33490	ERR3445281	PE	255	Solid tumor	Solid tumor	Blood	PBMC	Unsorted		solid_cancer68
PRJEB33490	ERR3445282	PE	262	Solid tumor	Solid tumor	Blood	PBMC	Unsorted		solid_cancer69
PRJEB33490	ERR3445283	PE	258	Solid tumor	Solid tumor	Blood	PBMC	Unsorted		solid_cancer70
PRJEB33490	ERR3445284	PE	260	Solid tumor	Solid tumor	Blood	PBMC	Unsorted		solid_cancer71
PRJEB33490	ERR3445286	PE	149	Solid tumor	Solid tumor	Blood	PBMC	Unsorted		solid_cancer73
PRJEB33490	ERR3445287	PE	253	Solid tumor	Solid tumor	Blood	PBMC	Unsorted		solid_cancer74
PRJEB33490	ERR3445288	PE	262	Solid tumor	Solid tumor	Blood	PBMC	Unsorted		solid_cancer75
PRJEB33490	ERR3445289	PE	257	Solid tumor	Solid tumor	Blood	PBMC	Unsorted		solid_cancer76
PRJEB33490	ERR3445290	PE	256	Solid tumor	Solid tumor	Blood	PBMC	Unsorted		solid_cancer77
PRJEB33490	ERR3445064	PE	261	Healthy	Healthy	Blood	PBMC	Unsorted		healthy58
PRJNA312766	SRR3181009	PE	137	T2D	Autoimmune inflammation	PBMC	PBMC	Unsorted		P1_HumanT2DPBMC
PRJNA79707	SRR060690	PE	101	Healthy	Healthy	PBMC	PBMC			donor 190-96 Naive and memory T cell
PRJNA79707	SRR060691	PE	101	Healthy	Healthy	PBMC	PBMC			donor 190-96 Naive and memory T cell
PRJNA79707	SRR060692	PE	101	Healthy	Healthy	PBMC	PBMC			donor 190-96 Naive and memory T cell
PRJNA79707	SRR060693	PE	101	Healthy	Healthy	PBMC	PBMC			donor 190-96 Naive and memory T cell
PRJNA79707	SRR060694	PE	101	Healthy	Healthy	PBMC	PBMC			donor 190-96 Naive and memory T cell
PRJNA79707	SRR060695	PE	101	Healthy	Healthy	PBMC	PBMC			donor 190-96 Naive and memory T cell
PRJNA79707	SRR060696	PE	101	Healthy	Healthy	PBMC	PBMC			donor 190-96 Naive and memory T cell
PRJNA79707	SRR060697	PE	101	Healthy	Healthy	PBMC	PBMC			donor 190-96 Naive and memory T cell
PRJNA79707	SRR060698	PE	101	Healthy	Healthy	PBMC	PBMC			donor 190-94 Naive and memory T cell
PRJNA79707	SRR060699	PE	101	Healthy	Healthy	PBMC	PBMC			donor 190-97 Naive and memory T cell
PRJNA79707	SRR060700	PE	101	Healthy	Healthy	PBMC	PBMC			donor 190-97 Naive and memory T cell
PRJNA79707	SRR060701	PE	101	Healthy	Healthy	PBMC	PBMC			donor 190-97 Naive and memory T cell
PRJNA79707	SRR060702	PE	101	Healthy	Healthy	PBMC	PBMC			donor 190-97 Naive and memory T cell
PRJNA79707	SRR060703	PE	101	Healthy	Healthy	PBMC	PBMC			donor 190-97 Naive and memory T cell
PRJNA79707	SRR060704	PE	101	Healthy	Healthy	PBMC	PBMC			donor 190-97 Naive and memory T cell
PRJNA79707	SRR060705	PE	101	Healthy	Healthy	PBMC	PBMC			donor 190-97 Naive and memory T cell
PRJNA79707	SRR060706	PE	114	Healthy	Healthy	PBMC	PBMC			donor 190-97 Naive and memory T cell
PRJNA79707	SRR060707	PE	114	Healthy	Healthy	PBMC	PBMC			donor 190-97 Naive and memory T cell
PRJNA79707	SRR060708	PE	114	Healthy	Healthy	PBMC	PBMC			donor 190-97 Naive and memory T cell
PRJNA79707	SRR060709	PE	114	Healthy	Healthy	PBMC	PBMC			donor 190-97 Naive and memory T cell
PRJNA79707	SRR060710	PE	114	Healthy	Healthy	PBMC	PBMC			donor 190-97 Naive and memory T cell
PRJNA79707	SRR060711	PE	114	Healthy	Healthy	PBMC	PBMC			donor 190-97 Naive and memory T cell
PRJNA79707	SRR060712	PE	114	Healthy	Healthy	PBMC	PBMC			donor 190-97 Naive and memory T cell
PRJNA79707	SRR060713	PE	114	Healthy	Healthy	PBMC	PBMC			donor 190-97 Naive and memory T cell
PRJNA79707	SRR060714	PE	114	Healthy	Healthy	PBMC	PBMC			donor 190-97 Naive and memory T cell
PRJNA79707	SRR060715	PE	114	Healthy	Healthy	PBMC	PBMC			donor 190-97 Naive and memory T cell
PRJNA79707	SRR060716	PE	114	Healthy	Healthy	PBMC	PBMC			donor 190-97 Naive and memory T cell
PRJNA79707	SRR060717	PE	114	Healthy	Healthy	PBMC	PBMC			donor 190-97 Naive and memory T cell
PRJNA79707	SRR060718	PE	114	Healthy	Healthy	PBMC	PBMC			donor 190-97 Naive and memory T cell
PRJNA79707	SRR060719	PE	114	Healthy	Healthy	PBMC	PBMC			donor 190-97 Naive and memory T cell
PRJNA79707	SRR060720	PE	114	Healthy	Healthy	PBMC	PBMC			donor 190-97 Naive and memory T cell
PRJNA79707	SRR060721	PE	114	Healthy	Healthy	PBMC	PBMC			donor 190-97 Naive and memory T cell
PRJNA79707	SRR060722	PE	114	Healthy	Healthy	PBMC	PBMC			donor 190-97 Naive and memory T cell
PRJNA79707	SRR060723	PE	114	Healthy	Healthy	PBMC	PBMC			donor 190-97 Naive and memory T cell
PRJNA79707	SRR060724	PE	114	Healthy	Healthy	PBMC	PBMC			donor 190-97 Naive and memory T cell
PRJNA79707	SRR060725	PE	114	Healthy	Healthy	PBMC	PBMC			donor 190-97 Naive and memory T cell
PRJNA79707	SRR060726	PE	151	Healthy	Healthy	PBMC	PBMC			donor 190-97 Naive and memory T cell
PRJNA79707	SRR060727	PE	101	Healthy	Healthy	PBMC	PBMC			donor 190-94 Naive and memory T cell
PRJNA79707	SRR065669	PE	114	Healthy	Healthy	PBMC	PBMC			donor 190-97 Naive and memory T cell
PRJNA79707	SRR065670	PE	114	Healthy	Healthy	PBMC	PBMC			donor 190-97 Naive and memory T cell
PRJNA79707	SRR091631	PE	114	Healthy	Healthy	PBMC	PBMC			donor 190-97 Naive and memory T cell
PRJNA79707	SRR091632	PE	114	Healthy	Healthy	PBMC	PBMC			donor 190-97 Naive and memory T cell
PRJNA298417	SRR2678160	SE	333	Healthy	Healthy	Unknown	Unknown			TCRalpha repertoire of naive CD4 and CD8 T-cells of 5 donors
PRJNA297261	SRR2549140	SE	248	Breast Cancer	Solid tumor	Blood	PBMC	CD4+ Treg	CD4 Treg	DKFZM021
PRJNA297261	SRR2549130	SE	173	Breast Cancer	Solid tumor	Blood	PBMC	CD4+ Treg	CD4 Treg	DKFZM012
PRJNA297261	SRR2549131	SE	165	Breast Cancer	Solid tumor	Blood	PBMC	CD4+ Tconv	CD4	DKFZM013
PRJNA297261	SRR2549132	SE	164	Breast Cancer	Solid tumor	Blood	PBMC	CD4+ Treg	CD4 Treg	DKFZM014
PRJNA297261	SRR2549133	SE	278	Breast Cancer	Solid tumor	Blood	PBMC	CD4+ Treg	CD4 Treg	DKFZM015
PRJNA297261	SRR2549127	SE	167	Healthy	Healthy	Blood	PBMC	CD4+ Tconv	CD4	DKFZM001
PRJNA297261	SRR2549128	SE	200	Healthy	Healthy	Blood	PBMC	CD4+ Treg	CD4 Treg	DKFZM002
PRJNA297261	SRR2549129	SE	202	Breast Cancer	Solid tumor	Blood	PBMC	CD4+ Tconv	CD4	DKFZM011
PRJNA297261	SRR2549147	SE	265	Breast Cancer	Solid tumor	Blood	PBMC	CD4+ Treg	CD4 Treg	DKFZM010
PRJNA297261	SRR2549146	SE	250	Breast Cancer	Solid tumor	Blood	PBMC	CD4+ Tconv	CD4	DKFZM009
PRJNA297261	SRR2549144	SE	226	Breast Cancer	Solid tumor	Blood	PBMC	CD4+ Treg	CD4 Treg	DKFZM007
PRJNA297261	SRR2549145	SE	246	Breast Cancer	Solid tumor	Blood	PBMC	CD4+ Treg	CD4 Treg	DKFZM008
PRJNA297261	SRR2549139	SE	183	Healthy	Healthy	Blood	PBMC	CD4+ Tconv	CD4	DKFZM003
PRJNA297261	SRR2549136	SE	245	Breast Cancer	Solid tumor	Blood	PBMC	CD4+ Treg	CD4 Treg	DKFZM018
PRJNA297261	SRR2549143	SE	248	Healthy	Healthy	Blood	PBMC	CD4+ Treg	CD4 Treg	DKFZM006
PRJNA297261	SRR2549142	SE	192	Healthy	Healthy	Blood	PBMC	CD4+ Tconv	CD4	DKFZM005
PRJNA297261	SRR2549141	SE	256	Healthy	Healthy	Blood	PBMC	CD4+ Treg	CD4 Treg	DKFZM004
PRJNA385561	SRR5512571	PE	193	AMN	Autoimmune inflammation	Unknown	Unknown			Sample_1
PRJNA385561	SRR5512572	PE	203	AMN	Autoimmune inflammation	Unknown	Unknown			Sample_2
PRJNA385561	SRR5512573	PE	195	RAF	Autoimmune inflammation	Unknown	Unknown			Sample_11
PRJNA385561	SRR5512574	PE	199	RAF	Autoimmune inflammation	Unknown	Unknown			Sample_12
PRJNA385561	SRR5512575	PE	182	SAA	Autoimmune inflammation	Unknown	Unknown			Sample_13
PRJNA385561	SRR5512576	PE	188	SAA	Autoimmune inflammation	Unknown	Unknown			Sample_14
PRJNA385561	SRR5512577	PE	205	SAA	Autoimmune inflammation	Unknown	Unknown			Sample_15
PRJNA385561	SRR5512578	PE	192	ESS	Autoimmune inflammation	Unknown	Unknown			Sample_16
PRJNA385561	SRR5512579	PE	191	ESS	Autoimmune inflammation	Unknown	Unknown			Sample_17
PRJNA385561	SRR5512580	PE	197	ESS	Autoimmune inflammation	Unknown	Unknown			Sample_18
PRJNA385561	SRR5512581	PE	187	JGS	Autoimmune inflammation	Unknown	Unknown			Sample_19
PRJNA385561	SRR5512582	PE	194	JGS	Autoimmune inflammation	Unknown	Unknown			Sample_20
PRJNA385561	SRR5512583	PE	199	AMN	Autoimmune inflammation	Unknown	Unknown			Sample_3
PRJNA385561	SRR5512584	PE	187	JRF	Autoimmune inflammation	Unknown	Unknown			Sample_21
PRJNA385561	SRR5512585	PE	188	JRF	Autoimmune inflammation	Unknown	Unknown			Sample_22
PRJNA385561	SRR5512586	PE	191	JRF	Autoimmune inflammation	Unknown	Unknown			Sample_23
PRJNA385561	SRR5512587	PE	185	AS	Autoimmune inflammation	Unknown	Unknown			Sample_4
PRJNA385561	SRR5512588	PE	182	AS	Autoimmune inflammation	Unknown	Unknown			Sample_5
PRJNA385561	SRR5512589	PE	188	AS	Autoimmune inflammation	Unknown	Unknown			Sample_6
PRJNA385561	SRR5512590	PE	208	PVAS	Autoimmune inflammation	Unknown	Unknown			Sample_7
PRJNA385561	SRR5512571	PE	193	AMN	Autoimmune inflammation	Unknown	Unknown			Sample_1
PRJNA385561	SRR5512572	PE	203	AMN	Autoimmune inflammation	Unknown	Unknown			Sample_2
PRJNA385561	SRR5512573	PE	195	RAF	Autoimmune inflammation	Unknown	Unknown			Sample_11
PRJNA385561	SRR5512574	PE	199	RAF	Autoimmune inflammation	Unknown	Unknown			Sample_12
PRJNA385561	SRR5512575	PE	182	SAA	Autoimmune inflammation	Unknown	Unknown			Sample_13
PRJNA385561	SRR5512576	PE	188	SAA	Autoimmune inflammation	Unknown	Unknown			Sample_14
PRJNA385561	SRR5512577	PE	205	SAA	Autoimmune inflammation	Unknown	Unknown			Sample_15
PRJNA385561	SRR5512578	PE	192	ESS	Autoimmune inflammation	Unknown	Unknown			Sample_16
PRJNA385561	SRR5512579	PE	191	ESS	Autoimmune inflammation	Unknown	Unknown			Sample_17
PRJNA385561	SRR5512580	PE	197	ESS	Autoimmune inflammation	Unknown	Unknown			Sample_18
PRJNA385561	SRR5512581	PE	187	JGS	Autoimmune inflammation	Unknown	Unknown			Sample_19
PRJNA385561	SRR5512582	PE	194	JGS	Autoimmune inflammation	Unknown	Unknown			Sample_20
PRJNA385561	SRR5512583	PE	199	AMN	Autoimmune inflammation	Unknown	Unknown			Sample_3
PRJNA385561	SRR5512584	PE	187	JRF	Autoimmune inflammation	Unknown	Unknown			Sample_21
PRJNA385561	SRR5512585	PE	188	JRF	Autoimmune inflammation	Unknown	Unknown			Sample_22
PRJNA385561	SRR5512586	PE	191	JRF	Autoimmune inflammation	Unknown	Unknown			Sample_23
PRJNA385561	SRR5512587	PE	185	AS	Autoimmune inflammation	Unknown	Unknown			Sample_4
PRJNA385561	SRR5512588	PE	182	AS	Autoimmune inflammation	Unknown	Unknown			Sample_5
PRJNA385561	SRR5512589	PE	188	AS	Autoimmune inflammation	Unknown	Unknown			Sample_6
PRJNA385561	SRR5512590	PE	208	PVAS	Autoimmune inflammation	Unknown	Unknown			Sample_7
PRJNA385561	SRR5512591	PE	206	PVAS	Autoimmune inflammation	Unknown	Unknown			Sample_8
PRJNA385561	SRR5512592	PE	181	PVAS	Autoimmune inflammation	Unknown	Unknown			Sample_9
PRJNA385561	SRR5512593	PE	207	RAF	Autoimmune inflammation	Unknown	Unknown			Sample_10
PRJNA491656	SRR7868540	SE	182	Advanced or metastatic Solid tumors	Solid tumor	Blood	PBMC		CD4	GSM3393366
PRJNA491656	SRR7868541	SE	177	Advanced or metastatic Solid tumors	Solid tumor	Blood	PBMC		CD4	GSM3393367
PRJNA491656	SRR7868542	SE	153	Advanced or metastatic Solid tumors	Solid tumor	Blood	PBMC		CD4	GSM3393368
PRJNA491656	SRR7868543	SE	155	Advanced or metastatic Solid tumors	Solid tumor	Blood	PBMC		CD4	GSM3393369
PRJNA491656	SRR7868544	SE	146	Advanced or metastatic Solid tumors	Solid tumor	Blood	PBMC		CD4	GSM3393370
PRJNA491656	SRR7868545	SE	163	Advanced or metastatic Solid tumors	Solid tumor	Blood	PBMC		CD4	GSM3393371
PRJNA491656	SRR7868546	SE	146	Advanced or metastatic Solid tumors	Solid tumor	Blood	PBMC		CD4	GSM3393372
PRJNA491656	SRR7868547	SE	159	Advanced or metastatic Solid tumors	Solid tumor	Blood	PBMC		CD4	GSM3393373
PRJNA491656	SRR7868548	SE	162	Advanced or metastatic Solid tumors	Solid tumor	Blood	PBMC		CD4	GSM3393374
PRJNA491656	SRR7868549	SE	145	Advanced or metastatic Solid tumors	Solid tumor	Blood	PBMC		CD4	GSM3393375
PRJNA491656	SRR7868550	SE	142	Advanced or metastatic Solid tumors	Solid tumor	Blood	PBMC		CD4	GSM3393376
PRJNA491656	SRR7868551	SE	150	Advanced or metastatic Solid tumors	Solid tumor	Blood	PBMC		CD4	GSM3393377
PRJNA491656	SRR7868552	SE	147	Advanced or metastatic Solid tumors	Solid tumor	Blood	PBMC		CD4	GSM3393378
PRJNA491656	SRR7868553	SE	156	Advanced or metastatic Solid tumors	Solid tumor	Blood	PBMC		CD4	GSM3393379
PRJNA491656	SRR7868554	SE	163	Advanced or metastatic Solid tumors	Solid tumor	Blood	PBMC		CD4	GSM3393379
PRJNA491656	SRR7868557	SE	141	Advanced or metastatic Solid tumors	Solid tumor	Blood	PBMC		CD4	GSM3393382
PRJNA491656	SRR7868558	SE	165	Advanced or metastatic Solid tumors	Solid tumor	Blood	PBMC		CD4	GSM3393383
PRJNA491656	SRR7868559	SE	142	Advanced or metastatic Solid tumors	Solid tumor	Blood	PBMC		CD4	GSM3393384
PRJNA491656	SRR7868561	SE	145	Advanced or metastatic Solid tumors	Solid tumor	Blood	PBMC		CD4	GSM3393385
PRJNA491656	SRR7868562	SE	150	Advanced or metastatic Solid tumors	Solid tumor	Blood	PBMC		CD4	GSM3393386
PRJNA491656	SRR7868563	SE	144	Advanced or metastatic Solid tumors	Solid tumor	Blood	PBMC		CD4	GSM3393387
PRJNA491656	SRR7868564	SE	176	Advanced or metastatic Solid tumors	Solid tumor	Blood	PBMC		CD4	GSM3393388
PRJNA491656	SRR7868565	SE	177	Advanced or metastatic Solid tumors	Solid tumor	Blood	PBMC		CD4	GSM3393389
PRJNA491656	SRR7868566	SE	179	Advanced or metastatic Solid tumors	Solid tumor	Blood	PBMC		CD4	GSM3393390
PRJNA491656	SRR7868567	SE	152	Advanced or metastatic Solid tumors	Solid tumor	Blood	PBMC		CD4	GSM3393391
PRJNA491656	SRR7868568	SE	145	Advanced or metastatic Solid tumors	Solid tumor	Blood	PBMC		CD4	GSM3393392
PRJNA491656	SRR7868570	SE	152	Advanced or metastatic Solid tumors	Solid tumor	Blood	PBMC		CD4	GSM3393394
PRJNA491656	SRR7868571	SE	159	Advanced or metastatic Solid tumors	Solid tumor	Blood	PBMC		CD4	GSM3393395
PRJNA491656	SRR7868572	SE	160	Advanced or metastatic Solid tumors	Solid tumor	Blood	PBMC		CD4	GSM3393396
PRJNA491656	SRR7868573	SE	163	Advanced or metastatic Solid tumors	Solid tumor	Blood	PBMC		CD8	GSM3393397
PRJNA491656	SRR7868574	SE	172	Advanced or metastatic Solid tumors	Solid tumor	Blood	PBMC		CD8	GSM3393398
PRJNA491656	SRR7868575	SE	155	Advanced or metastatic Solid tumors	Solid tumor	Blood	PBMC		CD8	GSM3393399
PRJNA491656	SRR7868576	SE	142	Advanced or metastatic Solid tumors	Solid tumor	Blood	PBMC		CD8	GSM3393400
PRJNA491656	SRR7868577	SE	138	Advanced or metastatic Solid tumors	Solid tumor	Blood	PBMC		CD8	GSM3393401
PRJNA491656	SRR7868578	SE	164	Advanced or metastatic Solid tumors	Solid tumor	Blood	PBMC		CD8	GSM3393402
PRJNA491656	SRR7868579	SE	158	Advanced or metastatic Solid tumors	Solid tumor	Blood	PBMC		CD8	GSM3393403
PRJNA491656	SRR7868580	SE	163	Advanced or metastatic Solid tumors	Solid tumor	Blood	PBMC		CD8	GSM3393404
PRJNA491656	SRR7868581	SE	147	Advanced or metastatic Solid tumors	Solid tumor	Blood	PBMC		CD8	GSM3393405
PRJNA491656	SRR7868582	SE	146	Advanced or metastatic Solid tumors	Solid tumor	Blood	PBMC		CD8	GSM3393406
PRJNA491656	SRR7868583	SE	146	Advanced or metastatic Solid tumors	Solid tumor	Blood	PBMC		CD8	GSM3393407
PRJNA491656	SRR7868584	SE	153	Advanced or metastatic Solid tumors	Solid tumor	Blood	PBMC		CD8	GSM3393408
PRJNA491656	SRR7868585	SE	153	Advanced or metastatic Solid tumors	Solid tumor	Blood	PBMC		CD8	GSM3393409
PRJNA491656	SRR7868586	SE	163	Advanced or metastatic Solid tumors	Solid tumor	Blood	PBMC		CD8	GSM3393410
PRJNA491656	SRR7868587	SE	135	Advanced or metastatic Solid tumors	Solid tumor	Blood	PBMC		CD8	GSM3393411
PRJNA491656	SRR7868589	SE	144	Advanced or metastatic Solid tumors	Solid tumor	Blood	PBMC		CD8	GSM3393412
PRJNA491656	SRR7868590	SE	160	Advanced or metastatic Solid tumors	Solid tumor	Blood	PBMC		CD8	GSM3393413
PRJNA491656	SRR7868591	SE	169	Advanced or metastatic Solid tumors	Solid tumor	Blood	PBMC		CD8	GSM3393413
PRJNA491656	SRR7868594	SE	134	Advanced or metastatic Solid tumors	Solid tumor	Blood	PBMC		CD8	GSM3393415
PRJNA491656	SRR7868595	SE	140	Advanced or metastatic Solid tumors	Solid tumor	Blood	PBMC		CD8	GSM3393416
PRJNA491656	SRR7868596	SE	148	Advanced or metastatic Solid tumors	Solid tumor	Blood	PBMC		CD8	GSM3393416
PRJNA491656	SRR7868597	SE	144	Advanced or metastatic Solid tumors	Solid tumor	Blood	PBMC		CD8	GSM3393417
PRJNA491656	SRR7868598	SE	157	Advanced or metastatic Solid tumors	Solid tumor	Blood	PBMC		CD8	GSM3393417
PRJNA491656	SRR7868599	SE	125	Advanced or metastatic Solid tumors	Solid tumor	Blood	PBMC		CD8	GSM3393418
PRJNA491656	SRR7868600	SE	176	Advanced or metastatic Solid tumors	Solid tumor	Blood	PBMC		CD8	GSM3393419
PRJNA491656	SRR7868601	SE	174	Advanced or metastatic Solid tumors	Solid tumor	Blood	PBMC		CD8	GSM3393420
PRJNA491656	SRR7868602	SE	172	Advanced or metastatic Solid tumors	Solid tumor	Blood	PBMC		CD8	GSM3393421
PRJNA491656	SRR7868603	SE	146	Advanced or metastatic Solid tumors	Solid tumor	Blood	PBMC		CD8	GSM3393422
PRJNA491656	SRR7868604	SE	151	Advanced or metastatic Solid tumors	Solid tumor	Blood	PBMC		CD8	GSM3393423
PRJNA491656	SRR7868605	SE	142	Advanced or metastatic Solid tumors	Solid tumor	Blood	PBMC		CD8	GSM3393424
PRJNA491656	SRR7868606	SE	156	Advanced or metastatic Solid tumors	Solid tumor	Blood	PBMC		CD8	GSM3393425
PRJNA491656	SRR7868607	SE	160	Advanced or metastatic Solid tumors	Solid tumor	Blood	PBMC		CD8	GSM3393426
PRJNA491656	SRR7868608	SE	163	Advanced or metastatic Solid tumors	Solid tumor	Blood	PBMC		CD8	GSM3393427
PRJNA491656	SRR8646756	SE	164	Advanced or metastatic Solid tumors	Solid tumor	Blood	PBMC		CD8	GSM3393414
PRJNA491656	SRR7868653	SE	146	Advanced or metastatic Solid tumors	Solid tumor	Tumor, Infiltrating cell	TIL		CD8	GSM3393472
PRJNA491656	SRR7868652	SE	148	Advanced or metastatic Solid tumors	Solid tumor	Tumor, Infiltrating cell	TIL		CD8	GSM3393471
PRJNA491656	SRR7868648	SE	151	Advanced or metastatic Solid tumors	Solid tumor	Tumor, Infiltrating cell	TIL		CD8	GSM3393467
PRJNA491656	SRR7868646	SE	138	Advanced or metastatic Solid tumors	Solid tumor	Tumor, Infiltrating cell	TIL		CD8	GSM3393465
PRJNA491656	SRR7868643	SE	141	Advanced or metastatic Solid tumors	Solid tumor	Tumor, Infiltrating cell	TIL		CD8	GSM3393462
PRJNA491656	SRR7868641	SE	148	Advanced or metastatic Solid tumors	Solid tumor	Tumor, Infiltrating cell	TIL		CD4	GSM3393460
PRJNA491656	SRR7868637	SE	137	Advanced or metastatic Solid tumors	Solid tumor	Tumor, Infiltrating cell	TIL		CD4	GSM3393456
PRJNA491656	SRR7868636	SE	157	Advanced or metastatic Solid tumors	Solid tumor	Tumor, Infiltrating cell	TIL		CD4	GSM3393455
PRJNA491656	SRR7868635	SE	142	Advanced or metastatic Solid tumors	Solid tumor	Tumor, Infiltrating cell	TIL		CD4	GSM3393454
PRJNA318495	SRR3383873	PE	151	Sjogrens syndrome	Autoimmune inflammation	Blood	PBMC	CD4 memory T cell	CD4	Healthy Control, peripheral blood, T-cell receptor , CD4 T-cells | T cell receptor beta sequences from human peripheral blood-derived CD4 memory T cells
PRJNA318495	SRR3383416	PE	251	Sjogrens syndrome	Autoimmune inflammation	Salivary gland	Inflamed tissue	CD4 memory T cell	CD4	"primary Sjogrens syndrome salivary gland T-cell receptor , CD4 T-cell, Subject 10 | T cell receptor beta sequences from human salivary gland-derived CD4 memory T cells"
PRJNA318495	SRR3383415	PE	251	Sjogrens syndrome	Autoimmune inflammation	Salivary gland	Inflamed tissue	CD4 memory T cell	CD4	"primary Sjogrens syndrome salivary gland T-cell receptor , CD4 T-cell, Subject 5 | T cell receptor beta sequences from human salivary gland-derived CD4 memory T cells"
PRJNA318495	SRR3383414	PE	251	Sjogrens syndrome	Autoimmune inflammation	Salivary gland	Inflamed tissue	CD4 memory T cell	CD4	"primary Sjogrens syndrome salivary gland T-cell receptor , CD4 T-cell, Subject 4 | T cell receptor beta sequences from human salivary gland-derived CD4 memory T cells"
PRJNA318495	SRR3383413	PE	251	Sjogrens syndrome	Autoimmune inflammation	Salivary gland	Inflamed tissue	CD4 memory T cell	CD4	"primary Sjogrens syndrome salivary gland T-cell receptor , CD4 T-cell, Subject 3 | T cell receptor beta sequences from human salivary gland-derived CD4 memory T cells"
PRJNA318495	SRR3383412	PE	251	Sjogrens syndrome	Autoimmune inflammation	Salivary gland	Inflamed tissue	CD4 memory T cell	CD4	"primary Sjogrens syndrome salivary gland T-cell receptor , CD4 T-cell, Subject 2 | T cell receptor beta sequences from human salivary gland-derived CD4 memory T cells"
PRJNA318421	SRR5516313	PE	100	CMV	Infection	Unknown	Unknown		CD8	ND2-NLV
PRJNA318421	SRR5516314	PE	100	CMV	Infection	Unknown	Unknown		CD8	ND17-GIL
PRJNA318421	SRR5516040	PE	100	CMV	Infection	Unknown	Unknown		CD8	ND2-NLV
PRJNA318421	SRR5516312	PE	100	CMV	Infection	Unknown	Unknown		CD8	ND2-NLV
PRJNA318421	SRR5516038	PE	100	CMV	Infection	Unknown	Unknown		CD8	ND16-GIL
PRJNA318421	SRR5516039	PE	100	CMV	Infection	Unknown	Unknown		CD8	ND17-NLV
PRJNA318421	SRR5515957	PE	100	CMV	Infection	Unknown	Unknown		CD8	ND15-NLV
PRJNA318421	SRR5516037	PE	100	CMV	Infection	Unknown	Unknown		CD8	ND16-NLV
PRJNA318421	SRR5513489	PE	100	CMV	Infection	Unknown	Unknown		CD8	ND14-NLV
PRJNA318421	SRR5515787	PE	100	CMV	Infection	Unknown	Unknown		CD8	ND14-GIL
PRJNA318421	SRR5513482	PE	100	CMV	Infection	Unknown	Unknown		CD8	ND9-GIL
PRJNA318421	SRR5513483	PE	100	CMV	Infection	Unknown	Unknown		CD8	ND9-GIL
PRJNA318421	SRR5513465	PE	100	CMV	Infection	Unknown	Unknown		CD8	ND7-GIL
PRJNA318421	SRR5513467	PE	100	CMV	Infection	Unknown	Unknown		CD8	ND8-GIL
PRJNA318421	SRR5513450	PE	100	CMV	Infection	Unknown	Unknown		CD8	ND7-GIL
PRJNA318421	SRR5513464	PE	100	CMV	Infection	Unknown	Unknown		CD8	ND7-GIL
PRJNA318421	SRR5513430	PE	100	CMV	Infection	Unknown	Unknown		CD8	ND5-GIL
PRJNA318421	SRR5513449	PE	100	CMV	Infection	Unknown	Unknown		CD8	ND7-GIL
PRJNA318421	SRR5513413	PE	100	CMV	Infection	Unknown	Unknown		CD8	ND3-GIL
PRJNA318421	SRR5513426	PE	100	CMV	Infection	Unknown	Unknown		CD8	ND4-GIL
PRJNA318421	SRR5513374	PE	100	CMV	Infection	Unknown	Unknown		CD8	ND2-GIL
PRJNA318421	SRR5513375	PE	100	CMV	Infection	Unknown	Unknown		CD8	ND2-GIL
PRJNA318421	SRR5513219	PE	100	CMV	Infection	Unknown	Unknown		CD8	ND9-NLV
PRJNA318421	SRR5513363	PE	100	CMV	Infection	Unknown	Unknown		CD8	ND2-GIL
PRJNA318421	SRR5513217	PE	100	CMV	Infection	Unknown	Unknown		CD8	ND9-NLV
PRJNA318421	SRR5513218	PE	100	CMV	Infection	Unknown	Unknown		CD8	ND9-NLV
PRJNA318421	SRR5513151	PE	100	CMV	Infection	Unknown	Unknown		CD8	ND8-NLV
PRJNA318421	SRR5513216	PE	100	CMV	Infection	Unknown	Unknown		CD8	ND8-NLV
PRJNA318421	SRR5513014	PE	100	CMV	Infection	Unknown	Unknown		CD8	ND7-NLV
PRJNA318421	SRR5513016	PE	100	CMV	Infection	Unknown	Unknown		CD8	ND7-NLV
PRJNA318421	SRR5513011	PE	100	CMV	Infection	Unknown	Unknown		CD8	ND5-NLV
PRJNA318421	SRR5513013	PE	100	CMV	Infection	Unknown	Unknown		CD8	ND7-NLV
PRJNA318421	SRR5513008	PE	100	CMV	Infection	Unknown	Unknown		CD8	ND1-NLV
PRJNA318421	SRR5513010	PE	100	CMV	Infection	Unknown	Unknown		CD8	ND3-NLV
PRJNA389805	SRR5664250	PE	140	Healthy	Healthy	Skin	Normal tissue	Unsorted		HV075_skinSaline_TRB
PRJNA389805	SRR5664248	PE	140	Healthy	Healthy	Skin	Normal tissue	Unsorted		HV049_skinTST_TRB
PRJNA389805	SRR5664246	PE	140	Healthy	Healthy	Skin	Normal tissue	Unsorted		HV068_skinTST_TRB
PRJNA389805	SRR5664244	PE	140	Healthy	Healthy	Blood	PBMC	Unsorted		HV054_blood_TRB
PRJNA389805	SRR5664242	PE	140	Healthy	Healthy	Blood	PBMC	Unsorted		HV046_blood_TRB
PRJNA389805	SRR5664239	PE	140	Healthy	Healthy	Blood	PBMC	Unsorted		HV077_blood_TRB
PRJNA389805	SRR5664240	PE	140	Healthy	Healthy	Skin	Normal tissue	Unsorted		HV077_skinSaline_TRB
PRJNA389805	SRR5664237	PE	140	Healthy	Healthy	Blood	PBMC	Unsorted		HV083_blood_TRB
PRJNA389805	SRR5664235	PE	140	Healthy	Healthy	Blood	PBMC	Unsorted		HV049_blood_TRB
PRJNA389805	SRR5664233	PE	140	Healthy	Healthy	Skin	Normal tissue	Unsorted		HV047_skinTST_TRB
PRJNA389805	SRR5664230	PE	140	Healthy	Healthy	Blood	PBMC	Unsorted		HV030_blood_TRB
PRJNA389805	SRR5664228	PE	140	Healthy	Healthy	Skin	Normal tissue	Unsorted		HV030_skinTST_TRB
PRJNA389805	SRR5664226	PE	140	Healthy	Healthy	Skin	Normal tissue	Unsorted		HV054_skinTST_TRB
PRJNA389805	SRR5664224	PE	140	Healthy	Healthy	Blood	PBMC	Unsorted		HV068_blood_TRB
PRJNA389805	SRR5664221	PE	140	Healthy	Healthy	Skin	Normal tissue	Unsorted		HV083_skinTST_TRB
PRJNA389805	SRR5664220	PE	140	Healthy	Healthy	Blood	PBMC	Unsorted		HV047_blood_TRB
PRJNA389805	SRR5664218	PE	140	Healthy	Healthy	Blood	PBMC	Unsorted		HV043_blood_TRB
PRJNA389805	SRR5664216	PE	140	Healthy	Healthy	Skin	Normal tissue	Unsorted		HV046_skin_TRB
PRJNA389805	SRR5664214	PE	140	Healthy	Healthy	Skin	Normal tissue	Unsorted		HV043_skin_TRB
PRJNA389805	SRR5664212	PE	140	Healthy	Healthy	Blood	PBMC	Unsorted		HV075_blood_TRB
PRJNA389805	SRR5664250	PE	140	Healthy	Healthy	Skin	Normal tissue	Unsorted		HV075_skinSaline_TRB
PRJNA389805	SRR5664248	PE	140	Healthy	Healthy	Skin	Normal tissue	Unsorted		HV049_skinTST_TRB
PRJNA389805	SRR5664246	PE	140	Healthy	Healthy	Skin	Normal tissue	Unsorted		HV068_skinTST_TRB
PRJNA389805	SRR5664244	PE	140	Healthy	Healthy	Blood	PBMC	Unsorted		HV054_blood_TRB
PRJNA389805	SRR5664242	PE	140	Healthy	Healthy	Blood	PBMC	Unsorted		HV046_blood_TRB
PRJNA389805	SRR5664239	PE	140	Healthy	Healthy	Blood	PBMC	Unsorted		HV077_blood_TRB
PRJNA389805	SRR5664240	PE	140	Healthy	Healthy	Skin	Normal tissue	Unsorted		HV077_skinSaline_TRB
PRJNA389805	SRR5664237	PE	140	Healthy	Healthy	Blood	PBMC	Unsorted		HV083_blood_TRB
PRJNA389805	SRR5664235	PE	140	Healthy	Healthy	Blood	PBMC	Unsorted		HV049_blood_TRB
PRJNA389805	SRR5664233	PE	140	Healthy	Healthy	Skin	Normal tissue	Unsorted		HV047_skinTST_TRB
PRJNA389805	SRR5664230	PE	140	Healthy	Healthy	Blood	PBMC	Unsorted		HV030_blood_TRB
PRJNA389805	SRR5664228	PE	140	Healthy	Healthy	Skin	Normal tissue	Unsorted		HV030_skinTST_TRB
PRJNA389805	SRR5664226	PE	140	Healthy	Healthy	Skin	Normal tissue	Unsorted		HV054_skinTST_TRB
PRJNA389805	SRR5664224	PE	140	Healthy	Healthy	Blood	PBMC	Unsorted		HV068_blood_TRB
PRJNA389805	SRR5664221	PE	140	Healthy	Healthy	Skin	Normal tissue	Unsorted		HV083_skinTST_TRB
PRJNA389805	SRR5664220	PE	140	Healthy	Healthy	Blood	PBMC	Unsorted		HV047_blood_TRB
PRJNA389805	SRR5664218	PE	140	Healthy	Healthy	Blood	PBMC	Unsorted		HV043_blood_TRB
PRJNA389805	SRR5664216	PE	140	Healthy	Healthy	Skin	Normal tissue	Unsorted		HV046_skin_TRB
PRJNA389805	SRR5664214	PE	140	Healthy	Healthy	Skin	Normal tissue	Unsorted		HV043_skin_TRB
PRJNA389805	SRR5664212	PE	140	Healthy	Healthy	Blood	PBMC	Unsorted		HV075_blood_TRB
PRJNA389805	SRR5664250	PE	140	Healthy	Healthy	Skin	Normal tissue	Unsorted		HV075_skinSaline_TRB
PRJNA389805	SRR5664248	PE	140	Healthy	Healthy	Skin	Normal tissue	Unsorted		HV049_skinTST_TRB
PRJNA389805	SRR5664246	PE	140	Healthy	Healthy	Skin	Normal tissue	Unsorted		HV068_skinTST_TRB
PRJNA389805	SRR5664244	PE	140	Healthy	Healthy	Blood	PBMC	Unsorted		HV054_blood_TRB
PRJNA389805	SRR5664242	PE	140	Healthy	Healthy	Blood	PBMC	Unsorted		HV046_blood_TRB
PRJNA389805	SRR5664239	PE	140	Healthy	Healthy	Blood	PBMC	Unsorted		HV077_blood_TRB
PRJNA389805	SRR5664240	PE	140	Healthy	Healthy	Skin	Normal tissue	Unsorted		HV077_skinSaline_TRB
PRJNA389805	SRR5664237	PE	140	Healthy	Healthy	Blood	PBMC	Unsorted		HV083_blood_TRB
PRJNA389805	SRR5664235	PE	140	Healthy	Healthy	Blood	PBMC	Unsorted		HV049_blood_TRB
PRJNA389805	SRR5664233	PE	140	Healthy	Healthy	Skin	Normal tissue	Unsorted		HV047_skinTST_TRB
PRJNA389805	SRR5664230	PE	140	Healthy	Healthy	Blood	PBMC	Unsorted		HV030_blood_TRB
PRJNA389805	SRR5664228	PE	140	Healthy	Healthy	Skin	Normal tissue	Unsorted		HV030_skinTST_TRB
PRJNA389805	SRR5664226	PE	140	Healthy	Healthy	Skin	Normal tissue	Unsorted		HV054_skinTST_TRB
PRJNA389805	SRR5664224	PE	140	Healthy	Healthy	Blood	PBMC	Unsorted		HV068_blood_TRB
PRJNA389805	SRR5664221	PE	140	Healthy	Healthy	Skin	Normal tissue	Unsorted		HV083_skinTST_TRB
PRJNA389805	SRR5664220	PE	140	Healthy	Healthy	Blood	PBMC	Unsorted		HV047_blood_TRB
PRJNA389805	SRR5664218	PE	140	Healthy	Healthy	Blood	PBMC	Unsorted		HV043_blood_TRB
PRJNA389805	SRR5664216	PE	140	Healthy	Healthy	Skin	Normal tissue	Unsorted		HV046_skin_TRB
PRJNA389805	SRR5664214	PE	140	Healthy	Healthy	Skin	Normal tissue	Unsorted		HV043_skin_TRB
PRJNA389805	SRR5664212	PE	140	Healthy	Healthy	Blood	PBMC	Unsorted		HV075_blood_TRB
PRJNA389805	SRR5664250	PE	140	Healthy	Healthy	Skin	Normal tissue	Unsorted		HV075_skinSaline_TRB
PRJNA389805	SRR5664248	PE	140	Healthy	Healthy	Skin	Normal tissue	Unsorted		HV049_skinTST_TRB
PRJNA389805	SRR5664246	PE	140	Healthy	Healthy	Skin	Normal tissue	Unsorted		HV068_skinTST_TRB
PRJNA389805	SRR5664244	PE	140	Healthy	Healthy	Blood	PBMC	Unsorted		HV054_blood_TRB
PRJNA389805	SRR5664242	PE	140	Healthy	Healthy	Blood	PBMC	Unsorted		HV046_blood_TRB
PRJNA389805	SRR5664239	PE	140	Healthy	Healthy	Blood	PBMC	Unsorted		HV077_blood_TRB
PRJNA389805	SRR5664240	PE	140	Healthy	Healthy	Skin	Normal tissue	Unsorted		HV077_skinSaline_TRB
PRJNA389805	SRR5664237	PE	140	Healthy	Healthy	Blood	PBMC	Unsorted		HV083_blood_TRB
PRJNA389805	SRR5664235	PE	140	Healthy	Healthy	Blood	PBMC	Unsorted		HV049_blood_TRB
PRJNA389805	SRR5664233	PE	140	Healthy	Healthy	Skin	Normal tissue	Unsorted		HV047_skinTST_TRB
PRJNA389805	SRR5664230	PE	140	Healthy	Healthy	Blood	PBMC	Unsorted		HV030_blood_TRB
PRJNA389805	SRR5664228	PE	140	Healthy	Healthy	Skin	Normal tissue	Unsorted		HV030_skinTST_TRB
PRJNA389805	SRR5664226	PE	140	Healthy	Healthy	Skin	Normal tissue	Unsorted		HV054_skinTST_TRB
PRJNA389805	SRR5664224	PE	140	Healthy	Healthy	Blood	PBMC	Unsorted		HV068_blood_TRB
PRJNA389805	SRR5664221	PE	140	Healthy	Healthy	Skin	Normal tissue	Unsorted		HV083_skinTST_TRB
PRJNA389805	SRR5664220	PE	140	Healthy	Healthy	Blood	PBMC	Unsorted		HV047_blood_TRB
PRJNA389805	SRR5664218	PE	140	Healthy	Healthy	Blood	PBMC	Unsorted		HV043_blood_TRB
PRJNA389805	SRR5664216	PE	140	Healthy	Healthy	Skin	Normal tissue	Unsorted		HV046_skin_TRB
PRJNA389805	SRR5664214	PE	140	Healthy	Healthy	Skin	Normal tissue	Unsorted		HV043_skin_TRB
PRJNA389805	SRR5664212	PE	140	Healthy	Healthy	Blood	PBMC	Unsorted		HV075_blood_TRB
PRJNA389805	SRR5664250	PE	140	Healthy	Healthy	Skin	Normal tissue	Unsorted		HV075_skinSaline_TRB
PRJNA389805	SRR5664248	PE	140	Healthy	Healthy	Skin	Normal tissue	Unsorted		HV049_skinTST_TRB
PRJNA389805	SRR5664246	PE	140	Healthy	Healthy	Skin	Normal tissue	Unsorted		HV068_skinTST_TRB
PRJNA389805	SRR5664244	PE	140	Healthy	Healthy	Blood	PBMC	Unsorted		HV054_blood_TRB
PRJNA389805	SRR5664242	PE	140	Healthy	Healthy	Blood	PBMC	Unsorted		HV046_blood_TRB
PRJNA389805	SRR5664239	PE	140	Healthy	Healthy	Blood	PBMC	Unsorted		HV077_blood_TRB
PRJNA389805	SRR5664240	PE	140	Healthy	Healthy	Skin	Normal tissue	Unsorted		HV077_skinSaline_TRB
PRJNA389805	SRR5664237	PE	140	Healthy	Healthy	Blood	PBMC	Unsorted		HV083_blood_TRB
PRJNA389805	SRR5664235	PE	140	Healthy	Healthy	Blood	PBMC	Unsorted		HV049_blood_TRB
PRJNA389805	SRR5664233	PE	140	Healthy	Healthy	Skin	Normal tissue	Unsorted		HV047_skinTST_TRB
PRJNA389805	SRR5664230	PE	140	Healthy	Healthy	Blood	PBMC	Unsorted		HV030_blood_TRB
PRJNA389805	SRR5664228	PE	140	Healthy	Healthy	Skin	Normal tissue	Unsorted		HV030_skinTST_TRB
PRJNA389805	SRR5664226	PE	140	Healthy	Healthy	Skin	Normal tissue	Unsorted		HV054_skinTST_TRB
PRJNA389805	SRR5664224	PE	140	Healthy	Healthy	Blood	PBMC	Unsorted		HV068_blood_TRB
PRJNA389805	SRR5664221	PE	140	Healthy	Healthy	Skin	Normal tissue	Unsorted		HV083_skinTST_TRB
PRJNA389805	SRR5664220	PE	140	Healthy	Healthy	Blood	PBMC	Unsorted		HV047_blood_TRB
PRJNA389805	SRR5664218	PE	140	Healthy	Healthy	Blood	PBMC	Unsorted		HV043_blood_TRB
PRJNA389805	SRR5664216	PE	140	Healthy	Healthy	Skin	Normal tissue	Unsorted		HV046_skin_TRB
PRJNA389805	SRR5664214	PE	140	Healthy	Healthy	Skin	Normal tissue	Unsorted		HV043_skin_TRB
PRJNA389805	SRR5664212	PE	140	Healthy	Healthy	Blood	PBMC	Unsorted		HV075_blood_TRB
PRJNA389805	SRR5664250	PE	140	Healthy	Healthy	Skin	Normal tissue	Unsorted		HV075_skinSaline_TRB
PRJNA389805	SRR5664248	PE	140	Healthy	Healthy	Skin	Normal tissue	Unsorted		HV049_skinTST_TRB
PRJNA389805	SRR5664246	PE	140	Healthy	Healthy	Skin	Normal tissue	Unsorted		HV068_skinTST_TRB
PRJNA389805	SRR5664244	PE	140	Healthy	Healthy	Blood	PBMC	Unsorted		HV054_blood_TRB
PRJNA389805	SRR5664242	PE	140	Healthy	Healthy	Blood	PBMC	Unsorted		HV046_blood_TRB
PRJNA389805	SRR5664239	PE	140	Healthy	Healthy	Blood	PBMC	Unsorted		HV077_blood_TRB
PRJNA389805	SRR5664240	PE	140	Healthy	Healthy	Skin	Normal tissue	Unsorted		HV077_skinSaline_TRB
PRJNA389805	SRR5664237	PE	140	Healthy	Healthy	Blood	PBMC	Unsorted		HV083_blood_TRB
PRJNA389805	SRR5664235	PE	140	Healthy	Healthy	Blood	PBMC	Unsorted		HV049_blood_TRB
PRJNA389805	SRR5664233	PE	140	Healthy	Healthy	Skin	Normal tissue	Unsorted		HV047_skinTST_TRB
PRJNA389805	SRR5664230	PE	140	Healthy	Healthy	Blood	PBMC	Unsorted		HV030_blood_TRB
PRJNA389805	SRR5664228	PE	140	Healthy	Healthy	Skin	Normal tissue	Unsorted		HV030_skinTST_TRB
PRJNA389805	SRR5664226	PE	140	Healthy	Healthy	Skin	Normal tissue	Unsorted		HV054_skinTST_TRB
PRJNA389805	SRR5664224	PE	140	Healthy	Healthy	Blood	PBMC	Unsorted		HV068_blood_TRB
PRJNA389805	SRR5664221	PE	140	Healthy	Healthy	Skin	Normal tissue	Unsorted		HV083_skinTST_TRB
PRJNA389805	SRR5664220	PE	140	Healthy	Healthy	Blood	PBMC	Unsorted		HV047_blood_TRB
PRJNA389805	SRR5664218	PE	140	Healthy	Healthy	Blood	PBMC	Unsorted		HV043_blood_TRB
PRJNA389805	SRR5664216	PE	140	Healthy	Healthy	Skin	Normal tissue	Unsorted		HV046_skin_TRB
PRJNA389805	SRR5664214	PE	140	Healthy	Healthy	Skin	Normal tissue	Unsorted		HV043_skin_TRB
PRJNA389805	SRR5664212	PE	140	Healthy	Healthy	Blood	PBMC	Unsorted		HV075_blood_TRB
PRJNA389805	SRR5664250	PE	140	Healthy	Healthy	Skin	Normal tissue	Unsorted		HV075_skinSaline_TRB
PRJNA389805	SRR5664248	PE	140	Healthy	Healthy	Skin	Normal tissue	Unsorted		HV049_skinTST_TRB
PRJNA389805	SRR5664246	PE	140	Healthy	Healthy	Skin	Normal tissue	Unsorted		HV068_skinTST_TRB
PRJNA389805	SRR5664244	PE	140	Healthy	Healthy	Blood	PBMC	Unsorted		HV054_blood_TRB
PRJNA389805	SRR5664242	PE	140	Healthy	Healthy	Blood	PBMC	Unsorted		HV046_blood_TRB
PRJNA389805	SRR5664239	PE	140	Healthy	Healthy	Blood	PBMC	Unsorted		HV077_blood_TRB
PRJNA389805	SRR5664240	PE	140	Healthy	Healthy	Skin	Normal tissue	Unsorted		HV077_skinSaline_TRB
PRJNA389805	SRR5664237	PE	140	Healthy	Healthy	Blood	PBMC	Unsorted		HV083_blood_TRB
PRJNA389805	SRR5664235	PE	140	Healthy	Healthy	Blood	PBMC	Unsorted		HV049_blood_TRB
PRJNA389805	SRR5664233	PE	140	Healthy	Healthy	Skin	Normal tissue	Unsorted		HV047_skinTST_TRB
PRJNA389805	SRR5664230	PE	140	Healthy	Healthy	Blood	PBMC	Unsorted		HV030_blood_TRB
PRJNA389805	SRR5664228	PE	140	Healthy	Healthy	Skin	Normal tissue	Unsorted		HV030_skinTST_TRB
PRJNA389805	SRR5664226	PE	140	Healthy	Healthy	Skin	Normal tissue	Unsorted		HV054_skinTST_TRB
PRJNA389805	SRR5664224	PE	140	Healthy	Healthy	Blood	PBMC	Unsorted		HV068_blood_TRB
PRJNA389805	SRR5664221	PE	140	Healthy	Healthy	Skin	Normal tissue	Unsorted		HV083_skinTST_TRB
PRJNA389805	SRR5664220	PE	140	Healthy	Healthy	Blood	PBMC	Unsorted		HV047_blood_TRB
PRJNA389805	SRR5664218	PE	140	Healthy	Healthy	Blood	PBMC	Unsorted		HV043_blood_TRB
PRJNA389805	SRR5664216	PE	140	Healthy	Healthy	Skin	Normal tissue	Unsorted		HV046_skin_TRB
PRJNA389805	SRR5664214	PE	140	Healthy	Healthy	Skin	Normal tissue	Unsorted		HV043_skin_TRB
PRJNA389805	SRR5664212	PE	140	Healthy	Healthy	Blood	PBMC	Unsorted		HV075_blood_TRB
PRJNA389805	SRR5664250	PE	140	Healthy	Healthy	Skin	Normal tissue	Unsorted		HV075_skinSaline_TRB
PRJNA389805	SRR5664248	PE	140	Healthy	Healthy	Skin	Normal tissue	Unsorted		HV049_skinTST_TRB
PRJNA389805	SRR5664246	PE	140	Healthy	Healthy	Skin	Normal tissue	Unsorted		HV068_skinTST_TRB
PRJNA389805	SRR5664244	PE	140	Healthy	Healthy	Blood	PBMC	Unsorted		HV054_blood_TRB
PRJNA389805	SRR5664242	PE	140	Healthy	Healthy	Blood	PBMC	Unsorted		HV046_blood_TRB
PRJNA389805	SRR5664239	PE	140	Healthy	Healthy	Blood	PBMC	Unsorted		HV077_blood_TRB
PRJNA389805	SRR5664240	PE	140	Healthy	Healthy	Skin	Normal tissue	Unsorted		HV077_skinSaline_TRB
PRJNA389805	SRR5664237	PE	140	Healthy	Healthy	Blood	PBMC	Unsorted		HV083_blood_TRB
PRJNA389805	SRR5664235	PE	140	Healthy	Healthy	Blood	PBMC	Unsorted		HV049_blood_TRB
PRJNA389805	SRR5664233	PE	140	Healthy	Healthy	Skin	Normal tissue	Unsorted		HV047_skinTST_TRB
PRJNA389805	SRR5664230	PE	140	Healthy	Healthy	Blood	PBMC	Unsorted		HV030_blood_TRB
PRJNA389805	SRR5664228	PE	140	Healthy	Healthy	Skin	Normal tissue	Unsorted		HV030_skinTST_TRB
PRJNA389805	SRR5664226	PE	140	Healthy	Healthy	Skin	Normal tissue	Unsorted		HV054_skinTST_TRB
PRJNA389805	SRR5664224	PE	140	Healthy	Healthy	Blood	PBMC	Unsorted		HV068_blood_TRB
PRJNA389805	SRR5664221	PE	140	Healthy	Healthy	Skin	Normal tissue	Unsorted		HV083_skinTST_TRB
PRJNA389805	SRR5664220	PE	140	Healthy	Healthy	Blood	PBMC	Unsorted		HV047_blood_TRB
PRJNA389805	SRR5664218	PE	140	Healthy	Healthy	Blood	PBMC	Unsorted		HV043_blood_TRB
PRJNA389805	SRR5664216	PE	140	Healthy	Healthy	Skin	Normal tissue	Unsorted		HV046_skin_TRB
PRJNA389805	SRR5664214	PE	140	Healthy	Healthy	Skin	Normal tissue	Unsorted		HV043_skin_TRB
PRJNA389805	SRR5664212	PE	140	Healthy	Healthy	Blood	PBMC	Unsorted		HV075_blood_TRB
PRJNA389805	SRR5664250	PE	140	Healthy	Healthy	Skin	Normal tissue	Unsorted		HV075_skinSaline_TRB
PRJNA389805	SRR5664248	PE	140	Healthy	Healthy	Skin	Normal tissue	Unsorted		HV049_skinTST_TRB
PRJNA389805	SRR5664246	PE	140	Healthy	Healthy	Skin	Normal tissue	Unsorted		HV068_skinTST_TRB
PRJNA389805	SRR5664244	PE	140	Healthy	Healthy	Blood	PBMC	Unsorted		HV054_blood_TRB
PRJNA389805	SRR5664242	PE	140	Healthy	Healthy	Blood	PBMC	Unsorted		HV046_blood_TRB
PRJNA389805	SRR5664239	PE	140	Healthy	Healthy	Blood	PBMC	Unsorted		HV077_blood_TRB
PRJNA389805	SRR5664240	PE	140	Healthy	Healthy	Skin	Normal tissue	Unsorted		HV077_skinSaline_TRB
PRJNA389805	SRR5664237	PE	140	Healthy	Healthy	Blood	PBMC	Unsorted		HV083_blood_TRB
PRJNA389805	SRR5664235	PE	140	Healthy	Healthy	Blood	PBMC	Unsorted		HV049_blood_TRB
PRJNA389805	SRR5664233	PE	140	Healthy	Healthy	Skin	Normal tissue	Unsorted		HV047_skinTST_TRB
PRJNA389805	SRR5664230	PE	140	Healthy	Healthy	Blood	PBMC	Unsorted		HV030_blood_TRB
PRJNA389805	SRR5664228	PE	140	Healthy	Healthy	Skin	Normal tissue	Unsorted		HV030_skinTST_TRB
PRJNA389805	SRR5664226	PE	140	Healthy	Healthy	Skin	Normal tissue	Unsorted		HV054_skinTST_TRB
PRJNA389805	SRR5664224	PE	140	Healthy	Healthy	Blood	PBMC	Unsorted		HV068_blood_TRB
PRJNA389805	SRR5664221	PE	140	Healthy	Healthy	Skin	Normal tissue	Unsorted		HV083_skinTST_TRB
PRJNA389805	SRR5664220	PE	140	Healthy	Healthy	Blood	PBMC	Unsorted		HV047_blood_TRB
PRJNA389805	SRR5664218	PE	140	Healthy	Healthy	Blood	PBMC	Unsorted		HV043_blood_TRB
PRJNA389805	SRR5664216	PE	140	Healthy	Healthy	Skin	Normal tissue	Unsorted		HV046_skin_TRB
PRJNA389805	SRR5664214	PE	140	Healthy	Healthy	Skin	Normal tissue	Unsorted		HV043_skin_TRB
PRJNA389805	SRR5664212	PE	140	Healthy	Healthy	Blood	PBMC	Unsorted		HV075_blood_TRB
PRJNA389805	SRR5664250	PE	140	Healthy	Healthy	Skin	Normal tissue	Unsorted		HV075_skinSaline_TRB
PRJNA389805	SRR5664248	PE	140	Healthy	Healthy	Skin	Normal tissue	Unsorted		HV049_skinTST_TRB
PRJNA389805	SRR5664246	PE	140	Healthy	Healthy	Skin	Normal tissue	Unsorted		HV068_skinTST_TRB
PRJNA389805	SRR5664244	PE	140	Healthy	Healthy	Blood	PBMC	Unsorted		HV054_blood_TRB
PRJNA389805	SRR5664242	PE	140	Healthy	Healthy	Blood	PBMC	Unsorted		HV046_blood_TRB
PRJNA389805	SRR5664239	PE	140	Healthy	Healthy	Blood	PBMC	Unsorted		HV077_blood_TRB
PRJNA389805	SRR5664240	PE	140	Healthy	Healthy	Skin	Normal tissue	Unsorted		HV077_skinSaline_TRB
PRJNA389805	SRR5664237	PE	140	Healthy	Healthy	Blood	PBMC	Unsorted		HV083_blood_TRB
PRJNA389805	SRR5664235	PE	140	Healthy	Healthy	Blood	PBMC	Unsorted		HV049_blood_TRB
PRJNA389805	SRR5664233	PE	140	Healthy	Healthy	Skin	Normal tissue	Unsorted		HV047_skinTST_TRB
PRJNA389805	SRR5664230	PE	140	Healthy	Healthy	Blood	PBMC	Unsorted		HV030_blood_TRB
PRJNA389805	SRR5664228	PE	140	Healthy	Healthy	Skin	Normal tissue	Unsorted		HV030_skinTST_TRB
PRJNA389805	SRR5664226	PE	140	Healthy	Healthy	Skin	Normal tissue	Unsorted		HV054_skinTST_TRB
PRJNA389805	SRR5664224	PE	140	Healthy	Healthy	Blood	PBMC	Unsorted		HV068_blood_TRB
PRJNA389805	SRR5664221	PE	140	Healthy	Healthy	Skin	Normal tissue	Unsorted		HV083_skinTST_TRB
PRJNA389805	SRR5664220	PE	140	Healthy	Healthy	Blood	PBMC	Unsorted		HV047_blood_TRB
PRJNA389805	SRR5664218	PE	140	Healthy	Healthy	Blood	PBMC	Unsorted		HV043_blood_TRB
PRJNA389805	SRR5664216	PE	140	Healthy	Healthy	Skin	Normal tissue	Unsorted		HV046_skin_TRB
PRJNA389805	SRR5664214	PE	140	Healthy	Healthy	Skin	Normal tissue	Unsorted		HV043_skin_TRB
PRJNA389805	SRR5664212	PE	140	Healthy	Healthy	Blood	PBMC	Unsorted		HV075_blood_TRB
PRJNA389805	SRR5664250	PE	140	Healthy	Healthy	Skin	Normal tissue	Unsorted		HV075_skinSaline_TRB
PRJNA389805	SRR5664248	PE	140	Healthy	Healthy	Skin	Normal tissue	Unsorted		HV049_skinTST_TRB
PRJNA389805	SRR5664246	PE	140	Healthy	Healthy	Skin	Normal tissue	Unsorted		HV068_skinTST_TRB
PRJNA389805	SRR5664244	PE	140	Healthy	Healthy	Blood	PBMC	Unsorted		HV054_blood_TRB
PRJNA389805	SRR5664242	PE	140	Healthy	Healthy	Blood	PBMC	Unsorted		HV046_blood_TRB
PRJNA389805	SRR5664239	PE	140	Healthy	Healthy	Blood	PBMC	Unsorted		HV077_blood_TRB
PRJNA389805	SRR5664240	PE	140	Healthy	Healthy	Skin	Normal tissue	Unsorted		HV077_skinSaline_TRB
PRJNA389805	SRR5664237	PE	140	Healthy	Healthy	Blood	PBMC	Unsorted		HV083_blood_TRB
PRJNA389805	SRR5664235	PE	140	Healthy	Healthy	Blood	PBMC	Unsorted		HV049_blood_TRB
PRJNA389805	SRR5664233	PE	140	Healthy	Healthy	Skin	Normal tissue	Unsorted		HV047_skinTST_TRB
PRJNA389805	SRR5664230	PE	140	Healthy	Healthy	Blood	PBMC	Unsorted		HV030_blood_TRB
PRJNA389805	SRR5664228	PE	140	Healthy	Healthy	Skin	Normal tissue	Unsorted		HV030_skinTST_TRB
PRJNA389805	SRR5664226	PE	140	Healthy	Healthy	Skin	Normal tissue	Unsorted		HV054_skinTST_TRB
PRJNA389805	SRR5664224	PE	140	Healthy	Healthy	Blood	PBMC	Unsorted		HV068_blood_TRB
PRJNA389805	SRR5664221	PE	140	Healthy	Healthy	Skin	Normal tissue	Unsorted		HV083_skinTST_TRB
PRJNA389805	SRR5664220	PE	140	Healthy	Healthy	Blood	PBMC	Unsorted		HV047_blood_TRB
PRJNA389805	SRR5664218	PE	140	Healthy	Healthy	Blood	PBMC	Unsorted		HV043_blood_TRB
PRJNA389805	SRR5664216	PE	140	Healthy	Healthy	Skin	Normal tissue	Unsorted		HV046_skin_TRB
PRJNA389805	SRR5664214	PE	140	Healthy	Healthy	Skin	Normal tissue	Unsorted		HV043_skin_TRB
PRJNA389805	SRR5664212	PE	140	Healthy	Healthy	Blood	PBMC	Unsorted		HV075_blood_TRB
PRJNA389805	SRR5664250	PE	140	Healthy	Healthy	Skin	Normal tissue	Unsorted		HV075_skinSaline_TRB
PRJNA389805	SRR5664248	PE	140	Healthy	Healthy	Skin	Normal tissue	Unsorted		HV049_skinTST_TRB
PRJNA389805	SRR5664246	PE	140	Healthy	Healthy	Skin	Normal tissue	Unsorted		HV068_skinTST_TRB
PRJNA389805	SRR5664244	PE	140	Healthy	Healthy	Blood	PBMC	Unsorted		HV054_blood_TRB
PRJNA389805	SRR5664242	PE	140	Healthy	Healthy	Blood	PBMC	Unsorted		HV046_blood_TRB
PRJNA389805	SRR5664239	PE	140	Healthy	Healthy	Blood	PBMC	Unsorted		HV077_blood_TRB
PRJNA389805	SRR5664240	PE	140	Healthy	Healthy	Skin	Normal tissue	Unsorted		HV077_skinSaline_TRB
PRJNA389805	SRR5664237	PE	140	Healthy	Healthy	Blood	PBMC	Unsorted		HV083_blood_TRB
PRJNA389805	SRR5664235	PE	140	Healthy	Healthy	Blood	PBMC	Unsorted		HV049_blood_TRB
PRJNA389805	SRR5664233	PE	140	Healthy	Healthy	Skin	Normal tissue	Unsorted		HV047_skinTST_TRB
PRJNA389805	SRR5664230	PE	140	Healthy	Healthy	Blood	PBMC	Unsorted		HV030_blood_TRB
PRJNA389805	SRR5664228	PE	140	Healthy	Healthy	Skin	Normal tissue	Unsorted		HV030_skinTST_TRB
PRJNA389805	SRR5664226	PE	140	Healthy	Healthy	Skin	Normal tissue	Unsorted		HV054_skinTST_TRB
PRJNA389805	SRR5664224	PE	140	Healthy	Healthy	Blood	PBMC	Unsorted		HV068_blood_TRB
PRJNA389805	SRR5664221	PE	140	Healthy	Healthy	Skin	Normal tissue	Unsorted		HV083_skinTST_TRB
PRJNA389805	SRR5664220	PE	140	Healthy	Healthy	Blood	PBMC	Unsorted		HV047_blood_TRB
PRJNA389805	SRR5664218	PE	140	Healthy	Healthy	Blood	PBMC	Unsorted		HV043_blood_TRB
PRJNA389805	SRR5664216	PE	140	Healthy	Healthy	Skin	Normal tissue	Unsorted		HV046_skin_TRB
PRJNA389805	SRR5664214	PE	140	Healthy	Healthy	Skin	Normal tissue	Unsorted		HV043_skin_TRB
PRJNA389805	SRR5664212	PE	140	Healthy	Healthy	Blood	PBMC	Unsorted		HV075_blood_TRB
PRJNA389805	SRR5664250	PE	140	Healthy	Healthy	Skin	Normal tissue	Unsorted		HV075_skinSaline_TRB
PRJNA389805	SRR5664248	PE	140	Healthy	Healthy	Skin	Normal tissue	Unsorted		HV049_skinTST_TRB
PRJNA389805	SRR5664246	PE	140	Healthy	Healthy	Skin	Normal tissue	Unsorted		HV068_skinTST_TRB
PRJNA389805	SRR5664244	PE	140	Healthy	Healthy	Blood	PBMC	Unsorted		HV054_blood_TRB
PRJNA389805	SRR5664242	PE	140	Healthy	Healthy	Blood	PBMC	Unsorted		HV046_blood_TRB
PRJNA389805	SRR5664239	PE	140	Healthy	Healthy	Blood	PBMC	Unsorted		HV077_blood_TRB
PRJNA389805	SRR5664240	PE	140	Healthy	Healthy	Skin	Normal tissue	Unsorted		HV077_skinSaline_TRB
PRJNA389805	SRR5664237	PE	140	Healthy	Healthy	Blood	PBMC	Unsorted		HV083_blood_TRB
PRJNA389805	SRR5664235	PE	140	Healthy	Healthy	Blood	PBMC	Unsorted		HV049_blood_TRB
PRJNA389805	SRR5664233	PE	140	Healthy	Healthy	Skin	Normal tissue	Unsorted		HV047_skinTST_TRB
PRJNA389805	SRR5664230	PE	140	Healthy	Healthy	Blood	PBMC	Unsorted		HV030_blood_TRB
PRJNA389805	SRR5664228	PE	140	Healthy	Healthy	Skin	Normal tissue	Unsorted		HV030_skinTST_TRB
PRJNA389805	SRR5664226	PE	140	Healthy	Healthy	Skin	Normal tissue	Unsorted		HV054_skinTST_TRB
PRJNA389805	SRR5664224	PE	140	Healthy	Healthy	Blood	PBMC	Unsorted		HV068_blood_TRB
PRJNA389805	SRR5664221	PE	140	Healthy	Healthy	Skin	Normal tissue	Unsorted		HV083_skinTST_TRB
PRJNA389805	SRR5664220	PE	140	Healthy	Healthy	Blood	PBMC	Unsorted		HV047_blood_TRB
PRJNA389805	SRR5664218	PE	140	Healthy	Healthy	Blood	PBMC	Unsorted		HV043_blood_TRB
PRJNA389805	SRR5664216	PE	140	Healthy	Healthy	Skin	Normal tissue	Unsorted		HV046_skin_TRB
PRJNA389805	SRR5664214	PE	140	Healthy	Healthy	Skin	Normal tissue	Unsorted		HV043_skin_TRB
PRJNA389805	SRR5664212	PE	140	Healthy	Healthy	Blood	PBMC	Unsorted		HV075_blood_TRB
PRJNA389805	SRR5664250	PE	140	Healthy	Healthy	Skin	Normal tissue	Unsorted		HV075_skinSaline_TRB
PRJNA389805	SRR5664248	PE	140	Healthy	Healthy	Skin	Normal tissue	Unsorted		HV049_skinTST_TRB
PRJNA389805	SRR5664246	PE	140	Healthy	Healthy	Skin	Normal tissue	Unsorted		HV068_skinTST_TRB
PRJNA389805	SRR5664244	PE	140	Healthy	Healthy	Blood	PBMC	Unsorted		HV054_blood_TRB
PRJNA389805	SRR5664242	PE	140	Healthy	Healthy	Blood	PBMC	Unsorted		HV046_blood_TRB
PRJNA389805	SRR5664239	PE	140	Healthy	Healthy	Blood	PBMC	Unsorted		HV077_blood_TRB
PRJNA389805	SRR5664240	PE	140	Healthy	Healthy	Skin	Normal tissue	Unsorted		HV077_skinSaline_TRB
PRJNA389805	SRR5664237	PE	140	Healthy	Healthy	Blood	PBMC	Unsorted		HV083_blood_TRB
PRJNA389805	SRR5664235	PE	140	Healthy	Healthy	Blood	PBMC	Unsorted		HV049_blood_TRB
PRJNA389805	SRR5664233	PE	140	Healthy	Healthy	Skin	Normal tissue	Unsorted		HV047_skinTST_TRB
PRJNA389805	SRR5664230	PE	140	Healthy	Healthy	Blood	PBMC	Unsorted		HV030_blood_TRB
PRJNA389805	SRR5664228	PE	140	Healthy	Healthy	Skin	Normal tissue	Unsorted		HV030_skinTST_TRB
PRJNA389805	SRR5664226	PE	140	Healthy	Healthy	Skin	Normal tissue	Unsorted		HV054_skinTST_TRB
PRJNA389805	SRR5664224	PE	140	Healthy	Healthy	Blood	PBMC	Unsorted		HV068_blood_TRB
PRJNA389805	SRR5664221	PE	140	Healthy	Healthy	Skin	Normal tissue	Unsorted		HV083_skinTST_TRB
PRJNA389805	SRR5664220	PE	140	Healthy	Healthy	Blood	PBMC	Unsorted		HV047_blood_TRB
PRJNA389805	SRR5664218	PE	140	Healthy	Healthy	Blood	PBMC	Unsorted		HV043_blood_TRB
PRJNA389805	SRR5664216	PE	140	Healthy	Healthy	Skin	Normal tissue	Unsorted		HV046_skin_TRB
PRJNA389805	SRR5664214	PE	140	Healthy	Healthy	Skin	Normal tissue	Unsorted		HV043_skin_TRB
PRJNA389805	SRR5664212	PE	140	Healthy	Healthy	Blood	PBMC	Unsorted		HV075_blood_TRB
PRJNA389805	SRR5664250	PE	140	Healthy	Healthy	Skin	Normal tissue	Unsorted		HV075_skinSaline_TRB
PRJNA389805	SRR5664248	PE	140	Healthy	Healthy	Skin	Normal tissue	Unsorted		HV049_skinTST_TRB
PRJNA389805	SRR5664246	PE	140	Healthy	Healthy	Skin	Normal tissue	Unsorted		HV068_skinTST_TRB
PRJNA389805	SRR5664244	PE	140	Healthy	Healthy	Blood	PBMC	Unsorted		HV054_blood_TRB
PRJNA389805	SRR5664242	PE	140	Healthy	Healthy	Blood	PBMC	Unsorted		HV046_blood_TRB
PRJNA389805	SRR5664239	PE	140	Healthy	Healthy	Blood	PBMC	Unsorted		HV077_blood_TRB
PRJNA389805	SRR5664240	PE	140	Healthy	Healthy	Skin	Normal tissue	Unsorted		HV077_skinSaline_TRB
PRJNA389805	SRR5664237	PE	140	Healthy	Healthy	Blood	PBMC	Unsorted		HV083_blood_TRB
PRJNA389805	SRR5664235	PE	140	Healthy	Healthy	Blood	PBMC	Unsorted		HV049_blood_TRB
PRJNA389805	SRR5664233	PE	140	Healthy	Healthy	Skin	Normal tissue	Unsorted		HV047_skinTST_TRB
PRJNA389805	SRR5664230	PE	140	Healthy	Healthy	Blood	PBMC	Unsorted		HV030_blood_TRB
PRJNA389805	SRR5664228	PE	140	Healthy	Healthy	Skin	Normal tissue	Unsorted		HV030_skinTST_TRB
PRJNA389805	SRR5664226	PE	140	Healthy	Healthy	Skin	Normal tissue	Unsorted		HV054_skinTST_TRB
PRJNA389805	SRR5664224	PE	140	Healthy	Healthy	Blood	PBMC	Unsorted		HV068_blood_TRB
PRJNA389805	SRR5664221	PE	140	Healthy	Healthy	Skin	Normal tissue	Unsorted		HV083_skinTST_TRB
PRJNA389805	SRR5664220	PE	140	Healthy	Healthy	Blood	PBMC	Unsorted		HV047_blood_TRB
PRJNA389805	SRR5664218	PE	140	Healthy	Healthy	Blood	PBMC	Unsorted		HV043_blood_TRB
PRJNA389805	SRR5664216	PE	140	Healthy	Healthy	Skin	Normal tissue	Unsorted		HV046_skin_TRB
PRJNA389805	SRR5664214	PE	140	Healthy	Healthy	Skin	Normal tissue	Unsorted		HV043_skin_TRB
PRJNA389805	SRR5664212	PE	140	Healthy	Healthy	Blood	PBMC	Unsorted		HV075_blood_TRB
PRJNA389805	SRR5664250	PE	140	Healthy	Healthy	Skin	Normal tissue	Unsorted		HV075_skinSaline_TRB
PRJNA389805	SRR5664248	PE	140	Healthy	Healthy	Skin	Normal tissue	Unsorted		HV049_skinTST_TRB
PRJNA389805	SRR5664246	PE	140	Healthy	Healthy	Skin	Normal tissue	Unsorted		HV068_skinTST_TRB
PRJNA389805	SRR5664244	PE	140	Healthy	Healthy	Blood	PBMC	Unsorted		HV054_blood_TRB
PRJNA389805	SRR5664242	PE	140	Healthy	Healthy	Blood	PBMC	Unsorted		HV046_blood_TRB
PRJNA389805	SRR5664239	PE	140	Healthy	Healthy	Blood	PBMC	Unsorted		HV077_blood_TRB
PRJNA389805	SRR5664240	PE	140	Healthy	Healthy	Skin	Normal tissue	Unsorted		HV077_skinSaline_TRB
PRJNA389805	SRR5664237	PE	140	Healthy	Healthy	Blood	PBMC	Unsorted		HV083_blood_TRB
PRJNA389805	SRR5664235	PE	140	Healthy	Healthy	Blood	PBMC	Unsorted		HV049_blood_TRB
PRJNA389805	SRR5664233	PE	140	Healthy	Healthy	Skin	Normal tissue	Unsorted		HV047_skinTST_TRB
PRJNA389805	SRR5664230	PE	140	Healthy	Healthy	Blood	PBMC	Unsorted		HV030_blood_TRB
PRJNA389805	SRR5664228	PE	140	Healthy	Healthy	Skin	Normal tissue	Unsorted		HV030_skinTST_TRB
PRJNA389805	SRR5664226	PE	140	Healthy	Healthy	Skin	Normal tissue	Unsorted		HV054_skinTST_TRB
PRJNA389805	SRR5664224	PE	140	Healthy	Healthy	Blood	PBMC	Unsorted		HV068_blood_TRB
PRJNA389805	SRR5664221	PE	140	Healthy	Healthy	Skin	Normal tissue	Unsorted		HV083_skinTST_TRB
PRJNA389805	SRR5664220	PE	140	Healthy	Healthy	Blood	PBMC	Unsorted		HV047_blood_TRB
PRJNA389805	SRR5664218	PE	140	Healthy	Healthy	Blood	PBMC	Unsorted		HV043_blood_TRB
PRJNA389805	SRR5664216	PE	140	Healthy	Healthy	Skin	Normal tissue	Unsorted		HV046_skin_TRB
PRJNA389805	SRR5664214	PE	140	Healthy	Healthy	Skin	Normal tissue	Unsorted		HV043_skin_TRB
PRJNA389805	SRR5664212	PE	140	Healthy	Healthy	Blood	PBMC	Unsorted		HV075_blood_TRB
PRJNA389805	SRR5664250	PE	140	Healthy	Healthy	Skin	Normal tissue	Unsorted		HV075_skinSaline_TRB
PRJNA389805	SRR5664248	PE	140	Healthy	Healthy	Skin	Normal tissue	Unsorted		HV049_skinTST_TRB
PRJNA389805	SRR5664246	PE	140	Healthy	Healthy	Skin	Normal tissue	Unsorted		HV068_skinTST_TRB
PRJNA389805	SRR5664244	PE	140	Healthy	Healthy	Blood	PBMC	Unsorted		HV054_blood_TRB
PRJNA389805	SRR5664242	PE	140	Healthy	Healthy	Blood	PBMC	Unsorted		HV046_blood_TRB
PRJNA389805	SRR5664239	PE	140	Healthy	Healthy	Blood	PBMC	Unsorted		HV077_blood_TRB
PRJNA389805	SRR5664240	PE	140	Healthy	Healthy	Skin	Normal tissue	Unsorted		HV077_skinSaline_TRB
PRJNA389805	SRR5664237	PE	140	Healthy	Healthy	Blood	PBMC	Unsorted		HV083_blood_TRB
PRJNA389805	SRR5664235	PE	140	Healthy	Healthy	Blood	PBMC	Unsorted		HV049_blood_TRB
PRJNA389805	SRR5664233	PE	140	Healthy	Healthy	Skin	Normal tissue	Unsorted		HV047_skinTST_TRB
PRJNA389805	SRR5664230	PE	140	Healthy	Healthy	Blood	PBMC	Unsorted		HV030_blood_TRB
PRJNA389805	SRR5664228	PE	140	Healthy	Healthy	Skin	Normal tissue	Unsorted		HV030_skinTST_TRB
PRJNA389805	SRR5664226	PE	140	Healthy	Healthy	Skin	Normal tissue	Unsorted		HV054_skinTST_TRB
PRJNA389805	SRR5664224	PE	140	Healthy	Healthy	Blood	PBMC	Unsorted		HV068_blood_TRB
PRJNA389805	SRR5664221	PE	140	Healthy	Healthy	Skin	Normal tissue	Unsorted		HV083_skinTST_TRB
PRJNA389805	SRR5664220	PE	140	Healthy	Healthy	Blood	PBMC	Unsorted		HV047_blood_TRB
PRJNA389805	SRR5664218	PE	140	Healthy	Healthy	Blood	PBMC	Unsorted		HV043_blood_TRB
PRJNA389805	SRR5664216	PE	140	Healthy	Healthy	Skin	Normal tissue	Unsorted		HV046_skin_TRB
PRJNA389805	SRR5664214	PE	140	Healthy	Healthy	Skin	Normal tissue	Unsorted		HV043_skin_TRB
PRJNA389805	SRR5664212	PE	140	Healthy	Healthy	Blood	PBMC	Unsorted		HV075_blood_TRB
PRJNA389805	SRR5664250	PE	140	Healthy	Healthy	Skin	Normal tissue	Unsorted		HV075_skinSaline_TRB
PRJNA389805	SRR5664248	PE	140	Healthy	Healthy	Skin	Normal tissue	Unsorted		HV049_skinTST_TRB
PRJNA389805	SRR5664246	PE	140	Healthy	Healthy	Skin	Normal tissue	Unsorted		HV068_skinTST_TRB
PRJNA389805	SRR5664244	PE	140	Healthy	Healthy	Blood	PBMC	Unsorted		HV054_blood_TRB
PRJNA389805	SRR5664242	PE	140	Healthy	Healthy	Blood	PBMC	Unsorted		HV046_blood_TRB
PRJNA389805	SRR5664239	PE	140	Healthy	Healthy	Blood	PBMC	Unsorted		HV077_blood_TRB
PRJNA389805	SRR5664240	PE	140	Healthy	Healthy	Skin	Normal tissue	Unsorted		HV077_skinSaline_TRB
PRJNA389805	SRR5664237	PE	140	Healthy	Healthy	Blood	PBMC	Unsorted		HV083_blood_TRB
PRJNA389805	SRR5664235	PE	140	Healthy	Healthy	Blood	PBMC	Unsorted		HV049_blood_TRB
PRJNA389805	SRR5664233	PE	140	Healthy	Healthy	Skin	Normal tissue	Unsorted		HV047_skinTST_TRB
PRJNA389805	SRR5664230	PE	140	Healthy	Healthy	Blood	PBMC	Unsorted		HV030_blood_TRB
PRJNA389805	SRR5664228	PE	140	Healthy	Healthy	Skin	Normal tissue	Unsorted		HV030_skinTST_TRB
PRJNA389805	SRR5664226	PE	140	Healthy	Healthy	Skin	Normal tissue	Unsorted		HV054_skinTST_TRB
PRJNA389805	SRR5664224	PE	140	Healthy	Healthy	Blood	PBMC	Unsorted		HV068_blood_TRB
PRJNA389805	SRR5664221	PE	140	Healthy	Healthy	Skin	Normal tissue	Unsorted		HV083_skinTST_TRB
PRJNA389805	SRR5664220	PE	140	Healthy	Healthy	Blood	PBMC	Unsorted		HV047_blood_TRB
PRJNA389805	SRR5664218	PE	140	Healthy	Healthy	Blood	PBMC	Unsorted		HV043_blood_TRB
PRJNA389805	SRR5664216	PE	140	Healthy	Healthy	Skin	Normal tissue	Unsorted		HV046_skin_TRB
PRJNA389805	SRR5664214	PE	140	Healthy	Healthy	Skin	Normal tissue	Unsorted		HV043_skin_TRB
PRJNA389805	SRR5664212	PE	140	Healthy	Healthy	Blood	PBMC	Unsorted		HV075_blood_TRB
PRJNA389805	SRR5664250	PE	140	Healthy	Healthy	Skin	Normal tissue	Unsorted		HV075_skinSaline_TRB
PRJNA389805	SRR5664248	PE	140	Healthy	Healthy	Skin	Normal tissue	Unsorted		HV049_skinTST_TRB
PRJNA389805	SRR5664246	PE	140	Healthy	Healthy	Skin	Normal tissue	Unsorted		HV068_skinTST_TRB
PRJNA389805	SRR5664244	PE	140	Healthy	Healthy	Blood	PBMC	Unsorted		HV054_blood_TRB
PRJNA389805	SRR5664242	PE	140	Healthy	Healthy	Blood	PBMC	Unsorted		HV046_blood_TRB
PRJNA389805	SRR5664239	PE	140	Healthy	Healthy	Blood	PBMC	Unsorted		HV077_blood_TRB
PRJNA389805	SRR5664240	PE	140	Healthy	Healthy	Skin	Normal tissue	Unsorted		HV077_skinSaline_TRB
PRJNA389805	SRR5664237	PE	140	Healthy	Healthy	Blood	PBMC	Unsorted		HV083_blood_TRB
PRJNA389805	SRR5664235	PE	140	Healthy	Healthy	Blood	PBMC	Unsorted		HV049_blood_TRB
PRJNA389805	SRR5664233	PE	140	Healthy	Healthy	Skin	Normal tissue	Unsorted		HV047_skinTST_TRB
PRJNA389805	SRR5664230	PE	140	Healthy	Healthy	Blood	PBMC	Unsorted		HV030_blood_TRB
PRJNA389805	SRR5664228	PE	140	Healthy	Healthy	Skin	Normal tissue	Unsorted		HV030_skinTST_TRB
PRJNA389805	SRR5664226	PE	140	Healthy	Healthy	Skin	Normal tissue	Unsorted		HV054_skinTST_TRB
PRJNA389805	SRR5664224	PE	140	Healthy	Healthy	Blood	PBMC	Unsorted		HV068_blood_TRB
PRJNA389805	SRR5664221	PE	140	Healthy	Healthy	Skin	Normal tissue	Unsorted		HV083_skinTST_TRB
PRJNA389805	SRR5664220	PE	140	Healthy	Healthy	Blood	PBMC	Unsorted		HV047_blood_TRB
PRJNA389805	SRR5664218	PE	140	Healthy	Healthy	Blood	PBMC	Unsorted		HV043_blood_TRB
PRJNA389805	SRR5664216	PE	140	Healthy	Healthy	Skin	Normal tissue	Unsorted		HV046_skin_TRB
PRJNA389805	SRR5664214	PE	140	Healthy	Healthy	Skin	Normal tissue	Unsorted		HV043_skin_TRB
PRJNA389805	SRR5664212	PE	140	Healthy	Healthy	Blood	PBMC	Unsorted		HV075_blood_TRB
PRJNA389805	SRR5664250	PE	140	Healthy	Healthy	Skin	Normal tissue	Unsorted		HV075_skinSaline_TRB
PRJNA389805	SRR5664248	PE	140	Healthy	Healthy	Skin	Normal tissue	Unsorted		HV049_skinTST_TRB
PRJNA389805	SRR5664246	PE	140	Healthy	Healthy	Skin	Normal tissue	Unsorted		HV068_skinTST_TRB
PRJNA389805	SRR5664244	PE	140	Healthy	Healthy	Blood	PBMC	Unsorted		HV054_blood_TRB
PRJNA389805	SRR5664242	PE	140	Healthy	Healthy	Blood	PBMC	Unsorted		HV046_blood_TRB
PRJNA389805	SRR5664239	PE	140	Healthy	Healthy	Blood	PBMC	Unsorted		HV077_blood_TRB
PRJNA389805	SRR5664240	PE	140	Healthy	Healthy	Skin	Normal tissue	Unsorted		HV077_skinSaline_TRB
PRJNA389805	SRR5664237	PE	140	Healthy	Healthy	Blood	PBMC	Unsorted		HV083_blood_TRB
PRJNA389805	SRR5664235	PE	140	Healthy	Healthy	Blood	PBMC	Unsorted		HV049_blood_TRB
PRJNA389805	SRR5664233	PE	140	Healthy	Healthy	Skin	Normal tissue	Unsorted		HV047_skinTST_TRB
PRJNA300878	SRR2905657	PE	300	Healthy	Healthy	PBMC	PBMC	T-cell_central_memory_CD4	CD4	TW01A_T_memory_CD4
PRJNA300878	SRR2905658	PE	300	Healthy	Healthy	PBMC	PBMC	T-cell_central_memory_CD8	CD8	TW01A_T_memory_CD8
PRJNA300878	SRR2905659	PE	300	Healthy	Healthy	PBMC	PBMC	T-cell_naive_CD4	CD4	TW01A_T_naive_CD4
PRJNA300878	SRR2905660	PE	300	Healthy	Healthy	PBMC	PBMC	T-cell_naive_CD8	CD8	TW01A_T_naive_CD8
PRJNA300878	SRR2905663	PE	300	Healthy	Healthy	PBMC	PBMC	T-cell_central_memory_CD4	CD4	TW01B_T_memory_CD4
PRJNA300878	SRR2905664	PE	300	Healthy	Healthy	PBMC	PBMC	T-cell_central_memory_CD8	CD8	TW01B_T_memory_CD8
PRJNA300878	SRR2905665	PE	300	Healthy	Healthy	PBMC	PBMC	T-cell_naive_CD4	CD4	TW01B_T_naive_CD4
PRJNA300878	SRR2905666	PE	300	Healthy	Healthy	PBMC	PBMC	T-cell_naive_CD8	CD8	TW01B_T_naive_CD8
PRJNA300878	SRR2905669	PE	300	Healthy	Healthy	PBMC	PBMC	T-cell_central_memory_CD4	CD4	TW02A_T_memory_CD4
PRJNA300878	SRR2905670	PE	300	Healthy	Healthy	PBMC	PBMC	T-cell_central_memory_CD8	CD8	TW02A_T_memory_CD8
PRJNA300878	SRR2905671	PE	300	Healthy	Healthy	PBMC	PBMC	T-cell_naive_CD4	CD4	TW02A_T_naive_CD4
PRJNA300878	SRR2905672	PE	300	Healthy	Healthy	PBMC	PBMC	T-cell_naive_CD8	CD8	TW02A_T_naive_CD8
PRJNA300878	SRR2905675	PE	300	Healthy	Healthy	PBMC	PBMC	T-cell_central_memory_CD4	CD4	TW02B_T_memory_CD4
PRJNA300878	SRR2905676	PE	300	Healthy	Healthy	PBMC	PBMC	T-cell_central_memory_CD8	CD8	TW02B_T_memory_CD8
PRJNA300878	SRR2905677	PE	300	Healthy	Healthy	PBMC	PBMC	T-cell_naive_CD4	CD4	TW02B_T_naive_CD4
PRJNA300878	SRR2905678	PE	300	Healthy	Healthy	PBMC	PBMC	T-cell_naive_CD8	CD8	TW02B_T_naive_CD8
PRJNA300878	SRR2905681	PE	300	Healthy	Healthy	PBMC	PBMC	T-cell_central_memory_CD4	CD4	TW03A_T_memory_CD4
PRJNA300878	SRR2905682	PE	300	Healthy	Healthy	PBMC	PBMC	T-cell_central_memory_CD8	CD8	TW03A_T_memory_CD8
PRJNA300878	SRR2905683	PE	300	Healthy	Healthy	PBMC	PBMC	T-cell_naive_CD4	CD4	TW03A_T_naive_CD4
PRJNA300878	SRR2905684	PE	300	Healthy	Healthy	PBMC	PBMC	T-cell_naive_CD8	CD8	TW03A_T_naive_CD8
PRJNA300878	SRR2905687	PE	300	Healthy	Healthy	PBMC	PBMC	T-cell_central_memory_CD4	CD4	TW03B_T_memory_CD4
PRJNA300878	SRR2905688	PE	300	Healthy	Healthy	PBMC	PBMC	T-cell_central_memory_CD8	CD8	TW03B_T_memory_CD8
PRJNA300878	SRR2905689	PE	300	Healthy	Healthy	PBMC	PBMC	T-cell_naive_CD4	CD4	TW03B_T_naive_CD4
PRJNA300878	SRR2905690	PE	300	Healthy	Healthy	PBMC	PBMC	T-cell_naive_CD8	CD8	TW03B_T_naive_CD8
PRJNA300878	SRR2905693	PE	300	Healthy	Healthy	PBMC	PBMC	T-cell_central_memory_CD4	CD4	TW04A_T_memory_CD4
PRJNA300878	SRR2905694	PE	300	Healthy	Healthy	PBMC	PBMC	T-cell_central_memory_CD8	CD8	TW04A_T_memory_CD8
PRJNA300878	SRR2905695	PE	300	Healthy	Healthy	PBMC	PBMC	T-cell_naive_CD4	CD4	TW04A_T_naive_CD4
PRJNA300878	SRR2905696	PE	300	Healthy	Healthy	PBMC	PBMC	T-cell_naive_CD8	CD8	TW04A_T_naive_CD8
PRJNA300878	SRR2905699	PE	300	Healthy	Healthy	PBMC	PBMC	T-cell_central_memory_CD4	CD4	TW04B_T_memory_CD4
PRJNA300878	SRR2905700	PE	300	Healthy	Healthy	PBMC	PBMC	T-cell_central_memory_CD8	CD8	TW04B_T_memory_CD8
PRJNA300878	SRR2905701	PE	300	Healthy	Healthy	PBMC	PBMC	T-cell_naive_CD4	CD4	TW04B_T_naive_CD4
PRJNA300878	SRR2905702	PE	300	Healthy	Healthy	PBMC	PBMC	T-cell_naive_CD8	CD8	TW04B_T_naive_CD8
PRJNA300878	SRR2905705	PE	300	Healthy	Healthy	PBMC	PBMC	T-cell_central_memory_CD4	CD4	TW05A_T_memory_CD4
PRJNA300878	SRR2905706	PE	300	Healthy	Healthy	PBMC	PBMC	T-cell_central_memory_CD8	CD8	TW05A_T_memory_CD8
PRJNA300878	SRR2905707	PE	300	Healthy	Healthy	PBMC	PBMC	T-cell_naive_CD4	CD4	TW05A_T_naive_CD4
PRJNA300878	SRR2905708	PE	300	Healthy	Healthy	PBMC	PBMC	T-cell_naive_CD8	CD8	TW05A_T_naive_CD8
PRJNA300878	SRR2905711	PE	300	Healthy	Healthy	PBMC	PBMC	T-cell_central_memory_CD4	CD4	TW05B_T_memory_CD4
PRJNA300878	SRR2905712	PE	300	Healthy	Healthy	PBMC	PBMC	T-cell_central_memory_CD8	CD8	TW05B_T_memory_CD8
PRJNA300878	SRR2905713	PE	300	Healthy	Healthy	PBMC	PBMC	T-cell_naive_CD4	CD4	TW05B_T_naive_CD4
PRJNA300878	SRR2905714	PE	300	Healthy	Healthy	PBMC	PBMC	T-cell_naive_CD8	CD8	TW05B_T_naive_CD8
PRJNA300878	SRR2905687	PE	300	Healthy	Healthy	PBMC	PBMC	T-cell_central_memory_CD4	CD4	TW03B_T_memory_CD4
PRJNA300878	SRR2905688	PE	300	Healthy	Healthy	PBMC	PBMC	T-cell_central_memory_CD8	CD8	TW03B_T_memory_CD8
PRJNA300878	SRR2905689	PE	300	Healthy	Healthy	PBMC	PBMC	T-cell_naive_CD4	CD4	TW03B_T_naive_CD4
PRJNA300878	SRR2905690	PE	300	Healthy	Healthy	PBMC	PBMC	T-cell_naive_CD8	CD8	TW03B_T_naive_CD8
PRJNA300878	SRR2905693	PE	300	Healthy	Healthy	PBMC	PBMC	T-cell_central_memory_CD4	CD4	TW04A_T_memory_CD4
PRJNA300878	SRR2905694	PE	300	Healthy	Healthy	PBMC	PBMC	T-cell_central_memory_CD8	CD8	TW04A_T_memory_CD8
PRJNA300878	SRR2905695	PE	300	Healthy	Healthy	PBMC	PBMC	T-cell_naive_CD4	CD4	TW04A_T_naive_CD4
PRJNA300878	SRR2905696	PE	300	Healthy	Healthy	PBMC	PBMC	T-cell_naive_CD8	CD8	TW04A_T_naive_CD8
PRJNA300878	SRR2905699	PE	300	Healthy	Healthy	PBMC	PBMC	T-cell_central_memory_CD4	CD4	TW04B_T_memory_CD4
PRJNA300878	SRR2905700	PE	300	Healthy	Healthy	PBMC	PBMC	T-cell_central_memory_CD8	CD8	TW04B_T_memory_CD8
PRJNA300878	SRR2905701	PE	300	Healthy	Healthy	PBMC	PBMC	T-cell_naive_CD4	CD4	TW04B_T_naive_CD4
PRJNA300878	SRR2905702	PE	300	Healthy	Healthy	PBMC	PBMC	T-cell_naive_CD8	CD8	TW04B_T_naive_CD8
PRJNA300878	SRR2905705	PE	300	Healthy	Healthy	PBMC	PBMC	T-cell_central_memory_CD4	CD4	TW05A_T_memory_CD4
PRJNA300878	SRR2905706	PE	300	Healthy	Healthy	PBMC	PBMC	T-cell_central_memory_CD8	CD8	TW05A_T_memory_CD8
PRJNA300878	SRR2905707	PE	300	Healthy	Healthy	PBMC	PBMC	T-cell_naive_CD4	CD4	TW05A_T_naive_CD4
PRJNA300878	SRR2905708	PE	300	Healthy	Healthy	PBMC	PBMC	T-cell_naive_CD8	CD8	TW05A_T_naive_CD8
PRJNA300878	SRR2905711	PE	300	Healthy	Healthy	PBMC	PBMC	T-cell_central_memory_CD4	CD4	TW05B_T_memory_CD4
PRJNA300878	SRR2905712	PE	300	Healthy	Healthy	PBMC	PBMC	T-cell_central_memory_CD8	CD8	TW05B_T_memory_CD8
PRJNA300878	SRR2905713	PE	300	Healthy	Healthy	PBMC	PBMC	T-cell_naive_CD4	CD4	TW05B_T_naive_CD4
PRJNA300878	SRR2905714	PE	300	Healthy	Healthy	PBMC	PBMC	T-cell_naive_CD8	CD8	TW05B_T_naive_CD8
PRJNA300878	SRR2905687	PE	300	Healthy	Healthy	PBMC	PBMC	T-cell_central_memory_CD4	CD4	TW03B_T_memory_CD4
PRJNA300878	SRR2905688	PE	300	Healthy	Healthy	PBMC	PBMC	T-cell_central_memory_CD8	CD8	TW03B_T_memory_CD8
PRJNA300878	SRR2905689	PE	300	Healthy	Healthy	PBMC	PBMC	T-cell_naive_CD4	CD4	TW03B_T_naive_CD4
PRJNA300878	SRR2905690	PE	300	Healthy	Healthy	PBMC	PBMC	T-cell_naive_CD8	CD8	TW03B_T_naive_CD8
PRJNA300878	SRR2905693	PE	300	Healthy	Healthy	PBMC	PBMC	T-cell_central_memory_CD4	CD4	TW04A_T_memory_CD4
PRJNA300878	SRR2905694	PE	300	Healthy	Healthy	PBMC	PBMC	T-cell_central_memory_CD8	CD8	TW04A_T_memory_CD8
PRJNA300878	SRR2905695	PE	300	Healthy	Healthy	PBMC	PBMC	T-cell_naive_CD4	CD4	TW04A_T_naive_CD4
PRJNA300878	SRR2905696	PE	300	Healthy	Healthy	PBMC	PBMC	T-cell_naive_CD8	CD8	TW04A_T_naive_CD8
PRJNA300878	SRR2905699	PE	300	Healthy	Healthy	PBMC	PBMC	T-cell_central_memory_CD4	CD4	TW04B_T_memory_CD4
PRJNA300878	SRR2905700	PE	300	Healthy	Healthy	PBMC	PBMC	T-cell_central_memory_CD8	CD8	TW04B_T_memory_CD8
PRJNA300878	SRR2905701	PE	300	Healthy	Healthy	PBMC	PBMC	T-cell_naive_CD4	CD4	TW04B_T_naive_CD4
PRJNA300878	SRR2905702	PE	300	Healthy	Healthy	PBMC	PBMC	T-cell_naive_CD8	CD8	TW04B_T_naive_CD8
PRJNA300878	SRR2905705	PE	300	Healthy	Healthy	PBMC	PBMC	T-cell_central_memory_CD4	CD4	TW05A_T_memory_CD4
PRJNA300878	SRR2905706	PE	300	Healthy	Healthy	PBMC	PBMC	T-cell_central_memory_CD8	CD8	TW05A_T_memory_CD8
PRJNA300878	SRR2905707	PE	300	Healthy	Healthy	PBMC	PBMC	T-cell_naive_CD4	CD4	TW05A_T_naive_CD4
PRJNA300878	SRR2905708	PE	300	Healthy	Healthy	PBMC	PBMC	T-cell_naive_CD8	CD8	TW05A_T_naive_CD8
PRJNA300878	SRR2905711	PE	300	Healthy	Healthy	PBMC	PBMC	T-cell_central_memory_CD4	CD4	TW05B_T_memory_CD4
PRJNA300878	SRR2905712	PE	300	Healthy	Healthy	PBMC	PBMC	T-cell_central_memory_CD8	CD8	TW05B_T_memory_CD8
PRJNA300878	SRR2905713	PE	300	Healthy	Healthy	PBMC	PBMC	T-cell_naive_CD4	CD4	TW05B_T_naive_CD4
PRJNA300878	SRR2905714	PE	300	Healthy	Healthy	PBMC	PBMC	T-cell_naive_CD8	CD8	TW05B_T_naive_CD8
PRJNA300878	SRR2905687	PE	300	Healthy	Healthy	PBMC	PBMC	T-cell_central_memory_CD4	CD4	TW03B_T_memory_CD4
PRJNA300878	SRR2905688	PE	300	Healthy	Healthy	PBMC	PBMC	T-cell_central_memory_CD8	CD8	TW03B_T_memory_CD8
PRJNA300878	SRR2905689	PE	300	Healthy	Healthy	PBMC	PBMC	T-cell_naive_CD4	CD4	TW03B_T_naive_CD4
PRJNA300878	SRR2905690	PE	300	Healthy	Healthy	PBMC	PBMC	T-cell_naive_CD8	CD8	TW03B_T_naive_CD8
PRJNA300878	SRR2905693	PE	300	Healthy	Healthy	PBMC	PBMC	T-cell_central_memory_CD4	CD4	TW04A_T_memory_CD4
PRJNA300878	SRR2905694	PE	300	Healthy	Healthy	PBMC	PBMC	T-cell_central_memory_CD8	CD8	TW04A_T_memory_CD8
PRJNA300878	SRR2905695	PE	300	Healthy	Healthy	PBMC	PBMC	T-cell_naive_CD4	CD4	TW04A_T_naive_CD4
PRJNA300878	SRR2905696	PE	300	Healthy	Healthy	PBMC	PBMC	T-cell_naive_CD8	CD8	TW04A_T_naive_CD8
PRJNA300878	SRR2905699	PE	300	Healthy	Healthy	PBMC	PBMC	T-cell_central_memory_CD4	CD4	TW04B_T_memory_CD4
PRJNA300878	SRR2905700	PE	300	Healthy	Healthy	PBMC	PBMC	T-cell_central_memory_CD8	CD8	TW04B_T_memory_CD8
PRJNA300878	SRR2905701	PE	300	Healthy	Healthy	PBMC	PBMC	T-cell_naive_CD4	CD4	TW04B_T_naive_CD4
PRJNA300878	SRR2905702	PE	300	Healthy	Healthy	PBMC	PBMC	T-cell_naive_CD8	CD8	TW04B_T_naive_CD8
PRJNA300878	SRR2905705	PE	300	Healthy	Healthy	PBMC	PBMC	T-cell_central_memory_CD4	CD4	TW05A_T_memory_CD4
PRJNA300878	SRR2905706	PE	300	Healthy	Healthy	PBMC	PBMC	T-cell_central_memory_CD8	CD8	TW05A_T_memory_CD8
PRJNA300878	SRR2905707	PE	300	Healthy	Healthy	PBMC	PBMC	T-cell_naive_CD4	CD4	TW05A_T_naive_CD4
PRJNA300878	SRR2905708	PE	300	Healthy	Healthy	PBMC	PBMC	T-cell_naive_CD8	CD8	TW05A_T_naive_CD8
PRJNA300878	SRR2905711	PE	300	Healthy	Healthy	PBMC	PBMC	T-cell_central_memory_CD4	CD4	TW05B_T_memory_CD4
PRJNA300878	SRR2905712	PE	300	Healthy	Healthy	PBMC	PBMC	T-cell_central_memory_CD8	CD8	TW05B_T_memory_CD8
PRJNA300878	SRR2905713	PE	300	Healthy	Healthy	PBMC	PBMC	T-cell_naive_CD4	CD4	TW05B_T_naive_CD4
PRJNA300878	SRR2905714	PE	300	Healthy	Healthy	PBMC	PBMC	T-cell_naive_CD8	CD8	TW05B_T_naive_CD8
PRJNA300878	SRR2905687	PE	300	Healthy	Healthy	PBMC	PBMC	T-cell_central_memory_CD4	CD4	TW03B_T_memory_CD4
PRJNA300878	SRR2905688	PE	300	Healthy	Healthy	PBMC	PBMC	T-cell_central_memory_CD8	CD8	TW03B_T_memory_CD8
PRJNA300878	SRR2905689	PE	300	Healthy	Healthy	PBMC	PBMC	T-cell_naive_CD4	CD4	TW03B_T_naive_CD4
PRJNA300878	SRR2905690	PE	300	Healthy	Healthy	PBMC	PBMC	T-cell_naive_CD8	CD8	TW03B_T_naive_CD8
PRJNA300878	SRR2905693	PE	300	Healthy	Healthy	PBMC	PBMC	T-cell_central_memory_CD4	CD4	TW04A_T_memory_CD4
PRJNA300878	SRR2905694	PE	300	Healthy	Healthy	PBMC	PBMC	T-cell_central_memory_CD8	CD8	TW04A_T_memory_CD8
PRJNA300878	SRR2905695	PE	300	Healthy	Healthy	PBMC	PBMC	T-cell_naive_CD4	CD4	TW04A_T_naive_CD4
PRJNA300878	SRR2905696	PE	300	Healthy	Healthy	PBMC	PBMC	T-cell_naive_CD8	CD8	TW04A_T_naive_CD8
PRJNA300878	SRR2905699	PE	300	Healthy	Healthy	PBMC	PBMC	T-cell_central_memory_CD4	CD4	TW04B_T_memory_CD4
PRJNA300878	SRR2905700	PE	300	Healthy	Healthy	PBMC	PBMC	T-cell_central_memory_CD8	CD8	TW04B_T_memory_CD8
PRJNA300878	SRR2905701	PE	300	Healthy	Healthy	PBMC	PBMC	T-cell_naive_CD4	CD4	TW04B_T_naive_CD4
PRJNA300878	SRR2905702	PE	300	Healthy	Healthy	PBMC	PBMC	T-cell_naive_CD8	CD8	TW04B_T_naive_CD8
PRJNA300878	SRR2905705	PE	300	Healthy	Healthy	PBMC	PBMC	T-cell_central_memory_CD4	CD4	TW05A_T_memory_CD4
PRJNA300878	SRR2905706	PE	300	Healthy	Healthy	PBMC	PBMC	T-cell_central_memory_CD8	CD8	TW05A_T_memory_CD8
PRJNA300878	SRR2905707	PE	300	Healthy	Healthy	PBMC	PBMC	T-cell_naive_CD4	CD4	TW05A_T_naive_CD4
PRJNA300878	SRR2905708	PE	300	Healthy	Healthy	PBMC	PBMC	T-cell_naive_CD8	CD8	TW05A_T_naive_CD8
PRJNA300878	SRR2905711	PE	300	Healthy	Healthy	PBMC	PBMC	T-cell_central_memory_CD4	CD4	TW05B_T_memory_CD4
PRJNA300878	SRR2905712	PE	300	Healthy	Healthy	PBMC	PBMC	T-cell_central_memory_CD8	CD8	TW05B_T_memory_CD8
PRJNA300878	SRR2905713	PE	300	Healthy	Healthy	PBMC	PBMC	T-cell_naive_CD4	CD4	TW05B_T_naive_CD4
PRJNA300878	SRR2905714	PE	300	Healthy	Healthy	PBMC	PBMC	T-cell_naive_CD8	CD8	TW05B_T_naive_CD8
PRJNA300878	SRR2905687	PE	300	Healthy	Healthy	PBMC	PBMC	T-cell_central_memory_CD4	CD4	TW03B_T_memory_CD4
PRJNA300878	SRR2905688	PE	300	Healthy	Healthy	PBMC	PBMC	T-cell_central_memory_CD8	CD8	TW03B_T_memory_CD8
PRJNA300878	SRR2905689	PE	300	Healthy	Healthy	PBMC	PBMC	T-cell_naive_CD4	CD4	TW03B_T_naive_CD4
PRJNA300878	SRR2905690	PE	300	Healthy	Healthy	PBMC	PBMC	T-cell_naive_CD8	CD8	TW03B_T_naive_CD8
PRJNA300878	SRR2905693	PE	300	Healthy	Healthy	PBMC	PBMC	T-cell_central_memory_CD4	CD4	TW04A_T_memory_CD4
PRJNA300878	SRR2905694	PE	300	Healthy	Healthy	PBMC	PBMC	T-cell_central_memory_CD8	CD8	TW04A_T_memory_CD8
PRJNA300878	SRR2905695	PE	300	Healthy	Healthy	PBMC	PBMC	T-cell_naive_CD4	CD4	TW04A_T_naive_CD4
PRJNA300878	SRR2905696	PE	300	Healthy	Healthy	PBMC	PBMC	T-cell_naive_CD8	CD8	TW04A_T_naive_CD8
PRJNA300878	SRR2905699	PE	300	Healthy	Healthy	PBMC	PBMC	T-cell_central_memory_CD4	CD4	TW04B_T_memory_CD4
PRJNA300878	SRR2905700	PE	300	Healthy	Healthy	PBMC	PBMC	T-cell_central_memory_CD8	CD8	TW04B_T_memory_CD8
PRJNA300878	SRR2905701	PE	300	Healthy	Healthy	PBMC	PBMC	T-cell_naive_CD4	CD4	TW04B_T_naive_CD4
PRJNA300878	SRR2905702	PE	300	Healthy	Healthy	PBMC	PBMC	T-cell_naive_CD8	CD8	TW04B_T_naive_CD8
PRJNA300878	SRR2905705	PE	300	Healthy	Healthy	PBMC	PBMC	T-cell_central_memory_CD4	CD4	TW05A_T_memory_CD4
PRJNA300878	SRR2905706	PE	300	Healthy	Healthy	PBMC	PBMC	T-cell_central_memory_CD8	CD8	TW05A_T_memory_CD8
PRJNA300878	SRR2905707	PE	300	Healthy	Healthy	PBMC	PBMC	T-cell_naive_CD4	CD4	TW05A_T_naive_CD4
PRJNA300878	SRR2905708	PE	300	Healthy	Healthy	PBMC	PBMC	T-cell_naive_CD8	CD8	TW05A_T_naive_CD8
PRJNA300878	SRR2905711	PE	300	Healthy	Healthy	PBMC	PBMC	T-cell_central_memory_CD4	CD4	TW05B_T_memory_CD4
PRJNA300878	SRR2905712	PE	300	Healthy	Healthy	PBMC	PBMC	T-cell_central_memory_CD8	CD8	TW05B_T_memory_CD8
PRJNA300878	SRR2905713	PE	300	Healthy	Healthy	PBMC	PBMC	T-cell_naive_CD4	CD4	TW05B_T_naive_CD4
PRJNA300878	SRR2905714	PE	300	Healthy	Healthy	PBMC	PBMC	T-cell_naive_CD8	CD8	TW05B_T_naive_CD8
PRJNA300878	SRR2905687	PE	300	Healthy	Healthy	PBMC	PBMC	T-cell_central_memory_CD4	CD4	TW03B_T_memory_CD4
PRJNA300878	SRR2905688	PE	300	Healthy	Healthy	PBMC	PBMC	T-cell_central_memory_CD8	CD8	TW03B_T_memory_CD8
PRJNA300878	SRR2905689	PE	300	Healthy	Healthy	PBMC	PBMC	T-cell_naive_CD4	CD4	TW03B_T_naive_CD4
PRJNA300878	SRR2905690	PE	300	Healthy	Healthy	PBMC	PBMC	T-cell_naive_CD8	CD8	TW03B_T_naive_CD8
PRJNA300878	SRR2905693	PE	300	Healthy	Healthy	PBMC	PBMC	T-cell_central_memory_CD4	CD4	TW04A_T_memory_CD4
PRJNA300878	SRR2905694	PE	300	Healthy	Healthy	PBMC	PBMC	T-cell_central_memory_CD8	CD8	TW04A_T_memory_CD8
PRJNA300878	SRR2905695	PE	300	Healthy	Healthy	PBMC	PBMC	T-cell_naive_CD4	CD4	TW04A_T_naive_CD4
PRJNA300878	SRR2905696	PE	300	Healthy	Healthy	PBMC	PBMC	T-cell_naive_CD8	CD8	TW04A_T_naive_CD8
PRJNA300878	SRR2905699	PE	300	Healthy	Healthy	PBMC	PBMC	T-cell_central_memory_CD4	CD4	TW04B_T_memory_CD4
PRJNA300878	SRR2905700	PE	300	Healthy	Healthy	PBMC	PBMC	T-cell_central_memory_CD8	CD8	TW04B_T_memory_CD8
PRJNA300878	SRR2905701	PE	300	Healthy	Healthy	PBMC	PBMC	T-cell_naive_CD4	CD4	TW04B_T_naive_CD4
PRJNA300878	SRR2905702	PE	300	Healthy	Healthy	PBMC	PBMC	T-cell_naive_CD8	CD8	TW04B_T_naive_CD8
PRJNA300878	SRR2905705	PE	300	Healthy	Healthy	PBMC	PBMC	T-cell_central_memory_CD4	CD4	TW05A_T_memory_CD4
PRJNA300878	SRR2905706	PE	300	Healthy	Healthy	PBMC	PBMC	T-cell_central_memory_CD8	CD8	TW05A_T_memory_CD8
PRJNA300878	SRR2905707	PE	300	Healthy	Healthy	PBMC	PBMC	T-cell_naive_CD4	CD4	TW05A_T_naive_CD4
PRJNA300878	SRR2905708	PE	300	Healthy	Healthy	PBMC	PBMC	T-cell_naive_CD8	CD8	TW05A_T_naive_CD8
PRJNA300878	SRR2905711	PE	300	Healthy	Healthy	PBMC	PBMC	T-cell_central_memory_CD4	CD4	TW05B_T_memory_CD4
PRJNA300878	SRR2905712	PE	300	Healthy	Healthy	PBMC	PBMC	T-cell_central_memory_CD8	CD8	TW05B_T_memory_CD8
PRJNA300878	SRR2905713	PE	300	Healthy	Healthy	PBMC	PBMC	T-cell_naive_CD4	CD4	TW05B_T_naive_CD4
PRJNA300878	SRR2905714	PE	300	Healthy	Healthy	PBMC	PBMC	T-cell_naive_CD8	CD8	TW05B_T_naive_CD8
PRJNA300878	SRR2905687	PE	300	Healthy	Healthy	PBMC	PBMC	T-cell_central_memory_CD4	CD4	TW03B_T_memory_CD4
PRJNA300878	SRR2905688	PE	300	Healthy	Healthy	PBMC	PBMC	T-cell_central_memory_CD8	CD8	TW03B_T_memory_CD8
PRJNA300878	SRR2905689	PE	300	Healthy	Healthy	PBMC	PBMC	T-cell_naive_CD4	CD4	TW03B_T_naive_CD4
PRJNA300878	SRR2905690	PE	300	Healthy	Healthy	PBMC	PBMC	T-cell_naive_CD8	CD8	TW03B_T_naive_CD8
PRJNA300878	SRR2905693	PE	300	Healthy	Healthy	PBMC	PBMC	T-cell_central_memory_CD4	CD4	TW04A_T_memory_CD4
PRJNA300878	SRR2905694	PE	300	Healthy	Healthy	PBMC	PBMC	T-cell_central_memory_CD8	CD8	TW04A_T_memory_CD8
PRJNA300878	SRR2905695	PE	300	Healthy	Healthy	PBMC	PBMC	T-cell_naive_CD4	CD4	TW04A_T_naive_CD4
PRJNA300878	SRR2905696	PE	300	Healthy	Healthy	PBMC	PBMC	T-cell_naive_CD8	CD8	TW04A_T_naive_CD8
PRJNA300878	SRR2905699	PE	300	Healthy	Healthy	PBMC	PBMC	T-cell_central_memory_CD4	CD4	TW04B_T_memory_CD4
PRJNA300878	SRR2905700	PE	300	Healthy	Healthy	PBMC	PBMC	T-cell_central_memory_CD8	CD8	TW04B_T_memory_CD8
PRJNA300878	SRR2905701	PE	300	Healthy	Healthy	PBMC	PBMC	T-cell_naive_CD4	CD4	TW04B_T_naive_CD4
PRJNA300878	SRR2905702	PE	300	Healthy	Healthy	PBMC	PBMC	T-cell_naive_CD8	CD8	TW04B_T_naive_CD8
PRJNA300878	SRR2905705	PE	300	Healthy	Healthy	PBMC	PBMC	T-cell_central_memory_CD4	CD4	TW05A_T_memory_CD4
PRJNA300878	SRR2905706	PE	300	Healthy	Healthy	PBMC	PBMC	T-cell_central_memory_CD8	CD8	TW05A_T_memory_CD8
PRJNA300878	SRR2905707	PE	300	Healthy	Healthy	PBMC	PBMC	T-cell_naive_CD4	CD4	TW05A_T_naive_CD4
PRJNA300878	SRR2905708	PE	300	Healthy	Healthy	PBMC	PBMC	T-cell_naive_CD8	CD8	TW05A_T_naive_CD8
PRJNA300878	SRR2905711	PE	300	Healthy	Healthy	PBMC	PBMC	T-cell_central_memory_CD4	CD4	TW05B_T_memory_CD4
PRJNA300878	SRR2905712	PE	300	Healthy	Healthy	PBMC	PBMC	T-cell_central_memory_CD8	CD8	TW05B_T_memory_CD8
PRJNA300878	SRR2905713	PE	300	Healthy	Healthy	PBMC	PBMC	T-cell_naive_CD4	CD4	TW05B_T_naive_CD4
PRJNA300878	SRR2905714	PE	300	Healthy	Healthy	PBMC	PBMC	T-cell_naive_CD8	CD8	TW05B_T_naive_CD8
PRJNA300878	SRR2905687	PE	300	Healthy	Healthy	PBMC	PBMC	T-cell_central_memory_CD4	CD4	TW03B_T_memory_CD4
PRJNA300878	SRR2905688	PE	300	Healthy	Healthy	PBMC	PBMC	T-cell_central_memory_CD8	CD8	TW03B_T_memory_CD8
PRJNA300878	SRR2905689	PE	300	Healthy	Healthy	PBMC	PBMC	T-cell_naive_CD4	CD4	TW03B_T_naive_CD4
PRJNA300878	SRR2905690	PE	300	Healthy	Healthy	PBMC	PBMC	T-cell_naive_CD8	CD8	TW03B_T_naive_CD8
PRJNA300878	SRR2905693	PE	300	Healthy	Healthy	PBMC	PBMC	T-cell_central_memory_CD4	CD4	TW04A_T_memory_CD4
PRJNA300878	SRR2905694	PE	300	Healthy	Healthy	PBMC	PBMC	T-cell_central_memory_CD8	CD8	TW04A_T_memory_CD8
PRJNA300878	SRR2905695	PE	300	Healthy	Healthy	PBMC	PBMC	T-cell_naive_CD4	CD4	TW04A_T_naive_CD4
PRJNA300878	SRR2905696	PE	300	Healthy	Healthy	PBMC	PBMC	T-cell_naive_CD8	CD8	TW04A_T_naive_CD8
PRJNA300878	SRR2905699	PE	300	Healthy	Healthy	PBMC	PBMC	T-cell_central_memory_CD4	CD4	TW04B_T_memory_CD4
PRJNA300878	SRR2905700	PE	300	Healthy	Healthy	PBMC	PBMC	T-cell_central_memory_CD8	CD8	TW04B_T_memory_CD8
PRJNA300878	SRR2905701	PE	300	Healthy	Healthy	PBMC	PBMC	T-cell_naive_CD4	CD4	TW04B_T_naive_CD4
PRJNA300878	SRR2905702	PE	300	Healthy	Healthy	PBMC	PBMC	T-cell_naive_CD8	CD8	TW04B_T_naive_CD8
PRJNA300878	SRR2905705	PE	300	Healthy	Healthy	PBMC	PBMC	T-cell_central_memory_CD4	CD4	TW05A_T_memory_CD4
PRJNA300878	SRR2905706	PE	300	Healthy	Healthy	PBMC	PBMC	T-cell_central_memory_CD8	CD8	TW05A_T_memory_CD8
PRJNA300878	SRR2905707	PE	300	Healthy	Healthy	PBMC	PBMC	T-cell_naive_CD4	CD4	TW05A_T_naive_CD4
PRJNA300878	SRR2905708	PE	300	Healthy	Healthy	PBMC	PBMC	T-cell_naive_CD8	CD8	TW05A_T_naive_CD8
PRJNA300878	SRR2905711	PE	300	Healthy	Healthy	PBMC	PBMC	T-cell_central_memory_CD4	CD4	TW05B_T_memory_CD4
PRJNA300878	SRR2905712	PE	300	Healthy	Healthy	PBMC	PBMC	T-cell_central_memory_CD8	CD8	TW05B_T_memory_CD8
PRJNA300878	SRR2905713	PE	300	Healthy	Healthy	PBMC	PBMC	T-cell_naive_CD4	CD4	TW05B_T_naive_CD4
PRJNA300878	SRR2905714	PE	300	Healthy	Healthy	PBMC	PBMC	T-cell_naive_CD8	CD8	TW05B_T_naive_CD8
PRJNA300878	SRR2905687	PE	300	Healthy	Healthy	PBMC	PBMC	T-cell_central_memory_CD4	CD4	TW03B_T_memory_CD4
PRJNA300878	SRR2905688	PE	300	Healthy	Healthy	PBMC	PBMC	T-cell_central_memory_CD8	CD8	TW03B_T_memory_CD8
PRJNA300878	SRR2905689	PE	300	Healthy	Healthy	PBMC	PBMC	T-cell_naive_CD4	CD4	TW03B_T_naive_CD4
PRJNA300878	SRR2905690	PE	300	Healthy	Healthy	PBMC	PBMC	T-cell_naive_CD8	CD8	TW03B_T_naive_CD8
PRJNA300878	SRR2905693	PE	300	Healthy	Healthy	PBMC	PBMC	T-cell_central_memory_CD4	CD4	TW04A_T_memory_CD4
PRJNA300878	SRR2905694	PE	300	Healthy	Healthy	PBMC	PBMC	T-cell_central_memory_CD8	CD8	TW04A_T_memory_CD8
PRJNA300878	SRR2905695	PE	300	Healthy	Healthy	PBMC	PBMC	T-cell_naive_CD4	CD4	TW04A_T_naive_CD4
PRJNA300878	SRR2905696	PE	300	Healthy	Healthy	PBMC	PBMC	T-cell_naive_CD8	CD8	TW04A_T_naive_CD8
PRJNA300878	SRR2905699	PE	300	Healthy	Healthy	PBMC	PBMC	T-cell_central_memory_CD4	CD4	TW04B_T_memory_CD4
PRJNA300878	SRR2905700	PE	300	Healthy	Healthy	PBMC	PBMC	T-cell_central_memory_CD8	CD8	TW04B_T_memory_CD8
PRJNA300878	SRR2905701	PE	300	Healthy	Healthy	PBMC	PBMC	T-cell_naive_CD4	CD4	TW04B_T_naive_CD4
PRJNA300878	SRR2905702	PE	300	Healthy	Healthy	PBMC	PBMC	T-cell_naive_CD8	CD8	TW04B_T_naive_CD8
PRJNA300878	SRR2905705	PE	300	Healthy	Healthy	PBMC	PBMC	T-cell_central_memory_CD4	CD4	TW05A_T_memory_CD4
PRJNA300878	SRR2905706	PE	300	Healthy	Healthy	PBMC	PBMC	T-cell_central_memory_CD8	CD8	TW05A_T_memory_CD8
PRJNA300878	SRR2905707	PE	300	Healthy	Healthy	PBMC	PBMC	T-cell_naive_CD4	CD4	TW05A_T_naive_CD4
PRJNA300878	SRR2905708	PE	300	Healthy	Healthy	PBMC	PBMC	T-cell_naive_CD8	CD8	TW05A_T_naive_CD8
PRJNA300878	SRR2905711	PE	300	Healthy	Healthy	PBMC	PBMC	T-cell_central_memory_CD4	CD4	TW05B_T_memory_CD4
PRJNA300878	SRR2905712	PE	300	Healthy	Healthy	PBMC	PBMC	T-cell_central_memory_CD8	CD8	TW05B_T_memory_CD8
PRJNA300878	SRR2905713	PE	300	Healthy	Healthy	PBMC	PBMC	T-cell_naive_CD4	CD4	TW05B_T_naive_CD4
PRJNA300878	SRR2905714	PE	300	Healthy	Healthy	PBMC	PBMC	T-cell_naive_CD8	CD8	TW05B_T_naive_CD8
PRJNA300878	SRR2905687	PE	300	Healthy	Healthy	PBMC	PBMC	T-cell_central_memory_CD4	CD4	TW03B_T_memory_CD4
PRJNA300878	SRR2905688	PE	300	Healthy	Healthy	PBMC	PBMC	T-cell_central_memory_CD8	CD8	TW03B_T_memory_CD8
PRJNA300878	SRR2905689	PE	300	Healthy	Healthy	PBMC	PBMC	T-cell_naive_CD4	CD4	TW03B_T_naive_CD4
PRJNA300878	SRR2905690	PE	300	Healthy	Healthy	PBMC	PBMC	T-cell_naive_CD8	CD8	TW03B_T_naive_CD8
PRJNA300878	SRR2905693	PE	300	Healthy	Healthy	PBMC	PBMC	T-cell_central_memory_CD4	CD4	TW04A_T_memory_CD4
PRJNA300878	SRR2905694	PE	300	Healthy	Healthy	PBMC	PBMC	T-cell_central_memory_CD8	CD8	TW04A_T_memory_CD8
PRJNA300878	SRR2905695	PE	300	Healthy	Healthy	PBMC	PBMC	T-cell_naive_CD4	CD4	TW04A_T_naive_CD4
PRJNA300878	SRR2905696	PE	300	Healthy	Healthy	PBMC	PBMC	T-cell_naive_CD8	CD8	TW04A_T_naive_CD8
PRJNA300878	SRR2905699	PE	300	Healthy	Healthy	PBMC	PBMC	T-cell_central_memory_CD4	CD4	TW04B_T_memory_CD4
PRJNA300878	SRR2905700	PE	300	Healthy	Healthy	PBMC	PBMC	T-cell_central_memory_CD8	CD8	TW04B_T_memory_CD8
PRJNA300878	SRR2905701	PE	300	Healthy	Healthy	PBMC	PBMC	T-cell_naive_CD4	CD4	TW04B_T_naive_CD4
PRJNA300878	SRR2905702	PE	300	Healthy	Healthy	PBMC	PBMC	T-cell_naive_CD8	CD8	TW04B_T_naive_CD8
PRJNA300878	SRR2905705	PE	300	Healthy	Healthy	PBMC	PBMC	T-cell_central_memory_CD4	CD4	TW05A_T_memory_CD4
PRJNA300878	SRR2905706	PE	300	Healthy	Healthy	PBMC	PBMC	T-cell_central_memory_CD8	CD8	TW05A_T_memory_CD8
PRJNA300878	SRR2905707	PE	300	Healthy	Healthy	PBMC	PBMC	T-cell_naive_CD4	CD4	TW05A_T_naive_CD4
PRJNA300878	SRR2905708	PE	300	Healthy	Healthy	PBMC	PBMC	T-cell_naive_CD8	CD8	TW05A_T_naive_CD8
PRJNA300878	SRR2905711	PE	300	Healthy	Healthy	PBMC	PBMC	T-cell_central_memory_CD4	CD4	TW05B_T_memory_CD4
PRJNA300878	SRR2905712	PE	300	Healthy	Healthy	PBMC	PBMC	T-cell_central_memory_CD8	CD8	TW05B_T_memory_CD8
PRJNA300878	SRR2905713	PE	300	Healthy	Healthy	PBMC	PBMC	T-cell_naive_CD4	CD4	TW05B_T_naive_CD4
PRJNA300878	SRR2905714	PE	300	Healthy	Healthy	PBMC	PBMC	T-cell_naive_CD8	CD8	TW05B_T_naive_CD8
PRJNA300878	SRR2905687	PE	300	Healthy	Healthy	PBMC	PBMC	T-cell_central_memory_CD4	CD4	TW03B_T_memory_CD4
PRJNA300878	SRR2905688	PE	300	Healthy	Healthy	PBMC	PBMC	T-cell_central_memory_CD8	CD8	TW03B_T_memory_CD8
PRJNA300878	SRR2905689	PE	300	Healthy	Healthy	PBMC	PBMC	T-cell_naive_CD4	CD4	TW03B_T_naive_CD4
PRJNA300878	SRR2905690	PE	300	Healthy	Healthy	PBMC	PBMC	T-cell_naive_CD8	CD8	TW03B_T_naive_CD8
PRJNA300878	SRR2905693	PE	300	Healthy	Healthy	PBMC	PBMC	T-cell_central_memory_CD4	CD4	TW04A_T_memory_CD4
PRJNA300878	SRR2905694	PE	300	Healthy	Healthy	PBMC	PBMC	T-cell_central_memory_CD8	CD8	TW04A_T_memory_CD8
PRJNA300878	SRR2905695	PE	300	Healthy	Healthy	PBMC	PBMC	T-cell_naive_CD4	CD4	TW04A_T_naive_CD4
PRJNA300878	SRR2905696	PE	300	Healthy	Healthy	PBMC	PBMC	T-cell_naive_CD8	CD8	TW04A_T_naive_CD8
PRJNA300878	SRR2905699	PE	300	Healthy	Healthy	PBMC	PBMC	T-cell_central_memory_CD4	CD4	TW04B_T_memory_CD4
PRJNA300878	SRR2905700	PE	300	Healthy	Healthy	PBMC	PBMC	T-cell_central_memory_CD8	CD8	TW04B_T_memory_CD8
PRJNA300878	SRR2905701	PE	300	Healthy	Healthy	PBMC	PBMC	T-cell_naive_CD4	CD4	TW04B_T_naive_CD4
PRJNA300878	SRR2905702	PE	300	Healthy	Healthy	PBMC	PBMC	T-cell_naive_CD8	CD8	TW04B_T_naive_CD8
PRJNA300878	SRR2905705	PE	300	Healthy	Healthy	PBMC	PBMC	T-cell_central_memory_CD4	CD4	TW05A_T_memory_CD4
PRJNA300878	SRR2905706	PE	300	Healthy	Healthy	PBMC	PBMC	T-cell_central_memory_CD8	CD8	TW05A_T_memory_CD8
PRJNA300878	SRR2905707	PE	300	Healthy	Healthy	PBMC	PBMC	T-cell_naive_CD4	CD4	TW05A_T_naive_CD4
PRJNA300878	SRR2905708	PE	300	Healthy	Healthy	PBMC	PBMC	T-cell_naive_CD8	CD8	TW05A_T_naive_CD8
PRJNA300878	SRR2905711	PE	300	Healthy	Healthy	PBMC	PBMC	T-cell_central_memory_CD4	CD4	TW05B_T_memory_CD4
PRJNA300878	SRR2905712	PE	300	Healthy	Healthy	PBMC	PBMC	T-cell_central_memory_CD8	CD8	TW05B_T_memory_CD8
PRJNA300878	SRR2905713	PE	300	Healthy	Healthy	PBMC	PBMC	T-cell_naive_CD4	CD4	TW05B_T_naive_CD4
PRJNA300878	SRR2905714	PE	300	Healthy	Healthy	PBMC	PBMC	T-cell_naive_CD8	CD8	TW05B_T_naive_CD8
PRJNA300878	SRR2905687	PE	300	Healthy	Healthy	PBMC	PBMC	T-cell_central_memory_CD4	CD4	TW03B_T_memory_CD4
PRJNA300878	SRR2905688	PE	300	Healthy	Healthy	PBMC	PBMC	T-cell_central_memory_CD8	CD8	TW03B_T_memory_CD8
PRJNA300878	SRR2905689	PE	300	Healthy	Healthy	PBMC	PBMC	T-cell_naive_CD4	CD4	TW03B_T_naive_CD4
PRJNA300878	SRR2905690	PE	300	Healthy	Healthy	PBMC	PBMC	T-cell_naive_CD8	CD8	TW03B_T_naive_CD8
PRJNA300878	SRR2905693	PE	300	Healthy	Healthy	PBMC	PBMC	T-cell_central_memory_CD4	CD4	TW04A_T_memory_CD4
PRJNA300878	SRR2905694	PE	300	Healthy	Healthy	PBMC	PBMC	T-cell_central_memory_CD8	CD8	TW04A_T_memory_CD8
PRJNA300878	SRR2905695	PE	300	Healthy	Healthy	PBMC	PBMC	T-cell_naive_CD4	CD4	TW04A_T_naive_CD4
PRJNA300878	SRR2905696	PE	300	Healthy	Healthy	PBMC	PBMC	T-cell_naive_CD8	CD8	TW04A_T_naive_CD8
PRJNA300878	SRR2905699	PE	300	Healthy	Healthy	PBMC	PBMC	T-cell_central_memory_CD4	CD4	TW04B_T_memory_CD4
PRJNA300878	SRR2905700	PE	300	Healthy	Healthy	PBMC	PBMC	T-cell_central_memory_CD8	CD8	TW04B_T_memory_CD8
PRJNA300878	SRR2905701	PE	300	Healthy	Healthy	PBMC	PBMC	T-cell_naive_CD4	CD4	TW04B_T_naive_CD4
PRJNA300878	SRR2905702	PE	300	Healthy	Healthy	PBMC	PBMC	T-cell_naive_CD8	CD8	TW04B_T_naive_CD8
PRJNA300878	SRR2905705	PE	300	Healthy	Healthy	PBMC	PBMC	T-cell_central_memory_CD4	CD4	TW05A_T_memory_CD4
PRJNA300878	SRR2905706	PE	300	Healthy	Healthy	PBMC	PBMC	T-cell_central_memory_CD8	CD8	TW05A_T_memory_CD8
PRJNA300878	SRR2905707	PE	300	Healthy	Healthy	PBMC	PBMC	T-cell_naive_CD4	CD4	TW05A_T_naive_CD4
PRJNA300878	SRR2905708	PE	300	Healthy	Healthy	PBMC	PBMC	T-cell_naive_CD8	CD8	TW05A_T_naive_CD8
PRJNA300878	SRR2905711	PE	300	Healthy	Healthy	PBMC	PBMC	T-cell_central_memory_CD4	CD4	TW05B_T_memory_CD4
PRJNA300878	SRR2905712	PE	300	Healthy	Healthy	PBMC	PBMC	T-cell_central_memory_CD8	CD8	TW05B_T_memory_CD8
PRJNA300878	SRR2905713	PE	300	Healthy	Healthy	PBMC	PBMC	T-cell_naive_CD4	CD4	TW05B_T_naive_CD4
PRJNA300878	SRR2905714	PE	300	Healthy	Healthy	PBMC	PBMC	T-cell_naive_CD8	CD8	TW05B_T_naive_CD8
PRJNA300878	SRR2905687	PE	300	Healthy	Healthy	PBMC	PBMC	T-cell_central_memory_CD4	CD4	TW03B_T_memory_CD4
PRJNA300878	SRR2905688	PE	300	Healthy	Healthy	PBMC	PBMC	T-cell_central_memory_CD8	CD8	TW03B_T_memory_CD8
PRJNA300878	SRR2905689	PE	300	Healthy	Healthy	PBMC	PBMC	T-cell_naive_CD4	CD4	TW03B_T_naive_CD4
PRJNA300878	SRR2905690	PE	300	Healthy	Healthy	PBMC	PBMC	T-cell_naive_CD8	CD8	TW03B_T_naive_CD8
PRJNA300878	SRR2905693	PE	300	Healthy	Healthy	PBMC	PBMC	T-cell_central_memory_CD4	CD4	TW04A_T_memory_CD4
PRJNA300878	SRR2905694	PE	300	Healthy	Healthy	PBMC	PBMC	T-cell_central_memory_CD8	CD8	TW04A_T_memory_CD8
PRJNA300878	SRR2905695	PE	300	Healthy	Healthy	PBMC	PBMC	T-cell_naive_CD4	CD4	TW04A_T_naive_CD4
PRJNA300878	SRR2905696	PE	300	Healthy	Healthy	PBMC	PBMC	T-cell_naive_CD8	CD8	TW04A_T_naive_CD8
PRJNA300878	SRR2905699	PE	300	Healthy	Healthy	PBMC	PBMC	T-cell_central_memory_CD4	CD4	TW04B_T_memory_CD4
PRJNA300878	SRR2905700	PE	300	Healthy	Healthy	PBMC	PBMC	T-cell_central_memory_CD8	CD8	TW04B_T_memory_CD8
PRJNA300878	SRR2905701	PE	300	Healthy	Healthy	PBMC	PBMC	T-cell_naive_CD4	CD4	TW04B_T_naive_CD4
PRJNA300878	SRR2905702	PE	300	Healthy	Healthy	PBMC	PBMC	T-cell_naive_CD8	CD8	TW04B_T_naive_CD8
PRJNA300878	SRR2905705	PE	300	Healthy	Healthy	PBMC	PBMC	T-cell_central_memory_CD4	CD4	TW05A_T_memory_CD4
PRJNA300878	SRR2905706	PE	300	Healthy	Healthy	PBMC	PBMC	T-cell_central_memory_CD8	CD8	TW05A_T_memory_CD8
PRJNA300878	SRR2905707	PE	300	Healthy	Healthy	PBMC	PBMC	T-cell_naive_CD4	CD4	TW05A_T_naive_CD4
PRJNA300878	SRR2905708	PE	300	Healthy	Healthy	PBMC	PBMC	T-cell_naive_CD8	CD8	TW05A_T_naive_CD8
PRJNA300878	SRR2905711	PE	300	Healthy	Healthy	PBMC	PBMC	T-cell_central_memory_CD4	CD4	TW05B_T_memory_CD4
PRJNA300878	SRR2905712	PE	300	Healthy	Healthy	PBMC	PBMC	T-cell_central_memory_CD8	CD8	TW05B_T_memory_CD8
PRJNA300878	SRR2905713	PE	300	Healthy	Healthy	PBMC	PBMC	T-cell_naive_CD4	CD4	TW05B_T_naive_CD4
PRJNA300878	SRR2905714	PE	300	Healthy	Healthy	PBMC	PBMC	T-cell_naive_CD8	CD8	TW05B_T_naive_CD8
PRJNA300878	SRR2905687	PE	300	Healthy	Healthy	PBMC	PBMC	T-cell_central_memory_CD4	CD4	TW03B_T_memory_CD4
PRJNA300878	SRR2905688	PE	300	Healthy	Healthy	PBMC	PBMC	T-cell_central_memory_CD8	CD8	TW03B_T_memory_CD8
PRJNA300878	SRR2905689	PE	300	Healthy	Healthy	PBMC	PBMC	T-cell_naive_CD4	CD4	TW03B_T_naive_CD4
PRJNA300878	SRR2905690	PE	300	Healthy	Healthy	PBMC	PBMC	T-cell_naive_CD8	CD8	TW03B_T_naive_CD8
PRJNA300878	SRR2905693	PE	300	Healthy	Healthy	PBMC	PBMC	T-cell_central_memory_CD4	CD4	TW04A_T_memory_CD4
PRJNA300878	SRR2905694	PE	300	Healthy	Healthy	PBMC	PBMC	T-cell_central_memory_CD8	CD8	TW04A_T_memory_CD8
PRJNA300878	SRR2905695	PE	300	Healthy	Healthy	PBMC	PBMC	T-cell_naive_CD4	CD4	TW04A_T_naive_CD4
PRJNA300878	SRR2905696	PE	300	Healthy	Healthy	PBMC	PBMC	T-cell_naive_CD8	CD8	TW04A_T_naive_CD8
PRJNA300878	SRR2905699	PE	300	Healthy	Healthy	PBMC	PBMC	T-cell_central_memory_CD4	CD4	TW04B_T_memory_CD4
PRJNA300878	SRR2905700	PE	300	Healthy	Healthy	PBMC	PBMC	T-cell_central_memory_CD8	CD8	TW04B_T_memory_CD8
PRJNA300878	SRR2905701	PE	300	Healthy	Healthy	PBMC	PBMC	T-cell_naive_CD4	CD4	TW04B_T_naive_CD4
PRJNA300878	SRR2905702	PE	300	Healthy	Healthy	PBMC	PBMC	T-cell_naive_CD8	CD8	TW04B_T_naive_CD8
PRJNA300878	SRR2905705	PE	300	Healthy	Healthy	PBMC	PBMC	T-cell_central_memory_CD4	CD4	TW05A_T_memory_CD4
PRJNA300878	SRR2905706	PE	300	Healthy	Healthy	PBMC	PBMC	T-cell_central_memory_CD8	CD8	TW05A_T_memory_CD8
PRJNA300878	SRR2905707	PE	300	Healthy	Healthy	PBMC	PBMC	T-cell_naive_CD4	CD4	TW05A_T_naive_CD4
PRJNA300878	SRR2905708	PE	300	Healthy	Healthy	PBMC	PBMC	T-cell_naive_CD8	CD8	TW05A_T_naive_CD8
PRJNA300878	SRR2905711	PE	300	Healthy	Healthy	PBMC	PBMC	T-cell_central_memory_CD4	CD4	TW05B_T_memory_CD4
PRJNA300878	SRR2905712	PE	300	Healthy	Healthy	PBMC	PBMC	T-cell_central_memory_CD8	CD8	TW05B_T_memory_CD8
PRJNA300878	SRR2905713	PE	300	Healthy	Healthy	PBMC	PBMC	T-cell_naive_CD4	CD4	TW05B_T_naive_CD4
PRJNA300878	SRR2905714	PE	300	Healthy	Healthy	PBMC	PBMC	T-cell_naive_CD8	CD8	TW05B_T_naive_CD8
PRJNA300878	SRR2905687	PE	300	Healthy	Healthy	PBMC	PBMC	T-cell_central_memory_CD4	CD4	TW03B_T_memory_CD4
PRJNA300878	SRR2905688	PE	300	Healthy	Healthy	PBMC	PBMC	T-cell_central_memory_CD8	CD8	TW03B_T_memory_CD8
PRJNA300878	SRR2905689	PE	300	Healthy	Healthy	PBMC	PBMC	T-cell_naive_CD4	CD4	TW03B_T_naive_CD4
PRJNA300878	SRR2905690	PE	300	Healthy	Healthy	PBMC	PBMC	T-cell_naive_CD8	CD8	TW03B_T_naive_CD8
PRJNA300878	SRR2905693	PE	300	Healthy	Healthy	PBMC	PBMC	T-cell_central_memory_CD4	CD4	TW04A_T_memory_CD4
PRJNA300878	SRR2905694	PE	300	Healthy	Healthy	PBMC	PBMC	T-cell_central_memory_CD8	CD8	TW04A_T_memory_CD8
PRJNA300878	SRR2905695	PE	300	Healthy	Healthy	PBMC	PBMC	T-cell_naive_CD4	CD4	TW04A_T_naive_CD4
PRJNA300878	SRR2905696	PE	300	Healthy	Healthy	PBMC	PBMC	T-cell_naive_CD8	CD8	TW04A_T_naive_CD8
PRJNA300878	SRR2905699	PE	300	Healthy	Healthy	PBMC	PBMC	T-cell_central_memory_CD4	CD4	TW04B_T_memory_CD4
PRJNA300878	SRR2905700	PE	300	Healthy	Healthy	PBMC	PBMC	T-cell_central_memory_CD8	CD8	TW04B_T_memory_CD8
PRJNA300878	SRR2905701	PE	300	Healthy	Healthy	PBMC	PBMC	T-cell_naive_CD4	CD4	TW04B_T_naive_CD4
PRJNA300878	SRR2905702	PE	300	Healthy	Healthy	PBMC	PBMC	T-cell_naive_CD8	CD8	TW04B_T_naive_CD8
PRJNA300878	SRR2905705	PE	300	Healthy	Healthy	PBMC	PBMC	T-cell_central_memory_CD4	CD4	TW05A_T_memory_CD4
PRJNA300878	SRR2905706	PE	300	Healthy	Healthy	PBMC	PBMC	T-cell_central_memory_CD8	CD8	TW05A_T_memory_CD8
PRJNA300878	SRR2905707	PE	300	Healthy	Healthy	PBMC	PBMC	T-cell_naive_CD4	CD4	TW05A_T_naive_CD4
PRJNA300878	SRR2905708	PE	300	Healthy	Healthy	PBMC	PBMC	T-cell_naive_CD8	CD8	TW05A_T_naive_CD8
PRJNA300878	SRR2905711	PE	300	Healthy	Healthy	PBMC	PBMC	T-cell_central_memory_CD4	CD4	TW05B_T_memory_CD4
PRJNA300878	SRR2905712	PE	300	Healthy	Healthy	PBMC	PBMC	T-cell_central_memory_CD8	CD8	TW05B_T_memory_CD8
PRJNA300878	SRR2905713	PE	300	Healthy	Healthy	PBMC	PBMC	T-cell_naive_CD4	CD4	TW05B_T_naive_CD4
PRJNA300878	SRR2905714	PE	300	Healthy	Healthy	PBMC	PBMC	T-cell_naive_CD8	CD8	TW05B_T_naive_CD8
PRJNA300878	SRR2905687	PE	300	Healthy	Healthy	PBMC	PBMC	T-cell_central_memory_CD4	CD4	TW03B_T_memory_CD4
PRJNA300878	SRR2905688	PE	300	Healthy	Healthy	PBMC	PBMC	T-cell_central_memory_CD8	CD8	TW03B_T_memory_CD8
PRJNA300878	SRR2905689	PE	300	Healthy	Healthy	PBMC	PBMC	T-cell_naive_CD4	CD4	TW03B_T_naive_CD4
PRJNA300878	SRR2905690	PE	300	Healthy	Healthy	PBMC	PBMC	T-cell_naive_CD8	CD8	TW03B_T_naive_CD8
PRJNA300878	SRR2905693	PE	300	Healthy	Healthy	PBMC	PBMC	T-cell_central_memory_CD4	CD4	TW04A_T_memory_CD4
PRJNA300878	SRR2905694	PE	300	Healthy	Healthy	PBMC	PBMC	T-cell_central_memory_CD8	CD8	TW04A_T_memory_CD8
PRJNA300878	SRR2905695	PE	300	Healthy	Healthy	PBMC	PBMC	T-cell_naive_CD4	CD4	TW04A_T_naive_CD4
PRJNA300878	SRR2905696	PE	300	Healthy	Healthy	PBMC	PBMC	T-cell_naive_CD8	CD8	TW04A_T_naive_CD8
PRJNA300878	SRR2905699	PE	300	Healthy	Healthy	PBMC	PBMC	T-cell_central_memory_CD4	CD4	TW04B_T_memory_CD4
PRJNA300878	SRR2905700	PE	300	Healthy	Healthy	PBMC	PBMC	T-cell_central_memory_CD8	CD8	TW04B_T_memory_CD8
PRJNA300878	SRR2905701	PE	300	Healthy	Healthy	PBMC	PBMC	T-cell_naive_CD4	CD4	TW04B_T_naive_CD4
PRJNA300878	SRR2905702	PE	300	Healthy	Healthy	PBMC	PBMC	T-cell_naive_CD8	CD8	TW04B_T_naive_CD8
PRJNA300878	SRR2905705	PE	300	Healthy	Healthy	PBMC	PBMC	T-cell_central_memory_CD4	CD4	TW05A_T_memory_CD4
PRJNA300878	SRR2905706	PE	300	Healthy	Healthy	PBMC	PBMC	T-cell_central_memory_CD8	CD8	TW05A_T_memory_CD8
PRJNA300878	SRR2905707	PE	300	Healthy	Healthy	PBMC	PBMC	T-cell_naive_CD4	CD4	TW05A_T_naive_CD4
PRJNA300878	SRR2905708	PE	300	Healthy	Healthy	PBMC	PBMC	T-cell_naive_CD8	CD8	TW05A_T_naive_CD8
PRJNA300878	SRR2905711	PE	300	Healthy	Healthy	PBMC	PBMC	T-cell_central_memory_CD4	CD4	TW05B_T_memory_CD4
PRJNA300878	SRR2905712	PE	300	Healthy	Healthy	PBMC	PBMC	T-cell_central_memory_CD8	CD8	TW05B_T_memory_CD8
PRJNA300878	SRR2905713	PE	300	Healthy	Healthy	PBMC	PBMC	T-cell_naive_CD4	CD4	TW05B_T_naive_CD4
PRJNA300878	SRR2905714	PE	300	Healthy	Healthy	PBMC	PBMC	T-cell_naive_CD8	CD8	TW05B_T_naive_CD8
PRJNA300878	SRR2905687	PE	300	Healthy	Healthy	PBMC	PBMC	T-cell_central_memory_CD4	CD4	TW03B_T_memory_CD4
PRJNA300878	SRR2905688	PE	300	Healthy	Healthy	PBMC	PBMC	T-cell_central_memory_CD8	CD8	TW03B_T_memory_CD8
PRJNA300878	SRR2905689	PE	300	Healthy	Healthy	PBMC	PBMC	T-cell_naive_CD4	CD4	TW03B_T_naive_CD4
PRJNA300878	SRR2905690	PE	300	Healthy	Healthy	PBMC	PBMC	T-cell_naive_CD8	CD8	TW03B_T_naive_CD8
PRJNA300878	SRR2905693	PE	300	Healthy	Healthy	PBMC	PBMC	T-cell_central_memory_CD4	CD4	TW04A_T_memory_CD4
[truncated: 2,380 more rows]
