# Supplementary material for: A pan-disease and population-level single-cell TCRαβ repertoire reference
Source: Cell Discov. 2025 Oct 14;11:82. doi: 10.1038/s41421-025-00836-7 (PMC12521495; doi:10.1038/s41421-025-00836-7)
Supplement: Supplementary file 4 — Supplementary Table S3 [file 41421_2025_836_MOESM4_ESM.xlsx]

## Sheet: Sheet1
Supplementary Table 3. Public TCRαβ in the single-cell T cell immune profiling atlas.
CDR3a	TRAV	TRAJ	CDR3b	TRBV	TRBJ	Sample ID for public TCRαβ	Number of individuals of public TCRαβ	Number of cells	Disease type for public TCRαβ	TCRβ in Bulk Data
CAGARAGGTSYGKLTF	TRAV27	TRAJ52	CASSLAPTSGGELF	TRBV5-4	TRBJ2-1	107677,108050,108236,108245,108500,2010113790,2010113865,2010113890,2010113893,2010113894,2010113903,201651363,201651365,201653382,201657034,201657263,201657852,201657854,201657856,201657857,90711,HHU20160714,HHU20171228,HHU20180404,HHU20180724,HHU20180816,HHU20190822,HHU20190926,HHU20191029,HHU20191105,HHU20191126,RAGN579992,RAGN740210,RAGN898219,RAGN962056	35	6076	COVID-19,Healthy
CAVGGNNDMRF	TRAV12-2	TRAJ43	CASSLAPTSGGELF	TRBV5-4	TRBJ2-1	107677,108050,108236,108245,108500,2010113790,2010113865,2010113890,2010113893,2010113894,2010113903,201651363,201651365,201653382,201657034,201657263,201657852,201657854,201657856,201657857,90711,HHU20160714,HHU20171228,HHU20180404,HHU20180724,HHU20180816,HHU20190822,HHU20190926,HHU20191029,HHU20191105,HHU20191126,RAGN579992,RAGN740210,RAGN898219,RAGN962056	35	4716	COVID-19,Healthy
CAVNNARLMF	TRAV12-2	TRAJ31	CASSEVTLGNYGYTF	TRBV6-1	TRBJ1-2	107677,108050,108236,108245,108500,2010113790,2010113865,2010113890,2010113893,2010113894,2010113903,201651363,201651365,201653382,201657034,201657263,201657852,201657854,201657856,201657857,90711,HHU20160714,HHU20171228,HHU20180404,HHU20180724,HHU20180816,HHU20190822,HHU20190926,HHU20191029,HHU20191105,HHU20191126,RAGN579992,RAGN740210,RAGN898219,RAGN962056	35	25239	COVID-19,Healthy
CASGNTPLVF	TRAV12-2	TRAJ29	CASSETGSSSYEQYF	TRBV6-1	TRBJ2-7	107677,108050,108245,2010113790,2010113865,2010113890,2010113893,2010113894,2010113903,201651363,201651365,201653382,201657034,201657263,201657852,201657854,201657856,201657857,90711,HHU20160714,HHU20171228,HHU20180404,HHU20180724,HHU20180816,HHU20190822,HHU20190926,HHU20191029,HHU20191105,HHU20191126,RAGN579992,RAGN740210,RAGN898219,RAGN962056	33	17912	COVID-19,Healthy
CAVGTGGFKTIF	TRAV12-2	TRAJ9	CASSRQGLGQPQHF	TRBV28	TRBJ1-5	107677,108050,108236,108500,2010113790,2010113865,2010113890,2010113893,2010113894,2010113903,201651363,201651365,201653382,201657034,201657263,201657852,201657854,201657856,201657857,90711,HHU20171228,HHU20180404,HHU20180816,HHU20191105,RAGN579992,RAGN740210,RAGN898219,RAGN962056	28	607	COVID-19,Healthy	SRR6442292,SRR7004363
CAVDGGATNKLIF	TRAV12-2	TRAJ32	CAWKPTGLGYGYTF	TRBV30	TRBJ1-2	107677,108050,2010113790,2010113865,2010113890,2010113893,2010113894,2010113903,201651363,201651365,201653382,201657263,201657852,201657854,201657856,HHU20160714,HHU20171228,HHU20180404,HHU20180724,HHU20180816,HHU20190822,HHU20190926,HHU20191029,HHU20191105,HHU20191126,RAGN898219	26	114	COVID-19,Healthy
CAVNTGGFKTIF	TRAV12-2	TRAJ9	CSVDPGGSHEQYF	TRBV20-1	TRBJ2-7	107677,108050,108500,2010113790,2010113865,2010113893,2010113894,2010113903,201651365,201653382,201657034,201657263,201657852,201657854,201657856,90711,HHU20160714,HHU20180404,HHU20191029,HHU20191105,HHU20191126,RAGN579992,RAGN740210,RAGN898219,RAGN962056	25	437	COVID-19,Healthy
CAESTGKLIF	TRAV5	TRAJ37	CSVGTGGTNEKLFF	TRBV29-1	TRBJ1-4	18LN0110,AS01,BC10,COVID_19_PBMC_BAL_donor_5,COV_001,CPIc_C6,CPIc_C7,CPInc_NC2,GC02,HSSS_180,NPC_SC_1813,PEM19,PEM2,PEM8,PT6,PT_7,PrA1607,RAGN962056,S33,irAE_63,irAE_7,su013	22	123	Autoimmune disease,COVID-19,Inflammation,Leukemia,Solid tumor	SRR1777764,SRR1777778,SRR7993482,SRR3233985,SRR7993503,SRR1777789,SRR1956794,SRR6442317,SRR7993459,SRR4449755,ERR4311069,SRR6442294,SRR5664235,SRR6442314,SRR7219394,SRR1777766,SRR1956786,SRR4084231,SRR7004363,SRR6442321,SRR6442311,SRR4084227,SRR6380536,SRR4450951,SRR1777797,SRR4084223,SRR1956789,SRR3233942,SRR7993516,SRR7993512,SRR1777768,SRR1777795,SRR7993477,SRR1956785,SRR5664248,SRR1777772,SRR…
CILPLAGGTSYGKLTF	TRAV26-2	TRAJ52	CASSLGQAYEQYF	TRBV7-4	TRBJ2-7	201651365,20LN0249,2247114_JCC392_SJTRC_InfVaxBT_1_Rxn4,2247115_JCC392_SJTRC_InfVaxBT_2_Rxn5,2247116_JCC392_SJTRC_InfVaxBT_3_Rxn6,AS01,BMMNC_5pv2,C16,C21,CPIc_C5,EM192566,GSE222448_patient3,HSSS_191,HUP217,ICC4,MDA1_T02,MSK1263,PEM15,RA_25,U4,UPN12,UPN8	22	722	Autoimmune disease,BEAM-T,COVID-19,Healthy,Inflammation,Leukemia,Solid tumor
CVVNSGYALNF	TRAV12-1	TRAJ41	CASSQAGVGQPQHF	TRBV4-2	TRBJ1-5	108050,108245,2010113790,2010113865,2010113890,2010113893,2010113894,2010113903,201651363,201651365,201653382,201657852,HHU20160714,HHU20171228,HHU20180404,HHU20180724,HHU20180816,HHU20190926,HHU20191029,HHU20191105,HHU20191126	21	153	COVID-19,Healthy	SRR1777775,SRR4451086,SRR4450953
CTCSNYKLTF	TRAV22	TRAJ53	CASSMTSFADTYNEQFF	TRBV7-9	TRBJ2-1	108050,108245,2010113790,2010113865,2010113890,2010113903,201651363,201651365,201653382,201657263,201657852,HHU20160714,HHU20171228,HHU20180404,HHU20180816,HHU20190926,HHU20191029,HHU20191105,HHU20191126	19	316	COVID-19,Healthy
CAQRDDKIIF	TRAV9-2	TRAJ30	CASSHRGLVYGYTF	TRBV12-4	TRBJ1-2	108245,2010113790,2010113865,2010113893,2010113903,201651363,201651365,201653382,201657852,HHU20160714,HHU20171228,HHU20180404,HHU20180724,HHU20180816,HHU20190926,HHU20191029,HHU20191105,HHU20191126	18	102	COVID-19,Healthy
CAVLMDSNYQLIW	TRAV21	TRAJ33	CASSEDGMNTEAFF	TRBV10-2	TRBJ1-1	201657856,2169462_SJTRC_InfVax_3,C-4,COVID_19_PBMC_BAL_donor_5,COV_009,COV_025,CPIc_C8,H3,HHU20191029,HN_P34,PEM14,PEM2,RAGN579992,RAGN962056,RA_PT19,U41,UPN4,su013	18	62	Autoimmune disease,COVID-19,Healthy,Inflammation,Leukemia,Solid tumor	ERR4311080,SRR7993446,SRR4450953,SRR4449755,SRR1956793,SRR4450949,SRR1777796,SRR1777766,SRR1777777,ERR4311063,SRR7412213,SRR4450952,SRR7219394,SRR1956787,SRR1777764,SRR3658976,SRR7219407,SRR1777802,SRR1956789,SRR8516960,SRR7993455,SRR7993451,SRR7219406,ERR4311065,SRR7993516,SRR1956788,SRR7219416,SRR4449813,SRR1956784,SRR7993454,SRR4450271,SRR6380560,SRR1777788,SRR8516954,SRR5664248,SRR1956783,SRR…
CAVMDSSYKLIF	TRAV1-2	TRAJ12	CASSGTSGSTDTQYF	TRBV6-4	TRBJ2-3	2169460_SJTRC_InfVax_1,AR46,B5,B_ALL_p3,C-34,COV_012,COV_013,COV_019,E357,HSSS_110,He_2020,IpiNivo_Mixed,MM_PT3,PBMC_P3,S21,Seshadri02	16	21	COVID-19,Healthy,Inflammation,Leukemia,Myeloma,Solid tumor	SRR060706,SRR4450962,SRR4450961,SRR060703,SRR5664237,SRR6130185,SRR060707,SRR060719,SRR8516987,SRR4084209,SRR7412236,SRR6130184,SRR060722,SRR4450954,ERR4311085,SRR6130167,SRR060715,SRR4450951,SRR5676661,ERR4311073,SRR4450956,SRR8516970,SRR1777777,SRR1777787,SRR6130175,SRR065670,SRR7412240,SRR5664235,SRR2905658,SRR8516979,SRR8516957,SRR5664248,SRR1956783,SRR4450965,SRR7412216,SRR060721,SRR7412239,…
CAVMDSSYKLIF	TRAV1-2	TRAJ12	CASSDSSGSTDTQYF	TRBV6-4	TRBJ2-3	B_ALL_p3,C142,C21,COV_013,COV_019,COV_028,H2,HHU20180816,HSSS_110,HUP213,NL2,P5,S23,S33,Seshadri02	15	31	COVID-19,Healthy,Inflammation,Leukemia	SRR5659136,ERR4311072,SRR4102107,ERR4311073,SRR4449810,SRR4451064,SRR6130170,SRR060696,SRR4449813,SRR1956794,SRR1777791,SRR091632,SRR6130171,SRR7522727,ERR4311058,SRR6130177,SRR4450949,SRR1777801,SRR8516973,SRR6998312,SRR7219437,SRR1777774,SRR1777792,SRR7412215,SRR7993532,SRR1956785,SRR1777784,SRR4450952,SRR7412236,SRR060701,SRR5659134,SRR1777798,SRR8516981,SRR4451065,SRR4450964,SRR1777781,SRR177…
CAVRDSNYQLIW	TRAV1-2	TRAJ33	CASSDRDTGELFF	TRBV6-4	TRBJ2-2	107677,201657857,B4,BL1,COV_019,COV_028,HSSS_110,HUP213,MSK1263,NivoExposed,PBMC_C_HD1,S22,UPN19,UT2,su009	15	19	COVID-19,Healthy,Inflammation,Leukemia,Solid tumor	SRR1777796,SRR7993521,SRR1777769,SRR7004360,SRR7993532,SRR1777791,SRR5659130,SRR7412214,SRR3696555,SRR060703,SRR1956790,SRR11802800,SRR3233972,SRR7993457,SRR7993455,SRR4450246,SRR7993523,SRR1777778,SRR1956783,SRR5676638,SRR7412218,SRR5676653,SRR4449755,SRR1956796,SRR4450247,SRR4449808,SRR8181389,SRR7993513,SRR6380550,SRR4450949,SRR7993520,SRR6380549,SRR5676630,SRR7412240,SRR7993498,SRR4449813,SRR…
CAVRDSNYQLIW	TRAV1-2	TRAJ33	CASSYGTSTDTQYF	TRBV6-2	TRBJ2-3	101520_Okada_B,BL2,C-1,COV_009,COV_012,CX2,ICC7,PBMC_A_HD2,PBMC_C_HD4,PBMC_P4,PEM12,S34,U35,UPN19,nc_CT8	15	26	COVID-19,Healthy,Inflammation,Leukemia,Solid tumor	SRR7412236,ERR4311048,SRR7993521,SRR7993448,SRR5659130,SRR7993519,SRR1777787,SRR6380549,SRR7004365,SRR6130169,SRR7993494,SRR7412238,SRR4449750,SRR1777778,SRR7412214,SRR4450962,ERR4311058,SRR1777774,SRR1777766,SRR7522742,SRR7219405,SRR1956794,SRR1956791,SRR1777792,SRR5676630,SRR3658971,SRR060708,SRR7522733,SRR6130174,SRR4449755,SRR1777796,SRR1777773,SRR1956789,SRR1777776,SRR11802799,SRR7219436,SRR…
CAVKGDMRF	TRAV12-2	TRAJ43	CASSPGQGAFVYGYTF	TRBV5-4	TRBJ1-2	108245,2010113790,2010113865,2010113903,201651363,201651365,201653382,201657852,HHU20160714,HHU20180404,HHU20180816,HHU20190926,HHU20191029,HHU20191126	14	62	COVID-19,Healthy
CAVMDSNYQLIW	TRAV1-2	TRAJ33	CSARDRDTEAFF	TRBV20-1	TRBJ1-1	101520_Okada_B,B230723,C16,COV_001,COV_007,COV_011,COV_012,COV_013,E357,GC01,IpiNivo_Resistant,U44,UPN19,p6_severe	14	18	COVID-19,Healthy,Inflammation,Leukemia,Solid tumor	SRR1777773,SRR908202,SRR5676661,SRR7993507,SRR1777803,SRR5664239,SRR4450957,SRR6380548,SRR1956787,SRR1956791,ERR4311057,SRR7993455,SRR1777802,SRR5676625,SRR5664237,SRR3658982,SRR1777800,SRR4450954,SRR5664233,SRR1956796,SRR4084221,SRR7961493,SRR060712,SRR7412218,SRR1956790,SRR4450964,SRR7993473,SRR5664230,SRR7004359,SRR7993482,SRR1956793,SRR7412215,SRR1777772,SRR5676653,SRR4449750,SRR7004407,SRR56…
CAVMDSNYQLIW	TRAV1-2	TRAJ33	CSARLAGGQETQYF	TRBV20-1	TRBJ2-5	5_ki01000111CMVpos,B4,BL7,C-32,COV_028,CX3,ERS4,IpiNivo_Resistant,MSK1344,PBMC_C_HD3,PrA1505,RA-335,irAE_63	13	17	Autoimmune disease,COVID-19,Healthy,Infection,Inflammation,Solid tumor	SRR4450951,SRR4450962,SRR060692,SRR7993530,SRR1777793,SRR7412212,SRR7219417,SRR5664221,SRR7993533,SRR7993531,SRR1777798,SRR4102111,SRR7993498,SRR1777766,SRR1777802,SRR5676663,SRR7993428,SRR7219436,SRR1777786,SRR1956793,SRR7993521,SRR8511713,SRR7993517,SRR7004369,SRR7993513,SRR4449755,SRR7993486,SRR2905664,SRR11802800,SRR1777764,SRR7961475,SRR7412237,SRR1956789,SRR6130179,SRR060693,SRR1777792,SRR3…
CAVMDSSYKLIF	TRAV1-2	TRAJ12	CASSDSSGSYNEQFF	TRBV6-4	TRBJ2-1	101520_Okada_B,B5,BC11,C-35,COV_009,COV_013,E357,F012,HHU20180816,MSK1302,NPC_SC_1811,PBMC_P3,nc_CT1	13	22	COVID-19,Healthy,Inflammation,Solid tumor	SRR4450955,SRR7993439,SRR7412215,SRR060719,SRR5659144,SRR1777768,SRR060721,SRR060708,SRR1777804,SRR8516978,SRR1777765,SRR060711,ERR4311080,SRR7993440,SRR6380549,SRR4450956,SRR8181397,SRR8516977,SRR6380550,SRR8511712,SRR065670,SRR7993494,SRR5664237,SRR4450961,SRR7993458,SRR6130167,SRR1777797,SRR1777793,SRR1956786,SRR060724,SRR1956794,SRR060709,SRR4450951,SRR7412236,SRR1777791,SRR8516967,SRR4449808…
CAVMDSSYKLIF	TRAV1-2	TRAJ12	CASSEASGGADTQYF	TRBV6-1	TRBJ2-3	COV_001,COV_009,COV_028,CPIc_C5,CPInc_NC4,HSSS_110,HSSS_180,IpiNivo_Resistant,P6,PEM9,S34,p6_severe,su006	13	17	COVID-19,Inflammation,Solid tumor	SRR1956789,SRR1777771,SRR060704,SRR7993520,SRR7961475,SRR8516973,SRR5664239,SRR1777797,SRR8516951,SRR3696562,SRR7219417,SRR7522733,SRR8516984,SRR4450962,ERR4311057,SRR8516985,SRR8516986,SRR8516959,SRR060725,SRR5742654,SRR1777765,SRR8516980,SRR7412231,SRR8516964,SRR7961488,SRR060714,SRR8516988,SRR060706,SRR3181009,SRR060723,SRR7522727,SRR1777786,SRR1956788,SRR060702,SRR5664212,SRR060724,SRR1777775…
CAVMDSSYKLIF	TRAV1-2	TRAJ12	CASSELAGGQETQYF	TRBV6-1	TRBJ2-5	101520_Okada_A,6_ki0100110_CMVneg,B1,C-23,COV_010,HSSS_110,HUP213,MSK1344,PT7,UPN19,ccRCC_1,irAE_45,nc_CT1	13	87	COVID-19,Healthy,Infection,Inflammation,Leukemia,Solid tumor	SRR060726,SRR060715,SRR7219394,SRR1777795,SRR5676663,SRR3181009,SRR1777800,SRR1777764,SRR091632,SRR11802793,SRR7004365,SRR7993476,SRR3696554,SRR4451064,SRR060697,SRR4450961,SRR1777766,SRR8516959,SRR6380533,SRR5659132,SRR7993435,SRR1777801,SRR1777791,SRR060722,SRR8516970,SRR8516958,SRR1777804,SRR1777798,SRR060716,SRR5659130,SRR4449811,SRR1777778,SRR1956786,SRR6380549,SRR060708,SRR7412232,SRR741221…
CAVNEGGGGADGLTF	TRAV12-2	TRAJ45	CASSLQGLGNTIYF	TRBV28	TRBJ1-3	2010113790,2010113894,2010113903,201651363,201651365,201653382,HHU20160714,HHU20171228,HHU20180404,HHU20180816,HHU20190926,HHU20191029,HHU20191126	13	66	COVID-19,Healthy	SRR1777789,SRR060697,SRR7219437,SRR4449813
CAVRDSNYQLIW	TRAV1-2	TRAJ33	CASSDSTSGSNEQFF	TRBV6-4	TRBJ2-1	B5,COV_013,COV_019,COV_020,COV_028,CX3,GU0744,P7,PrA1801,S22,U35,UPN19,su011	13	21	Autoimmune disease,COVID-19,Healthy,Inflammation,Leukemia,Solid tumor	SRR4449811,SRR6130178,SRR7993499,SRR060717,SRR3233952,SRR7412237,SRR8516973,SRR4450960,SRR1777770,SRR4102099,SRR3181009,SRR060691,SRR7412233,ERR4311070,SRR7004365,SRR1956785,SRR1777781,SRR4451065,SRR4450951,SRR3234010,SRR3234012,SRR1777769,SRR6130165,SRR060700,SRR060694,SRR5659136,SRR7993439,SRR7993440,SRR060704,SRR1956788,SRR5664235,SRR8516960,SRR6130176,SRR4450949,SRR7004359,SRR1956796,SRR85169…
CAASIGFGNVLHC	TRAV12-2	TRAJ35	CASSPLGQEAFF	TRBV27	TRBJ1-1	107677,2010113790,2010113865,201657034,201657852,201657854,201657856,90711,RAGN579992,RAGN740210,RAGN898219,RAGN962056	12	340	COVID-19,Healthy	SRR1777774,SRR1777786,SRR4449749
CAASIGNFGNEKLTF	TRAV23DV6	TRAJ48	CASSPSRNTEAFF	TRBV4-2	TRBJ1-1	2010113903,20LN0249,GU0744,HD3,HD5,HHU20191126,MM_PT16,P6,PT4,RA_PT04,irAE_63,su012	12	629	Autoimmune disease,Healthy,Inflammation,Leukemia,Myeloma,Solid tumor	SRR1777788,SRR7961493,SRR1777802,SRR5676647,SRR1777772,SRR1777775,SRR7993463,SRR1777787,SRR1777798,SRR060715
CAGGGSQGNLIF	TRAV27	TRAJ42	CASSIRSSYEQYF	TRBV19	TRBJ2-7	107677,10k_BEAM-T_Human_A0201_CMV_Flu_Covid_spikein_5pv2,201657856,B357818,EM192561,HD7,HHU20180816,HSSS_219,RAGN579992,RAGN740210,n_sp1,su014	12	89	Autoimmune disease,BEAM-T,COVID-19,Healthy,Inflammation,Solid tumor	SRR3658977,SRR7219407,SRR5676661,SRR1956785,SRR4084234,SRR5664221,SRR8296379,SRR6442317,SRR3234010,ERR4311070,SRR7219436,SRR5516314,SRR4450964,SRR3658976,ERR4311061,SRR7004359,ERR4311074,SRR4449808,SRR6442310,SRR3234012,SRR4450957,SRR4102103,SRR1956787,SRR4102098,SRR4084231,SRR4102108,SRR5513375,SRR3658972,SRR6380536,SRR7004360,SRR3233960,SRR6442293,SRR1777784,SRR4084236,SRR6380559,SRR7993461,SRR…
CAVIWGSNYQLIW	TRAV8-1	TRAJ33	CASSLPPDRVRNQPQHF	TRBV28	TRBJ1-5	2010113790,2010113903,201651365,201653382,201657852,HHU20160714,HHU20180404,HHU20180816,HHU20190926,HHU20191029,HHU20191105,HHU20191126	12	42	COVID-19,Healthy	SRR1777779
CAVNGADKLIF	TRAV12-2	TRAJ34	CASSNTGLGNTIYF	TRBV19	TRBJ1-3	2010113790,2010113903,201651363,201653382,201657852,90711,HHU20160714,HHU20180816,HHU20190926,HHU20191029,HHU20191126	11	18	COVID-19,Healthy	ERR4311061
CAVRDSNYQLIW	TRAV1-2	TRAJ33	CASSDSAGGTDTQYF	TRBV6-4	TRBJ2-3	CPInc_NC6,F012,HSSS_110,ICC3,NPC_SC_1811,PBMC_A_HD2,PBMC_P3,RA_25,S22,SC5v2_humanPBMCs_5Kcells_Connect_single_channel,p6_severe	11	39	Autoimmune disease,BEAM-T,COVID-19,Healthy,Inflammation,Solid tumor	SRR060724,SRR4084216,SRR1777800,SRR1777790,SRR5676630,SRR3181009,SRR1956790,SRR4450961,SRR1956796,SRR1777801,SRR4449808,SRR6130182,SRR6380549,SRR7412237,SRR6130169,SRR6130173,SRR4084222,SRR1777773,SRR11802800,SRR060693,SRR1777785,SRR8516972,SRR1956786,ERR4311045,SRR7219415,SRR1777774,SRR4450965,SRR7993516,SRR5664235,SRR1777784,SRR4449811,SRR1777795,SRR1777793,SRR6380555,SRR7993533,SRR1956793,SRR1…
CAVRDSNYQLIW	TRAV1-2	TRAJ33	CASSDSNTGELFF	TRBV6-4	TRBJ2-2	101520_Okada_B,101520_Okada_C,10k_BEAM-T_Human_A1101_EBV_spikein_5pv2,201657263,B_ALL_p2,B_ALL_p3,COV_009,CPInc_NC5,S34,U45,su004	11	20	BEAM-T,COVID-19,Inflammation,Leukemia,Solid tumor	SRR4449755,SRR060726,SRR1777790,SRR1777770,SRR6442325,SRR7219436,SRR7993500,SRR8516982,SRR6442300,SRR1777795,SRR6442292,SRR5742654,SRR1777774,SRR7961474,SRR1777793,SRR7219394,SRR3233985,SRR7004365,SRR7993439,SRR3234002,SRR5664248,SRR7412215,SRR7993516,SRR060697,SRR5664221,SRR4450949,SRR060723,SRR7412237,SRR7993438,SRR060710,SRR8516971,SRR4084237,SRR7993496,SRR7993499,SRR7993494,SRR7412230,SRR1956…
CAVRDSNYQLIW	TRAV1-2	TRAJ33	CASSQERGGQETQYF	TRBV4-2	TRBJ2-5	BL4,C19,HUP213,MSK1344,NivoExposed,U35,U41,U5,UPN19,nc_CT8,p6_severe	11	23	COVID-19,Healthy,Inflammation,Leukemia,Solid tumor	SRR060706,SRR1777767,SRR1777766,SRR060711,SRR1777793,SRR1777794,SRR5676663,SRR1777765,SRR1777764,SRR091632,SRR7993500,SRR1777797,SRR3181009,ERR4311043,SRR1956793,SRR1777804,SRR1956791,SRR1777779,SRR1777771,SRR1777787,SRR7004363,SRR1777781,SRR4449749,SRR6380547,SRR7993509,SRR7993479,SRR3233977,SRR8181389,SRR1956783,SRR1777801,SRR1956784,SRR1777774,SRR1777784,SRR1777776,SRR1956787,SRR11802793,SRR06…
CAASIGNFGNEKLTF	TRAV23DV6	TRAJ48	CASSPQRNTEAFF	TRBV4-2	TRBJ1-1	2010113903,20LN0249,GC01,GSE222448_patient4,HHU20191029,HHU20191126,MM_PT16,RA_PT21,S149,irAE_63	10	113	Autoimmune disease,Healthy,Inflammation,Leukemia,Myeloma,Solid tumor	SRR1777797,SRR060705,SRR1777798,SRR1777772,SRR1777803
CAVMDSNYQLIW	TRAV1-2	TRAJ33	CSARLAGDTGELFF	TRBV20-1	TRBJ2-2	201657852,B_ALL_p3,C-35,COV_010,COV_013,ERS4,GC09,GC10,S34,p6_severe	10	16	COVID-19,Inflammation,Leukemia,Solid tumor	SRR4450962,SRR1777788,SRR3233987,SRR060696,SRR1777774,SRR5659136,SRR6130184,SRR1956783,SRR7219437,SRR1777764,SRR7004366,SRR5659132,SRR7993516,SRR7412233,SRR6380534,SRR7412231,SRR1956793,SRR7412239,SRR1777781,SRR7961492,SRR6380537,SRR7004367,SRR1956786,SRR4449817,SRR4451064,SRR1777769,SRR4084211,SRR6380539,SRR3234012,SRR7004363,SRR4102099,SRR6380550,SRR1777795,SRR4450246,SRR5676623,SRR7993498,SRR5…
CAVMDSSYKLIF	TRAV1-2	TRAJ12	CASSDSSGGYNEQFF	TRBV6-4	TRBJ2-1	10k_PBMC_5pv2_nextgem_Chromium_X,2247115_JCC392_SJTRC_InfVaxBT_2_Rxn5,4_Ki0100015_CMVneg,COV_010,COV_011,PBMC_C_HD3,Seshadri02,UPN13,p1_mild,p2_mild	10	12	BEAM-T,COVID-19,Healthy,Infection,Leukemia	SRR1956785,SRR7993440,SRR11802800,SRR4450960,SRR4449813,SRR4450964,SRR4449808,SRR4450955,SRR060717,SRR7412230,SRR7961493,SRR5659130,SRR7993486,SRR7412217,SRR7412233,SRR7412237,SRR4450965,SRR1956793,SRR6130180,SRR1777781,SRR5659132,SRR7993502,SRR1777791,SRR1956784,SRR7219394,SRR4449755,SRR5664239,SRR7961492,SRR060716,SRR1777784,SRR7219437,SRR4450962,SRR1777794,SRR7993520,SRR1777790,SRR4450954,SRR5…
CAEDNNARLMF	TRAV5	TRAJ31	CSARVGVGNTIYF	TRBV20-1	TRBJ1-3	COV_002,GSE222448_patient10,IpiNivo_Complete,MDA1_T06,NPC_SC_1813,PEM10,PEM9,RAGN962056,UPN15	9	33	COVID-19,Leukemia,Solid tumor	SRR4084235,SRR6380552,SRR1777769,SRR7004408,SRR4102097,SRR4084229,SRR6380554,SRR1777790,SRR7993503,SRR4102103,SRR1956787,SRR1777776,SRR4102112,SRR1777764,SRR7993428,SRR4450957,SRR1777777,SRR7219436,SRR3696549,SRR4449811,SRR1777768,SRR3658972,SRR7993453,SRR1777796,SRR8181395,SRR4449749,SRR4102105,SRR1777786,SRR6380535,SRR4102098,SRR7219406,SRR6380551,SRR3658976,SRR1777789,ERR4311042,SRR7993513,SRR…
CALSESSGYSTLTF	TRAV19	TRAJ11	CASSLVQGDTGELFF	TRBV5-6	TRBJ2-2	108500,2010113893,2247116_JCC392_SJTRC_InfVaxBT_3_Rxn6,HCA_F_Imm13086136,HCA_F_Imm13086137,HUP213,IpiNivo_Mixed,IpiNivo_Resistant,NivoExposed	9	20	COVID-19,Healthy,Solid tumor	SRR7004363,SRR7993524,SRR7993438,SRR7993440,SRR7961495,SRR5664221,SRR7219405,SRR7412214,SRR5659132,SRR4084225,SRR3233967,SRR7993502,SRR5659136,SRR7993522,SRR1777776,SRR7993523,ERR4311101,SRR1777773,SRR6380550,ERR4311100,SRR3233987
CAVMDSNYQLIW	TRAV1-2	TRAJ33	CSARLADNEQFF	TRBV20-1	TRBJ2-1	AS01,COV_009,COV_011,GC10,HUP213,ICC6,NL1,OVA1,PT2	9	23	Autoimmune disease,COVID-19,Healthy,Leukemia,Solid tumor	SRR060693,SRR060716,SRR8511712,SRR060706,SRR1777764,SRR1777778,SRR1777770,SRR1956783,SRR1956787,SRR7993472,SRR7219437,SRR4449811,SRR1777789,SRR1777793,SRR1956794,SRR060707,SRR060702,SRR7993532,SRR060703,SRR6130172,SRR7993503,SRR1777772,SRR3233985,SRR4449750,SRR1777777,SRR1777788,SRR2905706,SRR1956792,SRR060695,SRR5516037,SRR6130177,SRR5676661,SRR7993459,SRR060722,SRR1777785,SRR1956788,SRR6380553,…
CAVMDSSYKLIF	TRAV1-2	TRAJ12	CASSGLAGGPDTQYF	TRBV6-1	TRBJ2-3	101520_Okada_B,C-2,COV_015,GC02,HSSS_191,PEM12,PrA1607,U41,su004	9	10	Autoimmune disease,COVID-19,Inflammation,Solid tumor	SRR7412239,SRR7412215,ERR4311095,SRR7993519,SRR4450949,SRR1777781,SRR5664239,SRR1777804,SRR4450247,SRR060720,SRR3658970,SRR1777766,SRR7412236,SRR6380555,SRR7993454,SRR060700,SRR1777789,SRR7412237,SRR8516958,SRR1777798,SRR7961474,SRR1777791,SRR6130169,SRR5664244,SRR3233977,SRR7993457,SRR8516954,SRR4449755,SRR6130175,SRR060711,SRR060721,SRR1777794,SRR5659130,SRR1777765,SRR091631,SRR1956796,SRR06072…
CAVRPNRDDKIIF	TRAV3	TRAJ30	CASSSRLAGGTDTQYF	TRBV27	TRBJ2-3	B231260,C-12,F008,GC02,GC07,H-4,H-6,PT_6,PT_7	9	74	COVID-19,Fraility,Healthy,Solid tumor	SRR8516959,SRR8516975,SRR1777798,SRR4084235,SRR1956793,SRR1777766,SRR8516951,SRR7004365,SRR8516949,SRR6442325,SRR4450949,SRR7522741,SRR8516945,SRR4451086,SRR8516971,SRR8516966,SRR1777792,SRR4450246,SRR8516980,SRR4449810,SRR7412237,SRR7522736,SRR4084232,SRR8516981,SRR1777772,SRR4084227,SRR4084222,SRR8516976,SRR1777777,SRR8516960,SRR8516979,SRR7522739,SRR8516987,SRR8516988,SRR8516986,SRR8516947,SRR…
CILRGAGGTSYGKLTF	TRAV26-2	TRAJ52	CASSLQGANYEQYF	TRBV27	TRBJ2-7	2169462_SJTRC_InfVax_3,90711,BL5,CPIc_C3,GSE222448_patient11,ICC2,PT2,S149,irAE_63	9	40	COVID-19,Inflammation,Leukemia,Solid tumor	SRR7412219,SRR1777801,SRR4449749,SRR1956794,SRR4450961,SRR4449750,SRR1777766,SRR7993519,SRR5664228,SRR7993434,SRR4449811,SRR1777772,SRR4450965,SRR6442316,SRR1777775,ERR4311058,SRR4449813,SRR1777778,SRR1777787,SRR1777800,SRR7219394,SRR4449755,SRR1956796,SRR1777774,SRR1777803,SRR1777770,SRR1777767,SRR4084221,SRR7219407,SRR8181397,SRR6442318,SRR4449808,SRR7219405,SRR7219416,SRR5664212,SRR1777764,SRR…
CALKGSGNTGKLIF	TRAV16	TRAJ37	CASSPRQGSYGYTF	TRBV3-1	TRBJ1-2	101520_Okada_D,NPC_SC_1808,P2,PEM6,PFI_83,S150,UPN17,irAE_62	8	10	Infection,Inflammation,Leukemia,Solid tumor	SRR3696592,SRR4451064,SRR1777790,SRR7993431,SRR7993430,SRR1777766,SRR1777773,SRR4084226,SRR1777772,SRR4451085,SRR7993475,SRR7004363,SRR1777768,SRR7993520,SRR7993436,SRR3233967,SRR7993428,SRR7993470,SRR7993476,SRR3500424,SRR7993450,SRR7993473,SRR1777771,SRR7993443,SRR8511711,SRR4102110,SRR7993447,SRR1777786,SRR8511710,SRR4451086,SRR7004367,SRR7993432,SRR7993434,SRR7993502,SRR8181395,SRR7993498,SRR…
CAMREEYSSASKIIF	TRAV14DV4	TRAJ3	CASSGGQGAGETQYF	TRBV9	TRBJ2-5	GC02,He_2020,MDA1_T02,MSK1302,PrA1505,RAGN898219,S158,melanoma_K409	8	27	Autoimmune disease,COVID-19,Healthy,Solid tumor	SRR4084235,SRR1777773,SRR1777776,SRR7004365,SRR1777765,SRR4084236,SRR3658977,SRR1777777,SRR4084219,SRR4450949,SRR1956784,SRR4084227,SRR4084232,SRR4084230,SRR6380540,SRR4102099,SRR4102105,SRR3233972,SRR1777774,SRR4102111,SRR7993519,SRR1956796,SRR1777794,SRR1777798,SRR7993518,SRR1777764,SRR7412237
CAMREGTGGYNKLIF	TRAV14DV4	TRAJ4	CASSLGGGLYEQYF	TRBV7-2	TRBJ2-7	B357818,COV_012,GSE222448_patient7,LRS3,MM_PT6,NPC_SC_1805,NPC_SC_1806,su005	8	16	COVID-19,Myeloma,Solid tumor	SRR1777803,SRR5664220,SRR3696564,SRR1777765,SRR8181395,SRR1956793,SRR4450964,SRR3696553,SRR1777784,SRR8511711,SRR2905660,SRR1777802,SRR7004365,SRR7004363,SRR7004408,SRR7219394,SRR7004364,SRR4450246,SRR1777793,SRR7522742,SRR1777770,SRR1956786,SRR3696565,SRR3233977,SRR1777799,SRR8511710,SRR1777774,ERR4311098,SRR7993455,SRR1777771,SRR1956791,SRR1777777,SRR4084219,SRR1777779,SRR7219437,SRR1777801,SRR…
CAVGDNFNKFYF	TRAV8-3	TRAJ21	CASSLTSATGELFF	TRBV28	TRBJ2-2	2247116_JCC392_SJTRC_InfVaxBT_3_Rxn6,HC1,HHU20191105,OC96,PT1,PT_6,PT_8,PrA1801	8	80	Autoimmune disease,COVID-19,Healthy,Leukemia,Solid tumor	SRR6380561,SRR4102103,SRR7219394,SRR4084216,SRR4102109,SRR4102104,SRR7219416,SRR4102100,SRR7004369,SRR1777767,SRR4102107,SRR4102112,SRR7993532,SRR4102097,SRR4102106,SRR4084210,SRR4084222,SRR6380534,SRR3181009,SRR4102111
CAVMDSNYQLIW	TRAV1-2	TRAJ33	CASSDGSTDTQYF	TRBV6-4	TRBJ2-3	C-35,COV_013,F014,GC02,HHU20191126,IpiNivo_Mixed,PBMC_C_HD3,su010	8	13	COVID-19,Healthy,Solid tumor	SRR7993438,SRR060715,SRR7993521,SRR1777802,ERR4311049,SRR1777772,SRR7993449,SRR1777784,SRR7522736,SRR7993499,SRR6380543,SRR4450960,SRR7004358,SRR5676634,SRR7993458,SRR1956786,SRR6380533,SRR1777790,SRR1777773,SRR4450949,SRR7993439,SRR1777779,SRR060697,SRR4084211,SRR6130171,SRR7219405,SRR1777774,SRR3233982,SRR1777781,ERR4311058,ERR4311070,SRR060691,ERR4311066,SRR4102104,SRR5664216,SRR4450962,SRR638…
CAVMDSSYKLIF	TRAV1-2	TRAJ12	CASSDSSGGANEQFF	TRBV6-4	TRBJ2-1	C-3,COV_011,CPInc_NC6,NPC_SC_1807,PBMC_C_HD3,UPN19,p1_mild,su006	8	13	COVID-19,Healthy,Inflammation,Leukemia,Solid tumor	SRR7961489,SRR1777772,SRR1956788,SRR4449813,SRR4450957,SRR060690,SRR7412230,SRR1777791,SRR5664244,SRR7993509,SRR7993464,SRR4450952,SRR1777790,SRR3233982,SRR1777794,SRR7993523,SRR1777775,SRR4449755,SRR3696562,SRR060702,SRR1956791,SRR1777764,SRR060697,SRR5664226,SRR1956794,SRR7412240,ERR4311085,SRR7993502,SRR5659132,SRR7993465,SRR7993512,SRR4450953,SRR5659134,SRR8516970,SRR7961475,SRR3696559,SRR741…
CAVRDSNYQLIW	TRAV1-2	TRAJ33	CASSQDLAGGPDTQYF	TRBV4-2	TRBJ2-3	101520_Okada_C,101520_Okada_D,GC08,NPC_SC_1807,PBMC_A_HD1,PBMC_C_HD3,PEM5,p2_mild	8	9	COVID-19,Healthy,Solid tumor	SRR4449808,SRR1777772,SRR7993515,SRR8181389,SRR1777793,SRR4449749,SRR908204,SRR1777775,SRR4451086,SRR7412215,SRR1777764,SRR1956787,SRR5676665,SRR5676638,SRR4450962,SRR4449811,SRR1777786,SRR3234010,SRR1777766,SRR1777777,SRR1777781,SRR4449755,SRR4449813,SRR7219406,SRR1777785,SRR1777790,SRR4449750,SRR1777794
CVVNVNNNDMRF	TRAV10	TRAJ43	CASSRGQGRVEQYF	TRBV7-9	TRBJ2-7	108245,2010113790,2010113903,201653382,201657852,HHU20180404,HHU20180816,HHU20191029	8	11	COVID-19,Healthy
CVVTAGGTSYGKLTF	TRAV12-1	TRAJ52	CASSKPTEFYEQYF	TRBV2	TRBJ2-7	2010113790,2010113903,201651365,201653382,HHU20180404,HHU20190926,HHU20191029,HHU20191126	8	11	COVID-19,Healthy
CAASSSGGSYIPTF	TRAV23DV6	TRAJ6	CASSEGMGQPQHF	TRBV2	TRBJ1-5	2010113790,201651363,201651365,201653382,HHU20160714,HHU20180816,HHU20191029	7	11	COVID-19,Healthy	SRR1777777,SRR6380547,SRR3696590
CAESIGKLIF	TRAV5	TRAJ23	CSVGTGGTNEKLFF	TRBV29-1	TRBJ1-4	107677,18LN0110,CPIc_C2,GU0700,HSSS_219,PBMC_P3,UPN12	7	17	COVID-19,Inflammation,Leukemia,Solid tumor	SRR7993516,SRR7004358,SRR7004359,SRR4449808,SRR11802799,SRR1777787,SRR3233942,SRR3658973,SRR3233982,ERR4311099,SRR1777769,SRR7993454,SRR4449811,SRR6380552,SRR7993455,SRR4084227,SRR3658974,SRR7219394,SRR1956796,SRR5664226,SRR3658975,SRR1956787,SRR7219416,SRR6442319,SRR7412219,SRR1777795,SRR5664212,SRR4450951,SRR6442322,SRR3658976,SRR4084216,ERR4311070,SRR4084217,SRR1956783,SRR4449749,SRR1777776,SR…
CAGNYGGSQGNLIF	TRAV25	TRAJ42	CASSIRSTDTQYF	TRBV19	TRBJ2-3	10k_BEAM-T_Human_A0201_CMV_Flu_Covid_spikein_5pv2,90711,CX6,HD1,PEM20,U41,UT1	7	94	BEAM-T,COVID-19,Healthy,Inflammation,Solid tumor	SRR4450958,SRR1777793,SRR1777788,SRR4450965,SRR6442296,SRR3233982,SRR6442295,SRR5676630,SRR8181395,SRR4084221,SRR060693,SRR060696,SRR6442318,SRR5515787,SRR4449813,SRR1777775,SRR3234007,SRR3233985,SRR4084229,SRR7219411,SRR1777781,SRR5516314,SRR5516038,SRR4084227,SRR1777770,SRR060697,SRR1777767,SRR4450962,SRR1777776,SRR060727,SRR4451064,SRR060695,SRR7004366,SRR3234005,SRR7004364,SRR4102111,SRR41020…
CAGSGAGSYQLTF	TRAV25	TRAJ28	CASSLEGQASSYEQYF	TRBV5-1	TRBJ2-7	COVID_19_PBMC_BAL_donor_7,HHU20180816,N7001,UPN15,UT1,n_sp1,su006	7	7	COVID-19,Healthy,Leukemia,Solid tumor	SRR7993514,SRR4449749,SRR7412231,SRR1777788,SRR1777768,SRR3658974,SRR1956789,SRR1956787,SRR1777785,SRR7219436,SRR7004359,ERR4311079,SRR4450964,SRR1777804,SRR1777765,SRR6380546,SRR1956795,SRR1956796,SRR1777786,SRR1777766,SRR1777798,SRR4450958,SRR1777776,SRR5664235,SRR1956784,SRR1777792,SRR3658973,SRR1956785,SRR1777774,SRR1777791,SRR1777771,SRR4450962,SRR7412240,SRR1777781,SRR1956791,SRR1956793,SRR…
CAMREGDFGNEKLTF	TRAV14DV4	TRAJ48	CASSESPGNSNQPQHF	TRBV10-2	TRBJ1-5	C-35,HUP217,PEM1,PEM8,PT8,UPN1,nc_CT4	7	23	COVID-19,Healthy,Leukemia,Solid tumor	SRR1777771,SRR060707,SRR1777802,SRR060711,SRR060702,SRR3233967,SRR7993469,SRR1956785,SRR060706,SRR060708,SRR7993468,SRR4084233,SRR091632,SRR060701,SRR4084226,SRR060705,SRR065669,SRR1777794,SRR11802800,SRR060704,SRR1777778,SRR3181009,SRR4084221,SRR060725,SRR3233977,SRR060699,SRR4084225,SRR3233975,SRR060724,SRR060710,SRR065670,SRR060718,SRR060723,SRR060715,SRR4084209,SRR7993506,SRR060726,SRR091631,…
CATEGDFGNEKLTF	TRAV17	TRAJ48	CATSRVAGETQYF	TRBV15	TRBJ2-5	COV_012,GC09,H-7,NPC_SC_1807,NPC_SC_1815,PEM2,irAE_63	7	65	COVID-19,Healthy,Inflammation,Solid tumor	SRR1777773,SRR1956795,SRR1777774,SRR1777802,SRR1777781,SRR4102111,SRR5676632,SRR1777765,SRR1777794,SRR1777778,SRR4450957,SRR1956792,SRR1777788,SRR4102102,SRR1777764,SRR6380553,SRR1777770,SRR7993483,SRR1956785,SRR4102103,SRR1777767,SRR1777772,SRR1777766,SRR1956794,SRR4450954,SRR1777793,SRR4102098,SRR1956796,SRR4449749,SRR4084222,ERR4311034,SRR7219400,SRR7219405,ERR4311063,SRR1777800,SRR4102107,SRR…
CAVEGGSEKLVF	TRAV22	TRAJ57	CASSRPDSYEQYF	TRBV7-9	TRBJ2-7	2010113790,2010113903,HHU20160714,HHU20180404,HHU20180816,HHU20190926,HHU20191029	7	10	Healthy	SRR1777800,SRR1777767,SRR7004364,SRR4084225,SRR7412212,SRR4450964,SRR1777774
CAVGAGTGTASKLTF	TRAV8-3	TRAJ44	CASSLELAGGRDTQYF	TRBV5-5	TRBJ2-3	B230093,H-8,HSSS_180,MSK1344,PBMC_P3,PrA1607,su010	7	23	Autoimmune disease,Healthy,Inflammation,Solid tumor	SRR4102111,SRR4102101,SRR7993440,SRR7219417,SRR4450960,SRR7993462,SRR4451065,SRR4102095,SRR7993438,SRR7993504,SRR5664228,SRR4449813,SRR4084227,SRR4102100,SRR4102107,SRR5742648,SRR060697,SRR1777764,SRR4449755,SRR1777795,SRR3233977,SRR060696,SRR1777775,SRR3233997,SRR1956784,SRR4450954,SRR1777791,SRR7522741,SRR7993429,SRR7993495,SRR7004406,ERR4311070,SRR7993530,SRR1777773,SRR1777788,SRR7993444,SRR40…
CAVLMDSNYQLIW	TRAV21	TRAJ33	CASSDDGMNTEAFF	TRBV10-2	TRBJ1-1	CX6,E3,EM192564,PT_7,PrA1607,S34,irAE_63	7	28	Autoimmune disease,Healthy,Inflammation,Solid tumor	SRR7993520,SRR6380542,SRR6380560,SRR060700,SRR7522741,SRR5676630,SRR5664248,SRR6442312,SRR7522724,SRR7412240,SRR3500424,SRR7522727,SRR7993521,ERR4311096,SRR7522733,SRR6442304,SRR7993451,SRR7522739,SRR7004363,SRR7993517,SRR6380559,SRR7219436,SRR7004360,SRR7522736,SRR3233955,SRR5664226,SRR7522740,ERR4311097,SRR5664244,SRR7004408
CAVNRSDMRF	TRAV12-2	TRAJ43	CASSRQGSYNEQFF	TRBV6-2	TRBJ2-1	EM192566,F002,GC01,H-5,HUP213,PBMC_P6,RA_PT19	7	49	Autoimmune disease,Fraility,Healthy,Inflammation,Solid tumor	SRR4102098,SRR1777778,SRR4102105,SRR1777800,SRR1956791,SRR4102109,SRR6380544,SRR1777772,SRR5676634,SRR1777781,SRR4102107,SRR6380551,SRR1777766,SRR2678160,SRR1777773,SRR1777767,SRR6442310,SRR4102100,SRR5676630,SRR4450965,SRR4450963,SRR6380541,SRR4102106,SRR3696561,SRR1956783,SRR4102096,SRR1777804,SRR1777765,SRR4102111,SRR1777774,SRR7412217,SRR7993475,SRR1777798,SRR5676640,SRR4102102,SRR1777788,SRR…
CAVPNAGKSTF	TRAV1-2	TRAJ27	CASSPPTESYGYTF	TRBV18	TRBJ1-2	2169462_SJTRC_InfVax_3,BL5,BL9,HD4,PEM7,S149,su012	7	13	COVID-19,Healthy,Inflammation,Solid tumor	SRR4084228,SRR1777796,SRR4450961,ERR4311080,SRR1956788,SRR1777787,SRR1777767,SRR1777764,SRR4450962,SRR7412219,SRR4084236,SRR4449808,SRR1777800,SRR1777795,SRR4449755,SRR4449750,SRR1777773,SRR4084238,SRR7219394,SRR1777781,SRR4084230,SRR4450960,SRR1777772,SRR4450954,SRR1777801,SRR1777793,SRR4449749,SRR1777788,SRR4449813,SRR1777794,SRR1956790,SRR1956796,SRR7219405,SRR5664212,ERR4311053,SRR2678160,ERR…
CAVRDSNYQLIW	TRAV1-2	TRAJ33	CASSDSSGANVLTF	TRBV6-4	TRBJ2-6	C19,GC10,MM_PT16,PBMC_A_HD2,PBMC_P3,S135,p2_mild	7	9	COVID-19,Healthy,Inflammation,Myeloma,Solid tumor	SRR1956784,SRR060691,SRR060707,SRR1777794,SRR7219405,SRR5664212,SRR7993438,SRR060703,SRR060720,SRR1956786,SRR7961492,SRR1777804,SRR8516985,SRR4450965,SRR4450953,SRR6380555,SRR5742654,SRR3233987,SRR6130180,SRR5664237,SRR4102108,SRR7004408,SRR060721,SRR8516958,SRR7412232,SRR060710,SRR7993503,SRR7993445,SRR1777792,SRR11802799,SRR4084230,SRR7961495,SRR4449811,SRR060695,SRR7993439,SRR7993499,SRR060711…
CAVRDSNYQLIW	TRAV1-2	TRAJ33	CASSYSTSTDTQYF	TRBV6-2	TRBJ2-3	101520_Okada_C,C-25,COV_013,F006,OC83,P5,PBMC_P6	7	7	COVID-19,Fraility,Inflammation,Solid tumor	SRR1777770,SRR6130180,SRR4084230,SRR7412230,SRR7219437,SRR1956783,SRR1777785,SRR1777764,SRR5664212,SRR091632,SRR4450963,SRR1777766,SRR8516963,SRR1777801,SRR1777798,SRR4450961,SRR1777795,SRR060691,SRR060702,SRR060697,SRR5676628,SRR1777773,SRR5676663,SRR060699,SRR1956784,SRR1777791,SRR1777774,ERR4311047,SRR7993499,SRR060725,SRR1777800,SRR6442312,SRR060695,SRR6130179,SRR7412233,SRR1777778,SRR7993468…
CAVRSSGGSYIPTF	TRAV1-2	TRAJ6	CASSTRDSNQPQHF	TRBV19	TRBJ1-5	2169460_SJTRC_InfVax_1,COVID_19_PBMC_BAL_donor_3,GSE222448_patient7,PEM17,PEM5,UPN19,su008	7	42	COVID-19,Leukemia,Solid tumor	SRR1956796,SRR1956790,ERR4311047,SRR060721,SRR7412215,SRR060720,SRR3233987,SRR1777775,SRR7004363,SRR7219400,SRR7522739,SRR7522740,SRR8181397,ERR4311082,SRR1956794,SRR7993476,SRR4102106
CAVRYGQNFVF	TRAV22	TRAJ26	CASSREGDQPQHF	TRBV5-1	TRBJ1-5	20LN0249,COV_019,GSE222448_patient11,HC9,ICC7,MDA1_T01,MSK1302	7	23	COVID-19,Healthy,Leukemia,Solid tumor	SRR1777772,SRR1956783,SRR4450952,ERR4311049,SRR1956788,SRR1777794,SRR4084236,SRR1956785,SRR7993525,SRR4450960,SRR1777775,SRR3696563,SRR4084227,SRR4084232,SRR4449755,SRR4450961,SRR2678160,SRR4084235,SRR7219400,SRR4450949,SRR1777765,SRR1777768,SRR7004407,SRR7219406,SRR4450958,SRR4449749,SRR4449811,SRR1777800,SRR4450951,SRR7219417,SRR7219437,SRR4084229,SRR1777767,SRR7993504,SRR1777774,SRR8181397,SRR…
CILPLAGGTSYGKLTF	TRAV26-2	TRAJ52	CASSSGQAYEQYF	TRBV7-4	TRBJ2-7	BMMNC_5pv2,CPIc_C1,MSK1263,PEM20,RA_25,UPN18,irAE_63	7	31	Autoimmune disease,BEAM-T,Inflammation,Leukemia,Solid tumor
CAADGGATNKLIF	TRAV29DV5	TRAJ32	CASSERGHQETQYF	TRBV25-1	TRBJ2-5	BC10,ICC4,irAE_40,p3_mild,su007,su011	6	49	COVID-19,Inflammation,Solid tumor	SRR1777801,SRR1777774,SRR1777800,SRR1777767,SRR7993473,SRR1777781,SRR1777804,SRR4451085,SRR1777764,SRR1777788,SRR1777773,SRR1956785,SRR7993474,SRR1777795,SRR4450247,SRR3233980,SRR1777785,SRR1777797,SRR7993462,SRR1777777,SRR1777778,SRR1777802,SRR4451064,SRR1777779,SRR1777766,SRR1956794,SRR1777784,SRR1777793,SRR1777798,SRR1956792,SRR7993433,SRR4451086,SRR1956788,SRR1777775,SRR1777772,SRR7993500,SRR…
CAAGGSQGNLIF	TRAV27	TRAJ42	CASSIRSSYEQYF	TRBV19	TRBJ2-7	10k_BEAM-T_Human_A0201_CMV_Flu_Covid_spikein_5pv2,201657854,2169462_SJTRC_InfVax_3,B357818,PEM20,irAE_63	6	318	BEAM-T,COVID-19,Inflammation,Solid tumor	SRR4084209,SRR2905687,SRR5676623,SRR4450949,SRR060714,SRR6442317,SRR4084228,SRR7219415,SRR6442320,SRR6380552,SRR3233987,SRR5664248,SRR5664250,SRR4450964,SRR4450956,SRR4450954,SRR3658977,SRR060693,SRR1777781,SRR1777766,SRR6442325,SRR3233977,SRR2905711,SRR1777774,SRR3234012,SRR4102099,SRR1956796,SRR4450953,SRR11802800,SRR3658970,SRR4084215,SRR5515787,SRR5676663,SRR4102104,SRR060696,SRR6442305,SRR63…
CAASIGNFGNEKLTF	TRAV23DV6	TRAJ48	CASSPNRNTEAFF	TRBV4-2	TRBJ1-1	2010113903,COV_019,GSE222448_patient2,HD5,MM_PT16,PT4	6	16	COVID-19,Healthy,Leukemia,Myeloma,Solid tumor	SRR4084225,SRR4450960
CAEDNNARLMF	TRAV5	TRAJ31	CSARDGTGNGYTF	TRBV20-1	TRBJ1-2	201657854,BL5,CX4,HHU20190822,PEM20,RAGN740210	6	12	COVID-19,Healthy,Inflammation,Solid tumor	SRR7993459,SRR7993434,SRR1777787,SRR1777786,ERR4311094,SRR7993513,SRR4450954,SRR3233982,SRR1777798,SRR7993455,SRR1777796,SRR7993448,SRR4450246,SRR1777800,SRR1956789,SRR1777764,SRR4102111,SRR1777765,SRR4102099,SRR1777766,SRR5676630,SRR7993450,SRR1777776,SRR4449808,SRR4450957,SRR7219416,SRR1777797,ERR4311100,SRR3233980,SRR1777774,SRR7993458,SRR1956795,SRR1956787,SRR1777770,SRR1777793,SRR4449755,SRR…
CAEDNNARLMF	TRAV5	TRAJ31	CSARDRTGNGYTF	TRBV20-1	TRBJ1-2	107677,CX4,E5,PBMC_P3,PEM8,RAGN962056	6	6	COVID-19,Healthy,Inflammation,Solid tumor	SRR1777792,SRR4084234,SRR1777781,SRR5664226,SRR3658972,SRR1777774,SRR4449811,SRR7993455,SRR1956793,SRR3658970,SRR4102104,SRR7004359,SRR5664250,SRR7993525,SRR7219415,SRR4102101,SRR4084223,SRR1777778,SRR1777786,SRR1777797,SRR1777785,SRR1956787,SRR4084211,SRR3658975,SRR7993503,SRR1956788,SRR1777775,SRR1777788,SRR7993510,SRR7993514,SRR1777801,SRR11802797,SRR1777799,SRR4450960,SRR3658974,SRR3658982,SR…
CAEDNNARLMF	TRAV5	TRAJ31	CSARDSTGNGYTF	TRBV20-1	TRBJ1-2	18LN0110,BL9,H3,HHU20190822,OC83,S34	6	9	Healthy,Inflammation,Leukemia,Solid tumor	SRR1956793,SRR5664212,SRR1777795,SRR4450953,SRR3233997,SRR7993451,SRR1777781,SRR4449749,SRR4450958,SRR1777788,SRR7004363,SRR7412219,SRR4450952,SRR1777793,SRR4449811,SRR4449750,SRR1777776,ERR4311070,SRR5676643,SRR1777764,SRR1777797,SRR3233942,SRR4102097,SRR1777785,SRR1777770,SRR7219416,SRR7219394,SRR4450949,SRR1777765,SRR1777798,SRR1777786,SRR1777779,SRR1777771
CAEWDTGTASKLTF	TRAV5	TRAJ44	CASSLMPGEETQYF	TRBV5-1	TRBJ2-5	107677,201657852,201657854,90711,RAGN898219,RAGN962056	6	17	COVID-19	SRR4450247,SRR1777770,SRR7004366
CAFMGRGSTLGRLYF	TRAV24	TRAJ18	CASSFVSGTDTQYF	TRBV28	TRBJ2-3	COV_019,GU0744,IpiNivo_Mixed,NPC_SC_1810,irAE_45,su010	6	16	COVID-19,Inflammation,Solid tumor	SRR1777776,SRR5676630,SRR060690,SRR7993467,SRR4084221,SRR5664235,SRR6442309,SRR1777801,SRR7993499,SRR4084220,SRR4102111,SRR4451064,SRR4084209,SRR1777792,SRR7219417,SRR7993502,SRR7993442,SRR3233992,SRR5676663,SRR1777775,SRR1777797,SRR3233990,SRR6380552,SRR1777773,SRR4449808,SRR6380536,SRR5659134,SRR4102110,SRR7993475,SRR7993432,SRR3233997,SRR7993474,SRR1956785,SRR6442320,SRR8181389,SRR7961486,SRR1…
CALGNNDMRF	TRAV6	TRAJ43	CASSFGADNQPQHF	TRBV27	TRBJ1-5	2010113865,C16,CPIc_C4,CPIc_C5,ICC5,nc_CT8	6	17	Healthy,Inflammation,Solid tumor	SRR1777787,SRR060718,SRR060717,SRR060714,SRR060701,SRR060699,SRR060716,SRR060719,SRR065670,SRR060720,SRR060721,SRR1777798,SRR060703,SRR1777784,SRR060700,SRR7412233,SRR060726,SRR060710,SRR060708,SRR060707,SRR060712,SRR060705,SRR060706,SRR060715,SRR060702,SRR8181389,SRR060725,SRR060709,SRR060723,SRR060724,SRR7993443,SRR091632,SRR1956794,SRR060711,SRR7993503,SRR060704,SRR060722
CALSDTGNQFYF	TRAV19	TRAJ49	CASSYDSGTGELFF	TRBV6-5	TRBJ2-2	BC10,CX3,HSSS_191,HUP217,S24,irAE_63	6	12	Healthy,Inflammation,Solid tumor	SRR6380543,SRR1777766,SRR6442317,SRR6442325,SRR1777769,SRR6442319,SRR1777768,SRR1777802,ERR4311072,ERR4311061,SRR4084212,SRR7993502,SRR8181394,ERR4311074,ERR4311065,SRR7412232,SRR7219437,SRR6442318,SRR1777800,SRR7961490,SRR1777792,SRR7412216,ERR4311095,SRR6380544,SRR6442320,SRR7412214,SRR7961489,SRR4084211,SRR1956787,SRR1777764,SRR6442300,SRR1777772,ERR4311075,SRR6442292,SRR7993469,SRR7961493,SRR…
CATDYTGANSKLTF	TRAV17	TRAJ56	CASSLGLTSYEQYF	TRBV5-1	TRBJ2-7	107677,108050,2010113903,HHU20171228,HHU20180724,HHU20191105	6	14	COVID-19,Healthy	SRR1956796,SRR4449808,SRR1777800,SRR1777792,SRR060722,SRR2678160,SRR1956788,SRR7993500,SRR6380551,SRR4084223,SRR1777765,SRR1956785,SRR1777798,SRR1777784,SRR7004407,SRR1956786,SRR060709,SRR4450949,SRR7993515,SRR1956791,SRR1777793,SRR1777764
CATGLTGGGNKLTF	TRAV17	TRAJ10	CASSLGGQNYGYTF	TRBV27	TRBJ1-2	COV_015,CX8,HSSS_180,N7001,p5_severe,su014	6	25	COVID-19,Healthy,Inflammation,Solid tumor	SRR7412231,SRR7993432,SRR3233997,SRR7993454,SRR7993431,SRR1777775,SRR6442318,SRR1777804,SRR7993491,SRR1777765,SRR5664235,SRR3233995,SRR1777803,SRR1777801,SRR1777770,SRR5664226,SRR1777785,SRR5664248,SRR1777774,SRR7993482,SRR7993430,SRR7219407,SRR4084233,SRR6442316,SRR1777773,SRR7961475,SRR3234010,SRR7961486,SRR6442325,SRR1777779,SRR3234012,SRR7993481,SRR1777778,SRR4084237,SRR1777786,SRR3233945,SRR…
CAVGASKAAGNKLTF	TRAV8-3	TRAJ17	CASRRTGRNQPQHF	TRBV6-5	TRBJ1-5	C-36,COV_014,HSSS_180,NPC_SC_1802,PrA1607,UPN12	6	25	Autoimmune disease,COVID-19,Inflammation,Leukemia,Solid tumor	SRR1777800,SRR1777794,SRR7219405,SRR1777770,SRR7004363,SRR5664212,SRR7219416,SRR7004408,SRR7219417,SRR6380552,SRR1777772,SRR1777777,SRR1777778,SRR1777798,SRR7004407,SRR3658974,SRR4084222,SRR1777796,SRR1777788,SRR11802800,SRR7412219,SRR7004366,SRR4102107,SRR3233977,SRR1777766,SRR4102095,SRR3658973,SRR1777795,SRR7004364,SRR060719,SRR7993500,SRR1777774,SRR1956783,SRR091632,SRR7219400,SRR1777804,SRR1…
CAVGDDQFYF	TRAV8-3	TRAJ49	CASSQDLETQYF	TRBV3-1	TRBJ2-5	18LN0110,B357818,C-21,C-37,GC09,PT_8	6	40	COVID-19,Leukemia,Solid tumor	SRR1956785,SRR4451064,SRR8181395,SRR7993514,SRR1777799,SRR1956796,SRR6998308,SRR1777768,SRR4450962,SRR1777788,SRR1956788,SRR5659144,SRR1777796,SRR1777785,SRR7993445,SRR1777769,SRR1777765,SRR1777764,SRR7004364,SRR7412237,SRR1777775,SRR1956795,SRR6442316,SRR1777800,SRR1777766,SRR1777767,SRR4450953,SRR4450964,SRR1777784,SRR4450959,SRR1777793,SRR065669,SRR4449755,SRR1777794,SRR1777798,SRR7993503,SRR1…
CAVMDSNYQLIW	TRAV1-2	TRAJ33	CASSDSSTDTQYF	TRBV6-4	TRBJ2-3	C17,C30,COV_011,COV_015,HSSS_110,ccRCC_1	6	674	COVID-19,Healthy,Inflammation,Solid tumor	SRR6130167,SRR1777789,SRR8516973,SRR4084230,SRR5664237,SRR1777778,SRR7961475,SRR7993439,SRR4449749,SRR6380550,SRR1777790,SRR1956794,SRR6380534,SRR5664224,SRR4449813,SRR7004363,SRR4084222,SRR5659144,SRR3233982,SRR4450954,SRR1777802,SRR4449811,SRR3233967,SRR7993438,SRR11802793,SRR4449755,ERR4311073,SRR7004365,ERR4311058,SRR1777768,SRR3233997,SRR4449750,SRR1956796,SRR1777775,SRR1777793,SRR1956790,SR…
CAVMDSNYQLIW	TRAV1-2	TRAJ33	CASSERGGTDTQYF	TRBV6-4	TRBJ2-3	COV_010,HHU20191126,HUP213,PBMC_P4,PT8,nc_CT4	6	9	COVID-19,Healthy,Inflammation,Leukemia	SRR1956796,SRR8516958,SRR1956783,SRR8516954,SRR060696,SRR060700,SRR060702,SRR6380538,SRR1777767,SRR7522741,SRR4102102,SRR1956785,ERR4311077,SRR1956794,SRR7412236,SRR1777793,SRR1777790,SRR8516983,SRR6130176,SRR1777772,SRR6380550,SRR1777794,SRR7993500,SRR1956784,SRR060710,SRR7412214,SRR1956788,SRR7412230,ERR4311085,SRR5659132,ERR4311073,SRR4449755,SRR3233967,SRR1777795,SRR1777770,SRR8516972,SRR3233…
CAVMDSNYQLIW	TRAV1-2	TRAJ33	CASSGTSGSNEQFF	TRBV6-4	TRBJ2-1	6_ki0100110_CMVneg,B_ALL_p3,HSSS_219,PEM2,S22,irAE_63	6	9	Healthy,Infection,Inflammation,Leukemia,Solid tumor	SRR6130164,SRR060711,SRR060719,SRR6130171,SRR1777802,SRR1956788,SRR1956794,SRR7993439,SRR7993499,SRR6130176,SRR4450953,SRR5664244,SRR4450956,SRR091632,SRR7412240,SRR060706,SRR060709,SRR6130175,SRR060718,SRR060724,SRR060721,SRR4450954,SRR6380548,SRR6130165,SRR1777786,SRR060707,SRR060714,SRR060708,SRR060705,SRR6130174,SRR5664239,SRR7412215,SRR1777781,SRR7412236,SRR1956783,SRR4451064,SRR7522742,SRR0…
CAVMDSNYQLIW	TRAV1-2	TRAJ33	CASSYSSGANVLTF	TRBV6-2	TRBJ2-6	AS01,COV_013,COV_028,HUP213,PBMC_C_HD3,S34	6	10	Autoimmune disease,COVID-19,Healthy,Inflammation	SRR1777799,SRR060701,SRR7412215,ERR4311057,SRR1777776,SRR7993494,SRR1777802,SRR7412216,SRR4450959,SRR7219394,SRR3233977,SRR6380538,SRR060699,SRR060693,SRR8181397,SRR4450965,SRR060706,SRR1777791,SRR1777786,SRR7219415,SRR7993454,SRR4451086,SRR6380547,SRR7993449,SRR4450957,SRR060719,SRR7412237,ERR4311058,SRR6380559,SRR5664242,SRR5659144,SRR1777798,SRR5676634,ERR4311045,SRR065670,SRR4450962,SRR566423…
CAVMDSSYKLIF	TRAV1-2	TRAJ12	CASSELAGGPDTQYF	TRBV6-1	TRBJ2-3	2247116_JCC392_SJTRC_InfVaxBT_3_Rxn6,C-35,C236,COV_011,GC02,PBMC_A_HD2	6	7	COVID-19,Healthy,Infection,Solid tumor	SRR11802800,SRR1777789,SRR8516959,SRR8516977,SRR7219416,SRR4450965,SRR7412219,SRR060696,SRR7412240,SRR8516958,SRR7412215,SRR7961490,SRR4449813,SRR7412233,SRR7219400,SRR060716,SRR060725,SRR8516971,SRR7961492,SRR1777794,SRR8516960,SRR7219406,SRR8516961,SRR4451085,SRR7993441,SRR060691,SRR060706,SRR7412214,SRR5676621,SRR8516979,SRR3696588,SRR6380555,SRR1777788,SRR060694,SRR7993496,SRR8516984,SRR17777…
CAVMDSSYKLIF	TRAV1-2	TRAJ12	CASSYSTSGGNEQFF	TRBV6-2	TRBJ2-1	BL1,C-16,GSE222448_patient13,N7001,PBMC_C_HD3,ccRCC_1	6	9	COVID-19,Healthy,Inflammation,Solid tumor	SRR1777781,SRR7219437,SRR1777791,SRR7219394,SRR1777796,SRR1777766,SRR6380547,SRR7412214,SRR5676626,SRR6380549,SRR1777793,SRR1956791,SRR1777764,SRR1777779,SRR3696560,SRR3233992,SRR1777771,SRR4450951,SRR5676656,SRR1777795,SRR4450962,SRR1956783,SRR1956790,SRR5664221,SRR1777794,SRR1777785,SRR6380550,SRR7993516,SRR1956787,SRR1777775,SRR7412232,SRR1777772,SRR1777778,SRR1777788,SRR6130182,SRR7412233,SRR…
CAVMDSSYKLIF	TRAV1-2	TRAJ12	CSAREREYEQYF	TRBV20-1	TRBJ2-7	B_ALL_p3,C-35,C33,COV_013,HSSS_110,MM_PT15	6	15	COVID-19,Healthy,Inflammation,Leukemia,Myeloma	SRR1777801,SRR4450962,SRR6380547,SRR1956790,SRR1777770,SRR7412240,SRR060690,SRR1956788,SRR7993494,SRR1956789,SRR6380551,SRR1956794,SRR4084238,SRR7993473,SRR7993445,SRR1777797,SRR1777799,SRR091632,SRR7412215,SRR5659136,SRR1777796,SRR6130185,SRR3233987,SRR1777798,SRR5664239,SRR6380555,SRR1777774,SRR7004357,SRR7993439,SRR1777789,SRR4450954,SRR060706,SRR1777779,SRR060716,SRR4084230,SRR1777785,SRR6380…
CAVNKDSSYKLIF	TRAV12-2	TRAJ12	CASSLAGGGTEAFF	TRBV5-1	TRBJ1-1	BL11,C19,COV_015,GU0715,PT_4,UPN24	6	13	COVID-19,Healthy,Inflammation,Leukemia,Solid tumor	SRR8359201,SRR4450962,SRR7993491,SRR6442317,SRR6442319,SRR1956784,SRR1956783,SRR7961493,SRR1777792,SRR7993513,SRR7993499,SRR7961487,SRR5659144,SRR7993446,SRR6442312,SRR7993503,SRR6380547,SRR7993430,SRR1777764,SRR3181009,SRR7993447,SRR4102097,SRR7993434,SRR3696590,SRR1956794,SRR1777781,SRR1777773,SRR1777791,SRR1777794,SRR7993529,SRR7004365,SRR4084223,SRR3696592,SRR4450949,SRR7961495,SRR6442316,SRR…
CAVQDLETSGSRLTF	TRAV20	TRAJ58	CASSARTGELFF	TRBV9	TRBJ2-2	201651365,BL1,COV_009,UPN19,p3_mild,su008	6	13	COVID-19,Inflammation,Leukemia,Solid tumor	SRR3696562,SRR7219400,SRR7219411,ERR4311087,SRR3233990,SRR060692,SRR3233947,SRR7993444,SRR3696560,SRR4450949,SRR1777775,SRR7993530,SRR7993442,SRR1956796,SRR3233992,SRR7993469,SRR4449749,SRR8181389,SRR7412215,SRR4449813,SRR1777801,ERR4311091,SRR1777795,ERR4311089,SRR1956783,ERR4311092,SRR1777785,ERR4311086,SRR1956790,SRR7004365,SRR1777773
CAVRDPGFGNVLHC	TRAV3	TRAJ35	CASSSSTEAFF	TRBV7-9	TRBJ1-1	B230498,B231260,F014,GC04,PT_1,S134	6	53	Healthy,Solid tumor	SRR7004364,SRR1777793,SRR7993453,SRR7993445,SRR3233977,SRR7961488,SRR4449808,SRR1777777,SRR7961486,SRR7961490,SRR7961487,SRR1956793,SRR1777764,SRR7961492,SRR7961493,SRR1956783,SRR6442320,SRR3658971,SRR3233942,SRR6442302,SRR4102099,SRR4449755,SRR6442317,SRR1956791,SRR4450956,SRR4084216,SRR7004407,SRR1777774,SRR5664224,SRR7961475,SRR7004365,SRR8516973,SRR7961489,SRR6442321,SRR6442322,SRR3233987,SRR…
CAVRDSNYQLIW	TRAV1-2	TRAJ33	CASSDGTGGNEQFF	TRBV6-4	TRBJ2-1	BL3,B_ALL_p3,C-35,ERS3,NPC_SC_1808,U45	6	34	COVID-19,Inflammation,Leukemia,Solid tumor	SRR6130168,SRR6130164,SRR8516957,SRR7993478,SRR060724,SRR4449813,SRR1777772,SRR1777770,SRR7993525,SRR7993440,SRR5742654,SRR1777786,SRR1777781,SRR060723,SRR1777784,ERR4311055,ERR4311078,SRR4450949,SRR7993438,SRR7993519,SRR5664242,SRR1777797,SRR4449755,SRR1777766,SRR6130167,SRR1956793,SRR1956794,SRR060711,SRR4084222,SRR5659130,SRR7412214,SRR7412216,SRR1956783,SRR7412239,SRR7993435,SRR7993503,SRR613…
CAVRDSNYQLIW	TRAV1-2	TRAJ33	CASSDNSGANVLTF	TRBV6-4	TRBJ2-6	COV_028,F014,H2,HSSS_110,OC83,S22	6	6	COVID-19,Healthy,Inflammation,Solid tumor	SRR8516958,SRR1956784,SRR1956796,SRR4450965,SRR1777775,SRR4450958,SRR091632,SRR4449813,SRR4449811,SRR1777776,SRR7412237,ERR4311058,SRR11802799,SRR3696567,SRR4450952,ERR4311078,ERR4311073,SRR060702,SRR7993464,SRR4102102,SRR4450949,SRR7412236,SRR1956794,SRR7004365,SRR4450962,SRR1777791,SRR4450960,SRR060712,SRR6130177,SRR1777798,SRR5664224,SRR4450953,SRR060699,SRR1777774,SRR7993494,SRR1956790,SRR195…
CAVRDSNYQLIW	TRAV1-2	TRAJ33	CASSEGNTGELFF	TRBV6-4	TRBJ2-2	C-4,COV_013,PBMC_A_HD3,PEM2,S134,SC5v2_humanPBMCs_5Kcells_Connect_single_channel	6	6	BEAM-T,COVID-19,Healthy,Solid tumor	ERR4311072,SRR4450953,SRR6130162,SRR4450964,SRR4449813,SRR1777790,SRR5676655,SRR1777795,SRR1777764,SRR1956794,SRR7961475,SRR4450949,SRR1777784,SRR7004369,SRR4449808,SRR6380534,SRR7993454,SRR4450965,SRR1777771,SRR7961486,SRR6130179,SRR1777793,SRR1777794,ERR4311049,SRR7993442,SRR1777779,SRR4449749,SRR3233987,SRR4450956,SRR1777781,SRR1777772,SRR6380533,SRR7993519,SRR1956784,SRR908202,SRR4450958,SRR6…
CAVRDSNYQLIW	TRAV1-2	TRAJ33	CASSELAGGTDTQYF	TRBV6-1	TRBJ2-3	2247115_JCC392_SJTRC_InfVaxBT_2_Rxn5,C30,COV_009,COV_013,GC02,PBMC_C_HD4	6	7	COVID-19,Healthy,Solid tumor	SRR4450955,SRR8181389,SRR4450958,SRR8516989,SRR8516960,SRR8516949,SRR5664237,SRR7219405,SRR8516957,SRR7961486,SRR7412233,SRR8516980,SRR4450960,SRR7412237,SRR8516978,SRR8516964,SRR6380533,SRR8516966,SRR3233987,SRR6130162,SRR6130178,SRR1777772,SRR4084210,SRR8516976,SRR4102096,SRR7412239,SRR5659130,SRR5676623,SRR4450962,SRR7522727,SRR6130177,SRR1777774,SRR7993494,SRR4102108,SRR7522733,SRR7522741,SRR…
CAVRDSNYQLIW	TRAV1-2	TRAJ33	CASSGTSGSTDTQYF	TRBV6-4	TRBJ2-3	COV_012,COV_013,GC02,GC08,NPC_SC_1807,OVA1	6	16	COVID-19,Solid tumor	SRR1777791,SRR7412237,SRR060722,SRR5664212,ERR4311045,SRR1777798,SRR6130175,SRR4450964,SRR8516978,SRR7412230,SRR6130164,SRR4449749,SRR5659136,SRR4450961,SRR7412231,SRR060721,SRR060690,SRR7412240,SRR7993440,SRR4449750,SRR6998312,SRR5664237,SRR4449811,SRR6380536,SRR6380534,SRR4450955,SRR2905658,SRR8516988,SRR1777793,SRR7412241,SRR060710,SRR7993439,SRR4450954,SRR6130165,SRR8516979,SRR6380552,ERR4311…
CAVRDSNYQLIW	TRAV1-2	TRAJ33	CASSYGTSGYEQYF	TRBV6-2	TRBJ2-7	B5,COV_013,ERS4,HCA_F_Imm13086136,HUP213,U35	6	9	COVID-19,Healthy,Inflammation	ERR4311058,SRR7993439,SRR060723,SRR060724,SRR2905672,SRR6442316,SRR1777790,SRR1777775,SRR7993532,SRR4102111,SRR1777767,SRR4450958,SRR1956791,SRR1777772,SRR1956784,SRR1777787,SRR1777776,SRR7993443,SRR060707,SRR5664239,SRR1956786,SRR7412230,SRR1777779,SRR1777796,SRR7993454,SRR7993455,SRR1777797,SRR4451086,SRR2905690,SRR4449750,SRR1956796,SRR1956788,SRR1956790,SRR4449811,SRR1777791,SRR7004366,SRR799…
CAVRDSNYQLIW	TRAV1-2	TRAJ33	CASSYRDTGELFF	TRBV6-2	TRBJ2-2	2247115_JCC392_SJTRC_InfVaxBT_2_Rxn5,B_ALL_p3,COV_013,COV_025,He_2020,PBMC_P6	6	7	COVID-19,Healthy,Inflammation,Leukemia	SRR1777778,SRR4450960,SRR7993521,SRR5676640,SRR4449749,SRR6442320,SRR1777790,SRR1777773,SRR1777769,SRR7522724,SRR5664212,SRR1956784,SRR1777801,SRR4102110,ERR4311058,SRR6380543,SRR7993486,SRR6380547,SRR6130174,SRR4449811,SRR6380550,SRR1777788,SRR11802799,SRR6998306,SRR7004358,SRR7412219,SRR5676623,SRR11802800,SRR7993519,SRR1777786,SRR6380549,SRR4102105,SRR5664220,SRR3233942,SRR5676651,SRR4102095,S…
CAVRDSNYQLIW	TRAV1-2	TRAJ33	CSARGLAGYEQYF	TRBV20-1	TRBJ2-7	C30,COV_013,HSSS_191,NPC_SC_1806,PBMC_C_HD4,U5	6	18	COVID-19,Healthy,Inflammation,Solid tumor	SRR3181009,SRR5664212,SRR7961475,SRR6442310,SRR7412219,SRR1956796,SRR7961486,SRR2905658,SRR1777788,SRR4450959,SRR5676643,SRR4102108,SRR1777767,SRR4084212,SRR060697,SRR3233985,SRR1777802,SRR1777785,SRR060709,SRR065669,SRR1956785,SRR7961474,SRR3234012,SRR1777791,SRR6130164,SRR7961493,SRR060700,SRR7219405,SRR4450963,SRR4450957,SRR1777793,SRR060706,SRR7004366,SRR1956786,SRR7961490,SRR4449749,SRR40842…
CAVRGSGGSYIPTF	TRAV1-2	TRAJ6	CAIGTGDSNQPQHF	TRBV10-3	TRBJ1-5	COV_009,HSSS_110,LRS3,PEM1,S134,S22	6	11	COVID-19,Healthy,Inflammation,Solid tumor	SRR1777795,SRR1777765,SRR4449749,SRR7219417,SRR1777802,SRR1956787,SRR2678160,SRR060715,SRR1777801,SRR1777764,SRR1956789,SRR1777774,SRR4102095,SRR3696562,SRR4449813,SRR1777800,SRR060724,SRR4102106,SRR1777775,SRR1956790,SRR7219400,SRR1777787,SRR1777773,SRR1777776,SRR1956795,SRR1777779,SRR1956793,SRR6380559,SRR1956792,SRR060727,SRR1956784,SRR1777803,SRR1777798,SRR1956796,SRR1777778,SRR060706,SRR1777…
CAYRSEGGAQKLVF	TRAV38-2DV8	TRAJ54	CASSIQGRGTEAFF	TRBV19	TRBJ1-1	COV_002,HD5,MSK1263,N7001,PEM11,UT1	6	18	COVID-19,Healthy,Solid tumor	SRR7219416,SRR7219437,SRR060701,SRR060702,SRR5664226,SRR060699,SRR3696572,SRR060703,SRR060700,SRR060704,SRR3696570,SRR7961495,SRR1777765,SRR7004363,SRR4084210,SRR7219436,SRR3234005,SRR065669,SRR7961493,SRR6442316,SRR2678160,SRR7961475,SRR1777779
CIVRVGGDSWGKLQF	TRAV26-1	TRAJ24	CASSSLNTEAFF	TRBV27	TRBJ1-1	20LN0249,2169462_SJTRC_InfVax_3,EM192566,HSSS_191,PEM15,irAE_63	6	244	Autoimmune disease,COVID-19,Inflammation,Leukemia,Solid tumor	SRR1777794,SRR1777765,SRR1777764,ERR4311070,SRR7993434,SRR1777767,SRR1777803,SRR1956787,SRR1777770,SRR7993479,SRR1777797,SRR1777796,SRR7993441,SRR7993487,SRR4449755,SRR4450964,SRR7993454,SRR2678160,SRR4450958,SRR1777776,SRR3181009,ERR4311045,SRR1777800,SRR7412214,SRR7961492,SRR1956785,SRR1777781,SRR7004366,SRR5676643,SRR1777798,SRR7412233,ERR4311072,SRR1956791,SRR1777774,SRR1777778,SRR7993509,SRR…
CVVNPTDKLIF	TRAV12-1	TRAJ34	CASSGQGAYEQYF	TRBV9	TRBJ2-7	GSE222448_patient2,He_2020,MM_PT6,PFI_104,PT5,UPN10	6	10	Healthy,Infection,Leukemia,Myeloma,Solid tumor	SRR1777791,SRR1777792,ERR4311039,SRR1777803,SRR6998312,SRR4084237,SRR1777798,SRR1777775,SRR1777770,SRR5659134,SRR7993526,SRR6380539,SRR1777774,SRR1777795,SRR3233997,SRR4084213,SRR1777776,SRR6380556,SRR5676649,SRR3696570,SRR5659132,SRR7993523,SRR1777768,SRR1777788,SRR1777767,SRR4084226,SRR4084209,SRR7993448,SRR1777781,SRR3696561,SRR4084228,SRR5659144,ERR4311034,SRR5664220,SRR1777801,SRR1777785,SRR…
CAASDGNKLVF	TRAV13-1	TRAJ47	CASSQGTGELFF	TRBV12-4	TRBJ2-2	90711,CPInc_NC2,S33,U41,nc_CT3	5	26	COVID-19,Healthy,Inflammation	SRR1956788,SRR4450247,SRR1777793,SRR4449750,SRR11802800,SRR1777795,SRR7993525,SRR11802799,SRR7993478,SRR4450965,SRR1777771,SRR7993482,SRR4450952,SRR11802794,SRR1777796,SRR4449749,SRR2905682,SRR11802798,SRR7993435,SRR1777778,SRR7993481,SRR4449755,SRR11802797,SRR1777786,SRR4449811
CAASFNQGGKLIF	TRAV13-1	TRAJ23	CASSPGPNYEQYF	TRBV7-6	TRBJ2-7	201657263,2169462_SJTRC_InfVax_3,CX6,PEM15,UPN12	5	67	COVID-19,Healthy,Leukemia,Solid tumor	SRR060720,SRR060711,SRR060698,SRR1777770,SRR060724,SRR1777803,SRR1777790,SRR1777771,SRR7993509,SRR060702,SRR060722,SRR7993434,SRR060705,SRR1777786,SRR4450954,SRR060725,SRR2678160,SRR1777791,SRR060714,SRR1777769,SRR1777775,SRR060699,SRR1777793,SRR060721,SRR1777781,SRR1777764,SRR1777768,SRR1777789,SRR7412215,SRR1777795,SRR060703,SRR060715,SRR060701,SRR1777784,SRR091631,SRR060710,SRR060726,SRR060716…
CAASGGFGNEKLTF	TRAV29DV5	TRAJ48	CASSAGDYGYTF	TRBV9	TRBJ1-2	2169461_SJTRC_InfVax_2,2169462_SJTRC_InfVax_3,2247114_JCC392_SJTRC_InfVaxBT_1_Rxn4,COVID_19_PBMC_BAL_donor_3,p2_mild	5	17	COVID-19	SRR4449749,SRR1777784,SRR1777797,SRR7004367,SRR4449811,SRR1956796,SRR4450954,SRR1956784,SRR1956787,SRR1777802,SRR4449755,SRR1777764,SRR7004407
CAASIGNFGNEKLTF	TRAV23DV6	TRAJ48	CASSPARNTEAFF	TRBV4-2	TRBJ1-1	EM192566,HHU20180404,PEM11,irAE_62,su012	5	19	Autoimmune disease,Healthy,Inflammation,Solid tumor
CAASINQGGKLIF	TRAV13-1	TRAJ23	CASSRGPNYEQYF	TRBV7-6	TRBJ2-7	2247115_JCC392_SJTRC_InfVaxBT_2_Rxn5,2247116_JCC392_SJTRC_InfVaxBT_3_Rxn6,C16,N5TEST,PEM15	5	23	COVID-19,Healthy,Solid tumor	SRR1777767,ERR4311053,SRR6380554,SRR1777793,ERR4311045
CAASSNQGGKLIF	TRAV13-1	TRAJ23	CASSLGPNYEQYF	TRBV7-6	TRBJ2-7	20LN0249,ICC2,MDA1_T02,PEM20,UPN12	5	44	Leukemia,Solid tumor	SRR1777785,SRR1777796,SRR1777794,SRR1956787,SRR1777774,SRR1956784,SRR1777777,SRR1777767,SRR1777776,SRR1777797,ERR4311053,SRR1777772,SRR1777778,SRR7993509,SRR1777773,SRR1777800,SRR1777790,SRR7993463,SRR7993433,SRR1956788,ERR4311049,SRR2678160,SRR1777766,SRR1777801,SRR7004407,ERR4311085,SRR8181389,SRR7004406,SRR060727,SRR1777764,SRR1777788,SRR060699,SRR1777793,SRR7004363
CAELFTGGGNKLTF	TRAV5	TRAJ10	CASSLGGPEQYF	TRBV7-2	TRBJ2-7	C-26,NPC_SC_1807,OH15,S158,nc_CT3	5	8	Aging,COVID-19,Healthy,Solid tumor	SRR1777769,SRR1956792,SRR1956785,SRR6442316,SRR6442325,SRR6442319,SRR6442320,SRR1956796,SRR4450949,SRR1777774,SRR1777803,SRR1777775,SRR1777781,SRR7004364,SRR4084218,SRR4084221,SRR4084233,SRR4084234,SRR1777801,SRR4102097,SRR1777773,SRR4084215,SRR1777767,SRR4084209,SRR1777772,SRR6442317,SRR4084230,SRR4084236,SRR4102106,SRR4084224,SRR4084238,SRR4450952,SRR7993501,SRR6442318,SRR1777776,SRR1777798,SRR…
CAESIAGTASKLTF	TRAV5	TRAJ44	CSASPGGGNEQFF	TRBV20-1	TRBJ2-1	C18,MSK1344,PEM2,RA_PT19,nc_CT8	5	6	Autoimmune disease,Healthy,Solid tumor	SRR065670,SRR1777766,SRR060701,SRR7961475,SRR7993470,SRR1777764,SRR7993520,SRR1777779,SRR4450954,SRR060704,SRR4451085,SRR060694,SRR1956791,SRR1777778,SRR1777794,SRR1777802,SRR1777774,SRR060696,SRR060721,SRR7961490,SRR1777788,SRR4102108,SRR060695,SRR7961474,SRR1777789,SRR1777776,SRR060708,SRR4450949,SRR1956784,SRR4450951,SRR7993506,SRR060718,SRR060703,SRR1777799,SRR7993498,SRR060702,SRR4451086,SRR…
CAESIGKLIF	TRAV5	TRAJ34	CSVGTGGTNEKLFF	TRBV29-1	TRBJ1-4	COV_002,PBMC_P3,PEM2,PEM20,PrA1607	5	40	Autoimmune disease,COVID-19,Inflammation,Solid tumor	SRR3658976,SRR6442296,SRR4084228,SRR1777801,SRR7993434,SRR7993455,SRR7993478,SRR6442311,SRR8296381,SRR4084229,SRR5676630,SRR7993503,SRR1777796,SRR4450956,SRR3233942,SRR1777765,SRR4449808,SRR1956790,SRR4084235,ERR4311099,SRR6442302,SRR1777781,SRR7993454,SRR1777767,SRR6442314,SRR8359193,SRR3234012,SRR1956786,SRR1956788,SRR3233985,SRR3658971,SRR7993508,SRR1956783,SRR7004406,SRR4450958,SRR7993487,SRR…
CAESNARLMF	TRAV5	TRAJ31	CASSLEGGGYEQYF	TRBV7-9	TRBJ2-7	B3,C-24,GC07,GC09,PT_8	5	8	COVID-19,Solid tumor	SRR7961475,SRR060699,SRR1777766,SRR1777790,SRR065670,SRR1777799,SRR1777785,SRR3233975,SRR7219394,SRR4450951,SRR7993509,SRR1777802,SRR3181009,SRR6380552,SRR6380551,SRR7993475,SRR7961487,SRR060701,SRR3658975,SRR1956795,SRR4102106,SRR1956786,SRR060702,SRR1956784,SRR060704,SRR7004363,SRR7004365,SRR1777801,SRR7993504,SRR5664233,SRR3233977,SRR1777772,SRR1777765,SRR6380533,SRR4450246,SRR060703,SRR060700
CAFNAGGTSYGKLTF	TRAV24	TRAJ52	CASSLDYYSNQPQHF	TRBV7-2	TRBJ1-5	COV_011,GSE222448_patient7,HSSS_219,PEM5,UPN19	5	53	COVID-19,Inflammation,Leukemia,Solid tumor	SRR7993428,SRR1777775,SRR7993476,SRR7993433,SRR1777801,SRR1777785,SRR7219417,SRR7219400,SRR7993429,SRR7004407
CAGLRSNDYKLSF	TRAV25	TRAJ20	CASSLDLNEKLFF	TRBV5-5	TRBJ1-4	101520_Okada_A,2010113894,ICC3,U5,irAE_45	5	33	Healthy,Inflammation,Solid tumor	SRR5676656,SRR3181009,SRR1777804,SRR060715,SRR7993496,SRR7219437,SRR060714
CAGMDSSYKLIF	TRAV1-2	TRAJ12	CASSDRDTGELFF	TRBV6-4	TRBJ2-2	GC10,GU0744,PrA1505,PrA1607,nc_CT2	5	7	Autoimmune disease,Healthy,Solid tumor	SRR3233987,SRR5664230,SRR7993524,SRR1777776,SRR5664248,SRR7993525,SRR7219415,SRR4451064,SRR1777788,SRR1777794,SRR7993502,SRR1777770,SRR6130179,SRR7412239,SRR1956789,SRR5676630,SRR4102103,SRR7993515,SRR6380556,SRR1777793,SRR7993464,SRR091632,ERR4311045,SRR7993519,SRR7993498,SRR7993521,SRR8516963,SRR6380549,SRR7993494,SRR1956785,SRR4449813,SRR7993466,SRR7004363,SRR7993516,SRR060705,ERR4311047,SRR74…
CAIEGGGNKLTF	TRAV12-3	TRAJ10	CASSLAGGNTEAFF	TRBV12-4	TRBJ1-1	D492,HHU20180816,PBMC_P3,PrA1607,p1_mild	5	42	Autoimmune disease,COVID-19,Healthy,Inflammation	SRR1777789,SRR1777797,SRR7993435,SRR4449749,SRR7004406,SRR4450949,SRR4450956,SRR7961487,SRR7993474,SRR1956790,SRR6380552,SRR1777790,SRR7993514,SRR3233985,SRR7993434,SRR1777781,SRR4450965,SRR4450953,SRR3233987,SRR4450958,SRR7993471,SRR7993472,SRR1777788,SRR4450952,SRR3696572,SRR7961489,SRR1777796
CALSEETSGSRLTF	TRAV19	TRAJ58	CASSYGGQPYGYTF	TRBV6-5	TRBJ1-2	BMMNC_5pv2,MSK1263,N5TEST,PEM16,su012	5	11	BEAM-T,Solid tumor	ERR4311099,SRR7993532,SRR7219436,SRR6380543,SRR3696568,SRR1956792,SRR7961495,SRR7412230,SRR7961486,SRR3500424,SRR3233942,SRR5664239,SRR4450953,SRR5664240,SRR7993434,SRR7993446,SRR4450955,SRR1777777,SRR1777795,SRR1777764,SRR1777784,SRR1777773,SRR7993504,SRR5676658,SRR8516960,SRR1956789,SRR7961488
CATVPRMDSSYKLIF	TRAV17	TRAJ12	CASSLIGVSSYNEQFF	TRBV7-9	TRBJ2-1	20LN0249,2169462_SJTRC_InfVax_3,GC01,GU0744,RB-P1	5	13	COVID-19,Leukemia,Solid tumor	SRR1777781,SRR4450952,SRR1777804,SRR1777765,SRR1777774,SRR7219407,SRR7219417,SRR4450956,SRR4450957,SRR1777802,SRR4450954,SRR1777798,SRR1777800,SRR1777784,SRR7219400,SRR1777803,SRR1777791,SRR1777775,SRR7219394,SRR1777795,SRR8181389,SRR1777770,SRR1777768,SRR2678160,SRR4450955,SRR1777801,SRR1777772,ERR4311075,ERR4311093,SRR1777785,ERR4311061,SRR1777787,SRR1777794,SRR1777797,SRR8181395,SRR1777771,SRR…
CAVGADSGYSTLTF	TRAV8-3	TRAJ11	CASRISYEQYF	TRBV6-2	TRBJ2-7	BC11,COV_011,IPIHNSC118,UT1,su012	5	12	COVID-19,Solid tumor	SRR1777801,SRR1777770,SRR1777779,SRR1777767,SRR4450954,SRR1777785,SRR7993451,SRR7219394,SRR7993525,SRR5664248,SRR1777794,SRR7412231,SRR7961487,SRR7993522,SRR1777788,SRR1777797,SRR1777777,SRR1777781,SRR1777773,SRR7412239,SRR1777766,SRR3233972,SRR1777803,SRR3233970,SRR3233952,SRR1777774,SRR1777772,SRR4450964,SRR1777784,SRR5664235,SRR4102111,SRR060698,SRR7993515,SRR1777776,SRR7993504
CAVGDNFNKFYF	TRAV8-3	TRAJ21	CASSRTSATGELFF	TRBV28	TRBJ2-2	B_ALL_p2,GC09,HC1,PEM17,PT_6	5	26	Healthy,Leukemia,Solid tumor	SRR7993450,SRR7993432,SRR7993428,SRR4102103,SRR7993469,SRR7993507,SRR1777767,SRR4102096,SRR4102099,SRR7993468,SRR4102108,SRR7993473,SRR4102098,SRR6380533,SRR7993431,SRR7993475,SRR4102100,SRR3181009,SRR7993436,SRR7993439,SRR7993471,SRR4102101,SRR7993466,SRR7993433,SRR7993470,SRR7993443,SRR7004406,SRR4102105,SRR7993429,SRR7219400,SRR4102109,SRR7993476,SRR4102112,SRR4102107,SRR7993430,SRR7993434,SRR…
CAVGSSNDYKLSF	TRAV8-3	TRAJ20	CASSLGPNTEAFF	TRBV12-3	TRBJ1-1	2169460_SJTRC_InfVax_1,HSSS_180,PEM20,PrA1607,U35	5	7	Autoimmune disease,COVID-19,Inflammation,Solid tumor	SRR4084235,SRR3233985,SRR3233952,SRR4449811,SRR6442317,SRR4450960,SRR1777767,SRR4450952,SRR4451065,SRR11802799,SRR6380554,SRR1777799,SRR3658975,SRR7993437,SRR1956783,SRR1777772,SRR060723,SRR4449755,SRR5664250,SRR1956793,SRR7993436,SRR060697,SRR4084228,SRR1777777,SRR060711,SRR7219406,SRR7961486,SRR7412240,SRR4449817,SRR1777794,SRR5664212,ERR4311061,SRR4450965,SRR1777785,SRR7004366,SRR1777791,SRR17…
CAVMDSNYQLIW	TRAV1-2	TRAJ33	CSARDREYEQYF	TRBV20-1	TRBJ2-7	GC04,PEM15,PEM17,UT2,p3_mild	5	5	COVID-19,Solid tumor	SRR11802799,SRR4450951,SRR1777796,SRR6130168,SRR1956784,SRR1777798,SRR4450956,SRR1777790,SRR7993500,SRR1777794,SRR7993455,SRR7993491,SRR6380557,SRR1956785,SRR1777781,SRR1777769,SRR1956792,SRR1777793,SRR7412215,SRR5664248,SRR6442292,SRR7993493,SRR6380547,SRR7004365,SRR7993522,SRR4450965,SRR1777797,SRR1777776,SRR060698,SRR060727,SRR7993484,SRR065669,SRR1777768,SRR7993449,SRR6130176,SRR7993441,SRR44…
CAVMDSNYQLIW	TRAV1-2	TRAJ33	CSARGLAGNEQFF	TRBV20-1	TRBJ2-1	2247115_JCC392_SJTRC_InfVaxBT_2_Rxn5,B230723,COV_001,GC08,IpiNivo_Mixed	5	7	COVID-19,Solid tumor	SRR7993530,SRR060724,SRR6130178,SRR7993501,SRR4450954,SRR1956793,SRR1777772,SRR1777791,SRR1956784,SRR065670,ERR4311095,SRR7993472,SRR5664244,SRR5742654,SRR7004365,SRR1956788,SRR4102110,SRR060727,SRR7993435,SRR1777767,SRR6130179,SRR1777781,SRR1777786,SRR7993516,SRR6130177,SRR6380547,SRR1777789,SRR060703,SRR7412214,SRR7993498,SRR060701,SRR1956787,SRR1777779,SRR4450952,SRR7961474,SRR4450247,SRR17778…
CAVMDSSYKLIF	TRAV1-2	TRAJ12	CASSDGQGADTQYF	TRBV6-4	TRBJ2-3	COV_010,COV_025,PBMC_C_HD3,Seshadri02,nc_CT6	5	8	COVID-19,Healthy	SRR7993440,SRR4450951,SRR8181389,SRR4449811,SRR7219411,ERR4311057,SRR7961474,SRR1777800,SRR5659144,SRR1777784,SRR5659134,SRR4450960,SRR5659130,SRR1777801,SRR1777793,SRR7993478,SRR7522736,SRR7412239,SRR1777803,SRR060691,SRR1777768,SRR5659132,SRR1777802,SRR5664230,SRR11802799,SRR5664242,SRR8516979,SRR1777779,SRR060712,SRR7993526,SRR4450955,SRR1956786,SRR4450952,SRR7993454,SRR6130182,SRR1956793,SRR0…
CAVMDSSYKLIF	TRAV1-2	TRAJ12	CASSDSTGGADTQYF	TRBV6-4	TRBJ2-3	B5,COV_010,COV_011,OC83,UPN19	5	6	COVID-19,Leukemia,Solid tumor	SRR6130181,SRR1956790,SRR1777791,SRR7993498,SRR7993503,SRR1956791,SRR7993527,SRR7993457,SRR1777802,SRR11802793,SRR1777794,SRR4084238,SRR6130162,SRR11802800,SRR1956787,SRR7961488,SRR4450949,SRR7961486,SRR7961475,SRR5664239,SRR8516973,SRR6130182,SRR1956785,SRR4451065,SRR7412230,SRR1777770,SRR11802796,SRR4450960,SRR4450965,SRR4450961,SRR4450246,SRR11802794,SRR7961489,SRR6130179,SRR1777784,SRR7993516…
CAVMDSSYKLIF	TRAV1-2	TRAJ12	CASSDSTSGADTQYF	TRBV6-4	TRBJ2-3	B231260,B_ALL_h2,C-16,ICC1,p1_mild	5	13	COVID-19,Leukemia,Solid tumor	SRR5664212,SRR1956786,SRR1956784,SRR6130180,SRR11802800,SRR7412219,SRR6380549,SRR4450956,SRR060703,SRR7961474,SRR4449755,SRR4450954,SRR1777790,SRR060702,SRR1777796,SRR1777776,SRR060721,SRR1777774,SRR7993494,SRR060704,SRR4450949,SRR1956794,SRR060701,SRR1956787,SRR7412218,SRR7961489,SRR1777771,SRR5664239,SRR7412230,SRR7961486,SRR5664230,SRR6130181,SRR4450955,SRR060719,SRR5659130,SRR5659144,SRR17778…
CAVMDSSYKLIF	TRAV1-2	TRAJ12	CASSDSTSGGDTQYF	TRBV6-4	TRBJ2-3	101520_Okada_C,IpiNivo_Resistant,MSK1263,PBMC_A_HD2,PEM12	5	5	Healthy,Solid tumor	SRR1956783,SRR5664244,SRR5659134,SRR4449808,SRR1777779,SRR4450956,SRR7004358,SRR4449811,SRR4450957,SRR11802799,SRR060691,SRR060697,SRR1777803,SRR7219437,SRR6130176,SRR6130179,SRR060693,ERR4311055,SRR8181389,SRR7412231,SRR5659130,SRR060692,SRR060694,SRR4450954,SRR4450955,SRR7412240,SRR11802800,SRR6130177,SRR060696,SRR6130167,SRR1777787,SRR5659136,SRR1777781,SRR1777774,SRR7004363,ERR4311080,SRR7412…
CAVMDSSYKLIF	TRAV1-2	TRAJ12	CASSDSTSGGNEQFF	TRBV6-4	TRBJ2-1	18LN0132,C16,COV_009,COV_010,COV_011	5	7	COVID-19,Healthy,Leukemia	SRR1777786,SRR1777795,SRR7412215,SRR3500424,SRR7219437,SRR7993490,SRR8181389,SRR1777766,SRR1777770,SRR3233982,SRR6130176,SRR4449811,SRR7004407,SRR060702,SRR060720,SRR7993440,SRR6130179,SRR4084226,SRR4450957,SRR5664237,SRR7004358,SRR060722,SRR5659134,SRR060718,SRR7993439,ERR4311080,SRR5664224,SRR1777765,SRR7993504,SRR1777788,SRR7219415,SRR1777776,SRR7412239,SRR1777791,SRR065670,SRR7219416,SRR79934…
CAVMDSSYKLIF	TRAV1-2	TRAJ12	CASSDTSGSTDTQYF	TRBV6-4	TRBJ2-3	H-5,PBMC_A_HD2,PBMC_P3,S33,Seshadri02	5	8	COVID-19,Healthy,Inflammation	SRR1956784,SRR7993439,SRR7993503,SRR1777765,SRR8516985,SRR3233987,SRR4102110,SRR7004365,SRR065670,SRR6380550,SRR4450964,SRR4450952,SRR4102098,SRR3233997,SRR1956785,SRR4450246,SRR4449808,SRR4449813,SRR091632,SRR4449755,SRR1777775,SRR5664237,SRR5659136,SRR7993514,SRR7219437,SRR5664244,SRR5676632,SRR2905658,SRR1956783,SRR060721,SRR7412240,SRR1956787,SRR060710,SRR6380549,SRR3233977,SRR1777795,SRR4449…
CAVMDSSYKLIF	TRAV1-2	TRAJ12	CASSELAGGYNEQFF	TRBV6-1	TRBJ2-1	COV_010,HSSS_219,PBMC_A_HD1,PT1,ccRCC_1	5	10	COVID-19,Healthy,Inflammation,Leukemia,Solid tumor	SRR5664239,SRR1777772,SRR060711,SRR3233982,SRR060709,SRR8516979,SRR060717,SRR6130170,SRR4450954,SRR1777768,SRR4450955,SRR7522724,SRR1777778,SRR060723,SRR8516982,SRR1777775,SRR7993448,SRR060722,SRR1777794,SRR8516949,SRR3233992,SRR3233942,SRR1956783,SRR060718,SRR6380549,SRR7412219,SRR4450951,SRR7219394,SRR4450949,SRR7412241,SRR5676630,SRR7993518,SRR7993435,SRR1956796,SRR060725,SRR060710,SRR5664212,…
CAVMDSSYKLIF	TRAV1-2	TRAJ12	CASSETSGGADTQYF	TRBV6-1	TRBJ2-3	10k_PBMC_5pv2_nextgem_Chromium_X,C799,CPIc_C5,PrA1607,su009	5	13	Autoimmune disease,BEAM-T,Infection,Inflammation,Solid tumor	SRR1777790,SRR7961486,SRR1777766,SRR4084218,ERR4311047,ERR4311057,SRR7993494,ERR4311100,SRR7961489,SRR4449750,SRR4449811,SRR8516952,SRR8516948,SRR8516985,SRR060694,SRR4102095,SRR7412231,SRR7993499,SRR7961488,SRR7412215,SRR6380550,SRR7219416,SRR1777789,SRR1777768,SRR7961495,SRR7993519,SRR5659136,SRR7412240,SRR7219394,SRR1777787,SRR6380549,SRR1777778,SRR1777795,SRR7004358,SRR7993502,SRR8516951,SRR7…
CAVMDSSYKLIF	TRAV1-2	TRAJ12	CASSETSGGTDTQYF	TRBV6-4	TRBJ2-3	COV_009,NPC_SC_1806,U41,ccRCC_1,p2_mild	5	6	COVID-19,Inflammation,Solid tumor	SRR7961490,SRR5664212,SRR1777775,SRR4450956,SRR1777787,SRR7412214,SRR7993497,SRR4450955,SRR4449750,SRR11802800,SRR4084227,SRR7993526,SRR4450959,SRR1777779,SRR1956784,SRR4450962,SRR7961475,SRR7004358,SRR060712,SRR4450954,SRR1777796,SRR1777791,SRR060705,SRR1956791,SRR4450952,SRR7961489,SRR4449813,SRR060702,SRR1777802,SRR060700,SRR7961486,SRR7412232,SRR7412240,SRR4450958,SRR3500424,SRR1956794,SRR799…
CAVMDSSYKLIF	TRAV1-2	TRAJ12	CASSYSDTGELFF	TRBV6-2	TRBJ2-2	B1,COV_019,E2,PBMC_A_HD2,PrA1505	5	10	Autoimmune disease,COVID-19,Healthy,Solid tumor	SRR4102106,SRR3658974,SRR7993514,SRR3658982,SRR11802799,SRR4102111,SRR6380547,SRR1777801,SRR7993465,SRR5664237,SRR6380534,SRR3696574,SRR1777797,SRR1777800,SRR5664212,SRR3233942,SRR7004363,SRR6442296,SRR1956787,SRR7219437,SRR4450246,SRR6130181,SRR7412237,SRR7993448,SRR6380562,SRR1956796,SRR6442294,SRR1777770,SRR7412213,SRR7522721,SRR1956788,SRR3234010,SRR4450960,SRR6380536,SRR6380550,SRR3234012,SR…
CAVPGGATNKLIF	TRAV1-2	TRAJ32	CASSVGQGTYEQYF	TRBV9	TRBJ2-7	90711,B5,BL5,irAE_45,irAE_63	5	29	COVID-19,Inflammation	SRR1956783,SRR6442324,SRR1956793,SRR6442320,SRR1777794,SRR7219436,SRR4450961,SRR060710,SRR1777800,SRR7993519,SRR7004363,SRR7961489,SRR060720,SRR5659130,SRR1777769,SRR1777797,SRR7961495,SRR4449817,SRR1956787,SRR7961474,SRR7961493,SRR6442309,SRR1777767,SRR060711,SRR4084225,SRR1777768,SRR6442318,SRR1777798,SRR4450965,SRR4450957,SRR7961488,SRR1777784,SRR1777764,SRR4451065,SRR4102097,SRR1956796,SRR644…
CAVPSGNTPLVF	TRAV21	TRAJ29	CASSLRAGRNTEAFF	TRBV11-1	TRBJ1-1	108050,201657263,MM_PT3,MM_PT7,UPN1	5	7	COVID-19,Leukemia,Myeloma	SRR7412214,SRR4084233,SRR8516961,SRR8516967,SRR1777778,SRR1777797,SRR8516983,SRR4084229,ERR4311081,SRR1777795,SRR4084237,SRR7219405,SRR8516977,SRR8516953
CAVRDSNYQLIW	TRAV1-2	TRAJ33	CASSDSGGATDTQYF	TRBV6-4	TRBJ2-3	101520_Okada_C,10k_BEAM-T_Human_A2402_EBV_CMV_spikein_5pv2,COV_011,COV_020,U34	5	6	BEAM-T,COVID-19,Inflammation,Solid tumor	SRR6130177,SRR4449811,SRR7219437,SRR1777776,SRR1777790,SRR5664244,SRR4450964,SRR4450953,SRR7412240,SRR7993500,SRR1777777,SRR4450965,SRR8181389,SRR7993504,SRR4450949,SRR1777764,SRR1956787,SRR4450961,SRR7993514,SRR7993493,SRR6130176,SRR4449755,SRR4450951,SRR5742654,SRR6380547,SRR1777781,SRR060692,SRR060694,SRR7412233,SRR1777795,SRR3500424,SRR1777787,SRR1777770,SRR6130178,SRR6130179,SRR4450960,SRR79…
CAVRDSNYQLIW	TRAV1-2	TRAJ33	CASSDSSGGTDTQYF	TRBV6-4	TRBJ2-3	GC08,PBMC_C_HD3,S33,melanoma_K409,p2_mild	5	7	COVID-19,Healthy,Inflammation,Solid tumor	SRR7993428,SRR1777768,SRR7993464,SRR7993493,SRR060701,SRR1956791,SRR7961475,SRR1777790,SRR6130166,SRR1777802,SRR060704,SRR060706,SRR8516958,SRR4102106,SRR060700,SRR060714,SRR1956785,SRR4449811,SRR7993435,SRR3696562,SRR7219407,SRR060711,SRR7993454,SRR1956793,SRR1777789,SRR11802800,SRR1777771,SRR1956787,SRR1777776,SRR060705,SRR7993502,SRR6380548,SRR060717,SRR4449749,SRR7412237,SRR1777766,SRR060695,…
CAVRDSNYQLIW	TRAV1-2	TRAJ33	CASSEGDSSYEQYF	TRBV6-1	TRBJ2-7	COV_010,COV_028,MSK1263,PEM12,PrA1505	5	7	Autoimmune disease,COVID-19,Solid tumor	SRR1777788,SRR8516988,SRR8516964,SRR8516947,SRR1777786,SRR4084221,SRR7412215,SRR1777767,SRR8516965,SRR5664244,SRR1777796,SRR7004365,SRR5664212,SRR7004357,SRR7961489,SRR4450964,SRR6380535,SRR5676630,SRR1777781,SRR1777774,SRR4449817,SRR1777793,SRR1777765,SRR7412233,SRR8516986,SRR8516963,SRR1777801,SRR1956788,SRR4449808,SRR1777775,SRR4450955,SRR7412239,SRR7961475,SRR060709,SRR8516981,SRR8516954,SRR1…
CAVRDSNYQLIW	TRAV1-2	TRAJ33	CASSETSGSTDTQYF	TRBV6-4	TRBJ2-3	E2,HSSS_110,PBMC_P3,U41,nc_CT2	5	6	Healthy,Inflammation,Solid tumor	SRR1777795,SRR5664221,SRR4450959,SRR7993442,SRR4450962,SRR060725,SRR4450965,SRR5676630,SRR4451064,SRR1777769,SRR7412215,SRR7993439,SRR1777804,SRR1777803,SRR7993445,SRR4450954,SRR7522733,SRR7993532,SRR7993494,SRR1777779,SRR1777799,SRR4450961,SRR4449755,SRR5664242,SRR1956796,SRR1777765,SRR1956790,SRR1777768,SRR4449811,SRR7004365,SRR7412216,SRR8516982,SRR1777801,SRR1956785,SRR1956791,SRR1777791,SRR1…
CAVRPIIQGAQKLVF	TRAV20	TRAJ54	CASSQKRHWWGYTF	TRBV4-1	TRBJ1-2	2010113790,HHU20160714,HHU20180404,HHU20191029,HHU20191126	5	5	Healthy
CAVYYGQNFVF	TRAV3	TRAJ26	CASSFQGYTEAFF	TRBV28	TRBJ1-1	B357818,C-7,F007,LRS3,p7_HD	5	100	COVID-19,Fraility,Healthy,Solid tumor	SRR1777777,SRR3658976,SRR6380552,SRR7219416,SRR4102109,SRR3233982,SRR1777795,SRR4102097,SRR1956792,SRR6442291,SRR6442293,SRR6442300,SRR6442301,SRR6380551,SRR3658972,SRR7004363,SRR4449813,SRR1956787,SRR1777778,SRR3658970,SRR1956788,SRR1777779,SRR1956790,SRR1956794,SRR6442297
CAYRIRYNNNDMRF	TRAV38-2DV8	TRAJ43	CASSPPDKYEQYF	TRBV7-9	TRBJ2-7	2010113790,201651365,HHU20180816,HHU20190926,HHU20191126	5	6	COVID-19,Healthy	SRR6442310,SRR1777803,SRR1777781
CAYRSPLTGNQFYF	TRAV38-2DV8	TRAJ49	CASSPPRGPLHF	TRBV28	TRBJ1-6	C-27,C-37,CX7,HSSS_180,NPC_SC_1807	5	6	COVID-19,Healthy,Inflammation,Solid tumor	SRR1777803,SRR1777800,SRR3233982,SRR6380533,SRR6380534,SRR3233980,SRR1777764,SRR4102096,SRR7412234,SRR1777802,SRR3233972,SRR1777770,SRR1956786,SRR3233977,SRR3233970,SRR1777773,SRR4451064
CGTESGFGNVLHC	TRAV30	TRAJ35	CASSLRTLWKGLWKGSTEAFF	TRBV5-1	TRBJ1-1	108050,201657852,HHU20160714,HHU20171228,HHU20190926	5	5	COVID-19,Healthy
CILRGAGGTSYGKLTF	TRAV26-2	TRAJ52	CASSLQGANYGYTF	TRBV27	TRBJ1-2	101520_Okada_A,HHU20180404,ICC7,PEM20,irAE_45	5	10	Healthy,Inflammation,Solid tumor	SRR1777774,SRR4450954,ERR4311065,SRR2678160,SRR7219417,SRR1777779,SRR7993498,SRR1956792,SRR7993463,SRR1777794,ERR4311053,SRR1777768,SRR4450952,SRR1777798,SRR8181397,ERR4311061,SRR7219406,SRR1777781,ERR4311075,SRR1777784,SRR7993468,SRR1956794,SRR1777767,SRR4450958,SRR1777764,ERR4311058,SRR1956796,SRR4449808,SRR7993519,ERR4311049,SRR8181394,SRR4450953,SRR1777772,SRR5676630,SRR7219407,SRR7219437,SRR…
CVVFMDTGRRALTF	TRAV12-1	TRAJ5	CASRDGELFF	TRBV6-2	TRBJ2-2	AS01,N7001,PEM2,UPN12,UPN19	5	8	Autoimmune disease,Leukemia,Solid tumor	ERR4311097,SRR4449808,SRR5676661,SRR1777766,SRR4450246,SRR1777771,SRR4450962,SRR1777781,SRR7219436,SRR5676630,SRR7004359,SRR4449811,SRR1777769,SRR6380536,SRR4450958,SRR7993516,SRR4450954,SRR5664248,SRR5676634,SRR7219394,SRR4450964,SRR4449755,SRR1777784,SRR7219416,SRR1956790,SRR4450965,SRR1777793,SRR1777776,SRR7219406,SRR4450953,SRR1777764,SRR4450952,SRR4084230,ERR4311061,SRR7219411,SRR1777792,SRR…
CVVLYSTLTF	TRAV12-1	TRAJ11	CASSLALGETQYF	TRBV5-1	TRBJ2-5	COV_010,CPIc_C7,CPInc_NC2,CPInc_NC6,U44	5	5	COVID-19,Inflammation	SRR3696560,SRR1777768,SRR1777787,SRR3696553,SRR1777791,SRR7993442,SRR1777804,SRR1777785,SRR1777795,SRR1777793,SRR3696565,SRR4449817,SRR1777765,SRR1777799,SRR4450954,SRR1956785,SRR11802795,SRR4450949,SRR3233987,SRR1777776,SRR1777781,SRR1777767,SRR7412239,SRR1956794,SRR1956790,SRR7004407,SRR1956783,SRR4450955,SRR4449811,SRR4450246,SRR1956787,SRR1777786,SRR1777789,SRR1777801,SRR1777772,SRR11802796,S…
CVVNKGSSASKIIF	TRAV12-1	TRAJ3	CASSEGASNQPQHF	TRBV6-1	TRBJ1-5	D511,J09835,J09836,J10625,Seshadri02	5	6	COVID-19,Healthy	ERR4311053,SRR065669,SRR7219417,SRR3233992,SRR4449817,SRR7993514
CVVSPKAAGNKLTF	TRAV10	TRAJ17	CASSRGVFPIRTGGPEAFF	TRBV4-1	TRBJ1-1	2010113790,201651363,201653382,HHU20191105,HHU20191126	5	7	COVID-19,Healthy
CAAGNDYKLSF	TRAV23DV6	TRAJ20	CASSLWGESNQPQHF	TRBV7-4	TRBJ1-5	2010113865,CPIc_C1,HN_P34,IpiNivo_Resistant	4	5	Healthy,Inflammation,Solid tumor
CAAKGGYSTLTF	TRAV13-1	TRAJ11	CASSQDSGGNTEAFF	TRBV4-2	TRBJ1-1	20LN0249,C19,EM192566,GSE222448_patient2	4	4	Autoimmune disease,Healthy,Leukemia,Solid tumor	SRR6442316,SRR4450247,SRR6442317,SRR6442319,SRR6442318,SRR6442320,SRR7004407,SRR6442325
CAANSGGGADGLTF	TRAV13-1	TRAJ45	CASRSGLAGTDTQYF	TRBV6-5	TRBJ2-3	10k_PBMC_5pv2_nextgem_Chromium_X,COV_007,COV_009,PBMC_C_HD1	4	9	BEAM-T,COVID-19,Healthy	SRR7993465,SRR1777791,SRR1777790,SRR1777769,SRR1777768,SRR1777771,SRR1777789,SRR1777792,ERR4311078,SRR1777799,SRR7412212,SRR7993471,SRR1777772,SRR7993463,SRR1777786,SRR7219417,SRR1777784,SRR7993526,SRR7993464,SRR7993466,SRR7993468,SRR7219400
CAARGAQKLVF	TRAV29DV5	TRAJ54	CASSPTSGSTDTQYF	TRBV3-1	TRBJ2-3	AR44,B_ALL_h2,C-18,PFI_79	4	4	COVID-19,Infection,Inflammation,Leukemia	SRR5664244,SRR5676658,SRR5676649,SRR1777794,SRR7004358,SRR5664235,SRR1956794,SRR1777771,SRR11802799,SRR6442325,SRR3696588,SRR6442318,SRR1777788,SRR7993532,SRR5371353,SRR1777773,SRR4084230,SRR1777799,SRR6442317,SRR6442297,SRR1777774,SRR1956787,SRR4449808,SRR1777793,SRR3696561,SRR4449810,SRR1777784,SRR5664248,SRR060703,SRR5676628,SRR060704,SRR060699,SRR4449755,SRR7412240,SRR1777775,SRR5676647,SRR32…
CAARNNNARLMF	TRAV5	TRAJ31	CASSLGTSNEQFF	TRBV5-1	TRBJ2-1	C-18,ERS1,H-11,NPC_SC_1806	4	43	COVID-19,Healthy,Solid tumor	SRR1777800,SRR4450247,SRR1956783,SRR7993473,SRR7004407,SRR7993439,SRR1777803,SRR1956784,SRR1777764,SRR1777802,SRR4449817,SRR1956794,SRR1777794,SRR7412233,SRR7993445,SRR7993459,SRR1777774,SRR4084228,SRR1777768,SRR1956788,SRR4450246,SRR4102111,SRR4451085,SRR1777799,SRR091632,SRR5664226,SRR5676643,SRR7993503,SRR4450965,SRR1777767,SRR4084221,SRR7993436,SRR1777793,SRR4450963,SRR4449755,SRR4450954,SRR4…
CAARSGGSNYKLTF	TRAV29DV5	TRAJ53	CASSVARSTSTDTQYF	TRBV9	TRBJ2-3	BC11,COV_015,HSSS_110,TIL4071	4	15	COVID-19,Inflammation,Solid tumor	SRR7993510,SRR7993512,SRR7219411,SRR1956795,SRR7993515,SRR7219415
CAASARGGSQGNLIF	TRAV29DV5	TRAJ42	CASSLRGNQPQHF	TRBV7-2	TRBJ1-5	C19,U35,nc_CT3,nc_CT6	4	4	Healthy,Inflammation	SRR4084227,SRR4084225,SRR7993445,SRR4451065,SRR7004407,SRR065670,SRR4449810,SRR7993520,SRR1956793,SRR1956794,SRR1777772,SRR7993509,SRR7993453,SRR1777781,SRR3233977,SRR5664244,SRR4450957,SRR1777767,SRR4450954,SRR5664228,SRR1777790,SRR1956796,SRR065669,SRR7961475,SRR7993430,SRR4450961,SRR4450958,SRR4450962,SRR4449808,SRR4451064,SRR6998312,SRR11802799,SRR7412213,SRR1777771,SRR1777769,SRR060707,SRR56…
CAASGGSQGNLIF	TRAV29DV5	TRAJ42	CSSQEGGYGYTF	TRBV29-1	TRBJ1-2	B_ALL_p3,H-11,PEM8,RAGN962056	4	6	COVID-19,Healthy,Leukemia,Solid tumor	SRR1956785,SRR4450956,SRR1777764,SRR1777793,SRR1777796,SRR3233952,SRR7993516,SRR1777779,SRR1777777
CAASINQGGKLIF	TRAV13-1	TRAJ23	CASSSGPNYEQYF	TRBV7-6	TRBJ2-7	GSE222448_patient7,HC9,MDA1_T02,MSK1263	4	159	Healthy,Solid tumor	SRR060703,SRR7993494,SRR060727,SRR060726,SRR060721,SRR060725,SRR7004408,SRR6442317,SRR060722,SRR7993513,SRR7004363,SRR7993509,SRR1777779,SRR7993521,SRR065669,SRR7993518,SRR065670,SRR060707,SRR6442325,SRR1777765,SRR6380554,SRR060724,SRR091631,SRR1777764,SRR060710,SRR060698,SRR1956791,SRR091632,SRR3181009,SRR060704,SRR1777798,SRR060717,SRR7004406,SRR060716,SRR060723,SRR6442318,SRR060699,SRR060701,S…
CAASKGGQKLLF	TRAV13-1	TRAJ16	CASSSRTSGVRNEQFF	TRBV9	TRBJ2-1	C-28,HD2,OH17,PrA1505	4	9	Aging,Autoimmune disease,COVID-19,Healthy	SRR7993454,SRR4102095,SRR7219436,SRR4102107,SRR1777766,SRR1956783,SRR6380549
CAASKGSGTYKYIF	TRAV13-1	TRAJ40	CASSLGQGDTQYF	TRBV11-3	TRBJ2-3	J10886,J10888,J14205,J21854	4	7	COVID-19	SRR7961488,SRR4102112,SRR060692,SRR060693,SRR6442319,SRR060695,SRR6442325,SRR4102110,SRR4102103,SRR6442320,SRR4102100,SRR4102098,SRR6442316,SRR6442318
CAASNQGGKLIF	TRAV12-2	TRAJ23	CAVLTVITDTQYF	TRBV10-3	TRBJ2-3	2010113903,201651365,HHU20180816,HHU20190926	4	9	COVID-19,Healthy
CAATFSGGYNKLIF	TRAV13-1	TRAJ4	CASSLSSTDTQYF	TRBV27	TRBJ2-3	HD3,HD5,NPC_SC_1807,NPC_SC_1815	4	5	Healthy,Solid tumor	SRR1777774,SRR1956793,SRR4450954,SRR4450962,SRR7412239,SRR1777778,SRR1956786,SRR6442305,SRR1777790,SRR1956796,SRR5659136,SRR5664218,SRR4450949,SRR1777797,SRR7412238,SRR6442300,SRR8516957,SRR4449749,SRR1777775,SRR4450247,SRR4450958,SRR4450956,SRR8516965,SRR1777764,SRR5664242,SRR4450960,SRR4450964,SRR7219407,SRR6442290,SRR7522741,SRR3233987,SRR1777802,SRR6442310,SRR8516988,SRR4449813,SRR1777777,SRR…
CAAYSGTYKYIF	TRAV29DV5	TRAJ40	CASSPRGPDTQYF	TRBV7-9	TRBJ2-3	EM192566,HD3,NPC_SC_1811,irAE_63	4	6	Autoimmune disease,Healthy,Inflammation,Solid tumor	SRR7993462,SRR3234012,SRR7993474,SRR091632,SRR7961495,SRR1777770,SRR7993522,SRR1777794,SRR7993523,SRR7993447,SRR5742662,SRR5676658,SRR7219436,SRR7412215,SRR5664242,SRR7961486,SRR3233972,SRR3696556,SRR3233942,SRR1956796,SRR060698,SRR060720,SRR7993495,SRR3233997,SRR1777800,SRR1777774,SRR1777764,SRR7993499,SRR1956791,SRR060707,SRR060705,SRR060715,SRR1777772,SRR3696555,SRR3696564,SRR1956785,SRR369655…
CAEEGKGSNYKLTF	TRAV13-2	TRAJ53	CASKSAPGSTEAFF	TRBV4-1	TRBJ1-1	2010113790,2010113903,HHU20160714,HHU20191029	4	4	Healthy
CAEKASGTYKYIF	TRAV13-2	TRAJ40	CASSVEGGNTIYF	TRBV9	TRBJ1-3	101520_Okada_D,COV_015,MDA1_T05,N7001	4	7	COVID-19,Solid tumor	SRR4102098,SRR4450247,SRR3696588,SRR1777797,SRR1777769,SRR1777789,SRR7004363,SRR7993464,SRR3696549,SRR1777796,SRR7993450,SRR1777779,SRR7004366,SRR7004407,SRR7412212,SRR1777788,SRR7993497,SRR3696574,SRR3696575,SRR4450954,SRR1777791,SRR1777778,SRR1777795,SRR1777800,SRR4449755,SRR3696572,SRR3696593,SRR7004364,SRR7993498,SRR4102112,SRR1777794,SRR1777801,SRR7993475,SRR1777799,SRR3181009,SRR1777766,SRR…
CAESTGKLIF	TRAV5	TRAJ37	CSVGSGGTNEKLFF	TRBV29-1	TRBJ1-4	AS01,C17,GC02,GSE222448_patient11	4	46	Autoimmune disease,Healthy,Solid tumor	SRR1777798,SRR1777771,SRR6442316,SRR6442325,SRR1777770,SRR1956784,SRR6442320,SRR1956795,SRR6380536,SRR6442314,SRR7993521,SRR7993428,SRR5664226,SRR6442317,SRR4084238,SRR4084231,SRR4449749,SRR1956790,SRR5742646,SRR4102109,SRR1777777,ERR4311041,SRR1956794,SRR1777778,SRR4084228,SRR4084232,SRR7412231,SRR5676663,SRR7004359,SRR6442318,SRR1956787,SRR7993516,SRR4450964,SRR5676661,SRR4450961,SRR1777766,SRR…
CAEYSSASKIIF	TRAV5	TRAJ3	CASSQSPGGTQYF	TRBV14	TRBJ2-3	107677,CPIc_C2,PEM14,PEM5	4	7	COVID-19,Inflammation,Solid tumor	SRR3658977,SRR1777801,SRR1777774,SRR1777797,SRR4084209,ERR4311100,SRR7993449,SRR1777790,SRR3658972,SRR8516959,SRR7993510,SRR6442312,SRR4449755,SRR1956787,SRR7993461,SRR1777791,SRR1777789,SRR6442287,SRR6442309,SRR6442313,SRR7993450,SRR7993516,SRR7993458,SRR4102099,SRR4102105,SRR7993503,SRR6380554,SRR1777792,SRR7004359,SRR1777775,SRR6442289,SRR7004366,SRR1956785,SRR7993447,SRR7522733,SRR1777764,SRR…
CAFMGYNNNDMRF	TRAV24	TRAJ43	CASSFRGTGELFF	TRBV28	TRBJ2-2	ICC5,MSK1263,RA_25,UPN8	4	33	Autoimmune disease,Leukemia,Solid tumor	SRR4450960,SRR1777766,SRR4450962,SRR1777790,SRR7993518,SRR1777788,SRR7004406,SRR908202,SRR6442292,SRR7004363,SRR6442325,SRR4102109,SRR8181397,SRR6442305,SRR6442290,SRR908204,SRR4102103,SRR1956789,SRR3233987,SRR4449749,SRR1777772,SRR1777775,SRR1777767,SRR1777798,SRR2905711,SRR6442316,SRR8359187,SRR7219437,SRR6442300,SRR4450247,SRR2905712,SRR1777773,SRR1777796,SRR1777770,SRR1777794,SRR1777765,SRR79…
CAFMKHVASGGSNYKLTF	TRAV38-1	TRAJ53	CAWKASGNTIYF	TRBV30	TRBJ1-3	HD4,LRS4,N7001,PT_6	4	5	COVID-19,Healthy,Solid tumor	SRR060704,SRR060703,SRR7219411,SRR1777797,SRR7219415,SRR060712,SRR7993493,SRR1777777,SRR060700,SRR060702,SRR091631,SRR1777798,SRR7219407,SRR060701,SRR060699
CAFMKHVASGGSNYKLTF	TRAV38-1	TRAJ53	CAWKGVGNTIYF	TRBV30	TRBJ1-3	10k_PBMC_5pv2_nextgem_Chromium_X,B_ALL_p1,MM_PT3,PEM15	4	4	BEAM-T,Leukemia,Myeloma,Solid tumor	SRR6380536,SRR7993448,SRR3181009,SRR4450952,SRR4084226
CAFSSSNTGKLIF	TRAV24	TRAJ37	CASSQDRLTGGYTF	TRBV4-1	TRBJ1-2	H-2,MDA1_T01,PEM2,nc_CT4	4	18	Healthy,Solid tumor	SRR1777775,SRR8181389,SRR1777772,SRR1777765,SRR1777798,SRR3233957,SRR1777774,SRR1777766,SRR1777794,SRR7993516,SRR3233955,SRR1777773,SRR1777778,SRR1777797,SRR1777785,SRR7993533,SRR7219406,SRR7993463,SRR1777801,SRR1777802,SRR7993468,SRR7219407,ERR4311058,SRR1777770,SRR1777787,SRR1777788,SRR8296380,SRR7993508,SRR8181394,SRR7219405,SRR1777800
CAFWMDSSYKLIF	TRAV24	TRAJ12	CASSLGGQGGYTF	TRBV28	TRBJ1-2	C-19,GC02,NPC_SC_1815,PT_7	4	6	COVID-19,Solid tumor	SRR4449750,SRR6380559,SRR7412238,SRR1777784,SRR6380560,SRR1777788,SRR4450247
CAGGYGGSQGNLIF	TRAV20	TRAJ42	CASSQDRGDSPLHF	TRBV5-4	TRBJ1-6	2010113865,MSK1344,PEM3,p5_severe	4	21	COVID-19,Healthy,Solid tumor	SRR4084212,ERR4311070,SRR1777797,SRR4084226,SRR4084217,SRR1777798,SRR4084223,SRR7219417,SRR8516960,SRR3234000,SRR6380546,SRR4084216,SRR3500424,SRR3234002,SRR3233967,SRR6380545,SRR2678160
CAGRGDNAGNMLTF	TRAV25	TRAJ39	CAWSVLGSGANVLTF	TRBV30	TRBJ2-6	B7,CX7,GSE222448_patient4,PT_6	4	4	COVID-19,Healthy,Solid tumor	SRR1777776,SRR7004363,SRR4102098,SRR4450961,SRR1777773,SRR6442295,SRR1777775,SRR7004406,SRR7412212,ERR4311071,SRR4102104,SRR5664235,SRR1777787,SRR1777795,SRR3696554,ERR4311060,SRR1956794,SRR1777803,SRR4102112,SRR7412233,SRR4450960,SRR4451085,SRR6442292,SRR4450964,SRR1777800,SRR4102110,SRR1777786,SRR7412231,SRR7004365,SRR4450965,SRR6442296,SRR3696574,SRR1777771,SRR6442294,SRR1777777,SRR1777764,SRR…
CAIRSGGYNKLIF	TRAV12-3	TRAJ4	CASSEGQAYEQYF	TRBV2	TRBJ2-7	HSSS_191,PEM19,PEM20,UPN12	4	6	Inflammation,Leukemia,Solid tumor	SRR1777785,SRR1777776,SRR7004364,SRR7993437,SRR4102107,SRR1777770,SRR1777774,SRR1777772,SRR1777765,SRR6442295,SRR1777797,SRR4084227,SRR3233942,SRR1777781,SRR1777775,SRR6442296,SRR1777787,SRR1777764,SRR4449749,SRR091632,SRR1956793,SRR1956794,SRR6380546,SRR1777773,SRR1777788,SRR1777798,SRR1777800,SRR6442294,SRR4449813,SRR060727,SRR1777801,SRR1777803,SRR1777802,SRR1777795,SRR7993519,SRR7993502
CALADGQKLLF	TRAV6	TRAJ16	CAWSVTGGTEAFF	TRBV30	TRBJ1-1	COV_007,COV_012,H-8,MM_PT2	4	4	COVID-19,Healthy,Myeloma	SRR060694,SRR065669,SRR7993430,SRR4450960,SRR1777801,SRR060712,SRR6442318,SRR060691,SRR1777772,SRR6442317,SRR1777796,SRR060696,SRR3181009,SRR060692,SRR1777774,SRR1777790,SRR1777764,SRR4450247,SRR7993437,SRR4451065,SRR1777779,SRR1777775,SRR1777767,SRR6442295,SRR6442311,SRR4450963,SRR4450958,SRR4450951,SRR6442296,SRR6380547,SRR7004365,SRR7004407,SRR060695,SRR6442294,SRR7961489,SRR6442325,SRR6442316…
CALIGFGNVLHC	TRAV9-2	TRAJ35	CASSYSRTGGGYGYTF	TRBV6-5	TRBJ1-2	20LN0264,MSK1302,PrA1801,PrABX254_ST	4	5	Autoimmune disease,Leukemia,Solid tumor	SRR7961475,SRR1777766,SRR4450965,SRR1777764,SRR7961486,SRR1777779,SRR1777776,SRR7993520,SRR7961493,SRR3233982,SRR7993458,SRR1777799,SRR1777767,SRR7993467,SRR7993446,SRR1777771,SRR4450961,SRR7412240,SRR5664226,SRR1777774,SRR1777772,SRR4084223,SRR7961488,SRR3234010,SRR5664218,SRR1777795,SRR7961487,SRR7993445,SRR3696581,SRR4449755,SRR7961495,SRR1956787,SRR7993456,SRR7412241,SRR1956784,SRR3696570,SRR…
CALSDHNYGQNFVF	TRAV19	TRAJ26	CASSEGQGNSPLHF	TRBV9	TRBJ1-6	2247116_JCC392_SJTRC_InfVaxBT_3_Rxn6,PEM9,UPN19,su010	4	19	COVID-19,Leukemia,Solid tumor	SRR1777771,SRR1777775,SRR4449813,SRR1777781,SRR7004364,SRR7993492,SRR1777779,SRR1777797,SRR1777789,SRR1777794,SRR3233972
CALSDNAGNMLTF	TRAV9-2	TRAJ39	CASSLGTGELFF	TRBV5-6	TRBJ2-2	C30,S158,S24,p6_severe	4	86	COVID-19,Healthy,Inflammation,Solid tumor	SRR4450958,SRR6442322,SRR5676626,SRR7961475,SRR1777803,SRR7961488,SRR7993477,SRR4450954,SRR7993520,SRR1777768,SRR4084237,SRR4450960,ERR4311071,SRR5676621,SRR7004363,SRR7993529,SRR5659144,SRR1777794,SRR4450246,SRR4451064,SRR1956785,SRR1956793,SRR1777775,SRR4450963,SRR1777795,SRR1956787,SRR7961492,SRR6442321,SRR7961493,SRR1777764,SRR1777777,SRR1777778,SRR1777788,SRR3181009,SRR1777796,SRR1777765,SRR…
CALSEAGYGGSQGNLIF	TRAV19	TRAJ42	CSARDPSGIATGELFF	TRBV20-1	TRBJ2-2	C-21,C-26,N7001,PT_7	4	36	COVID-19,Solid tumor	SRR7993465,SRR6380558,SRR7993466,SRR4451065,SRR1956786,SRR4450246
CALSEASNYGQNFVF	TRAV19	TRAJ26	CASRTGTSDHEQYF	TRBV2	TRBJ2-7	C-27,GC02,PT_6,S158	4	40	COVID-19,Solid tumor	SRR7004360,SRR1777804,SRR1777786,SRR7004369
CALSERGFGNVLHC	TRAV19	TRAJ35	CASSPRQGGSTDTQYF	TRBV7-2	TRBJ2-3	20LN0249,EM192566,HD3,irAE_63	4	4	Autoimmune disease,Healthy,Inflammation,Leukemia	SRR4084218,SRR1777772,SRR1777765,SRR7004363,SRR7004408,SRR1777794,SRR1777788,SRR7522740,SRR8181389,SRR1777800,SRR7004359,SRR4102099,SRR6380559,SRR1777801,SRR1777774,SRR4451064,SRR1777802,SRR1777787,SRR1777777,SRR4450247,SRR7522739,SRR7522741,SRR4084224,SRR4102112,SRR6380560,SRR1777766,SRR7522736
CALSETGNQFYF	TRAV19	TRAJ49	CASSYDSGTGELFF	TRBV6-5	TRBJ2-2	201657852,BC10,C19,ICC6	4	10	COVID-19,Healthy,Solid tumor	SRR6442320,SRR1777792,SRR6442305,SRR6442318,SRR6442292,SRR4084224,ERR4311063,SRR6380543,SRR7412233,SRR7412232,SRR1777766,SRR1777785,SRR7412216,SRR7961493,SRR7219436,SRR6442317,SRR1777802,SRR1777768,ERR4311065,SRR6442290,SRR6442316,ERR4311074,SRR1777769,SRR7961489,SRR6442319,ERR4311061,SRR4084211,ERR4311075,SRR8181394,SRR6380544,SRR6442300,SRR7219437,SRR1777772,SRR7961490,SRR5664242,SRR4084212,SRR…
CALSLPRAAGNKLTF	TRAV16	TRAJ17	CASRGQGNQPQHF	TRBV2	TRBJ1-5	COV_014,NPC_SC_1806,NPC_SC_1815,PT_3	4	13	COVID-19,Solid tumor	SRR3233992,SRR7004363,SRR6380540,SRR3696590,SRR7412232,SRR4450965,SRR7004366,SRR4450949,SRR7004408,SRR1777794,SRR3233987,SRR4102109,SRR4084227,SRR060722,SRR7993500,SRR7961487,SRR1777771,SRR1777766,SRR1777791,SRR6380559,SRR3696592,SRR1777776,SRR7004364,SRR1777764,SRR7004406,SRR5742634,SRR7004365,SRR8181397,SRR4451085,SRR1777772,SRR1777779,SRR060690,SRR7219437,SRR7219411,SRR3233942,SRR6442325,SRR17…
CAMKAGTASKLTF	TRAV12-3	TRAJ44	CASSAGGGYEQYF	TRBV6-1	TRBJ2-7	B6,B7,HD5,IpiNivo_Resistant	4	6	COVID-19,Healthy,Solid tumor	SRR4102104,SRR4450951,SRR4084219,SRR1777776,SRR7961490,SRR1777766,SRR6380533,SRR7993515,SRR1777803,SRR4449808,SRR7993459,SRR7961495,SRR4450953,SRR7993520,SRR4449817,SRR7961487,SRR4451085,SRR7961475,SRR1956794,SRR1777794,SRR1777795,SRR7412233,SRR7961474,SRR7993461,SRR4084222,SRR3696587,SRR4450949,SRR4449755,SRR1777770,SRR4084210,SRR4102111,SRR4449810,SRR1777778,SRR1777773,SRR7993476,SRR7219437,SRR…
CAMRGSNDYKLSF	TRAV14DV4	TRAJ20	CATSREEGDGYTF	TRBV15	TRBJ1-2	2010113894,COVID_19_PBMC_BAL_donor_6,COV_011,UPN19	4	18	COVID-19,Healthy,Leukemia	SRR4102098,SRR7993474,SRR1777767,SRR1777781,SRR1777798,SRR4102110,SRR1777788,SRR1777801,SRR1777802,SRR3233947,SRR7412215,SRR5676640,ERR4311047,SRR1956796,SRR5676623,SRR1777797,SRR1777765,SRR1777791,SRR7993429,SRR1777789,SRR7993433,SRR1777770,SRR7993428,SRR7993467,SRR7993472,SRR7993530,SRR1777785,SRR1777784,SRR7219400,SRR7993476,SRR7993444,SRR7993473,SRR3233987,SRR1777775,SRR3500424,SRR1777774
CAMSEGAGGTSYGKLTF	TRAV12-3	TRAJ52	CASSLEGLQPQHF	TRBV5-1	TRBJ1-5	AR20,AR50,C30,MDA1_T04	4	6	Healthy,Inflammation,Solid tumor	SRR6380540,SRR4102111,SRR1777778,SRR1777791,SRR1777764,SRR6380534,SRR1956792,SRR1777772,SRR7219437,SRR7004407,SRR4084222,SRR1956788,SRR3233997,SRR4450954,SRR1777776,SRR3233995,SRR6380533,SRR7004359,SRR4102099,SRR7993465,SRR7993466,SRR6380539
CASNNARLMF	TRAV12-2	TRAJ31	CASSIPTYTGELFF	TRBV19	TRBJ2-2	107677,201657852,90711,RAGN579992	4	5	COVID-19	SRR2905671
CATDGYTGNQFYF	TRAV17	TRAJ49	CASSLGQNNEQFF	TRBV12-3	TRBJ2-1	GSE222448_patient10,ICC1,PrA1505,PrA1607	4	181	Autoimmune disease,Solid tumor	SRR5664239,SRR1777790,SRR1777774,SRR1777793,SRR1956784,SRR4102107,SRR1777775,SRR1777795,SRR1777777,SRR1777802,SRR060696,SRR1777789,SRR7219406,SRR1956791,SRR091631,SRR6380536,SRR060691,SRR1777804,SRR1777772,SRR060693,SRR1777799,SRR1777801,SRR7961493,SRR4450954,SRR060697,SRR060692,SRR1777786,SRR1777781,SRR7004366,SRR4102111,SRR4102105,SRR4450246,SRR1777768,SRR4449750,SRR1777776,SRR1777765,SRR799344…
CATDPDSGGGADGLTF	TRAV17	TRAJ45	CASSPTGFYNEQFF	TRBV18	TRBJ2-1	22-Jul-25,IpiNivo_Complete,UPN10,UPN19	4	15	Inflammation,Leukemia,Solid tumor	SRR5676663,SRR5676643,SRR7993439,SRR5676656,ERR4311041,SRR5664233,SRR4449817,SRR7993507,SRR1777765,SRR5676661,SRR4450955,SRR7412234,SRR4451086,SRR5664220
CATDSGYSTLTF	TRAV17	TRAJ11	CSARDAGRDTEAFF	TRBV20-1	TRBJ1-1	PEM1,UPN18,UPN19,su005	4	4	Leukemia,Solid tumor	SRR1777766,SRR1777804,SRR5676621,SRR1777794,SRR1777776,SRR4084229,SRR1777795,SRR1777781,SRR1777799,SRR4084233,SRR4084237,SRR7993468,SRR1777778
CATEGDSGYSTLTF	TRAV17	TRAJ11	CASSGQGGGYGYTF	TRBV6-5	TRBJ1-2	BC10,UPN12,UPN19,su013	4	5	Leukemia,Solid tumor	SRR8181395,SRR1777776,ERR4311094,SRR4450962,ERR4311095,SRR1777777,SRR7219416,SRR7219406,SRR1777774,SRR6380552,SRR1777764,ERR4311079,SRR7993516
CATFDNYGQNFVF	TRAV17	TRAJ26	CASSLEGQYTEAFF	TRBV28	TRBJ1-1	C-24,NPC_SC_1815,PEM7,irAE_63	4	109	COVID-19,Inflammation,Solid tumor	SRR1777772
CATVLRMDSSYKLIF	TRAV17	TRAJ12	CASSLIGVSSYNEQFF	TRBV7-9	TRBJ2-1	2010113903,CPIc_C6,HHU20160714,TIL4007	4	35	Healthy,Inflammation,Solid tumor	SRR1777802,SRR1777787,SRR1777788,SRR7219394,SRR1777791,SRR1777797,SRR1777772,SRR1777801,ERR4311075,SRR1777803,SRR1777773,SRR1777766,SRR8181389,SRR4450957,ERR4311093,SRR1777800,SRR1777770,SRR1777785,SRR1777784,SRR2678160,SRR8296380,SRR7219417,SRR1777768,SRR4450956,SRR1777778,SRR1777794,SRR7219400,SRR4450952,SRR1777765,SRR1777774,ERR4311099,SRR1777771,SRR1777804,SRR7219407,ERR4311061,SRR7219405,SRR…
CAVDNNNDMRF	TRAV8-3	TRAJ43	CASRTAGNEQFF	TRBV12-4	TRBJ2-1	BC09,GSE222448_patient1,ICC5,S134	4	6	Solid tumor	SRR4084226,SRR4084216,SRR7219415,SRR7219411,SRR4084210
CAVDSYNNNDMRF	TRAV36DV7	TRAJ43	CACSPSGYEQYF	TRBV30	TRBJ2-7	2.01011e+36	4	6	COVID-19,Healthy	SRR4450949
CAVGAGNNDMRF	TRAV8-3	TRAJ43	CASSLPEGETQYF	TRBV12-3	TRBJ2-5	2010113893,IpiNivo_Mixed,IpiNivo_Resistant,su006	4	25	Healthy,Solid tumor	SRR4084217,SRR4084221,SRR1956794,SRR7219415,SRR4084209,SRR1777774,SRR4084211,SRR5676643,SRR1777803,SRR1777793,SRR7219411,SRR4084216,SRR1777776,SRR4084224,SRR4084227,SRR4084212,SRR2678160,SRR4084223,SRR4084226,SRR4084222,SRR7412237,SRR4084225,SRR5676663,SRR5676661
CAVGARTDKLIF	TRAV8-3	TRAJ34	CSASPQSYEQYF	TRBV20-1	TRBJ2-7	C-13,C-39,NPC_SC_1802,S134	4	14	COVID-19,Solid tumor	SRR3233947,SRR5664218,SRR4102102,SRR1777804,SRR7993446,SRR7004407,SRR3233977,SRR1956794,SRR1956786,SRR1777781,SRR7412241,SRR4102107,SRR1777772,SRR4450951,SRR7412212,SRR3181009,SRR1777774,SRR4102112,SRR1777798,SRR4102108,SRR1777793,SRR4102095,SRR4102100,SRR7522727,SRR1956783,SRR4451085,SRR1777800
CAVGDNFNKFYF	TRAV8-3	TRAJ21	CASSPTSAAGELFF	TRBV28	TRBJ2-2	10k_BEAM-T_Human_A1101_EBV_spikein_5pv2,C-17,C-36,PT1	4	114	BEAM-T,COVID-19,Leukemia	SRR6380558,SRR6380547,SRR3181009,SRR6380535,SRR6380553,SRR3696582,SRR6380551,SRR6380533,SRR7993444,SRR6380552,SRR7004406,SRR7004367,SRR6380534,SRR7004408,SRR6380557,SRR6380548,SRR7004363
CAVGDNFNKFYF	TRAV8-3	TRAJ21	CASSQTSAAGELFF	TRBV28	TRBJ2-2	10k_BEAM-T_Human_A1101_EBV_spikein_5pv2,B_ALL_p2,NPC_SC_1805,PT_6	4	89	BEAM-T,Leukemia,Solid tumor	ERR4311091,SRR4102097
CAVGDSSYKLIF	TRAV2	TRAJ12	CASSLDRYTEAFF	TRBV12-3	TRBJ1-1	101520_Okada_D,B6,COV_002,COV_015	4	6	COVID-19,Solid tumor	SRR1777781,SRR060694,SRR1956791,SRR1777765,SRR7219407,SRR7993494,SRR7993430,SRR1956783,SRR1956793,SRR060691,SRR7961492,SRR060690,SRR7993471,SRR7961475,SRR4449811,SRR7993529,SRR1777797,SRR7961474,SRR1777768,SRR7993469,SRR1777794,SRR1956784,SRR060697,SRR1777795,SRR7412233,SRR4450949,SRR5742630,SRR1777774,SRR4450955,SRR1777778,SRR7993502,SRR1777801,SRR7004369,SRR060696,SRR1777770,SRR7993445
CAVGGDTGRRALTF	TRAV8-3	TRAJ5	CSARVLAGANEQFF	TRBV20-1	TRBJ2-1	AS01,E3,UPN18,su011	4	5	Autoimmune disease,Leukemia,Solid tumor	SRR060711,SRR1777800,SRR7412232,SRR7993491,SRR065670,SRR8181395,SRR091632,SRR1777777,SRR7004366,ERR4311045,SRR3233942,SRR1777788,SRR1777798,SRR060715,SRR060712,SRR7993475,SRR7219406,SRR060720,SRR6380554,SRR060717,SRR3233970,SRR060719,SRR7993477,SRR1777774,SRR4450951,SRR060709,SRR060725,SRR060724,SRR060714,SRR3233972,SRR7993494,SRR060716,SRR1777770,SRR060722,SRR060727,SRR060726,SRR060708
CAVGGGYSTLTF	TRAV12-2	TRAJ11	CASSIGTVSGNTIYF	TRBV19	TRBJ1-3	107677,201657854,90711,RAGN898219	4	5	COVID-19	SRR3233995,SRR7004407,SRR7004364
CAVGGSQGNLIF	TRAV8-6	TRAJ42	CASSIRSSYEQYF	TRBV19	TRBJ2-7	201657852,201657857,CPIc_C7,PrA1607	4	5	Autoimmune disease,COVID-19,Inflammation	SRR1777765,SRR5513374,SRR4084225,SRR1777799,SRR8296379,SRR6380554,SRR4102105,SRR4084232,SRR6380536,SRR7993435,SRR5513413,SRR6380553,SRR7219436,SRR7993503,SRR7522736,SRR4102100,SRR4084229,SRR7219407,SRR1777798,SRR4084224,SRR5664248,SRR3658973,SRR3500424,SRR7219394,SRR5664221,SRR5513465,SRR1777801,SRR4450962,SRR060698,SRR4449808,SRR6442310,SRR6442305,SRR1956785,SRR2905687,SRR5516038,SRR7993525,SRR6…
CAVGNSGGSNYKLTF	TRAV8-3	TRAJ53	CASSVGYNEQFF	TRBV9	TRBJ2-1	AS01,BC11,GC04,U35	4	7	Autoimmune disease,Inflammation,Solid tumor	SRR3696579,SRR6442290,SRR3696563,SRR060696,SRR7961493,SRR1777773,SRR065670,SRR060697,SRR4450960,SRR1777791,SRR4102106,SRR4450954,SRR4450246,SRR1777790,SRR060715,SRR4102098,SRR7993517,SRR7412214,SRR1956789,SRR1777795,SRR1777779,SRR1777784,SRR1956785,SRR1777772,SRR7961474,SRR060694,SRR1777781,SRR1777801,SRR060693,SRR060718,SRR1777764,SRR4450956,SRR7412232,SRR3696573,SRR060698,SRR3233987,SRR1956796,…
CAVGPMEYGNKLVF	TRAV8-3	TRAJ47	CASRGRPEAFF	TRBV28	TRBJ1-1	B5,CPInc_NC3,CPInc_NC4,PEM12	4	8	COVID-19,Inflammation,Solid tumor	SRR1777802,SRR1777772,SRR7004359,SRR4084222,SRR6380555,SRR7412230,SRR5664239,SRR7004366,SRR1777787,SRR3181009,SRR7993523,SRR6380556,SRR7219437,SRR7219415,SRR5742646,SRR1777765,SRR7993522,SRR1956783,SRR7522741,SRR7993524,SRR7219416,SRR7004364
CAVHTSGTYKYIF	TRAV21	TRAJ40	CASSLEDTNYGYTF	TRBV7-2	TRBJ1-2	2169460_SJTRC_InfVax_1,2247114_JCC392_SJTRC_InfVaxBT_1_Rxn4,2247116_JCC392_SJTRC_InfVaxBT_3_Rxn6,PrA1505	4	15	Autoimmune disease,COVID-19	SRR1777794,SRR7004407,SRR1777801,SRR11802798,SRR1777770,SRR1777771,SRR11802797,SRR7004363,SRR1777775,SRR1777795,SRR7993457,SRR7993499,SRR7004408,SRR11802799,SRR11802800
CAVKDSNYQLIW	TRAV1-2	TRAJ33	CASSDSNTGELFF	TRBV6-4	TRBJ2-2	HSSS_191,ICC7,IPIHNSC118,S22	4	6	Healthy,Inflammation,Solid tumor	SRR1777794,SRR7004360,SRR7004363,SRR060726,SRR7993458,SRR060724,SRR1777777,SRR6442296,SRR1777765,SRR4450954,SRR1777787,SRR8516979,ERR4311060,SRR6442305,SRR7961492,SRR4449755,SRR3181009,SRR1777770,SRR1777764,SRR5676663,SRR4451064,SRR5676625,SRR1777778,ERR4311080,SRR8516977,SRR5664248,SRR1777772,SRR1777803,SRR6442300,SRR060690,SRR8516956,SRR5659132,SRR7993448,SRR1777789,SRR8516982,SRR5659134,SRR851…
CAVLMDSNYQLIW	TRAV21	TRAJ33	CASSADGMNTEAFF	TRBV10-2	TRBJ1-1	90711,CPIc_C1,PBMC_P6,PEM14	4	20	COVID-19,Inflammation,Solid tumor	SRR1956795,SRR3234010,SRR1956786,SRR1777774,SRR1777770,SRR1956793,SRR1956796,SRR1777772,SRR060704,SRR4084235,SRR4084230,SRR1777793,SRR4084228,SRR1777798,SRR1777778,SRR1956792,SRR1777781,SRR1956794,SRR1777794,SRR1777764,SRR1777773,SRR060707,SRR1956784,SRR3233985,SRR1777767,SRR1956785,SRR1777776,SRR1956783,SRR060706,SRR1956790,SRR1777800,SRR060700,SRR065670,SRR060702,SRR4084238,SRR1777779,SRR060722…
CAVLPNDYKLSF	TRAV1-2	TRAJ20	CASSLDMNTEAFF	TRBV7-9	TRBJ1-1	COV_001,COV_011,PEM10,PEM6	4	7	COVID-19,Solid tumor	SRR1777765,SRR1777767,SRR060726,SRR7412233,SRR5676647,SRR1956794,SRR7993517,SRR4450951,SRR7004363,SRR5664233,SRR3696572,SRR1777764,SRR065670,SRR7993468,SRR1956785,SRR6442317,SRR6442316,SRR4451064,SRR7993527,SRR1777779,SRR7993465,SRR7993471,SRR1777799,SRR7993506,SRR060718,SRR7993477,SRR11802796,SRR7993436,SRR1777794,SRR5664220,SRR7993430,SRR3500424,SRR1956790,SRR7993474,SRR7993497,SRR4084225,SRR74…
CAVMDSNYQLIW	TRAV1-2	TRAJ33	CASSDRDTGELFF	TRBV10-2	TRBJ2-2	C-4,He_2020,IpiNivo_Resistant,nc_CT8	4	6	COVID-19,Healthy,Solid tumor	SRR1777786,SRR6380547,SRR5664239,SRR7993514,SRR1777800,SRR1777764,SRR4449813,SRR1777788,SRR7219416,SRR4449810,SRR7412230,SRR1777772,SRR7004363,SRR1956796,SRR1777781,SRR1777789,SRR7412215
CAVMDSNYQLIW	TRAV1-2	TRAJ33	CASSDRGTGELFF	TRBV6-4	TRBJ2-2	101520_Okada_B,AR44,COV_025,NPC_SC_1807	4	7	COVID-19,Inflammation,Solid tumor	SRR5664246,SRR1777802,SRR1777791,SRR1777789,SRR3234012,SRR4449811,SRR4450961,SRR7993532,SRR1956786,SRR1956784,SRR4449749,SRR4450246,SRR4449808,SRR8296375,SRR5664248,SRR1777801,SRR1777797,SRR7993520,SRR1956794,SRR8516964,SRR7219437,SRR4102106,SRR1777768,SRR11802800,SRR1777774,SRR7219405,SRR8516951,SRR5664235,SRR1777790,SRR7004369,SRR4451065,SRR3233992,SRR7993432,SRR7993443,SRR7412231,SRR5676630,SR…
CAVMDSNYQLIW	TRAV1-2	TRAJ33	CASSDSRGGTDTQYF	TRBV6-4	TRBJ2-3	101520_Okada_A,EM192566,NPC_SC_1815,PBMC_C_HD3	4	4	Autoimmune disease,Healthy,Solid tumor	SRR7961486,SRR1777774,SRR1777766,SRR4450954,SRR1777770,SRR7219415,SRR7961493,SRR7993454,SRR5676661,SRR1777802,SRR7993494,SRR4450953,SRR4450952,SRR1777772,SRR1777775,SRR7961495,SRR4449750,SRR1956791,SRR4450949,SRR4450957,SRR1777786,SRR7993499,SRR7961487,SRR7219405,SRR7004363,SRR8181389,SRR3233982,SRR4450960,SRR1777795,SRR1956794,SRR5676663,SRR6130182,SRR7961489,SRR1777794,SRR4450956,SRR7993464,SRR…
CAVMDSNYQLIW	TRAV1-2	TRAJ33	CASSDSTSGTDTQYF	TRBV6-4	TRBJ2-3	101520_Okada_A,PBMC_P6,S22,U45	4	4	Healthy,Inflammation,Solid tumor	SRR4450962,SRR6380550,SRR1956785,SRR7412239,SRR1777793,SRR7412234,ERR4311081,SRR4450961,SRR5659136,SRR1777794,SRR1956788,SRR1777801,SRR4450960,SRR1956796,SRR7993428,SRR8516979,SRR1777795,SRR1777791,ERR4311055,SRR8516959,SRR7993479,SRR8516970,SRR1777796,SRR7993525,SRR4450964,SRR7993530,SRR8516984,SRR6130170,SRR4449755,SRR1777789,SRR1777777,SRR5676640,ERR4311058,SRR7993503,SRR1777803,SRR5659134,SRR…
CAVMDSNYQLIW	TRAV1-2	TRAJ33	CASSEGLAGADTQYF	TRBV6-1	TRBJ2-3	COV_013,NPC_SC_1808,OVA1,S22	4	6	COVID-19,Healthy,Solid tumor	SRR7993458,SRR6380550,SRR7993472,SRR4450963,SRR7412219,SRR6380548,SRR1777773,SRR4450964,SRR1777790,SRR1777784,SRR7993503,SRR4449755,SRR5664235,SRR7412231,SRR5664212,SRR1777801,SRR4450965,SRR7993457,SRR4449813,SRR4450960,SRR1777779,SRR1777764,SRR7004365,SRR7993448,SRR4449808,SRR7993473,SRR1956794,SRR4450962,SRR7412238
CAVMDSNYQLIW	TRAV1-2	TRAJ33	CASSGTSGSTDTQYF	TRBV6-4	TRBJ2-3	B5,COV_019,HD4,PBMC_P3	4	7	COVID-19,Healthy,Inflammation	SRR1777784,SRR4449749,SRR5676640,SRR7993521,SRR6998312,SRR5659144,SRR4450962,SRR6380549,SRR4451065,SRR7412231,SRR4450955,SRR1956786,SRR4084237,SRR3233987,ERR4311058,SRR7993438,SRR6130184,SRR4450958,SRR1956791,SRR1777764,SRR7004365,SRR7412241,SRR5664248,SRR1777790,SRR8516960,SRR1956792,SRR060724,SRR6130169,SRR060703,SRR4084230,SRR065670,SRR060718,SRR060702,SRR8516957,SRR4450961,SRR060708,SRR566421…
CAVMDSNYQLIW	TRAV1-2	TRAJ33	CASSQDNSGANVLTF	TRBV4-2	TRBJ2-6	COV_001,COV_013,COV_020,D511	4	7	COVID-19,Healthy	ERR4311055,SRR7993498,SRR7004365,SRR7993495,SRR7412237,SRR1777779,SRR1777778,SRR6380551,SRR1777795,SRR6130170,SRR6380553,SRR1777793,SRR5676630,SRR3233965,SRR908202,SRR6130171,SRR1956789,SRR1777773,SRR3234013,SRR1956794,SRR3233967,SRR1956785,SRR1777796,SRR7412233,SRR5676634
CAVMDSNYQLIW	TRAV1-2	TRAJ33	CSARDLASSYNEQFF	TRBV20-1	TRBJ2-1	B6,C-34,C-35,COV_013	4	9	COVID-19	SRR4450958,SRR6130176,SRR7961487,SRR7993449,SRR6130179,SRR4450962,SRR7993458,SRR7993493,SRR1956783,SRR5676636,SRR6130177,SRR1777768,SRR4449813,SRR7993447,SRR6130162,SRR7993494,SRR1777797,SRR4449811,SRR3233977,SRR4449755,SRR4450953,SRR4450965,SRR3233987,SRR5676640,SRR5676630,SRR7993500,SRR7412215,SRR060727,SRR7993504,SRR4449808,SRR1777776,SRR4449749,SRR7993498,SRR7993448,SRR1777801,SRR1777775,SRR4…
CAVMDSNYQLIW	TRAV1-2	TRAJ33	CSARGDRDTEAFF	TRBV20-1	TRBJ1-1	CX7,ICC3,NL2,NivoExposed	4	4	Healthy,Solid tumor	SRR1956787,SRR1777802,SRR7993433,SRR4450952,SRR7993503,SRR1777795,SRR4449813,SRR7961475,SRR1777803,SRR060698,SRR5664248,SRR4450954,SRR7412214,SRR1777799,SRR5676645,SRR7993499,SRR3696562,SRR7993500,SRR1777789,SRR1777796,SRR7004367,SRR7412233,SRR7412237,SRR3233977,SRR1777764,SRR7993469,SRR1777794,SRR1777786,SRR7993520,SRR4450956,SRR4450953,SRR6380547,SRR1777791,SRR4450957,SRR1777772,SRR7993514,SRR6…
CAVMDSNYQLIW	TRAV1-2	TRAJ33	CSARGLAGDTGELFF	TRBV20-1	TRBJ2-2	2010113903,COV_011,HSSS_191,NPC_SC_1806	4	4	COVID-19,Healthy,Inflammation,Solid tumor	SRR3233987,SRR7993488,SRR6442288,SRR1777777,ERR4311081,SRR7412219,SRR3696582,SRR6442316,SRR1777773,SRR7993443,SRR4450958,SRR7004358,SRR4451086,SRR1956796,SRR5664212,SRR1777786,SRR1777796,SRR4450960,SRR7219416,SRR6442320,SRR7993473,SRR1777794,SRR3233977,SRR1777768,SRR4449808,SRR7412215,SRR7004365,SRR4450964,SRR5676640,ERR4311049,SRR6442325,SRR3233985,SRR4451085,SRR060705,SRR4449817,SRR4449813,SRR1…
CAVMDSNYQLIW	TRAV1-2	TRAJ33	CSARQGDTEAFF	TRBV20-1	TRBJ1-1	10k_BEAM-T_Human_A2402_EBV_CMV_spikein_5pv2,C-10,COV_028,SC5v2_humanPBMCs_5Kcells_Connect_single_channel	4	5	BEAM-T,COVID-19	SRR1777774,SRR7993503,SRR7961487,SRR6130182,SRR7961474,SRR4450959,SRR6380549,SRR1777773,SRR1956788,SRR908202,SRR5676630,ERR4311057,SRR060701,SRR1956784,SRR7219436,SRR1777796,SRR7412236,SRR5676661,SRR4084224,SRR7004364,SRR3696567,SRR1777804,SRR060693,SRR4450960,SRR6380550,SRR060699,SRR7961486,SRR7961475,SRR1777770,SRR1777787,SRR7993437,SRR5742634,SRR1777789,SRR5659134,SRR4450954,SRR7993454,SRR7993…
CAVMDSSYKLIF	TRAV1-2	TRAJ12	CASSDGDTGELFF	TRBV6-4	TRBJ2-2	18LN0078,PBMC_A_HD2,U35,su010	4	12	Healthy,Inflammation,Leukemia,Solid tumor	SRR7993439,SRR7004364,SRR1777774,SRR4450951,SRR060694,SRR6130171,SRR1777781,SRR060693,SRR1777802,SRR7004369,SRR060690,SRR7993504,SRR7412213,SRR7993446,SRR6380556,SRR8516953,SRR1777786,SRR1777776,SRR7412215,SRR7993493,SRR4450964,SRR8296371,SRR060692,SRR060697,SRR3696578,SRR1956784,SRR4449750,SRR4450962,SRR3233987,SRR1777787,SRR6130170,SRR1956785,SRR4449755,SRR4450954,SRR7961490,SRR1777789,SRR41021…
CAVMDSSYKLIF	TRAV1-2	TRAJ12	CASSDGTSGSNEQFF	TRBV6-4	TRBJ2-1	COV_012,COV_015,H-11,N7001	4	6	COVID-19,Healthy,Solid tumor	SRR7412214,SRR4449750,SRR1956784,SRR4450962,SRR8516967,SRR7412213,SRR4450956,SRR4451085,SRR1956787,SRR7993439,SRR4450958,SRR7993499,SRR1956783,SRR8511713,SRR1956792,SRR7993438,SRR2905658,SRR6130170,SRR1777800,SRR7522728,SRR4450961,SRR6130171,SRR5664239,SRR1777789,SRR4450246,SRR8516973,SRR4451065,SRR1956786,SRR6130176,SRR4449813,SRR7219407,SRR7522727,SRR7993457,SRR5664250,SRR2905706,SRR6380535,SRR…
CAVMDSSYKLIF	TRAV1-2	TRAJ12	CASSDGTSTGELFF	TRBV6-4	TRBJ2-2	S21,UT2,nc_CT6,p2_mild	4	5	COVID-19,Healthy,Solid tumor	SRR4449813,SRR5659132,SRR6130162,SRR4449808,SRR4449750,SRR5664235,SRR6130179,SRR11802797,SRR4450954,SRR6130176,SRR6130180,SRR4450951,SRR6130182,SRR6380548,SRR3233987,SRR6130181,SRR1777774,SRR1777787,SRR1777788,SRR11802799,SRR7004369,SRR060722,SRR060726,SRR7004407,SRR6130177,SRR3181009,SRR7993492,SRR6380547,SRR4450949,SRR5659136,SRR4450952,ERR4311060,SRR11802800,SRR4450956,SRR4450957,SRR4449811,SR…
CAVMDSSYKLIF	TRAV1-2	TRAJ12	CASSDRDTGELFF	TRBV6-4	TRBJ2-2	HUP213,ICC2,PBMC_A_HD1,UPN19	4	7	Healthy,Leukemia,Solid tumor	SRR7412218,SRR5659134,SRR1777789,SRR6130177,SRR4449749,SRR7993449,SRR4102103,SRR7412240,SRR4084225,SRR5659144,SRR7993464,SRR4102096,SRR7993525,SRR4450960,SRR7993495,SRR4450965,SRR7004365,SRR1777774,SRR5664239,SRR060710,SRR7993444,SRR7004359,SRR4451064,SRR1956796,SRR5664246,SRR1777788,SRR5664228,SRR1777770,SRR060701,SRR1956788,SRR1777791,SRR11802799,SRR4450955,SRR060700,SRR1956792,SRR5664250,SRR56…
CAVMDSSYKLIF	TRAV1-2	TRAJ12	CASSDSGGSYNEQFF	TRBV6-4	TRBJ2-1	C19,COV_015,ICC7,IpiNivo_Resistant	4	7	COVID-19,Healthy,Solid tumor	SRR7993454,SRR4449811,SRR4450961,SRR7522739,SRR6380534,SRR3233982,SRR4450953,SRR6380559,SRR7993504,SRR4449810,SRR3181009,SRR060690,SRR4450962,SRR7993502,SRR060695,SRR1777773,SRR5664239,SRR7412215,SRR6130172,SRR7993519,SRR4449755,SRR1777770,SRR1777772,SRR5664242,SRR5742644,SRR1777765,SRR7961493,SRR6380551,SRR4451064,SRR1777794,SRR5664230,SRR7993455,SRR060692,SRR1777775,SRR1777781,SRR7961495,SRR721…
CAVMDSSYKLIF	TRAV1-2	TRAJ12	CASSEASGGAETQYF	TRBV6-1	TRBJ2-5	COV_007,COV_011,HSSS_110,NPC_SC_1813	4	11	COVID-19,Inflammation,Solid tumor	SRR1777789,SRR1956791,SRR1777791,SRR11802799,SRR7004369,SRR1777779,SRR5659144,SRR7412215,SRR1777797,SRR1777785,SRR1956794,SRR1777787,SRR7004358,SRR1777781,SRR7219437,SRR1777774,SRR7993486,SRR1777784,SRR3696562,SRR7993468,SRR7993533,SRR7219416,SRR1777775,SRR7219394,SRR7412230,SRR1777794,SRR1956787,SRR7993525,SRR8516959,SRR5664239,SRR1777771,SRR8516979,SRR8516970,SRR11802800,SRR1777804,SRR5659130
CAVMDSSYKLIF	TRAV1-2	TRAJ12	CASSEASGGPDTQYF	TRBV6-1	TRBJ2-3	10k_PBMC_5pv2_nextgem_Chromium_X,COV_010,HSSS_191,nc_CT8	4	5	BEAM-T,COVID-19,Healthy,Inflammation	SRR5664237,SRR3181009,SRR1777776,SRR4450957,SRR4449808,SRR7219417,SRR7412236,SRR1777790,SRR8181389,SRR1777784,SRR1777777,SRR7219437,SRR1777793,SRR4450949,SRR1777774,SRR1956787,SRR1956793,SRR4449811,SRR1777779,SRR4449749,SRR5659136,SRR1956794,SRR4450952,SRR4450958,SRR7993487,SRR8516966,SRR1777786
CAVMDSSYKLIF	TRAV1-2	TRAJ12	CASSEGQGADTQYF	TRBV6-4	TRBJ2-3	B_ALL_h2,C17,S23,p2_mild	4	8	COVID-19,Healthy,Leukemia	SRR4450965,SRR2905658,SRR7993457,SRR6442318,SRR1956795,SRR060700,SRR7961495,SRR6380555,SRR7961490,SRR7412214,SRR1777779,SRR1777791,SRR1777795,SRR1777790,SRR7219437,SRR6442317,SRR6442325,SRR1777771,SRR7004407,SRR7412215,SRR4450956,SRR4450954,SRR060702,SRR060703,SRR6442316,SRR6380559,SRR1777774,SRR4084230,SRR1956794,SRR1777789,SRR060701,SRR060699,SRR6380556,SRR7993502,SRR7961489,SRR7993499,SRR17777…
CAVMDSSYKLIF	TRAV1-2	TRAJ12	CASSELAGSYNEQFF	TRBV6-1	TRBJ2-1	COV_013,GC08,HD5,HSSS_110	4	8	COVID-19,Healthy,Inflammation,Solid tumor	SRR1777789,SRR1956791,SRR7993494,SRR3233987,SRR8516961,SRR060710,SRR5664244,SRR7004358,SRR1956785,SRR1777794,SRR1777781,SRR060706,SRR1777801,SRR6130171,SRR8516958,ERR4311083,SRR1777768,SRR7522727,SRR1777790,SRR7993441,SRR060707,SRR4450952,SRR7993499,SRR4450957,SRR8516989,SRR1777798,SRR3658982,SRR060725,SRR6130170,SRR7961495,SRR4449749,SRR1777779,SRR4084230,SRR7412239,SRR060709,SRR4102108,SRR85169…
CAVNDGQNFVF	TRAV12-2	TRAJ26	CSANPTGLGQPQHF	TRBV20-1	TRBJ1-5	108245,2010113790,201651365,HHU20190926	4	4	COVID-19,Healthy	SRR7993523
CAVNKNTDKLIF	TRAV12-2	TRAJ34	CASSSTSGGATDTQYF	TRBV12-4	TRBJ2-3	CPInc_NC6,GC10,PEM9,UPN19	4	13	Inflammation,Leukemia,Solid tumor	SRR1777801,SRR4451086,SRR1777804,SRR1777774,SRR1777803,SRR1777766,SRR1777781,SRR4451085,SRR1777788,SRR1777775,SRR1956784
CAVNNARLMF	TRAV12-2	TRAJ31	CASSETGSSSYEQYF	TRBV6-1	TRBJ2-7	2010113894,2010113903,HHU20171228,HHU20191105	4	23	Healthy
CAVNRDDKIIF	TRAV12-2	TRAJ30	CASSPDIEQYF	TRBV7-9	TRBJ2-7	2247115_JCC392_SJTRC_InfVaxBT_2_Rxn5,2247116_JCC392_SJTRC_InfVaxBT_3_Rxn6,RAGN579992,RAGN962056	4	4	COVID-19	SRR7219436,SRR11802794,SRR11802799
CAVNRDTDKLIF	TRAV12-2	TRAJ34	CASSHRDRNYEQYF	TRBV7-9	TRBJ2-7	201653382,C-5,NPC_SC_1807,P2	4	12	COVID-19,Inflammation,Solid tumor	SRR7993443,SRR1777775,SRR7004363,SRR4102098,SRR1777778,SRR11802798,SRR7004406,SRR1777801,SRR1777794,SRR4102101,SRR1777788,SRR6380550,SRR1777770,SRR1777787,SRR6380558,SRR7004407,SRR7219417,SRR1777766,SRR1777767,SRR4102108,SRR4102095,SRR1777774,SRR7961475,SRR1777803,SRR1777797,SRR6380549,SRR7004364,SRR7961492,SRR1777800,SRR7219400,SRR4102106,SRR1777781,SRR7004408,SRR1777798,SRR1777772,SRR1777773,SR…
CAVQARNTDKLIF	TRAV20	TRAJ34	CASSVATDTQYF	TRBV2	TRBJ2-3	18LN0104,20LN0217,21LN0302,COV_010	4	7	COVID-19,Leukemia	SRR1777772,SRR1777784,SRR1777774,SRR4450949,SRR7993490,SRR3233982,SRR4449810,SRR1777800,SRR1777777,SRR7412215,SRR1777776,SRR4450951,SRR4102111,SRR7993488,SRR1956784,SRR3696560,SRR3181009,SRR1777796,SRR7993475,SRR4450958,SRR1777779,SRR4450253,SRR060712,SRR7993516,SRR7993485,SRR4450953,SRR1956786,SRR1777795,SRR1777775
CAVRALYSSASKIIF	TRAV3	TRAJ3	CASSQGGANVLTF	TRBV3-1	TRBJ2-6	B230093,F014,GC10,PT_1	4	4	Healthy,Solid tumor	SRR1777773,SRR7993469,SRR7004365,SRR3233997,SRR1777804,SRR1956796,SRR1956794,SRR7961492,SRR3233995,SRR7961488,SRR065669,SRR5676655,SRR1956787,SRR4449755,SRR1777769,SRR7961486,SRR1777799,SRR5664218,SRR1777789,SRR4102107,SRR4102097,SRR4102112,SRR1777801,SRR7219417,SRR1777785,SRR3233987,SRR4450962,SRR7961489,SRR1777765,SRR7961490,SRR7412214,SRR7219416,SRR6380553,SRR1777800,SRR7961495,SRR7961487,SRR6…
CAVRASGGSYIPTF	TRAV1-2	TRAJ6	CASSTGDSNQPQHF	TRBV19	TRBJ1-5	201651363,201651365,COV_009,S134	4	9	COVID-19,Solid tumor	SRR6442317,SRR6442320,SRR4449811,SRR7004366,SRR7219406,SRR2678160,SRR6442312,SRR6380562,ERR4311082,SRR7993474,SRR3696553,SRR1777801,SRR7219400,SRR7219407,SRR7219405,SRR6442318,ERR4311047,SRR3233955,SRR7004407,SRR3696555,SRR3696554,SRR7993429,SRR1956796,SRR4450955,SRR3233957,SRR8181389,SRR1777772,SRR3233947,SRR7993473
CAVRDGAFNKFYF	TRAV3	TRAJ21	CASSLGTTLNTEAFF	TRBV3-1	TRBJ1-1	2.01011e+36	4	5	COVID-19,Healthy
CAVRDGDYKLSF	TRAV1-2	TRAJ20	CASSDGSTDTQYF	TRBV6-4	TRBJ2-3	C30,PBMC_A_HD1,RA_25,S34	4	5	Autoimmune disease,Healthy,Inflammation	SRR1777796,SRR6380541,SRR060715,SRR1777779,SRR1956784,SRR4450957,SRR8516975,SRR2905676,SRR2905675,SRR5664216,SRR7004358,SRR060694,SRR5664212,SRR7522741,SRR5659134,SRR1956786,SRR1777770,SRR4102104,ERR4311072,SRR5664248,SRR4449813,SRR4450960,SRR6380534,SRR3696556,SRR5742640,SRR060691,SRR1777794,SRR1777790,ERR4311058,SRR4451065,SRR4450954,SRR1777781,SRR6380550,SRR1777776,SRR7522739,SRR4450949,ERR431…
CAVRDGDYKLSF	TRAV1-2	TRAJ20	CASSDSSTDTQYF	TRBV6-4	TRBJ2-3	COV_001,COV_028,HSSS_180,PBMC_A_HD3	4	5	COVID-19,Healthy,Inflammation	SRR7412233,SRR7993525,SRR5664239,SRR4084222,SRR7961488,SRR3696562,SRR1777789,SRR7993438,SRR8181397,SRR1777793,SRR4449750,SRR7522742,SRR3233997,SRR5676663,SRR1956793,SRR4102107,SRR7961490,ERR4311073,SRR6130181,SRR5659136,SRR7993532,SRR7219407,SRR5664221,SRR1956789,SRR1956795,SRR7004359,SRR7412216,SRR7993439,SRR4450247,SRR6380533,SRR4449749,SRR4450955,SRR1777785,SRR3233967,SRR060695,SRR6130175,SRR8…
CAVRDMDSNYQLIW	TRAV1-1	TRAJ33	CASRGGQGGNQPQHF	TRBV19	TRBJ1-5	GC04,LRS2,NPC_SC_1807,NPC_SC_1811	4	5	COVID-19,Solid tumor	SRR7219411,SRR6380562,SRR1777766,SRR3500424,SRR7993428,SRR6380561,SRR1777785
CAVRDSNYQLIW	TRAV1-2	TRAJ33	CASSDGTSGNEQFF	TRBV6-4	TRBJ2-1	C-23,C-35,COV_013,irAE_56	4	5	COVID-19,Inflammation	SRR1777767,SRR4450958,SRR060693,SRR5676630,SRR7993478,SRR060694,SRR4450961,SRR6130179,SRR7004363,ERR4311045,SRR060691,SRR7412216,SRR1777770,SRR4450960,SRR060692,SRR1777802,SRR7993457,SRR4451064,SRR7412234,SRR4084211,ERR4311085,SRR1956791,SRR060696,SRR1777776,SRR4450247,SRR4449808,SRR6380535,SRR7993500,SRR1777774,SRR5664242,SRR6130162,SRR3233967,SRR060690,SRR060695,SRR8516953,SRR1956784,SRR060697,…
CAVRDSNYQLIW	TRAV1-2	TRAJ33	CASSDGTSGSNEQFF	TRBV6-4	TRBJ2-1	BL7,EM192566,GC04,U35	4	5	Autoimmune disease,Healthy,Inflammation,Solid tumor	SRR1777800,SRR8511710,SRR4449813,SRR1956784,SRR1956794,SRR7993499,SRR7219407,SRR5664212,SRR1956785,SRR4450958,SRR4450246,SRR4450959,SRR6380535,SRR4450961,SRR4451065,SRR1777786,SRR1777791,SRR6130170,SRR4450956,SRR6380536,SRR7993431,SRR8516973,SRR7522727,SRR7993457,SRR2905658,SRR1956783,SRR8511713,SRR2905706,SRR7004365,SRR5676623,SRR1956792,SRR7412213,SRR4449749,SRR1777764,SRR4450960,SRR4451085,SRR…
CAVRDSNYQLIW	TRAV1-2	TRAJ33	CASSDSDTDTQYF	TRBV6-4	TRBJ2-3	B230723,COV_010,GC09,HUP213	4	5	COVID-19,Healthy,Solid tumor	SRR3233987,SRR6380550,SRR1777779,SRR7993448,SRR7412239,SRR1777789,SRR7219406,SRR1777778,SRR2678160,SRR4449750,SRR1777798,SRR1956787,SRR4449811,SRR4450960,SRR1956795,SRR4450961,SRR5659144,SRR7993531,SRR6380549,ERR4311077,SRR1777784,SRR5659132,SRR7004365,SRR6130181,ERR4311058,ERR4311055,SRR5676623,SRR7219437,SRR7993494,SRR4450963,SRR1777797,SRR1777787,SRR5659136,SRR4084238,SRR5659134,SRR1777772,SRR…
CAVRDSNYQLIW	TRAV1-2	TRAJ33	CASSDSSGGANEQFF	TRBV6-4	TRBJ2-1	HSSS_110,HUP213,IpiNivo_Resistant,PT7	4	11	Healthy,Inflammation,Leukemia,Solid tumor	SRR5664230,SRR8516970,SRR7961492,SRR4450956,SRR1777787,SRR3233982,SRR091632,SRR4450961,SRR5659134,SRR4450953,SRR7412239,SRR7993515,SRR7961493,SRR7961495,SRR1777796,SRR1777773,SRR7993516,SRR7993499,SRR3696559,SRR6380556,SRR1777789,SRR1777778,SRR7993524,SRR8181389,SRR11802793,SRR5659136,ERR4311057,SRR065670,SRR5664226,SRR1777764,SRR6130178,SRR6130179,SRR1777802,ERR4311095,SRR1777776,SRR7993492,SRR1…
CAVRDSNYQLIW	TRAV1-2	TRAJ33	CASSDSSGGYNEQFF	TRBV6-4	TRBJ2-1	IpiNivo_Complete,PBMC_C_HD3,PBMC_C_HD4,UPN19	4	5	Healthy,Leukemia,Solid tumor	SRR4451065,SRR7412240,SRR4450953,SRR1777802,SRR1956784,SRR4449808,SRR4449750,SRR5676623,SRR7004358,SRR7004359,SRR1956793,SRR1777791,SRR1777779,SRR060716,SRR1777790,SRR11802800,SRR5664237,SRR4450959,SRR5664224,SRR5659132,SRR5659130,SRR7993520,SRR1956796,SRR4450956,SRR1777774,SRR7412239,SRR7219437,SRR4449749,SRR4450965,SRR1777766,SRR1777778,SRR7412236,SRR4450961,SRR5659134,SRR4450958,SRR7993440,SRR…
CAVRDSNYQLIW	TRAV1-2	TRAJ33	CASSDSTSGGADTQYF	TRBV6-4	TRBJ2-3	C16,COV_010,S34,n_sp1	4	13	COVID-19,Healthy,Inflammation	SRR1777768,SRR1777794,SRR1777785,SRR7412240,SRR7004363,SRR4084228,SRR091632,SRR060718,SRR1777786,SRR1956793,SRR7219394,SRR4450955,SRR7993442,SRR7993446,SRR1777775,SRR4450949,SRR7993498,SRR6380547,SRR4450952,SRR4450958,SRR7993497,SRR060709,SRR1777774,SRR060706,SRR060701,SRR060714,SRR1777797,SRR1777791,SRR1956787,SRR7993500,SRR060704,SRR8516970,SRR8516979,SRR6130178,SRR4450954,SRR060711,SRR1777776,…
CAVRDSNYQLIW	TRAV1-2	TRAJ33	CASSQGTSGSYEQYF	TRBV4-2	TRBJ2-7	COV_012,COV_013,HUP213,PEM8	4	6	COVID-19,Healthy,Solid tumor	SRR4102097,SRR1777781,SRR1777765,SRR7993499,SRR3696563,SRR6442317,SRR4450958,SRR6380554,SRR1777774,SRR1777772,SRR4450962,SRR1777767,SRR1956788,SRR4450954,SRR4451085,SRR1777791,SRR6442312,SRR4451086,SRR1956796,SRR1777778,SRR4450960,SRR6442316,SRR6442323,SRR7004363,SRR1956787,SRR1777764,SRR6442325,SRR6380547,SRR1777797,SRR6442318,SRR1777788,SRR4102109,SRR1956784,SRR1956794,SRR6442320,SRR4084238,SRR…
CAVRGGGGFKTIF	TRAV1-2	TRAJ9	CASSLRGTEAFF	TRBV5-6	TRBJ1-1	101520_Okada_C,201657857,Seshadri02,UPN19	4	18	COVID-19,Leukemia,Solid tumor	SRR060721,SRR7219406,SRR6380557,SRR7993501,SRR1956784,SRR3233942,SRR3233947,SRR1956795,SRR7993487,SRR1777781,SRR5676621,SRR7219415,SRR4450247,SRR1956792,SRR3234010,SRR4451085,SRR1777793,SRR7219437,SRR1777769,SRR7993482,SRR1956785,SRR5676623,SRR5676643,SRR7993520,SRR1777773,SRR1956793,SRR7961493,SRR6380558,SRR4450960,SRR8359186,SRR1956787,SRR3233967,SRR1777791,SRR7412237,SRR1777764,SRR5676655,SRR7…
CAVRGSGGSYIPTF	TRAV1-2	TRAJ6	CATGTGDSNQPQHF	TRBV10-3	TRBJ1-5	HSSS_110,LRS3,PEM1,PT2	4	41	COVID-19,Inflammation,Leukemia,Solid tumor	SRR1956788,SRR1777801,SRR1777775,SRR1777796,SRR1777773,SRR3233987,SRR1777787,SRR2678160,SRR1777767,SRR1777798,SRR7219437,SRR1777785,SRR1777802,SRR1777766,SRR3500424,SRR3233957,SRR1777764,SRR7993428,SRR1777770,SRR8516951,SRR1777794,SRR3233955,SRR4102103,SRR060697,SRR1777772,SRR7219417,SRR1777774,SRR3233985,SRR4102106,SRR1777778
CAVRNDYKLSF	TRAV21	TRAJ20	CASSLRPYNEQFF	TRBV27	TRBJ2-1	201657263,2169460_SJTRC_InfVax_1,OC137,PEM5	4	4	COVID-19,Solid tumor	SRR4450954,SRR1777801,SRR5664226,SRR7412240,SRR1777794,SRR1777772,SRR11802800,SRR7412215,SRR1777778,SRR4449750,SRR4450246,SRR1777764,SRR4450247,SRR1777787,SRR1777786,SRR4450957,SRR3233992,SRR7412241,SRR5664244,SRR2678160,SRR1777798,SRR1777776,SRR7219394,SRR1777781,SRR1777788,SRR1777765,SRR1777775,SRR1956792,SRR5664218,SRR3696566,SRR1777802,SRR4451065
CAVRPHRDDKIIF	TRAV3	TRAJ30	CASSSRLAGGTDTQYF	TRBV27	TRBJ2-3	C-27,F008,GC02,GC07	4	71	COVID-19,Fraility,Solid tumor	SRR8516959,SRR8516945,SRR1777775,SRR8516976,SRR6442325,SRR8516966,SRR4084235,SRR4449810,SRR1777792,SRR1777778,SRR8516951,SRR1777777,SRR8516971,SRR8516954,SRR4084236,SRR8516957,SRR4449811,SRR4084232,SRR8516986,SRR7412237,SRR8516989,SRR8516980,SRR8516981,SRR1777803,SRR1777766,SRR1777798,SRR6442316,SRR8516963,SRR8516979,SRR8516947,SRR1777772,SRR8516975,SRR8516969,SRR4450247,SRR4451086,SRR7522736,SRR…
CAVSDTNAGKSTF	TRAV21	TRAJ27	CASSMGRDQPQHF	TRBV19	TRBJ1-5	C640,ICC4,N5TEST,U4	4	6	Infection,Inflammation,Solid tumor	SRR7004365,SRR7993466,SRR1956789,ERR4311060,SRR5664239,SRR7961495,SRR4450955,SRR7004407,SRR5742634,SRR1777769,SRR060698,SRR060727,SRR7993434,SRR7993475,SRR7993504,SRR8181395,SRR3233942,SRR3233972,SRR3233997,SRR7004363,SRR7412230,SRR7993433,SRR3500424,SRR4450957,SRR1777765
CAVYSNTGKLIF	TRAV21	TRAJ37	CASSKQGATEAFF	TRBV6-5	TRBJ1-1	COV_025,EM192561,PEM13,PrA1505	4	16	Autoimmune disease,COVID-19,Solid tumor	SRR1956794,SRR4084225,SRR1777801,SRR1777775,SRR1777797,SRR7004407,SRR1777798,SRR1777786,SRR6380543,SRR4084213,SRR1777767,SRR1777774,SRR1777769,SRR6380545,SRR7004363,SRR1777770,SRR1777789,SRR7993457,SRR1777788,SRR1777778,SRR1777765,SRR1777795,SRR4084219,SRR6380546,SRR7993499,SRR6380544,SRR7961486,SRR1956788,SRR7004364
CAYRSPLTGNQFYF	TRAV38-2DV8	TRAJ49	CASSPPRGKLFF	TRBV28	TRBJ1-4	107677,N7001,PrA1607,S158	4	6	Autoimmune disease,COVID-19,Solid tumor	SRR1777800,SRR1777777,SRR1777775,SRR3233990,SRR7004407,SRR5664237,SRR4084228,ERR4311041,SRR6380561,SRR5664221,SRR7412236,SRR4449813,SRR7993502,SRR3233992,SRR4451085,SRR4449808,ERR4311040,SRR7993429,SRR7993443,SRR7993501
CGTESGGSNYKLTF	TRAV30	TRAJ53	CASSWDKSYEQYF	TRBV5-1	TRBJ2-7	18LN0104,20LN0217,HUP213,PEM1	4	9	Healthy,Leukemia,Solid tumor	SRR1956792,SRR1956793,SRR1956796,SRR5664242,SRR1956784,SRR1956794,SRR7993433,SRR6380535,SRR7993428,SRR7004363,SRR7993512,SRR6380536,SRR1956787,SRR7004366,SRR1956785,SRR1777779,SRR4450961,SRR4084230,SRR7993510,SRR7993527,SRR1777796,SRR1956790,SRR7412216,SRR7412212,SRR1777764,SRR1956786,SRR1956791,SRR1777776,SRR5742640,SRR1956795,SRR1777793,SRR1956789,SRR1777777,SRR1777794,SRR1956783,SRR1956788,SRR…
CGTESGGSNYKLTF	TRAV30	TRAJ53	CASSWDKSYGYTF	TRBV5-1	TRBJ1-2	BC10,H-5,MQpool,PEM18	4	4	Healthy,Solid tumor	SRR7993515,SRR4084234,SRR4450960,SRR2678160,SRR4084229,SRR4084238,SRR4102110,SRR4450958,SRR4084230,SRR7993530,SRR4450961,SRR4084237
CILDNNNDMRF	TRAV26-2	TRAJ43	CASSLAPGATNEKLFF	TRBV7-6	TRBJ1-4	201657856,GU0700,PEM14,PT6	4	19	COVID-19,Leukemia,Solid tumor	SRR1777798,SRR1956784,SRR7004408,SRR6442293,SRR1956795,SRR5513008,SRR1777792,SRR3696549,SRR1956791,SRR6442318,SRR6442292,SRR1777770,SRR8359201,SRR7004365,SRR8181395,SRR1777801,SRR7219415,SRR1777785,SRR1777778,SRR1956794,SRR3500424,SRR5513218,SRR1777790,SRR1956796,SRR1777781,SRR6442310,SRR6442324,SRR1956787,SRR7219394,SRR5513010,SRR1777768,SRR1777789,SRR1777800,SRR1777788,SRR1956792,SRR1777764,SRR…
CIVRVGGDSWGKLQF	TRAV26-1	TRAJ24	CASSPLTDTQYF	TRBV27	TRBJ2-3	201657263,AS01,EM192566,NL1	4	16	Autoimmune disease,COVID-19,Healthy	SRR4450961,SRR1777784,SRR1777802,SRR6442317,SRR1777790,SRR7993509,SRR6442306,SRR1777788,SRR1956784,SRR1777771,SRR1777800,SRR1777803,SRR7412232,SRR3234012,SRR4450952,SRR1777770,SRR1777792,SRR7993479,SRR1777772,SRR1777767,SRR6442314,SRR4450954,SRR1777791,SRR1956793,SRR1777774,SRR3233987,SRR6442288,SRR1777795,SRR7993494,SRR1956792,SRR6442318,SRR4084224,SRR4450963,SRR1956786,SRR7412233,SRR1777797,ERR…
CVVSAEGNNRLAF	TRAV10	TRAJ7	CASSLQGSDYEQYF	TRBV5-4	TRBJ2-7	COV_002,E5,H-11,PT_4	4	6	COVID-19,Healthy,Solid tumor
CVVSAGREYGNKLVF	TRAV10	TRAJ47	CASSITSGAYNEQFF	TRBV19	TRBJ2-1	201657854,COV_025,PBMC_P3,RA_PT21	4	5	Autoimmune disease,COVID-19,Inflammation	SRR4450958,SRR091631,ERR4311045,SRR1777765,SRR6442325,SRR3181009,SRR3696566,SRR7412231,SRR6442316,SRR5664235,SRR1777771,SRR1777774,SRR7993514,SRR4084227,SRR1777764,SRR7993443,SRR1777772,SRR1777779
CVVSAHTNAGKSTF	TRAV10	TRAJ27	CATSPGRQKLAKNIQYF	TRBV15	TRBJ2-4	108245,201651365,201653382,HHU20191126	4	4	COVID-19,Healthy
CVVSDLSNTDKLIF	TRAV8-2	TRAJ34	CASSIGTDTQYF	TRBV19	TRBJ2-3	GSE222448_patient9,PBMC_A_HD1,PT3,irAE_45	4	56	Healthy,Inflammation,Leukemia,Solid tumor	SRR4450949,SRR1777786,ERR4311091,SRR7961474,SRR4084234,SRR1777788,SRR4102101,SRR060705,SRR7004407,SRR6442314,ERR4311079,SRR1956791,SRR7219437,SRR060706,SRR4450965,SRR1777800,SRR4450964,SRR7004365,SRR6442323,SRR6442325,SRR1956783,SRR4084211,SRR1777774,SRR1777789,SRR1777795,SRR1777794,SRR1777776,SRR6442290,ERR4311098,SRR7219436,SRR1777764,SRR4450247,SRR1777790,SRR4084230,SRR7993464,SRR4102112,SRR64…
CVVSDTDSWGKLQF	TRAV8-2	TRAJ24	CASSITGSNQPQHF	TRBV19	TRBJ1-5	C19,C21,U5,nc_CT3	4	4	Healthy,Inflammation	SRR060719,SRR3181009,SRR4084224,SRR1777794,SRR6442311,SRR3233942,SRR6442296,SRR1777801,SRR4449810,SRR7004407,SRR4084225,SRR5676621,SRR6442316,SRR6442318,SRR060718,SRR6442295,SRR060725,SRR060704,SRR3696572,SRR7993464,SRR3696549,SRR7993471,SRR1956796,SRR7004366,SRR7993467,SRR4449755,SRR7219417,SRR1777799,SRR065670,SRR4449749,SRR060722,SRR3696590,SRR1777786,SRR6442317,SRR7219437,SRR4450951,SRR060705…
CVVWRDDKIIF	TRAV8-2	TRAJ30	CASTDRDRYSYEQYF	TRBV28	TRBJ2-7	2010113790,HHU20160714,HHU20180404,HHU20191029	4	4	Healthy
CAAAGTYKYIF	TRAV29DV5	TRAJ40	CASSPDRGGNQPQHF	TRBV18	TRBJ1-5	C16,EM192567,UT1	3	3	Autoimmune disease,Healthy,Solid tumor	SRR7993471,SRR1777775,SRR1777764,ERR4311099,SRR3233947,ERR4311085,SRR1777773,SRR1777794,SRR1956792,SRR7993445,SRR8296380,SRR3696558,SRR1777797,SRR1956788,SRR5742632,SRR7993446,SRR5676659,SRR7993501,SRR1777776,SRR1956783,SRR7961493,ERR4311079,SRR7961475,SRR7004363,SRR7993470,SRR1777789,SRR4084224,SRR5676658,SRR1956785,SRR7993458,SRR1956784,SRR7993524,SRR2905699,SRR7993473,SRR1777772,SRR1777798,SRR…
CAADSNYQLIW	TRAV13-1	TRAJ33	CASSLGGGGGNQPQHF	TRBV7-2	TRBJ1-5	BL4,CPInc_NC1,CPInc_NC2	3	3	Inflammation	SRR3234012,SRR1777788,SRR7219437,SRR1777797,SRR5664235,SRR7412231,SRR1777777,SRR1777791,SRR1777787,SRR1956783,SRR4084223,SRR1956796,SRR7219417,SRR4084222
CAAFQGAQKLVF	TRAV29DV5	TRAJ54	CASSPGQDYGYTF	TRBV11-1	TRBJ1-2	COVID_19_PBMC_BAL_donor_7,NivoExposed,p3_mild	3	57	COVID-19,Solid tumor	SRR3696568,SRR4450963,SRR4084216,SRR1777779,SRR11802796,SRR3658982,SRR3696553,SRR1777768
CAAFTSGTYKYIF	TRAV13-1	TRAJ40	CASSLDHTGELFF	TRBV5-1	TRBJ2-2	J10887,J21854,p3_mild	3	8	COVID-19	SRR3233942,SRR4450247,SRR1777801,SRR1777773,SRR11802796,SRR7004407,SRR3696566,SRR11802795,SRR4449749,SRR1777764,SRR7993529,SRR4451086,SRR11802800,SRR4450951,SRR7993470,SRR4449817,SRR3696588,SRR7961489,SRR4450949,SRR4450954,SRR1777769,SRR5676655,SRR1956783,SRR7993455,SRR11802799,SRR7961490,SRR4449810,SRR3233987,SRR1777799,SRR1956791,SRR1777787,SRR1777790,SRR1777788,SRR7993504
CAAGGNAGNMLTF	TRAV13-1	TRAJ39	CASSPKRTGELFF	TRBV27	TRBJ2-2	2247116_JCC392_SJTRC_InfVaxBT_3_Rxn6,Seshadri02,UPN19	3	7	COVID-19,Leukemia	SRR8359186,SRR8516979,SRR3233985,SRR3233987,SRR7993439
CAAKSGGTSYGKLTF	TRAV13-1	TRAJ52	CASSLTDTQYF	TRBV12-4	TRBJ2-3	CPIc_C3,J11689,U5	3	4	COVID-19,Inflammation	SRR1777786,SRR1777793,SRR11802800,SRR7993469,SRR4450246,SRR1956791,SRR4449755,SRR11802794,SRR7993442,SRR7961490,SRR1956788,SRR1956796,SRR4450247,SRR4449749,SRR2905701,SRR4450956,SRR1777788,SRR060705,SRR7993466,SRR7993526,SRR4450949,SRR4450951,SRR4449817,SRR1777784,SRR1777796,SRR4449808,SRR060716,SRR4450960,SRR1777795,SRR1777803,SRR7219406,SRR1777799,SRR11802793,SRR4450954,SRR060706,SRR6442306,SRR…
CAALDSNYQLIW	TRAV1-2	TRAJ33	CSARQGDTEAFF	TRBV20-1	TRBJ1-1	COV_009,COV_015,NPC_SC_1807	3	3	COVID-19,Solid tumor	SRR4102096,SRR1777804,SRR4450960,SRR1777799,SRR7993500,SRR6130173,SRR7993520,SRR1777773,SRR7993519,SRR4450247,SRR7219436,SRR1777777,SRR1777787,SRR3233987,SRR4084224,SRR6130182,SRR7412212,SRR11802799,SRR7993526,SRR1777797,SRR1777801,SRR6380562,SRR3181009,SRR5676630,SRR5659132,SRR1777776,SRR7004366,SRR4449813,SRR1956793,SRR7993532,SRR7993516,SRR7993494,SRR060702,SRR1777772,SRR060695,SRR060704,SRR56…
CAANDAGGTSYGKLTF	TRAV13-1	TRAJ52	CASSSLTDTQYF	TRBV27	TRBJ2-3	AR44,AR50,B230723	3	3	Inflammation,Solid tumor	SRR6442317,SRR6442325,SRR7219407,SRR7412239,SRR3233952,SRR4450952,SRR5676626,SRR1777776,SRR1956796,SRR6998308,SRR1777790,SRR7993435,SRR4102095,ERR4311072,SRR5664248,SRR6442319,SRR1777803,SRR5676658,SRR1777787,SRR3233977,SRR1777779,SRR1777802,SRR6380540,SRR7412237,SRR1777781,SRR1777796,SRR5659132,SRR5659134,SRR5676649,SRR1777770,SRR6380552,SRR1777772,SRR1956792,SRR6442320,SRR5659136,SRR6442312,SRR…
CAANSGGGADGLTF	TRAV13-1	TRAJ45	CASRRGLAGTDTQYF	TRBV6-5	TRBJ2-3	PBMC_P5,RA_69,U5	3	9	Autoimmune disease,Inflammation	SRR5676623,SRR7412212,SRR5676636,SRR1956796,SRR5676625,SRR1777801,SRR1956790,SRR1777774,SRR5676640,SRR7993436,SRR7993497
CAANSGGGADGLTF	TRAV13-1	TRAJ45	CASRTGLAGTDTQYF	TRBV6-5	TRBJ2-3	10k_PBMC_5pv2_nextgem_Chromium_X,B_ALL_p3,OC96	3	6	BEAM-T,Leukemia,Solid tumor	ERR4311087,SRR7993494,SRR1777796,SRR7219400,SRR1777790,SRR1777771,SRR7993526,SRR7219417,ERR4311092,ERR4311077,SRR7993436,SRR1777800,SRR1777769,SRR1777794,ERR4311089,SRR1956790,SRR1777786,ERR4311091,SRR5676623,ERR4311086,ERR4311088,SRR7412212,SRR4449749,SRR1777784,ERR4311093,SRR1777776,SRR1956796,SRR1777768
CAAPSYEKLTF	TRAV13-1	TRAJ48	CASSPWTDDNEKLFF	TRBV12-4	TRBJ1-4	2.01011e+27	3	4	COVID-19,Healthy
CAARGAQKLVF	TRAV29DV5	TRAJ54	CASSPTGTSTDTQYF	TRBV3-1	TRBJ2-3	AR44,AR46,AR50	3	4	Inflammation	SRR1956787,SRR3696549,SRR7993521,SRR1777803,SRR1777788,SRR5664248,SRR4084226,SRR5676658,SRR1777804,SRR5676628,SRR5664244,SRR4084235,SRR1777802,SRR1956795,SRR5676647,SRR1777774,SRR1777770,SRR5676638,SRR1777772,SRR7993523,SRR1777794,SRR7412231,SRR1777767,SRR7993507,SRR1777789,SRR1777779,SRR6998312,SRR5664235,SRR1777771,SRR5664226,SRR1777787,SRR4084223,SRR3233982,SRR7993524,SRR1777765,SRR7993529,SRR…
CAARGGRGSTLGRLYF	TRAV13-1	TRAJ18	CASSLDQGGETQYF	TRBV7-2	TRBJ2-5	AR50,C910,GC07	3	4	Infection,Inflammation,Solid tumor	SRR3181009,SRR7004365,SRR3233977,SRR1777779,SRR4102109,SRR3658976,SRR8516949,SRR4102095,SRR4084225,SRR4084228,SRR4084219,SRR6380540,SRR4084214,SRR4084236,SRR7004407,SRR8516960,SRR8516954,SRR060711,SRR4084216,SRR3658974
CAASAEGSQGNLIF	TRAV29DV5	TRAJ42	CASSSGQGTDTQYF	TRBV5-1	TRBJ2-3	BC09,S134,irAE_40	3	4	Inflammation,Solid tumor	SRR4451064,SRR7993533,SRR4084209,SRR4451085,SRR4084213,SRR1777794,SRR7993473,SRR7961492,SRR7993445,SRR6380547,SRR1777791,SRR4449813,SRR1777771,SRR4449755,SRR4450955,SRR7993453,SRR7961486,SRR6442317,SRR4450959,SRR7993466,SRR6442314,SRR7993513,SRR7993433,SRR060712,SRR7993501,SRR3234012,SRR1956789,SRR7412212,SRR1956783,SRR4450953,SRR7993509,SRR6380540,SRR7961495,SRR4084212,SRR3696572,SRR4084220,SRR1…
CAASAGGNKLVF	TRAV29DV5	TRAJ47	CASSSGEDEQFF	TRBV2	TRBJ2-1	C-12,F013,UPN24	3	5	COVID-19,Healthy,Leukemia	SRR7004358,SRR7219400,SRR7993467,SRR7004366,SRR7004365,SRR7993507,SRR7219417
CAASAGGNKLVF	TRAV29DV5	TRAJ47	CASSSGTDTQYF	TRBV2	TRBJ2-3	C-21,H-8,S133	3	3	COVID-19,Healthy,Solid tumor	SRR1777784,SRR4102097,SRR1777790,SRR4102107,SRR060711,SRR7004364,SRR4449808,SRR4102112,SRR1777772,SRR7004365,SRR4084216,SRR1777777,SRR3233987,SRR6442321,SRR6442294,SRR1777770,SRR7004359,SRR4084209,SRR6442296,SRR1777765,SRR1777781,SRR4084215,SRR4102098,SRR6442295,SRR4450965,SRR4450246,SRR4450959,SRR4102109,SRR4102095,SRR4084218,SRR060710,SRR4102103,SRR4084210,SRR7004366,SRR4102096,SRR1777800,SRR79…
CAASANQGGKLIF	TRAV13-1	TRAJ23	CASSSGPNYEQYF	TRBV7-6	TRBJ2-7	201657263,EM192561,MDA1_T02	3	9	Autoimmune disease,COVID-19,Solid tumor	SRR1777764,SRR3500424,SRR060699,SRR060727,SRR060714,SRR6442316,SRR091632,SRR7412214,SRR6442325,SRR6442320,SRR1777793,SRR060721,SRR7993513,SRR060698,SRR7004365,SRR7993517,SRR060719,SRR3181009,SRR1956791,SRR6442317,SRR060726,SRR060708,SRR7412233,SRR7993509,SRR1777767,SRR060704,SRR060712,SRR060705,SRR060703,SRR7993518,SRR060725,SRR1777765,SRR060710,SRR060718,SRR6442319,SRR6442318,SRR1777796,SRR06566…
CAASARETSGSRLTF	TRAV29DV5	TRAJ58	CASSFEDRAHGYTF	TRBV12-4	TRBJ1-2	BMMNC_5pv2,PrA1607,UPN18	3	5	Autoimmune disease,BEAM-T,Leukemia	SRR3696572,SRR3696585,SRR3696569,SRR3696588,SRR7993455,SRR3696593,SRR4084216,SRR7993532,SRR7993513,SRR7993503,SRR7993436
CAASARGFGNVLHC	TRAV29DV5	TRAJ35	CASSPGAANTEAFF	TRBV7-2	TRBJ1-1	2_Ki0100022_CMVneg,BMMNC_5pv2,C16	3	6	BEAM-T,Healthy,Infection	SRR4450953,SRR3696572,SRR7993464,SRR7993531,SRR3696588,SRR4450957,SRR3233972,SRR7993527,SRR7004363,SRR4451085,SRR7993471,SRR5664228,SRR1956785,SRR11802796,SRR7993500,SRR4450955,SRR3233942,SRR7219416,SRR7993466,SRR7993445,SRR3234010,SRR7993519,SRR7993476,SRR1777802,SRR7993465,SRR7993520,SRR5742634,SRR11802795,SRR1777798,SRR4450954,SRR1777774,SRR7993518
CAASARTGNQFYF	TRAV29DV5	TRAJ49	CAISAAGGHGDTQYF	TRBV10-3	TRBJ2-3	OH14,PT_5,nc_CT5	3	3	Aging,Healthy,Solid tumor	SRR4084223,SRR4084211,SRR4084217,SRR3696549
CAASDAGGTSYGKLTF	TRAV13-1	TRAJ52	CASSSLTDTQYF	TRBV27	TRBJ2-3	AR50,C910,PrA1801	3	6	Autoimmune disease,Infection,Inflammation	SRR3233952,SRR5664233,SRR6442316,SRR1777767,SRR5676628,SRR1777794,SRR7412240,SRR1956796,SRR7219411,SRR1777795,SRR1777775,SRR6380540,SRR1777774,SRR7961489,SRR4450247,SRR6380552,SRR4102095,SRR5659134,SRR1777790,SRR5664248,SRR7412239,SRR1777789,ERR4311072,SRR5664244,SRR1777766,SRR6442320,SRR7412231,SRR7412234,SRR1777793,SRR4449749,SRR1956784,SRR1956792,SRR1777765,SRR1777770,SRR6442317,SRR1777764,SRR…
CAASDAGGTSYGKLTF	TRAV29DV5	TRAJ52	CSARGGPNEKLFF	TRBV20-1	TRBJ1-4	AR48,C236,PBMC_A_HD3	3	3	Healthy,Infection,Inflammation	SRR1777803,SRR1777804,SRR11802799,SRR4102097,SRR6380550,SRR3233982,SRR7961486,SRR7004407,SRR7993514,SRR7219417,SRR1956787,SRR7004365,SRR5664244,SRR5664226,SRR7993522,SRR060700,SRR7412240,SRR1777788,SRR1777800,SRR7961474,SRR1777770,SRR1777774,SRR7993444,SRR11802800,SRR3233967,SRR7219437,SRR1956783,SRR1777789,SRR060703,SRR1956791,SRR7961493,SRR1777790,SRR1777795,SRR1777785,SRR1777784,SRR7993496,SRR…
CAASEGSQGNLIF	TRAV29DV5	TRAJ42	CASTSGQGTDTQYF	TRBV5-1	TRBJ2-3	BC09,GC04,PT_1	3	12	Solid tumor	SRR7961495,SRR1777794,SRR7961475,SRR7961474,SRR7961492,SRR7961493,SRR7961490,SRR7961487,SRR7961489,SRR7961488,SRR4084221,SRR4084216,SRR7961486
CAASETGGFKTIF	TRAV13-1	TRAJ9	CASSISVYGYTF	TRBV19	TRBJ1-2	MM_PT2,NPC_SC_1807,PEM2	3	3	Myeloma,Solid tumor	SRR3233992,SRR1956790,SRR3181009,SRR7522741,SRR7961490,SRR4102099,SRR3696590,SRR4450954,SRR4084224,SRR5676638,SRR4084236,SRR6380559,SRR7004408,ERR4311043,SRR7219437,SRR4084222,SRR7004363,SRR4084216,SRR4450958,SRR1777793,SRR4084228,SRR4102106,SRR7004407,SRR1777765,SRR1956784,SRR5676665,SRR4084223,SRR4450959
CAASETSYDKVIF	TRAV13-1	TRAJ50	CASSSTGAGNQPQHF	TRBV7-9	TRBJ1-5	2169462_SJTRC_InfVax_3,PEM20,irAE_63	3	5	COVID-19,Inflammation,Solid tumor	SRR7004406,SRR1956793,SRR8181397,SRR7993518,SRR7993520,SRR1956783,SRR4450247,SRR1777779,SRR7993466,SRR7993468,SRR7004407
CAASGGSQGNLIF	TRAV23DV6	TRAJ42	CASSVVLGGELFF	TRBV9	TRBJ2-2	H-1,PBMC_C_HD3,U41	3	3	Healthy,Inflammation	SRR4102104,SRR1956788,SRR1777767,SRR1956783,SRR1777772,SRR1777766,SRR4084231,SRR1956796,SRR4450961,SRR1777793,SRR3181009,SRR1956785,SRR7004363,SRR4450959,SRR4084210,SRR4084224,SRR8181397,SRR1777796
CAASGNTGKLIF	TRAV8-1	TRAJ37	CAISERGNTDTQYF	TRBV10-3	TRBJ2-3	C143,OH14,PT_6	3	3	Aging,COVID-19,Solid tumor	SRR5659144,SRR4451085,SRR6380554,SRR6380559,SRR3181009,SRR8516970,SRR4450963,SRR4449813,SRR7004365,SRR4102106,SRR8516972,SRR4450954,SRR1777781,SRR1777801,SRR4450951,SRR060719,SRR7961486,SRR7993516,SRR4084227,SRR4084228,SRR1777769
CAASINQGGKLIF	TRAV13-1	TRAJ23	CASSQGPNYEQYF	TRBV7-6	TRBJ2-7	CPIc_C5,CX6,HSSS_191	3	31	Healthy,Inflammation	SRR1777793,SRR1956787,SRR1777801,SRR1777769,SRR1777765,SRR1956785,SRR1956795,SRR1777785,SRR1777797,SRR1777776,SRR908202,SRR1777777,SRR060727,SRR1777770,ERR4311085,SRR1777779,SRR7993520,SRR6380553,SRR1956789,SRR1777767,SRR6380562,ERR4311101,SRR7993509,SRR1777796,SRR7412233,SRR1956786,SRR1956792,SRR1777784,SRR6380554,SRR1956790,ERR4311045,SRR6380548,SRR1777764,SRR1956794,SRR060698,SRR1956788,ERR431…
CAASINSGNTPLVF	TRAV13-1	TRAJ29	CSARGQGNEQFF	TRBV20-1	TRBJ2-1	C739,COV_014,F006	3	4	COVID-19,Fraility,Infection	SRR091631,SRR4449817,SRR7993532,SRR4450954,SRR4450949,SRR1777774,SRR1777781,SRR7219407,SRR1777767,SRR1777778,SRR1956784,SRR1777796,SRR1777800,SRR1777764,SRR060712,SRR7993442,SRR1777776,SRR7961487,SRR4450247,SRR7961488,SRR7961489,SRR4102107,SRR5676625,SRR1777795,SRR1777788,SRR4084230,SRR4102095,SRR1777790,SRR1777775,SRR3233987,SRR4450951,SRR1777777,SRR7993478,SRR7993513,SRR1956796,SRR1777769,SRR44…
CAASISGGSNYKLTF	TRAV23DV6	TRAJ53	CASSVDSGRGETQYF	TRBV9	TRBJ2-5	21LN0343,GC06,N7002	3	3	Leukemia,Solid tumor	SRR4451085,ERR4311048,SRR7004406,SRR1777791,SRR4084221,SRR1777779,SRR1956794,SRR1956788,SRR4451064,SRR1777774,SRR3696593,SRR1956789,SRR1777793,SRR1777764,SRR1777766,SRR7993445,SRR3696555,SRR1777769,SRR7412217,SRR5664233,SRR5664224,SRR6380551,SRR1777788,SRR7004363,SRR4084224,SRR1956784,SRR4102112,SRR7993474,SRR1777777,SRR4102100,SRR5664246,SRR1777786,SRR1777776,SRR7004367,SRR3696592
CAASKGGFKTIF	TRAV13-1	TRAJ9	CSVWTDSGNTIYF	TRBV29-1	TRBJ1-3	101520_Okada_D,HD3,irAE_63	3	4	Healthy,Inflammation,Solid tumor	SRR6442300,SRR4449811,SRR4084219,SRR6442290,SRR6380554,SRR4084212,SRR6380561,SRR4084216,SRR4084209,SRR4084213,SRR4084214,SRR4084225,SRR4084218,SRR6442292,SRR1777776,SRR4084222,SRR7004365,SRR4084223,SRR4084215,SRR7993469,SRR4084217,SRR6380562,SRR7993439,SRR4084226,SRR6380549,SRR6442305,SRR1777768,SRR4084221,SRR4084224,SRR1777779,SRR1777766,SRR6380550,SRR4084210,SRR4084211
CAASKGGQKLLF	TRAV13-1	TRAJ16	CASSSRTSGTHNEQFF	TRBV9	TRBJ2-1	C-2,SC5v2_Melanoma_5Kcells_Connect_single_channel,U35	3	3	BEAM-T,COVID-19,Inflammation	SRR1777788,SRR1956795,SRR1777787,SRR1956783,SRR1777775,SRR7412215
CAASKGGQKLLF	TRAV13-1	TRAJ16	CASSSRTSGTRNEQFF	TRBV9	TRBJ2-1	C-33,C-6,S149	3	3	COVID-19,Solid tumor	SRR1777796,SRR7004365,SRR4451065,SRR1956792
CAASKKTSGSRLTF	TRAV23DV6	TRAJ58	CASSLGHRDSSYEQYF	TRBV5-1	TRBJ2-7	GSE222448_patient2,PEM1,PFI_104	3	4	Infection,Solid tumor	SRR3696550,SRR1777773,SRR6380540,SRR4084223,SRR1956783,SRR1956794,SRR1777791,SRR4084213,SRR4084220,SRR1777778,SRR1777794,SRR1777802,SRR1777787,SRR4084210,SRR1777798,SRR1777777,SRR1777804,SRR1777785,SRR4084226,SRR4084214,SRR4084219,SRR1956786,SRR1777772,SRR1777774,SRR1777781,SRR1777800,SRR1777788,SRR4084215,SRR1777801,SRR1777776,SRR6380539,SRR6380555,SRR1777766,SRR3696561,SRR1777765,SRR4084211,SRR…
CAASLGSARQLTF	TRAV13-1	TRAJ22	CASSAGELFF	TRBV25-1	TRBJ2-2	B230723,C-18,MM_PT15	3	8	COVID-19,Myeloma,Solid tumor	SRR1777803,SRR7004359,SRR7004366,SRR4450956,SRR1777775,SRR7004363,SRR7004357,SRR4449811,SRR1777781,SRR3181009,SRR7993436
CAASLGSARQLTF	TRAV13-1	TRAJ22	CASSSGELFF	TRBV25-1	TRBJ2-2	C-2,F006,MM_PT15	3	43	COVID-19,Fraility,Myeloma	SRR1777784,SRR4450960,SRR6380551,SRR7219406,SRR6380552,SRR1777786,SRR4451086,SRR1777795,SRR4449811,SRR7004358
CAASNQGAQKLVF	TRAV29DV5	TRAJ54	CASSLGTEAFF	TRBV6-2	TRBJ1-1	6_ki0100110_CMVneg,C829,MM_PT19	3	3	Infection,Myeloma	SRR7004363,SRR7993477,SRR3696587,SRR4450964,SRR7219415,SRR1777764,SRR4084235,SRR1777771,SRR3233942,SRR6442325,SRR4449811,SRR1777804,SRR8359186,SRR5676651,SRR1777767,SRR3234012,SRR5664220,SRR1777779,SRR7412234,SRR7993432,SRR5676626,SRR6442318,SRR7219417,SRR7219411,SRR1777802,SRR1777793,SRR1777765,SRR5664226,SRR1777798,SRR7412240,SRR1956793,SRR6442306,SRR1777803,SRR1777777,SRR1777797,SRR7993468,SRR…
CAASPNSGNTPLVF	TRAV13-1	TRAJ29	CASSQDPGLAANEQFF	TRBV4-2	TRBJ2-1	B230723,NPC_SC_1810,OVA1	3	3	Solid tumor
CAASRGYSTLTF	TRAV13-1	TRAJ11	CASSLGGGNNEQFF	TRBV5-4	TRBJ2-1	101520_Okada_A,COVID_19_PBMC_BAL_donor_2,UPN4	3	25	COVID-19,Leukemia,Solid tumor	SRR2905688,SRR4084229,SRR5664248,SRR2905687,SRR7993455,SRR7219407,SRR7993518,SRR1777770,SRR7961474,SRR4084237,SRR7993454,SRR2905690,SRR7993471,SRR6442312,SRR1777786,SRR7993519,SRR3234010,SRR3233982,SRR6442310,SRR7961475,SRR1777794,SRR2905672,SRR065669,SRR2905682,SRR7219406,SRR3234012,SRR7004365
CAASRNTGRRALTF	TRAV13-1	TRAJ5	CASSQESHTGELFF	TRBV3-1	TRBJ2-2	AR20,AR50,OH15	3	148	Aging,Inflammation	SRR1777779,SRR1777771,SRR4084216
CAASYNQGGKLIF	TRAV13-1	TRAJ23	CASSAGPNYEQYF	TRBV7-6	TRBJ2-7	101520_Okada_B,AS01,UPN12	3	7	Autoimmune disease,Leukemia,Solid tumor	SRR060715,SRR060708,SRR1777765,SRR060709,SRR060702,SRR7004408,SRR060703,SRR7004406,SRR1777794,SRR060706,SRR060718,SRR8359199,SRR060727,SRR060700,SRR060701,SRR1777769,SRR060705,SRR060726,SRR060711,SRR060699,SRR060720,SRR065670,SRR060721,SRR060724,SRR091632,SRR060719,ERR4311070,SRR060714,SRR060716,SRR060710,SRR060722,SRR1777770,SRR060704,SRR060717,SRR060712,SRR8359196,SRR7004363,SRR060725,SRR060723…
CAATDFGNEKLTF	TRAV29DV5	TRAJ48	CASSLGAGTGELFF	TRBV7-6	TRBJ2-2	AR20,C-35,PEM19	3	13	COVID-19,Inflammation,Solid tumor	SRR6442317,SRR7004363,SRR1777775,SRR6442316,SRR6442318,SRR7993525
CAATNSGYSTLTF	TRAV13-1	TRAJ11	CASSSRTGFYEQYF	TRBV7-2	TRBJ2-7	B230723,C-7,GC09	3	4	COVID-19,Solid tumor	SRR1777785,SRR4449808,SRR6380537,SRR4449755,SRR6380538,SRR6380560,SRR6380559,SRR1777791,SRR7219417,SRR4449817
CAAYNTDKLIF	TRAV29DV5	TRAJ34	CASSERQVYGYTF	TRBV2	TRBJ1-2	CPInc_NC6,GC10,PBMC_P3	3	3	Inflammation,Solid tumor	SRR3233970,SRR1956791,SRR4102107,SRR7004364,SRR7412241,SRR5742654,SRR5664218,SRR1777794,SRR1956794,SRR5659132,SRR7004366,SRR1777798,SRR6380556,SRR1777774,SRR6998306,SRR1777779,SRR1777766,SRR1777785,SRR4084216,SRR4084226,SRR5676628,SRR3233972,SRR3658974,SRR5676649,SRR1777781,SRR3658976,SRR1777800,SRR4084213,SRR4084212,SRR1777801,SRR7004358,SRR6380562,SRR4084211,SRR5659144,SRR7004365,SRR4084227,SRR…
CADYYGQNFVF	TRAV3	TRAJ26	CASSFQGYTEAFF	TRBV28	TRBJ1-1	10k_BEAM-T_Human_A0201_CMV_Flu_Covid_spikein_5pv2,C-20,NPC_SC_1806	3	398	BEAM-T,COVID-19,Solid tumor	SRR1777778,SRR6442300,SRR6442297,SRR1777777,SRR6380552,SRR3658970,SRR1956790,SRR6442293,SRR6442301,SRR4102097,SRR3233982,SRR1777795,SRR1777779,SRR1956794,SRR1956788,SRR7004363,SRR3658976,SRR6380551,SRR3658972,SRR1956792,SRR6442291,SRR4102109,SRR7219416,SRR4449813,SRR1956787
CAEILTGGGNKLTF	TRAV13-2	TRAJ10	CASSLTGGTEAFF	TRBV7-4	TRBJ1-1	BL11,HD5,NPC_SC_1805	3	3	Healthy,Inflammation,Solid tumor
CAEMDSSYKLIF	TRAV5	TRAJ12	CSASSDNEQFF	TRBV20-1	TRBJ2-1	NPC_SC_1807,OH15,OVA1	3	3	Aging,Solid tumor	SRR1777792,SRR060712,SRR1956795,SRR1777789,SRR4450954,SRR7961474,SRR1777766,SRR1777768,SRR1777778,SRR4450952,SRR1777767,SRR4450949,SRR1956796,SRR1777797,SRR1777795,SRR1956789,SRR1777790,SRR1777764
CAENLGGGGNKLTF	TRAV13-2	TRAJ10	CASSQDRNTDTQYF	TRBV4-1	TRBJ2-3	AS02,B2,PEM14	3	25	Autoimmune disease,COVID-19,Solid tumor	SRR6442323,SRR1777764,SRR1777794,SRR3233952,SRR5742634,SRR5664248,SRR6442321,SRR7993482,SRR5664235,SRR4449755,SRR6380547,SRR7412231,SRR1777790,SRR6442322,SRR7993481,SRR3234012,SRR4449810,SRR7219407,SRR7219406,SRR6442314,SRR6442302,SRR1956796,SRR5664250,SRR1777781
CAENNAGNMLTF	TRAV13-2	TRAJ39	CASSVGGPYEQYF	TRBV2	TRBJ2-7	B230093,PT4,S135	3	7	Leukemia,Solid tumor	SRR1777791,SRR7004407,SRR1777766,SRR4450954,SRR4450958,SRR1777765,SRR7219416,SRR1777790,SRR7004364,SRR5659134,SRR7412239,SRR1777775,SRR4084222,SRR4084217,SRR4084212,SRR1777776,SRR7004363,SRR4084215,SRR4084210,SRR2905658,SRR1777774,SRR7004406,SRR1777800,SRR7219437,SRR1956792,SRR7004408,SRR1777772,SRR1777773,SRR4084216,SRR4102111,SRR4084219,SRR6380547,SRR4084225
CAENRGGGSNYKLTF	TRAV13-2	TRAJ53	CASSLGGNTEAFF	TRBV11-3	TRBJ1-1	B5,MM_PT2,PEM12	3	5	COVID-19,Myeloma,Solid tumor	SRR1777772,SRR1956796,SRR6380535,SRR1777774,SRR1777765,SRR1777798,SRR5676626,SRR7219406,ERR4311060,SRR1777785,ERR4311067,SRR7412237,SRR7993461,SRR5676665,SRR6380558,SRR7412216,SRR1777784,SRR7993499,SRR1956787,SRR1956788,SRR6380550,SRR7961475,SRR1777793,SRR4450963,SRR1777802,SRR6380547,SRR1956793,SRR4084229,SRR4450961,SRR7993467,SRR7219407,SRR7219400,SRR7219437,SRR4449810,SRR8181397,SRR7219405,SRR…
CAENRPGNTPLVF	TRAV13-2	TRAJ29	CASSQNSQETQYF	TRBV14	TRBJ2-5	COV_014,MSK1302,PBMC_C_HD2	3	3	COVID-19,Healthy,Solid tumor	SRR6380540,SRR6380539,SRR1777770,SRR7004366,SRR1777802,SRR7004364,SRR3233982,SRR3181009,SRR7004358,SRR3696550,SRR1777804,SRR3696549,SRR1777773,SRR1777794,SRR7004359,SRR1777774
CAENSGGSNYKLTF	TRAV13-2	TRAJ53	CSAKTSGRGETQYF	TRBV20-1	TRBJ2-5	B1,D511,J15890	3	7	COVID-19,Healthy	SRR4449808,SRR1777764,SRR4084225,ERR4311068,SRR6380554,SRR1777784,SRR4084211,SRR1777797,SRR4084223,SRR1777776,SRR3696593,SRR1777798
CAEPLNTGNQFYF	TRAV13-2	TRAJ49	CAISVGNEQFF	TRBV10-3	TRBJ2-1	COV_002,PEM11,PT_7	3	48	COVID-19,Solid tumor	SRR060722,SRR3696561,SRR060703,SRR8359200,SRR1777767,SRR3181009,SRR060708,SRR5676665,SRR1777774,SRR1777789,SRR1777768,SRR060699,SRR1777795,SRR7004407,SRR4449810,SRR1777765,SRR060697,SRR1777776,SRR1956785,SRR1777785,SRR4450247,SRR1777791,SRR060704,SRR7219406,SRR8516957,SRR1777796,SRR060701,SRR4449813,SRR7219437,SRR8516960,SRR7004365,SRR7961489,SRR060719,SRR4449750,SRR1777772,SRR060700,ERR4311081,S…
CAESIGKIIF	TRAV5	TRAJ30	CSVGTGGTNEKLFF	TRBV29-1	TRBJ1-4	CPInc_NC2,HN_P34,OC83	3	14	Inflammation,Solid tumor	SRR3500424,SRR3658977,SRR6442296,SRR4084230,SRR8359193,SRR1956796,SRR3233942,SRR7993531,SRR6442321,SRR4449813,SRR4084221,SRR4084225,SRR6442325,SRR6442302,SRR6380541,SRR6442320,SRR1777789,SRR7993448,SRR5664248,SRR4084235,SRR3658972,SRR4449808,SRR8296381,SRR1777776,SRR5664212,SRR4084211,SRR6442316,SRR4084229,SRR4084234,SRR4450954,SRR1956785,SRR6442297,SRR4084233,SRR7993455,SRR7993514,SRR6380535,SRR…
CAESIGKLIF	TRAV5	TRAJ23	CSVGAGGTNEKLFF	TRBV29-1	TRBJ1-4	2169462_SJTRC_InfVax_3,GU0700,PEM14	3	3	COVID-19,Solid tumor	SRR1777795,SRR5676632,SRR1777770,SRR1777775,SRR5676634,SRR7993470,SRR1777781,SRR4084227,SRR5676626,SRR3658970,SRR1777784,SRR1777799,SRR5676630,SRR1777786,SRR1777765,SRR1777776,SRR1777766,SRR3500424,SRR3233942,SRR3658975,SRR1777794,SRR3233957,SRR1777779,ERR4311093,SRR1777802,SRR7993445,SRR1777778,SRR7993514,SRR7993515,SRR1777769,SRR5664244,SRR6380545,SRR1777793,SRR7993433,SRR1777801,SRR1777772,SRR…
CAESIGKLIF	TRAV5	TRAJ23	CSVGQGGTNEKLFF	TRBV29-1	TRBJ1-4	AS01,PrA1607,TIL4095	3	30	Autoimmune disease,Solid tumor	SRR1777792,SRR4450959,SRR6380538,SRR1777774,SRR7219416,SRR7219394,SRR1956787,SRR7412238,SRR1956789,SRR11802800,SRR1777802,SRR1777773,SRR1777794,SRR1777789,SRR7004408,SRR5676630,SRR1777777,SRR6380539,SRR6380543,SRR1777788,SRR1777766,SRR7004407,SRR1777772,SRR11802797,SRR1777784,SRR1777786,SRR1777787,SRR1777770,SRR1777767,SRR6380546,SRR1777795,SRR6380540,SRR7993454,SRR7993455,SRR7004406,SRR3233987,S…
CAESIGKLIF	TRAV5	TRAJ34	CSVGSGGTNEKLFF	TRBV29-1	TRBJ1-4	GU0744,RAGN962056,UPN19	3	5	COVID-19,Leukemia,Solid tumor	ERR4311068,SRR6380553,SRR5664226,SRR1777769,SRR7993494,SRR1777766,SRR4450964,SRR1777795,SRR4084228,SRR7993454,SRR6380556,SRR1956788,SRR6380541,SRR5676656,SRR1777777,SRR6442317,SRR6442325,SRR5676630,SRR7993434,SRR5664235,SRR4084232,SRR4084227,SRR1956796,SRR5664248,SRR7004359,SRR6442302,SRR6442318,SRR4449811,SRR7993518,SRR7219411,SRR1777799,SRR6442323,SRR6442316,SRR1777793,SRR1777779,SRR6442319,SRR…
CAETYTGGFKTIF	TRAV5	TRAJ9	CASGSEQYF	TRBV6-1	TRBJ2-7	COVID_19_PBMC_BAL_donor_3,CPInc_NC5,p6_severe	3	5	COVID-19,Inflammation	SRR1777801,SRR7004407,SRR1777793,SRR1956785,SRR1956796,SRR7993444,SRR1956788,SRR1956793,SRR7993442
CAEYSSASKIIF	TRAV5	TRAJ3	CASSQSPGGTQYF	TRBV14	TRBJ2-5	GC02,HSSS_219,nc_CT5	3	4	Healthy,Inflammation,Solid tumor	SRR8181397,SRR7004408,SRR6380553,SRR1777768,SRR6442288,SRR4102105,SRR7993455,SRR1956796,SRR6442287,SRR7993449,SRR1777792,SRR7993510,SRR4084221,SRR7993448,SRR1777769,SRR7993451,SRR7993503,SRR6442304,ERR4311101,SRR1777793,SRR1777786,SRR4450960,SRR3233942,SRR4102111,SRR1777764,SRR1777802,SRR8181395,SRR1956785,SRR6442315,SRR7004359,SRR7219394,SRR1777775,SRR1777801,SRR4102099,ERR4311100,SRR4449750,SRR…
CAFHNAGNMLTF	TRAV24	TRAJ39	CASSVRQQETQYF	TRBV2	TRBJ2-5	NPC_SC_1816,nc_CT4,nc_CT8	3	4	Healthy,Solid tumor	SRR3233970,SRR1777768,SRR7993476,SRR1777781,SRR1956796,SRR3233972,SRR3233942,SRR1777769,SRR1777803,SRR1777765,SRR1777800,SRR1777802,SRR1777795,SRR7993447,SRR1777786,SRR1777799,SRR1956793,SRR1777804,SRR1777764
CAFLGRGSTLGRLYF	TRAV24	TRAJ18	CASSFVSGTDTQYF	TRBV28	TRBJ2-3	HD3,OC83,RA-335	3	3	Healthy,Inflammation,Solid tumor	SRR4451086,SRR6380536,SRR5676630,SRR7004406,SRR7993459,SRR5676663,SRR7961487,SRR7993442,SRR4102097,SRR4084235,SRR7993475,SRR1777765,SRR5664221,SRR7412231,SRR1777764,SRR5659132,SRR7993518,SRR6380544,SRR7412232,SRR7993430,SRR1777792,SRR4449808,SRR1956783,SRR7993494,SRR7961488,SRR7219400,SRR1956793,SRR1777773,SRR7219436,SRR4084223,SRR7219407,SRR060695,SRR1777801,SRR4102095,SRR4450965,SRR6380543,SRR1…
CAFMINAGGTSYGKLTF	TRAV38-1	TRAJ52	CASSIGSYGYTF	TRBV19	TRBJ1-2	201657852,CX4,IpiNivo_Complete	3	3	COVID-19,Healthy,Solid tumor	SRR7993430,SRR5676623,SRR1777801,SRR11802800,SRR5513413,SRR7219415,SRR060723,SRR1777781,SRR5516038,SRR1777796,SRR1956785,SRR5513363,SRR7004364,SRR4084231,SRR1777771,SRR5513467,SRR060724,SRR7219411,SRR7219407,SRR7004363,SRR7412219,SRR6442300,SRR5664212,SRR5513482,SRR5664250,SRR1777774,SRR6442305,SRR5516314,SRR3233960,SRR4084232,SRR4450965,ERR4311047,SRR3234007,SRR1777802,SRR5513374,SRR5676661,SRR7…
CAFMKPPNFGNEKLTF	TRAV38-1	TRAJ48	CASSLQGDTQYF	TRBV11-3	TRBJ2-3	C16,EM192565,PT_7	3	22	Autoimmune disease,Healthy,Solid tumor	SRR4450963,SRR1777788,SRR7993446,SRR3696572,SRR1777800,SRR7961488,SRR5742648,SRR1777799,SRR060696,SRR5742658,SRR1777774,SRR1777778
CAFMPRGSTLGRLYF	TRAV24	TRAJ18	CASSFLSGTDTQYF	TRBV28	TRBJ2-3	CX4,HUP222,MM_PT6	3	3	Healthy,Myeloma	SRR4450953,SRR1777775,SRR7993470,SRR5676623,SRR1777773,SRR3233972,SRR8181389,SRR4102112,SRR4451086,SRR1777768,SRR5659130,SRR5659144,SRR1777772,SRR4449750,SRR3181009,SRR1956792,SRR1777778,SRR7993448,SRR1777784,SRR6380548,SRR6442288,SRR4102101,SRR7993471,SRR1956786,SRR7993499,SRR5664221,SRR7412240,SRR4450952,SRR1777804,SRR1777788,SRR4084222,SRR7412232,SRR1777787,SRR1777798,SRR1777794,SRR1777801,SRR…
CAFNAGGTSYGKLTF	TRAV24	TRAJ52	CASSRDYYSNQPQHF	TRBV7-2	TRBJ1-5	N7002,UPN19,su009	3	3	Leukemia,Solid tumor	SRR3233947,SRR1956783,SRR1777801
CAFSPRGSTLGRLYF	TRAV24	TRAJ18	CASSFVSGTDTQYF	TRBV28	TRBJ2-3	PBMC_C_HD1,RA_PT04,UPN12	3	3	Autoimmune disease,Healthy,Leukemia	SRR7993433,SRR7993469,SRR3233982,SRR1777785,ERR4311094,SRR7993473,SRR7993517,SRR5676625,SRR7993475,SRR7412238,SRR1777779,SRR060690,SRR7993474,ERR4311086,SRR7993450,SRR7993507,SRR5664244,SRR4451086,SRR4449813,SRR7993448,SRR1956796,SRR7993494,SRR7219407,SRR7219405,SRR4102107,SRR1777765,SRR6442320,SRR4102111,SRR4084220,SRR1777773,SRR1956788,SRR3696581,SRR4084226,SRR4449755,SRR7993447,ERR4311093,SRR6…
CAFTHNNNDMRF	TRAV38-1	TRAJ43	CASSQEGGTATYEQYF	TRBV4-1	TRBJ2-7	107677,20LN0259,CPInc_NC4	3	28	COVID-19,Inflammation,Leukemia
CAGAGAGSYQLTF	TRAV25	TRAJ28	CASSLEGQASSYEQYF	TRBV5-1	TRBJ2-7	HHU20190822,HSSS_180,PrA1607	3	4	Autoimmune disease,Healthy,Inflammation	SRR3658970,SRR4449749,SRR1777799,SRR3658973,SRR5664226,SRR1777793,SRR1777791,SRR4450964,SRR1777796,SRR3658975,SRR1777803,SRR1777778,SRR4450958,SRR1777802,SRR7412232,SRR1777797,SRR7993441,SRR1956796,SRR1777801,SRR7412240,SRR4450965,SRR1777768,SRR1777770,SRR1956788,SRR1956790,SRR4450963,SRR6380546,SRR7004359,SRR1777794,ERR4311085,SRR7412231,SRR1777766,SRR1777774,ERR4311079,SRR5664221,SRR1956783,SRR…
CAGAGGSSNTGKLIF	TRAV27	TRAJ37	CASSIRSAYEQYF	TRBV19	TRBJ2-7	HHU20180816,PEM11,U35	3	3	Healthy,Inflammation,Solid tumor	SRR4102112,SRR4450959,SRR3233942,SRR6442325,SRR3233952,SRR6380535,SRR1777793,SRR1777799,SRR3233960,SRR1777790,SRR5516314,SRR4102108,SRR4084235,SRR7993514,SRR1956796,ERR4311047,SRR5513426,SRR7219415,SRR11802799,SRR8181395,SRR1777781,SRR8181397,SRR1777776,SRR4102096,SRR6442320,SRR3234005,SRR6442289,SRR4102106,SRR4102102,SRR11802800,SRR060695,SRR5513375,SRR1777801,SRR7219406,SRR1777764,SRR4102098,SR…
CAGAGQGAQKLVF	TRAV27	TRAJ54	CSARSGHEQYF	TRBV20-1	TRBJ2-7	J15893,J21854,Seshadri02	3	4	COVID-19	SRR4451085,SRR1956787,SRR4084225,ERR4311094,ERR4311069,SRR7993526,SRR4084224,SRR3696593,SRR1777781,SRR4450959,SRR6380549,SRR4084226,SRR7219437,ERR4311064,SRR6380554,SRR1777774,SRR3696551,SRR1777777,SRR1777775,SRR4084212,ERR4311091,ERR4311068,ERR4311086,SRR7993521,SRR6380562,SRR1777776
CAGAGSQGNLIF	TRAV27	TRAJ42	CASSIRSSYEQYF	TRBV19	TRBJ2-7	10k_BEAM-T_Human_A0201_CMV_Flu_Covid_spikein_5pv2,201657854,C-36	3	80	BEAM-T,COVID-19	SRR7004364,SRR4084232,SRR4084233,SRR3234012,SRR4084209,SRR6380559,SRR1777770,SRR6380552,SRR5516314,SRR6442293,SRR6442316,SRR4102097,SRR7219411,SRR4102099,SRR3233987,SRR7219406,SRR3233955,SRR4450952,SRR1777792,SRR6442319,SRR4450953,SRR6380536,SRR2905712,SRR4451065,SRR4102103,SRR4102108,SRR5516038,SRR5664226,SRR3658973,SRR3234005,ERR4311070,SRR5513426,SRR5676640,SRR7219416,SRR5513465,SRR4102109,SRR…
CAGAIGSSNTGKLIF	TRAV27	TRAJ37	CASSIRSSYEQYF	TRBV19	TRBJ2-7	10k_BEAM-T_Human_A0201_CMV_Flu_Covid_spikein_5pv2,HHU20180816,n_sp1	3	20	BEAM-T,COVID-19,Healthy	SRR7219407,SRR4084228,SRR6380551,SRR3233987,SRR8296379,SRR3658977,SRR1777764,SRR7219416,SRR4084232,SRR7993461,SRR3233955,SRR7219406,SRR4102104,SRR1777786,SRR1777801,ERR4311074,SRR6442310,SRR060692,SRR7004366,SRR1777767,SRR4449808,SRR7412219,SRR5664248,SRR4450959,SRR7219411,SRR6442300,SRR4102108,SRR5516314,SRR3234012,SRR5513465,SRR1956787,SRR4102109,SRR4102101,SRR1777770,SRR6380552,SRR1777776,SRR4…
CAGGGSSNTGKLIF	TRAV27	TRAJ37	CASSVRSAYEQYF	TRBV19	TRBJ2-7	201657854,U35,irAE_63	3	4	COVID-19,Inflammation	SRR5515787,SRR4449811,SRR5513374,SRR6442312,SRR5513363,SRR7993525,SRR7219411,SRR7219415,SRR5513413,SRR6442288
CAGGLTGGGNKLTF	TRAV27	TRAJ10	CASSLAGGYTEAFF	TRBV5-1	TRBJ1-1	101520_Okada_D,2010113903,2247114_JCC392_SJTRC_InfVaxBT_1_Rxn4	3	12	COVID-19,Healthy,Solid tumor	SRR1956785,SRR1956786,SRR7993486,SRR7993484,SRR7993475,SRR7412214,SRR1956795,SRR1956791,SRR1777784,SRR1777793,SRR7412237,SRR7004363,SRR7993480,SRR1777779,SRR4102107,SRR1777781,SRR4084237,SRR1777804,SRR7993479,SRR3658977,SRR7993438,SRR7993478,SRR7993507,SRR4451064,SRR1956788,SRR1777765,SRR1777797,SRR4084229,SRR1777788,SRR7219400,SRR2678160,SRR4450955,SRR1777801,SRR1777776,SRR7219417,SRR7004407,SRR…
CAGGSNYKLTF	TRAV27	TRAJ53	CASSQGTRSGNTIYF	TRBV3-1	TRBJ1-3	AS01,C16,UPN18	3	3	Autoimmune disease,Healthy,Leukemia	SRR1777790,SRR1777769,SRR11802799,SRR7412233,SRR7993470,SRR7993464,SRR7993475,SRR1777798,SRR7993469,SRR7993465,SRR060705,SRR7993471,SRR060711,SRR7412217,SRR5664224,SRR3696592,SRR7993466,SRR4450957,SRR3500424
CAGLRSNDYKLSF	TRAV25	TRAJ20	CASSLDLNYGYTF	TRBV5-5	TRBJ1-2	101520_Okada_B,ICC3,melanoma_K409	3	3	Solid tumor	SRR1777799,SRR7993446,SRR4084236,SRR4084227,SRR4450960,SRR4450964,SRR7412237,SRR4084233,SRR4084238,SRR1777791,SRR1777785,SRR1956787,SRR4084237,SRR3233957,SRR7412214,SRR5676634,SRR1777793,SRR7004407,SRR4084235,SRR7993444,SRR4084234,SRR1777773,SRR1777768,SRR4450958,SRR8181389,SRR6380539,SRR5676661,SRR5664228,SRR6380540,SRR1777778,SRR4084230,SRR4084231,SRR1777786,SRR4450962,SRR1777795,SRR1777801,SRR…
CAGMDSSYKLIF	TRAV1-2	TRAJ12	CASSELAGGPDTQYF	TRBV6-1	TRBJ2-3	ICC1,N7001,NPC_SC_1805	3	10	Solid tumor	SRR060712,SRR7993456,SRR060691,SRR7993458,SRR8516970,SRR7522721,SRR4102107,SRR8181397,SRR7993523,SRR7993447,SRR1777800,SRR5664226,SRR7993500,SRR4449808,SRR7961475,SRR6380561,SRR1956783,SRR7412240,SRR7961489,SRR8516979,SRR4451065,SRR1777789,SRR1956784,SRR060703,SRR8516980,SRR8516958,SRR3181009,SRR8516988,SRR8516969,SRR7522727,SRR4450953,SRR060723,SRR6380533,ERR4311045,SRR7993440,SRR6380549,SRR6380…
CAGNQGGKLIF	TRAV39	TRAJ23	CSARDRGSYEQYF	TRBV20-1	TRBJ2-7	NPC_SC_1813,PrA1607,UPN12	3	3	Autoimmune disease,Leukemia,Solid tumor	SRR4449811,SRR4102108,SRR7961489,SRR7412218,SRR7412237,SRR1777772,SRR7961475,SRR6442301,SRR1777800,SRR7004406,SRR1777776,SRR7993497,SRR4449813,SRR5676634,SRR7993502,SRR1956795,SRR7219407,SRR7993524,SRR6442294,SRR1777789,SRR5664221,SRR1777791,SRR1956787,SRR1777799,SRR5664242,SRR3696590,SRR060723,SRR1777766,SRR6442296,SRR6442288,SRR3233987,SRR7993520,SRR6442317,SRR7412216,SRR4450960,SRR1777781,SRR7…
CAGNYGGSQGNLIF	TRAV25	TRAJ42	CASSTRSTGELFF	TRBV19	TRBJ2-2	10k_BEAM-T_Human_A0201_CMV_Flu_Covid_spikein_5pv2,201657852,B357818	3	11	BEAM-T,COVID-19,Solid tumor	SRR5664226,SRR3233987,SRR4450964,SRR5513375,SRR4084236,SRR7219411,SRR5516314,SRR1777792,SRR7004363,SRR5513363,SRR5513467,SRR1777779,SRR7993465,SRR8181397,SRR3234005,SRR7219394,SRR5664237,SRR4449813,ERR4311051,SRR1777801,SRR1777793,SRR1777796,SRR4449808,SRR4450952,SRR4084227,SRR1777771,SRR7412236,SRR4449755,SRR7219416,SRR4084222,SRR4084215,SRR5513374,SRR4084235,SRR7219415
CAGPRNNARLMF	TRAV25	TRAJ31	CASSLGGYGYTF	TRBV12-4	TRBJ1-2	201651363,S150,S158	3	4	COVID-19,Solid tumor	SRR7219400,SRR7993496,SRR7993519,SRR4084224,SRR7004408,SRR4084231,SRR1956786,SRR1777764,SRR4084213,SRR7993533,SRR3696588,SRR7993521,SRR7961493,SRR4084212,SRR4084218,SRR1777775,SRR4449817,SRR4084225,SRR7993517,SRR7993433,SRR3696572,SRR1956792,SRR1777776,SRR1777788,SRR6380548,SRR1777767,SRR060722,SRR1777771,SRR4450954,SRR6442325,SRR7961490,SRR4450958,SRR4084230,SRR1777765,SRR7993520,SRR1777795,SRR6…
CAGRRGGADGLTF	TRAV23DV6	TRAJ45	CASSLARGTDTQYF	TRBV7-2	TRBJ2-3	AR48,AS01,PEM1	3	5	Autoimmune disease,Inflammation,Solid tumor	SRR4450958,SRR7993445,SRR4084227,SRR3696572,SRR1777804,SRR1956784,SRR1777803,SRR1956786,SRR6998312,SRR1777773,SRR7993494,SRR4450951,SRR4450247,SRR3234012,SRR4084228,SRR3181009,SRR1777795,SRR3234010,SRR4450954,SRR3696564,SRR5742644,SRR1777766,SRR1777785,SRR1777788,SRR1777792,SRR1777790,SRR1777801,SRR7993434,SRR1777775,SRR4084238,SRR1956796,SRR7993532,SRR8181389,SRR8516990,SRR1956785,SRR1777797,SRR…
CAGTGNNRKLIW	TRAV25	TRAJ38	CASSFGGNYGYTF	TRBV12-4	TRBJ1-2	COVID_19_PBMC_BAL_donor_2,J09835,Seshadri02	3	4	COVID-19	SRR4450952,SRR4450960,SRR060718,SRR4449810,SRR4450954,SRR7993468,SRR7961493,SRR4449817,SRR4450949,SRR3696553,SRR4450956,SRR1777768,SRR060722,SRR7993514,SRR4450963,SRR7993440,SRR4450951,SRR060719,SRR1777794,SRR1777776,SRR1777777,SRR7961474,SRR1777788,SRR4449811,SRR7993501,SRR4449808,SRR4450964
CAILTGGGNKLTF	TRAV12-3	TRAJ10	CASSKQGRDQPQHF	TRBV6-5	TRBJ1-5	C236,COV_009,CPInc_NC5	3	4	COVID-19,Infection,Inflammation	SRR4450951,SRR4450954,SRR4450953,SRR4450949,SRR3696590,SRR4450957,SRR4450955,SRR7993498
CALDSDNAGNMLTF	TRAV6	TRAJ39	CASSQGGETQYF	TRBV3-1	TRBJ2-5	AR25,AR44,AR50	3	3	Inflammation	SRR7412238,SRR1777797,SRR7993514,SRR4450960,SRR7993497,SRR1956787,SRR7993501,SRR5676621,SRR1777801,SRR1777775,SRR4450956,SRR7004407,SRR7993488,SRR7961489,SRR7993441,SRR1777787,SRR7993465,SRR7993524,SRR5676655,SRR4449755,SRR1777764,SRR3233987,SRR4450958,SRR7412232,SRR1777767,SRR1777769,SRR4450954,SRR4449808,SRR065669,SRR4450961,SRR4450957,SRR4450963,SRR1777773,SRR1777804,SRR4450247,SRR5742670,SRR0…
CALGGSQGNLIF	TRAV9-2	TRAJ42	CASSLRSGSDEQFF	TRBV27	TRBJ2-1	2247114_JCC392_SJTRC_InfVaxBT_1_Rxn4,2247116_JCC392_SJTRC_InfVaxBT_3_Rxn6,COVID_19_PBMC_BAL_donor_3	3	7	COVID-19
CALILTGGGNKLTF	TRAV24	TRAJ10	CSVRSNTGELFF	TRBV29-1	TRBJ2-2	5_ki01000111CMVpos,NPC_SC_1811,PEM12	3	3	Infection,Solid tumor	SRR6442320,SRR6442316,SRR6442325,SRR6442318,SRR4450965,SRR4449749,SRR6380558,SRR1777803,SRR7004363,SRR1777772,SRR7412230,SRR1956796,SRR1777801,SRR1777781,SRR7004366,SRR6442317,SRR1956790,SRR1777767,SRR6442319,SRR5664239,SRR1956783,SRR7004364,SRR1777787
CALPAYSGAGSYQLTF	TRAV6	TRAJ28	CASSLYENTEAFF	TRBV7-2	TRBJ1-1	C-39,MM_PT15,NPC_SC_1802	3	12	COVID-19,Myeloma,Solid tumor	SRR8181395,SRR3233942,SRR4084222,SRR060700,SRR8516959,SRR1777769,SRR7993467,SRR8516984,SRR8516987,SRR7993473,SRR3233990,SRR4084210,SRR4084216,SRR7993529,SRR1777776,SRR6442317,SRR6442316,SRR7004366,SRR8516979,SRR7004364,SRR7004363,SRR8516957,SRR8516988,SRR8516966,SRR8516951,SRR6442325,SRR6442318,SRR8516978,SRR1777774,SRR8516969,SRR8516970,SRR060703,SRR065670,SRR7993498,SRR7219416
CALRNTGGFKTIF	TRAV9-2	TRAJ9	CASSSDLNQPQHF	TRBV7-2	TRBJ1-5	C-22,PEM17,S158	3	52	COVID-19,Solid tumor	SRR1777797,SRR1777788,SRR7004369,SRR7219416,SRR1777794,SRR1777775,SRR7004365,SRR1956783,SRR1777795,SRR5742670,SRR1777785,SRR6380561,SRR1777778,SRR060706,SRR3500424,SRR060712
CALRRTQGGSEKLVF	TRAV16	TRAJ57	CASSLAAGANEQYF	TRBV7-2	TRBJ2-7	C-38,ICC2,NPC_SC_1811	3	10	COVID-19,Solid tumor	SRR8516987,SRR6380558,SRR8516957,SRR8516954,SRR4084210,SRR1956787,SRR1777772,SRR8516979,SRR8516988,SRR8516959,SRR4084228,SRR1777779,SRR1777794,SRR8516978,SRR1956794,SRR7993461,SRR1777787,SRR1777773,SRR7522741,SRR7522736,SRR8516970,SRR8516969,SRR7522733,SRR1777767,SRR7522740,SRR7004366,SRR1956796,SRR1956793,SRR8516966,SRR6380557,SRR7004363,SRR8516949,SRR1777777,SRR1777788,SRR1777802,SRR8181397,SRR…
CALSDLGGDAGGTSYGKLTF	TRAV9-2	TRAJ52	CASSLGQGNTEAFF	TRBV5-1	TRBJ1-1	B_ALL_p2,MSK1302,PBMC_P2	3	3	Inflammation,Leukemia,Solid tumor	SRR060693,SRR060690,SRR7993508,SRR6442322,SRR1956789,SRR7412215,SRR1777794,SRR7219437,SRR4450963,SRR4084218,SRR1777796,SRR7993450,SRR7993470,SRR7993454,SRR6442325,SRR060699,SRR7993525,SRR4450949,SRR060727,SRR1777776,SRR3696568,SRR2678160,SRR4084221,SRR060691,SRR7993453,SRR3233992,SRR7993443,SRR060701,SRR1777774,SRR060718,SRR7993466,SRR4450247,SRR11802796,SRR3696551,SRR060721,SRR5659136,SRR7993441…
CALSDNYGQNFVF	TRAV9-2	TRAJ26	CASSFPTSGQETQYF	TRBV7-9	TRBJ2-5	B230723,HC1,MM_PT16	3	5	Healthy,Myeloma,Solid tumor	SRR7004407,SRR7993439,SRR1777804,SRR7004363,SRR1777773,SRR1777778,SRR6380557,SRR1777777,SRR4102109,SRR6380549,SRR4084228,SRR1777767,SRR4102108,SRR1777802,SRR4102096,SRR4450246,SRR4102107,SRR4102101,SRR1777770,SRR4084223,SRR1777800,SRR1777796,SRR1777801,SRR4084237,SRR7993440,SRR1777774,SRR1777793,SRR1777794,SRR4102110,SRR1777765,SRR1956786,SRR6380558,SRR1777772,SRR7219400,SRR1777775,SRR7004408,SRR…
CALSDSNYQLIW	TRAV9-2	TRAJ33	CASSRTGNTEAFF	TRBV6-4	TRBJ1-1	B230498,B6,COV_002	3	5	COVID-19,Solid tumor	SRR3234010,SRR1777796,SRR1777795,SRR1777774,SRR1777771,SRR7219436,SRR4450963,SRR1777765,SRR7522724,SRR7993485,SRR4449808,ERR4311084,SRR7993488,SRR1777779,SRR5659132,SRR1777775,SRR1777802,SRR1777778,SRR1956783,SRR1777776,SRR060727,SRR1956787,SRR5676649,SRR4451064,SRR7004407,SRR1777792,SRR1777794,SRR7993484
CALSDYKLSF	TRAV9-2	TRAJ20	CATSREEGDGYTF	TRBV15	TRBJ1-2	2169460_SJTRC_InfVax_1,PEM1,S134	3	3	COVID-19,Solid tumor	ERR4311047,SRR7993476,SRR4102110,SRR1777781,SRR7993467,SRR7412215,SRR1777801,SRR1777767,SRR1777791,SRR1777788,SRR1777802,SRR7993444,SRR3233987,SRR4102098,SRR7219400,SRR1777797,SRR7993473,SRR7993472,SRR1777774,SRR1777784,SRR1777770,SRR7993530,SRR7993474,SRR1777789,SRR1777798,SRR1777785,SRR3500424,SRR7993433,SRR1777775,SRR3233947,SRR5676640,SRR7993428,SRR1956796,SRR5676623,SRR1777765,SRR7993429
CALSEAEGTGGGADGLTF	TRAV19	TRAJ45	CASRIDRGRTEAFF	TRBV6-5	TRBJ1-1	2010113790,201653382,HHU20191029	3	3	COVID-19,Healthy	SRR1777791
CALSEAGGYSTLTF	TRAV19	TRAJ11	CASSLGSGDGETQYF	TRBV5-1	TRBJ2-5	COVID_19_PBMC_BAL_donor_4,MSK1263,N7001	3	19	COVID-19,Solid tumor	SRR7993446,SRR7993437,SRR1777804
CALSEAGNYGGSQGNLIF	TRAV19	TRAJ42	CASSSQRGGRETQYF	TRBV7-4	TRBJ2-5	IpiNivo_Complete,MDA1_T03,PrA1607	3	6	Autoimmune disease,Solid tumor
CALSEANFGNEKLTF	TRAV19	TRAJ48	CASSPDRGPSQPQHF	TRBV7-4	TRBJ1-5	GSE222448_patient11,HN_P34,OC83	3	12	Solid tumor
CALSEAPGGYQKVTF	TRAV19	TRAJ13	CASSLEQAARTDTQYF	TRBV5-1	TRBJ2-3	H-11,NPC_SC_1810,OH15	3	22	Aging,Healthy,Solid tumor
CALSEAQAGNNRKLIW	TRAV19	TRAJ38	CASSLRGSYNEQFF	TRBV7-4	TRBJ2-1	CPIc_C7,CPInc_NC1,CPInc_NC2	3	4	Inflammation
CALSEETSGSRLTF	TRAV19	TRAJ58	CASSLGGFPYGYTF	TRBV27	TRBJ1-2	GSE222448_patient10,UPN18,su012	3	3	Leukemia,Solid tumor	SRR7961493,SRR060725,SRR1777767,SRR060705,SRR7993458,SRR7993456
CALSENSGYALNF	TRAV9-2	TRAJ41	CASSPPDNYEQYF	TRBV7-9	TRBJ2-7	108245,201651365,HHU20180816	3	3	COVID-19,Healthy	SRR4450962,SRR1777764
CALSESTNFGNEKLTF	TRAV19	TRAJ48	CATSDGTSGYEQYF	TRBV24-1	TRBJ2-7	COVID_19_PBMC_BAL_donor_4,PBMC_A_HD2,UPN15	3	8	COVID-19,Healthy,Leukemia	SRR4102102,ERR4311101,ERR4311059,ERR4311042,SRR1777787,ERR4311050,ERR4311044,ERR4311048,SRR6442316,SRR6442318,ERR4311074,ERR4311054,SRR7004365,SRR6442317,SRR1777801,SRR1777793,ERR4311046,SRR1777796,SRR6442325,SRR4449811,SRR1777764,SRR8181397,ERR4311095,SRR1777779,ERR4311056,ERR4311052,SRR4449813,SRR1777777
CALSEVQETSGSRLTF	TRAV19	TRAJ58	CASSLEPARYGYTF	TRBV5-1	TRBJ1-2	101520_Okada_D,ICC1,UPN18	3	3	Leukemia,Solid tumor	SRR1777788,SRR7993499,SRR1777778,SRR1777770,SRR1777804,SRR1777774,SRR1777795
CALSGYGGATNKLIF	TRAV16	TRAJ32	CSARVGSTEAFF	TRBV20-1	TRBJ1-1	HD5,MM_PT2,MSK1302	3	4	Healthy,Myeloma,Solid tumor	SRR5664239,SRR4084224,SRR3233992,SRR1956787,SRR7961488,SRR4451064,SRR7993479,SRR7993523,SRR7993522,SRR1956796,SRR3233972,SRR1777768,SRR7993525,SRR7412230,SRR8181397,SRR1777764,SRR4450953,SRR1777795,SRR3696580,SRR7993469,SRR3233970,SRR4450949,SRR7993516,SRR7004363,SRR7993490,ERR4311062,SRR3696549,SRR7219416,SRR7993515,SRR3233982,SRR7219437,SRR3696588,SRR1777770,SRR7412212,SRR1956789,SRR1956794,SRR…
CALSHSGGYQKVTF	TRAV9-2	TRAJ13	CASSQGRENSPLHF	TRBV14	TRBJ1-6	J11689,PEM13,su005	3	3	COVID-19,Solid tumor	SRR3696572,SRR1956796,SRR5659132,SRR1777800,SRR1777788,SRR5659134,SRR5659144,SRR1777801,SRR1777787,SRR1777785,SRR7961493,SRR7412219,SRR1777797,SRR1956790,SRR3233992,SRR5659136,SRR3233947,SRR1777794,SRR7412212,SRR7993504,SRR5664212,SRR1777802,SRR7993482,SRR1777779,SRR7993450,SRR1777803,SRR1777768,SRR3234005,SRR7961475,SRR7412239,SRR1777789,SRR5659130,SRR3696563,SRR3696564
CALSNAGNNRKLIW	TRAV9-2	TRAJ38	CASSQGGTDTQYF	TRBV3-1	TRBJ2-3	AR50,C-35,COV_013	3	5	COVID-19,Inflammation	SRR4449813,SRR7961475,SRR11802796,SRR7993525,SRR1777773,SRR1777772,SRR3233942,SRR1777768,SRR1777766,SRR11802795,SRR1777790,SRR4449755,SRR3696556,SRR3696562,SRR1777776,SRR1777775,SRR11802797,SRR4451065,SRR1777771,SRR1777789,SRR7412237,SRR060690,SRR1777796,SRR060696,SRR7961489,SRR5659134,SRR7993441,SRR1956795,SRR4450953,SRR1777800,SRR060726,SRR7993439,SRR1956788,SRR7993431,SRR4450957,SRR1777764,SRR…
CALSSGGSNYKLTF	TRAV9-2	TRAJ53	CASNPTGSNQPQHF	TRBV6-1	TRBJ1-5	C910,GSE222448_patient4,N7002	3	4	Infection,Solid tumor	SRR1777801,SRR1777765,SRR4450954,SRR1777777,SRR1777788,SRR4450949,SRR7219437,SRR1777795,SRR4450951,SRR4450953,SRR1777802,SRR4450957,SRR4450955,SRR1777764,SRR4449755,SRR1777800,SRR4084215,SRR6380540,SRR1777804,SRR7993499,SRR5664221,SRR4449817,SRR4084209,SRR1956792,SRR3696568,SRR1777772,SRR4084221,SRR4449810,SRR1777793,SRR7412233,SRR3234010,SRR3233980,SRR1777803,SRR4449749,SRR1777770,SRR4449750,SRR…
CALWMDSSYKLIF	TRAV6	TRAJ12	CASSLGKNTEAFF	TRBV12-3	TRBJ1-1	B7,COV_015,U34	3	4	COVID-19,Inflammation	SRR1956788,SRR7004369,SRR060708,SRR7993462,SRR060705,SRR060721,SRR7993515,SRR1956784,SRR1777788,SRR7004407,SRR7961490,ERR4311086,SRR1956794,SRR4450954,SRR4451064,SRR1777778,SRR1777764,SRR7004364,SRR1956790,SRR1777791,SRR1777789,SRR1956787,SRR7412214,SRR7412234,ERR4311092,SRR7993497,SRR7219394,SRR1777795,SRR4450949,SRR4450247,SRR1777799,SRR1777793,SRR060715,SRR1777770,SRR7219437,SRR7961487,SRR3233…
CALYAGGTSYGKLTF	TRAV9-2	TRAJ52	CASSQQAGGPYEQYF	TRBV3-1	TRBJ2-7	HD3,HD5,NPC_SC_1811	3	3	Healthy,Solid tumor	SRR1777800,SRR1777765,SRR1777787,SRR4450958,SRR1777802,SRR7004366
CAMKLTGGGNKLTF	TRAV12-3	TRAJ10	CASSLTGDEQYF	TRBV7-9	TRBJ2-7	AR50,GC08,MSK1344	3	4	Inflammation,Solid tumor	SRR4102103,SRR3233992,SRR1777773,SRR6380551,SRR7412240,SRR1777779,SRR7004364,SRR4450965,SRR6442316,SRR4450958,SRR1777802,SRR5676647,SRR5664244,SRR4450949,SRR1956787,SRR4102100,SRR7993490,SRR1777786,SRR6442325,SRR1777771,SRR1777803,SRR1777794,SRR7961492,SRR1956785,SRR1956794,SRR1956795,SRR4450951,SRR5664226,SRR1956791,SRR1777776,SRR1777784,SRR1777789,SRR1777766,SRR7993469,SRR1777790,SRR7004365,SRR…
CAMKNSSASKIIF	TRAV12-3	TRAJ3	CASSFQETQYF	TRBV12-3	TRBJ2-5	RA_25,U4,UPN4	3	3	Autoimmune disease,Inflammation,Leukemia	SRR3696560,SRR1777765,SRR1956796,SRR7004364,SRR7993500,SRR4450953,SRR4450965,SRR1956793,SRR060702,SRR6442305,SRR7412219,SRR4450954,SRR1956792,SRR060704,SRR7993470,SRR3696565,SRR5659134,SRR7993479,SRR1777801,SRR6442316,SRR060700,SRR060710,SRR1777789,SRR6380545,SRR6442312,SRR1777791,SRR4102110,ERR4311045,SRR5659144,SRR7993442,SRR3233987,SRR6380547,SRR1956795,SRR4450963,SRR1777794,SRR6380546,SRR4450…
CAMKTGGFKTIF	TRAV14DV4	TRAJ9	CASSLGGSSTDTQYF	TRBV7-3	TRBJ2-3	2169461_SJTRC_InfVax_2,2169462_SJTRC_InfVax_3,2247116_JCC392_SJTRC_InfVaxBT_3_Rxn6	3	8	COVID-19	SRR1777792,SRR7219407,SRR6442325,SRR7219436,SRR4450957,SRR4449810,SRR1777774,SRR1777775,SRR1777767,SRR4450956,SRR1956794,SRR6442316,SRR1777803,SRR4450954,SRR4451086,SRR1777779,SRR7993526,SRR1777790,SRR4450246,SRR1777786,SRR1956791,SRR4450952
CAMRANTGGFKTIF	TRAV12-3	TRAJ9	CASSPAGLNTEAFF	TRBV19	TRBJ1-1	N5TEST,S159,UPN15	3	5	Leukemia,Solid tumor	SRR7219437,SRR8181397,SRR7219400,SRR1956791,SRR1777777,SRR7219417,SRR060722
CAMREENYGGATNKLIF	TRAV14DV4	TRAJ32	CASSLVLAGQETQYF	TRBV5-4	TRBJ2-5	B231260,GC04,PEM16	3	4	Solid tumor	SRR7993433,SRR1777791,SRR908202,SRR4450957,SRR7004406,SRR7004363,SRR4450954,SRR7412233,SRR5676628,ERR4311077,SRR7993510,SRR7004408
CAMREGLGSARQLTF	TRAV14DV4	TRAJ22	CASSWDRDNSPLHF	TRBV28	TRBJ1-6	MM_PT16,S149,irAE_7	3	13	Inflammation,Myeloma,Solid tumor	SRR7219415,SRR4450953,SRR1956786,SRR1777787,SRR1777795,SRR4450952,SRR1777772,SRR1777777,SRR7219411,SRR1777797,SRR1777778,SRR7219406,SRR1956790
CAMREGRSSGGSNYKLTF	TRAV14DV4	TRAJ53	CASSISPASTDTQYF	TRBV19	TRBJ2-3	101520_Okada_A,U41,UT2	3	8	Inflammation,Solid tumor	SRR7219394,SRR8181389,SRR7219416
CAMREGTSNTGKLIF	TRAV14DV4	TRAJ37	CASSLGGGISYEQYF	TRBV7-2	TRBJ2-7	EM192565,GSE222448_patient1,MM_PT15	3	4	Autoimmune disease,Myeloma,Solid tumor	SRR2905669,SRR1777797,SRR1777800,SRR6442318,SRR7412230,SRR3233992,SRR1777775,SRR1956784,SRR7004363,SRR5664239,SRR1777778,SRR6442317,SRR7219416,SRR4450958,SRR1777801,SRR6442325,SRR1777788,SRR1777766,SRR4451064,SRR1956791,SRR5664221,SRR060725,SRR6442320,SRR1777787,SRR3181009,SRR2905670,SRR7993467,SRR1956794,SRR1956783,SRR1777773,SRR6442316
CAMREVNTGNQFYF	TRAV14DV4	TRAJ49	CASSPRGGSTNEKLFF	TRBV7-6	TRBJ1-4	B357818,E2,NPC_SC_1806	3	5	Solid tumor
CAMSARLTGGGNKLTF	TRAV12-3	TRAJ10	CSAGGGGTDTQYF	TRBV20-1	TRBJ2-3	J09835,J10887,J14205	3	23	COVID-19	SRR3233977,SRR3233952,SRR4451064,SRR1777795,SRR060725,SRR4084228,SRR1777771,SRR1777778,SRR4084230,SRR1777765,SRR7993433,SRR3696568,SRR7004366,SRR5676621,SRR1777769,SRR060721,SRR6442300,SRR7993504,SRR1777767,SRR1956784,SRR4102111,SRR3233950,SRR7993471,SRR1777770,SRR3233992,SRR2905675,SRR1777766,SRR7219437,SRR4449817,SRR4450955,SRR1777799,SRR4102105,SRR4449810,SRR6442290,SRR1777803,SRR1777793,SRR44…
CAMSASNDMRF	TRAV12-3	TRAJ43	CSARGSGTDTQYF	TRBV20-1	TRBJ2-3	B6,PEM6,UPN17	3	5	COVID-19,Leukemia,Solid tumor	SRR7993484,SRR060722,SRR7961490,SRR1777764,SRR1777798,SRR4084230,SRR1777787,SRR3233977,SRR1777772,SRR1777778,SRR060726,SRR060720,SRR1777792,SRR060699,SRR7993458,SRR1956792,SRR1956786,SRR1777784,SRR7219416,SRR4450958,SRR5664224,SRR7993519,SRR1777766,SRR060718,SRR7219437,SRR060701,SRR1777775,SRR1777781,SRR7993429,SRR4450965,SRR4450247,SRR060714,SRR1777765,SRR060702,SRR6442302,SRR7219436,SRR1777802,…
CAMSASTGNQFYF	TRAV12-3	TRAJ49	CASSYGSPRDYGYTF	TRBV6-2	TRBJ1-2	201657263,MM_PT16,PEM11	3	11	COVID-19,Myeloma,Solid tumor
CAPGDSGNTPLVF	TRAV21	TRAJ29	CASSSGQNYGYTF	TRBV5-6	TRBJ1-2	GC08,GSE222448_patient4,MM_PT7	3	27	Myeloma,Solid tumor	SRR1777766,SRR4449810,SRR1777785,SRR1777797,SRR7961474,SRR1777775,SRR1777800,SRR1777781,SRR1777788,SRR1777798,ERR4311071,SRR1777801,SRR1777787,SRR1777773,SRR1777765,SRR1777794,SRR060722,SRR4084226,SRR1777778,SRR1777770,SRR7219400
CAPREGFKTIF	TRAV5	TRAJ9	CASSFPETNTGELFF	TRBV7-9	TRBJ2-2	201651365,HHU20160714,HHU20191029	3	3	COVID-19,Healthy
CASERTYKYIF	TRAV38-2DV8	TRAJ40	CASGQAGGSNEQFF	TRBV7-9	TRBJ2-1	107677,RAGN579992,RAGN898219	3	6	COVID-19
CASPGAGSYQLTF	TRAV36DV7	TRAJ28	CASSLWSATNEKLFF	TRBV28	TRBJ1-4	C-15,F023,GC02	3	3	Aging,COVID-19,Solid tumor	SRR7004358,SRR3233977,SRR4450964
CASPTSGTYKYIF	TRAV24	TRAJ40	CASSTNYGYTF	TRBV6-1	TRBJ1-2	PBMC_A_HD2,PFI_104,PT_4	3	3	Healthy,Infection,Solid tumor	SRR5664228,SRR5676638,SRR1777768,SRR4084211,SRR1777802,SRR4084220,SRR5676647,SRR3696549,SRR7412238,SRR8181395,SRR7993509,SRR1777772,SRR5659136,SRR5676649,SRR4084226,SRR1956791,SRR5676665,SRR5659130,SRR4450963,SRR1777800,SRR3233982,SRR3233952,SRR3696563,SRR3696564,SRR1777777,SRR5659134,SRR5659132
CATALGNQFYF	TRAV17	TRAJ49	CAISESNQPQHF	TRBV10-3	TRBJ1-5	E6,IpiNivo_Complete,UPN10	3	8	Leukemia,Solid tumor	SRR7004408,SRR7993532,SRR4450953,SRR7412214,SRR3181009,SRR7993488,SRR3233972,SRR6380547,SRR3234012,SRR4450955,SRR1777800,SRR6442317,SRR3233977,SRR5676638,SRR1956788,SRR3696572,SRR7993518,SRR4449817,SRR7961490,SRR7993504,SRR1777770,SRR7219417,SRR1777794,SRR060697,SRR4102111,SRR4450959,SRR3234010,SRR5664244,SRR060715,SRR1777797,SRR7961495,SRR4450949,SRR7219437,SRR1777786,SRR091631,SRR1777799,SRR323…
CATDADSGGGADGLTF	TRAV17	TRAJ45	CASSRTGYYNEQFF	TRBV18	TRBJ2-1	2010113893,IpiNivo_Complete,IpiNivo_Resistant	3	7	Healthy,Solid tumor	SRR5676656,SRR5676661,SRR1956791,SRR5676663,SRR7004358,SRR5676643,SRR7219411,SRR7219415
CATDAGGQKLLF	TRAV17	TRAJ16	CASSPTNTEAFF	TRBV10-2	TRBJ1-1	B5,B_ALL_p1,su006	3	4	COVID-19,Leukemia,Solid tumor	SRR060705,ERR4311053,SRR1777765,SRR4102099,SRR5676665,SRR7993524,SRR1777772,SRR1777767,SRR1956796,SRR7993522,SRR5676638,SRR1956790,SRR1777802,SRR7993523,SRR4084224
CATDARGAGSYQLTF	TRAV17	TRAJ28	CASSLSGTDTQYF	TRBV7-7	TRBJ2-3	101520_Okada_D,COV_013,E6	3	3	COVID-19,Solid tumor	SRR4084228,SRR5664235,SRR4450958,SRR4084233,SRR4084229,SRR4084227,SRR4084236,SRR1956794,SRR6380548,SRR7412231,SRR7993497,SRR3234010,SRR4450959,SRR1956790,SRR7219437,SRR1777787,SRR1956796,SRR1777791,SRR5676645,SRR7993447,SRR3181009,SRR1956783,SRR5664248,SRR4084231,SRR7961493,SRR1777794,SRR7004364,SRR4084235,SRR4084232,SRR7993503,SRR7219417
CATDASTGNQFYF	TRAV17	TRAJ49	CASSEGPWTEAFF	TRBV6-1	TRBJ1-1	101520_Okada_D,PEM9,p5_severe	3	4	COVID-19,Solid tumor	SRR7004369,SRR1777778,SRR1777795
CATDFFGNEKLTF	TRAV17	TRAJ48	CATSRGTVSYEQYF	TRBV15	TRBJ2-7	F020,H-6,OH15	3	24	Aging,Healthy	SRR7004407,SRR4450958,SRR1777766,SRR4450952,SRR7004363,SRR4084227,SRR4084238,SRR4084231,SRR3658975,SRR6380552,SRR1777781,SRR3658974,SRR1777788,SRR1777798,SRR1777786,SRR1777804,SRR060727,SRR1777770,SRR4102105,SRR7004365,SRR3658982,SRR1777765,SRR4102106,SRR1777800,SRR7004364,SRR4102099,SRR4084235,SRR3658976,SRR4102111,SRR3658970,SRR1777776,SRR1777774,SRR3658973,SRR1777803,SRR3658972,SRR1777778,SRR1…
CATDPYGNNRLAF	TRAV17	TRAJ7	CASSDRGNTGELFF	TRBV4-1	TRBJ2-2	C910,COV_001,OH15	3	3	Aging,COVID-19,Infection	SRR7993476,SRR3696574,SRR1777774,SRR1777773,SRR1777767,SRR7993433,SRR1956783,SRR1777764,SRR1777765,SRR1956791,SRR4449813
CATDSNYQLIW	TRAV17	TRAJ33	CASSPLAGGATDTQYF	TRBV5-4	TRBJ2-3	C-7,HD3,UPN12	3	52	COVID-19,Healthy,Leukemia	SRR4084230,SRR8296382,SRR8516978,SRR5513363,SRR4451065,SRR8516980,SRR8516979,SRR4084238,SRR1777781,SRR4084234,SRR4084231,SRR8516959,SRR4084229
CATDTSGNTPLVF	TRAV17	TRAJ29	CASSISRNTGELFF	TRBV19	TRBJ2-2	U4,UPN19,su005	3	5	Inflammation,Leukemia,Solid tumor	SRR7004365,SRR3696563,SRR4084225,SRR5664224,SRR7993499,SRR3233992,SRR7993518,SRR5664212,ERR4311097,ERR4311085,SRR1777794,SRR7412217,SRR3696560,SRR1777781,ERR4311072,SRR3234010,SRR3233942,SRR5664250,SRR4450959,SRR065669,SRR5659130,SRR4451085,SRR7412219,SRR3181009,SRR4450953,SRR1777788,SRR4449817
CATDVDSGGGADGLTF	TRAV17	TRAJ45	CASSPTGYYNEQFF	TRBV18	TRBJ2-1	2010113893,IpiNivo_Resistant,su006	3	21	Healthy,Solid tumor	SRR7993514,SRR7993524,ERR4311100,SRR5676663,ERR4311084,SRR6380545,SRR1777797,SRR1777777,SRR7219405,SRR060726,SRR5676661,SRR6380546,SRR7993507,SRR1956791,SRR7993522,SRR5676643,SRR5676656,SRR7993523,SRR1777774,SRR5513465,ERR4311034,SRR7412213
CATEGDSGYSTLTF	TRAV17	TRAJ11	CASSLQGGNYGYTF	TRBV6-5	TRBJ1-2	AS02,COV_002,HSSS_180	3	4	Autoimmune disease,COVID-19,Inflammation	SRR4084227,SRR4450951,SRR1777781,SRR7004364,SRR5676661,SRR1777764,SRR4450952,SRR4449810,SRR4084235,SRR7993454,SRR7004366,SRR6442304,SRR7993523,SRR1777776,SRR4084234
CATEGNFGNEKLTF	TRAV17	TRAJ48	CATSRVAGETQYF	TRBV15	TRBJ2-5	C-29,COV_012,COV_013	3	9	COVID-19	SRR1777770,SRR1956783,SRR1956793,SRR1777772,SRR7412219,ERR4311075,SRR4084222,SRR1956784,SRR1777781,SRR1777775,SRR1777774,SRR7219405,SRR7219400,SRR2678160,SRR1777795,ERR4311094,SRR1777764,SRR7004366,ERR4311065,SRR1956795,SRR1777800,SRR7004367,SRR5664212,SRR1777801,ERR4311085,SRR1956792,SRR4102100,SRR1777765,SRR5676630,SRR1777785,ERR4311063,SRR7993486,SRR4102107,SRR1777779,SRR7004364,SRR1777804,SRR…
CATERDFGNEKLTF	TRAV17	TRAJ48	CATSRLAGETQYF	TRBV15	TRBJ2-5	C-37,NPC_SC_1806,PEM7	3	13	COVID-19,Solid tumor	SRR2678160,SRR1956787,SRR1777775,SRR1777781,SRR060712,SRR060723,SRR1777788,SRR4450958,SRR4450962,SRR6380540,SRR7004364,SRR7004363,SRR6380553,SRR5659144,SRR060724,SRR1777786,SRR1777765,SRR4102100
CATERDFGNEKLTF	TRAV17	TRAJ48	CATSRTGGETQYF	TRBV15	TRBJ2-5	D492,PEM7,n_sp1	3	13	COVID-19,Healthy,Solid tumor	ERR4311071,SRR4450956,SRR4102107,SRR1956783,SRR1777773,SRR7993483,SRR5676634,SRR4450954,SRR1777779,SRR8181397,SRR5676630,SRR1956795,SRR1777796,SRR5664237,SRR7412236,SRR4450953,SRR7219400,SRR1777788,SRR1956785,SRR1956784,SRR1956789,SRR1956792,SRR1956796,SRR1777772,SRR1956787,SRR1956788,SRR1777801,SRR1956794,SRR1777775,SRR1777776,SRR7004363,SRR1777770,SRR1777781,SRR1777764,SRR1777794,SRR4449813,SRR…
CATGTGANSKLTF	TRAV17	TRAJ56	CSARGEGNYGYTF	TRBV20-1	TRBJ1-2	J14204,J15890,J21854	3	9	COVID-19	SRR1956795,SRR1956783,SRR1777803,SRR7961492,SRR7961475,SRR7961486,SRR4450247,SRR1777773,SRR1777764,SRR7993521,SRR7961474,SRR6442317,SRR1956787,SRR7961493,SRR4449817,SRR1777787,SRR1777795,SRR7961489,SRR1777802,SRR7993516,SRR7219416,SRR1777774,SRR1777794,SRR7961495,ERR4311062,SRR7993502,SRR7961490,SRR6442319,SRR6442320,SRR7961487,SRR7961488,SRR7004407,SRR7993438,SRR1777797,SRR5676628,SRR1777775,SRR…
CATPDRGSTLGRLYF	TRAV17	TRAJ18	CASSFPDHAEAFF	TRBV7-9	TRBJ1-1	108245,2010113790,HHU20160714	3	3	Healthy
CATVARMDSSYKLIF	TRAV17	TRAJ12	CASSLIGVSSYNEQFF	TRBV7-9	TRBJ2-1	PEM7,RB-P1,irAE_63	3	29	Inflammation,Solid tumor	SRR1777798,SRR4450954,SRR1777772,SRR1777770,SRR1777774,SRR1777781,SRR1777791,SRR1777802,SRR1777787,SRR1777794,SRR4450952,SRR1777797,SRR1777803,SRR7219400,SRR1777778,ERR4311061,SRR1777786,SRR1777785,ERR4311075,SRR7219407,SRR8181395,SRR4450955,SRR8296380,SRR1777765,SRR8181389,SRR1777766,SRR2678160,SRR1777784,SRR7219394,ERR4311093,SRR1777773,SRR8181394,SRR4450957,SRR1777804,SRR7219405,ERR4311099,SRR…
CATVAYNTDKLIF	TRAV17	TRAJ34	CASSPGGGPDTQYF	TRBV9	TRBJ2-3	BC10,COVID_19_PBMC_BAL_donor_7,NivoExposed	3	3	COVID-19,Solid tumor	SRR3696560,SRR7993449,SRR6442321,SRR7993533,SRR6442316,SRR1777776,SRR7993470,SRR7219415,SRR5659132,SRR4084223,SRR5676623,SRR1777803,SRR1777797,SRR3233942,SRR6442325,SRR1777774,SRR1777769,SRR1777801,SRR7993509,SRR1777804,SRR1777777,SRR7993431,SRR7993448,SRR4451085,SRR6442322,SRR7219400,SRR1777802
CATVSNTNAGKSTF	TRAV17	TRAJ27	CSALLTDTQYF	TRBV20-1	TRBJ2-3	20LN0249,H-1,HD3	3	3	Healthy,Leukemia	SRR4450951,SRR1777793,SRR1777767,SRR1956793,SRR1777776,SRR4084224,SRR1777774,SRR1956785,SRR1956790,SRR1777788,SRR1777778,SRR1777798,SRR1956792,SRR4451064,SRR1777796,SRR1956783,SRR4450962,SRR1956787,SRR1777797,SRR7412219,SRR7004358,SRR4450246,SRR1777770,SRR5664212,SRR1956796,SRR1777804,SRR1777772,SRR1777775,SRR1777785,SRR1777781,SRR1777777,SRR1777779
CAVADSWGKLQF	TRAV17	TRAJ24	CASSLVFGELFF	TRBV5-4	TRBJ2-2	201657852,201657854,RAGN898219	3	5	COVID-19
CAVAGTYKYIF	TRAV21	TRAJ40	CASSPPTGGNTGELFF	TRBV18	TRBJ2-2	J15892,MSK1344,NivoExposed	3	3	COVID-19,Solid tumor	SRR1956791,SRR6998312,ERR4311077,SRR4102103,SRR1777804,SRR5664218,SRR7993521,SRR1956787,SRR7993509,SRR5664248,SRR7993514,SRR7219400,SRR7993453,SRR4449810,SRR7412241,SRR6998308,SRR7412237,SRR7219417
CAVAPTGNQFYF	TRAV39	TRAJ49	CASSSDSYEQYF	TRBV7-9	TRBJ2-7	ERS3,F023,H-3	3	7	Aging,COVID-19,Healthy	SRR3233987,SRR4450961,SRR4102107,SRR5676626,SRR1956784,SRR7004364,SRR1777778,SRR2905701,SRR091632,SRR5676630,SRR4450959,SRR7993444,SRR3696592,SRR1777769,SRR060722,SRR4450962,SRR4449811,SRR4449813,SRR1777804,SRR1777777,SRR1777793,SRR6442317,SRR7961489,SRR4450951,SRR4084228,SRR4450960,SRR1956789,SRR1777788,SRR4449755,SRR6442290,SRR5261740,SRR1777787,ERR4311070,SRR3181009,SRR6442318,SRR2678160,SRR19…
CAVDMDTGNQFYF	TRAV39	TRAJ49	CASSLGGADTQYF	TRBV28	TRBJ2-3	COV_014,UPN10,irAE_7	3	81	COVID-19,Inflammation,Leukemia	SRR4102110,SRR7412217,SRR7993445,SRR4450965,SRR6380546,SRR1956786,SRR3233987,SRR1777799,SRR7522728,SRR1956791,SRR4450247,SRR5676656,SRR5664224,SRR1777794,SRR5676661,SRR5676643,SRR3658971,SRR4450963,SRR1777778,SRR3233947,SRR1777789,SRR3233997,SRR6442312,SRR1777790,SRR5676665,SRR1777784,SRR1777791,SRR1777771,SRR3658972,SRR1777768,SRR1777775,SRR060698,SRR1777804,SRR1777764,SRR6442304,SRR7219437,SRR5…
CAVDRRTSGSRLTF	TRAV39	TRAJ58	CASSLQRMNTEAFF	TRBV5-5	TRBJ1-1	AS01,BC10,UPN18	3	4	Autoimmune disease,Leukemia,Solid tumor	SRR4449810,SRR7993434,SRR3696565,SRR1956790,SRR1956783,SRR1777771,SRR1777788,SRR1777767,SRR1956796,SRR1777769,SRR1777787,SRR3233997,SRR1777779,SRR1777785,SRR5676638,SRR7993509,SRR1777778,SRR1777770,SRR1777800,SRR1777774,SRR1777775,SRR1777765,SRR1777795
CAVDTGGFKTIF	TRAV21	TRAJ9	CASSYSDGNYGYTF	TRBV6-5	TRBJ1-2	HN_P34,HN_P51,HN_P7	3	200	Solid tumor	SRR7219407,SRR1777797,SRR6442317,SRR4449811,SRR1956784,SRR1777779,SRR6442316,SRR4450954,SRR1777772,SRR1777766,SRR6442318,SRR1777770,SRR1777798
CAVDTGGTSYGKLTF	TRAV39	TRAJ52	CASSPGHRQETQYF	TRBV18	TRBJ2-5	2_Ki0100022_CMVneg,AS01,PEM2	3	3	Autoimmune disease,Infection,Solid tumor	SRR7412217,SRR7993490,SRR7993474,SRR11802796,SRR1777801,SRR1777785,SRR1777771,SRR11802795,SRR060720,SRR060710,SRR3696556,SRR5664224,SRR060718,SRR060721,SRR7993488,SRR7993461,SRR3233952,SRR7993459,SRR7219400,SRR1777772,SRR1777787,SRR7412238,SRR5664246,SRR1777766,SRR1956790,SRR7412218,SRR1777779,SRR1777777,SRR1777799,SRR1956793,SRR11802800,SRR11802799,SRR7412213,SRR4450954,SRR4449810,SRR060711,SRR0…
CAVDTYSGAGSYQLTF	TRAV22	TRAJ28	CASRDRTNTGELFF	TRBV19	TRBJ2-2	21LN0343,COV_010,CPIc_C8	3	3	COVID-19,Inflammation,Leukemia	SRR1777793,SRR1956785,SRR1777792,SRR5742646,SRR1956795,SRR1777784,SRR060698,ERR4311070,SRR4450954
CAVELTGGGNKLTF	TRAV12-2	TRAJ10	CASSEYEQYF	TRBV2	TRBJ2-7	CX8,ICC6,UPN8	3	27	Healthy,Leukemia,Solid tumor	SRR6442310,SRR6442317,SRR7412238,SRR3696558,SRR1777800,SRR1956792,SRR7004364,SRR4102097,SRR1777795,SRR4084230,SRR1777791,SRR4450953,SRR4450954,SRR7961475,SRR4450949,SRR6442320,SRR3234012,SRR7961488,SRR1777801,SRR7004407,SRR7412233,SRR4102108,SRR1956784,SRR4449813,SRR1777771,SRR1777769,SRR1777778,SRR1777775,SRR3696556,SRR1777770,SRR1777767,SRR4102112,SRR4449817,SRR4449810,SRR7004366,SRR5676625,SRR…
CAVFQGAQKLVF	TRAV29DV5	TRAJ54	CASSPGQDYGYTF	TRBV11-1	TRBJ1-2	AS02,COVID_19_PBMC_BAL_donor_7,NivoExposed	3	4	Autoimmune disease,COVID-19,Solid tumor	SRR3696568,SRR3696553,SRR4084216,SRR4450963,SRR1777779,SRR1777768,SRR11802796,SRR3658982
CAVGAGNNDMRF	TRAV8-3	TRAJ43	CASSPPEGETQYF	TRBV12-3	TRBJ2-5	EM192567,GSE222448_patient1,IpiNivo_Resistant	3	35	Autoimmune disease,Solid tumor	SRR2678160,SRR5676663,SRR7412234,SRR5676656,SRR1777772,SRR5664220,SRR1777777,SRR7219411,ERR4311039,ERR4311034,ERR4311040,SRR1956796,SRR1777786,SRR5676661,SRR7993446,SRR7219415,SRR7993437,SRR1777776,SRR5664233
CAVGARGLTGGGNKLTF	TRAV8-3	TRAJ10	CASSQDWAGETQYF	TRBV4-2	TRBJ2-5	AR20,C-25,HD3	3	4	COVID-19,Healthy,Inflammation	SRR6380534,SRR1777795,SRR1777803
CAVGASGSRLTF	TRAV36DV7	TRAJ58	CASSQLPGPGAFF	TRBV16	TRBJ1-1	S22,S23,S33	3	23	Healthy,Inflammation
CAVGAYNTDKLIF	TRAV8-3	TRAJ34	CASSLLAENQETQYF	TRBV6-2	TRBJ2-5	HUP217,PBMC_P2,RAGN740210	3	13	COVID-19,Healthy,Inflammation	SRR4450958,SRR060710,SRR060723,SRR060717,SRR060706,SRR1956794,SRR060724,SRR060702,SRR060725,SRR060699,SRR060719,SRR060705,SRR060703,SRR060700,SRR4450962,SRR060707,SRR4450964,SRR4450960,SRR4450965,SRR060704,SRR4450961,SRR1777771,SRR060712
CAVGGATNKLIF	TRAV2	TRAJ32	CASSLAGTDTQYF	TRBV2	TRBJ2-3	CPInc_NC3,CPInc_NC4,p1_mild	3	4	COVID-19,Inflammation	SRR1956784,SRR5742660,SRR1956788,SRR4451065,SRR1777800,SRR1956796,SRR1956783,SRR4084216,SRR5742646,SRR8181397,SRR4084231,SRR4084222,SRR7993524,SRR1777803,SRR1777786,SRR1956793,SRR1777772,SRR7219416,SRR5742640,SRR1777775,SRR1777802,SRR1777787,SRR4084228,SRR4084236,SRR7993522,SRR4084211,SRR7993523,SRR1777765,SRR1777770,SRR7993463,SRR7004363
CAVGGNAGGTSYGKLTF	TRAV8-3	TRAJ52	CASSIPGTDTQYF	TRBV19	TRBJ2-3	B4,J09835,J10624	3	4	COVID-19	SRR6442325,SRR3696549,SRR3696576,SRR6442320,SRR1777788,SRR060726,SRR060697,SRR4084225,SRR4450964,SRR4450953,SRR6442318,SRR3233972,SRR6442316,SRR1777777,ERR4311100,SRR1956793,SRR6442319
CAVGNNNDMRF	TRAV21	TRAJ43	CASSYPDTQYF	TRBV6-2	TRBJ2-3	2247116_JCC392_SJTRC_InfVaxBT_3_Rxn6,HD1,p7_HD	3	4	COVID-19,Healthy	SRR1777789,SRR7961495,SRR3233972,SRR4102109,SRR1777791,SRR5676643,SRR1777769,SRR4084237,SRR5676645,SRR4450958,SRR6380558,SRR7219417,SRR4450954,SRR8181389,SRR1777790,SRR7219405,SRR3233982,SRR1956783,SRR4450247,SRR6442290,SRR4450951,SRR7961493,SRR7993512,ERR4311047,SRR1777795,SRR7993432,SRR6380551,SRR3234010,SRR1777767,SRR1777797,SRR1777798,SRR6442322,SRR1777765,SRR1777776,SRR7412241,SRR4450956,SRR…
CAVGNNNDMRF	TRAV21	TRAJ43	CASSYPGELFF	TRBV6-2	TRBJ2-2	HD1,MSK1263,PT5	3	8	Healthy,Leukemia,Solid tumor	SRR7993531,SRR7219417,SRR3233982,SRR7993458,SRR1777793,SRR7412239,SRR1777764,SRR1777770,SRR3233997,SRR5676645,SRR7219394,SRR3696571,SRR4450247,SRR1777778,SRR5659130,SRR4450959,SRR060699,SRR4450253,SRR8181389,SRR4084228,SRR7993457,SRR7993495,SRR7219415,SRR3234012,SRR1777766,SRR1956787,SRR1777769,SRR6442305,SRR6442317,SRR1777792,SRR1956788,SRR6442312,SRR1777774,SRR060695,SRR4450965,SRR7219411,SRR44…
CAVGRSGGGADGLTF	TRAV39	TRAJ45	CSARGGGETQYF	TRBV20-1	TRBJ2-5	TIL4007,irAE_63,p1_mild	3	4	COVID-19,Inflammation,Solid tumor	SRR1956794,SRR1777764,SRR4449813,SRR7993519,SRR4449811,SRR7993512,SRR1777768,SRR4084222,SRR3233942,SRR4449755,SRR4450954,SRR4102107,ERR4311040,SRR4450951,SRR5676645,SRR7993510,SRR1777802,SRR7993518,SRR7993464,SRR1777798,SRR1777789,SRR5664239,SRR1777772,SRR4084223,SRR5659132,SRR2905695,SRR7412234,SRR7412236,SRR7993471,SRR1956784,SRR1777801,ERR4311049,SRR4449810,SRR1777773,SRR1777778,SRR1777794,SRR…
CAVGSARQLTF	TRAV8-3	TRAJ22	CASSLVGETQYF	TRBV5-1	TRBJ2-5	HD5,MSK1302,irAE_63	3	3	Healthy,Inflammation,Solid tumor	SRR1777768,SRR4449808,SRR3696590,SRR3696566,SRR3181009,SRR1777804,SRR7993531,SRR3696569,SRR6380554,SRR3233977,SRR1777790,SRR7219437,SRR3233942,SRR4450958,SRR7993437,SRR4451086,SRR7993471,SRR1777802,SRR4450963,SRR1777771,SRR1777795,SRR3696568,SRR8181397,SRR7412234,SRR4450246,SRR1777794,SRR5676645,SRR1956794,SRR7993455,SRR7993498,SRR060705,SRR1777791,SRR1777788,SRR4450960,SRR1777784,SRR11802799,SRR…
CAVGSNTGNQFYF	TRAV8-3	TRAJ49	CASSVQESYEQYF	TRBV9	TRBJ2-7	HHU20180404,HHU20191029,HHU20191126	3	4	Healthy	SRR1777771,SRR1777775,SRR4084227
CAVIGFGNVLHC	TRAV41	TRAJ35	CASSRGVSNQPQHF	TRBV9	TRBJ1-5	COV_011,GSE222448_patient5,LRS3	3	3	COVID-19,Solid tumor	SRR7004365,SRR5676623,SRR1777775,SRR7993442,SRR3233987,SRR1777785,SRR3233947
CAVIKAAGNKLTF	TRAV21	TRAJ17	CSVGQGGDTQYF	TRBV29-1	TRBJ2-3	GC10,HD5,UPN1	3	3	Healthy,Leukemia,Solid tumor	SRR8511712,SRR4451065,SRR4084210,SRR3233985,SRR4102097,SRR1777781,SRR4450246,SRR1777765,SRR7412230,SRR6380543,SRR1956787,SRR3696560,SRR8511713,SRR908202,SRR1777784,SRR1777777,SRR7412231,SRR3696559,SRR1777779,SRR6380554,SRR4084222,SRR6380562,SRR5664239,SRR1777776,SRR6380553,SRR3658974,SRR1777773,SRR5664248,SRR1956783,SRR1777796,SRR3696571,SRR4102099,SRR6380545,SRR7004359,SRR6380544,SRR7993443,SRR1…
CAVIRGNQFYF	TRAV8-6	TRAJ49	CASSLTRTDTQYF	TRBV27	TRBJ2-3	B7,NPC_SC_1816,p7_HD	3	3	COVID-19,Healthy,Solid tumor	SRR4449813,SRR1777800,SRR5742654,SRR1956796,SRR1956785,SRR1777779,SRR060697,SRR3181009,SRR1777766,SRR4084210,SRR1777804,SRR8516982,SRR7412233,SRR4450964,SRR1956783,SRR1956791,SRR1777786,SRR1777772,SRR1777781,SRR1777794,SRR1956795,SRR2678160,SRR4102106,SRR1777774,SRR6380553,SRR1777795,SRR1777793
CAVIRTGTASKLTF	TRAV8-1	TRAJ44	CASSPGRSSYNEQFF	TRBV7-9	TRBJ2-1	1_Ki0100020_CMVpos,20LN0259,UPN18	3	4	Infection,Leukemia	SRR1777774,SRR5676658,SRR7993519,SRR3696585,SRR1777765,SRR1777773,SRR4450955,SRR1777800,SRR7993447,SRR7993517,SRR3500424,SRR1777787,SRR1777779,SRR1956784,SRR1777776,SRR7961474,SRR1777801,ERR4311094,SRR3696562,SRR3233972,SRR3696564,SRR1777796,SRR1777797,SRR1777767,SRR1777794,SRR4451085,SRR3696563,SRR4449813,SRR5676628,SRR4449749,SRR1777781,SRR1777785,SRR7993520,SRR7993464,ERR4311095,SRR7993433,SRR…
CAVKDSNYQLIW	TRAV1-2	TRAJ33	CASSDSSGGTDTQYF	TRBV6-4	TRBJ2-3	101520_Okada_A,101520_Okada_C,PEM2	3	4	Solid tumor	SRR060705,SRR7993428,SRR7993516,SRR060704,SRR7219437,SRR3233985,SRR065670,SRR4102106,SRR6130180,SRR1777770,SRR060719,SRR4449750,SRR4450964,SRR1777776,SRR7993435,SRR065669,SRR4449755,SRR1777774,SRR060723,SRR6130174,SRR060709,SRR091632,SRR7412231,SRR6130175,SRR4102101,SRR060702,SRR6130184,SRR7219436,SRR4449749,SRR1956785,SRR6130177,SRR060720,SRR4449808,SRR1777794,SRR7219406,SRR4102095,SRR7961475,SR…
CAVKGTDKLIF	TRAV8-1	TRAJ34	CASSPLPGNTIYF	TRBV4-2	TRBJ1-3	2010113790,201651365,HHU20160714	3	3	COVID-19,Healthy
CAVKNAGNMLTF	TRAV1-2	TRAJ39	CASSGSNTEAFF	TRBV9	TRBJ1-1	B230498,B231260,C-3	3	135	COVID-19,Solid tumor	SRR1777801,SRR1777788,SRR1777768,SRR3181009,SRR6442316,SRR4450951,SRR1777770,SRR4084222,SRR7004406,SRR4084210,SRR3696576,SRR1777799,SRR7004407,SRR1777771,SRR7004365,SRR7004408,SRR1777804,SRR7004364,SRR1777803,SRR1777797,SRR3696577,SRR6442325,SRR1777774,SRR1777776,SRR1777787,SRR7993444,SRR1777767,SRR1777794,SRR7004363
CAVKVDSNYQLIW	TRAV8-1	TRAJ33	CASSLGLAGYEQYF	TRBV5-1	TRBJ2-7	C-27,C-33,E357	3	5	COVID-19	SRR1956790,SRR4084221,SRR4084237,SRR4450246,SRR1956786,SRR065670,SRR7219436,SRR4451085,SRR7993442,SRR1777794,SRR7004364,SRR7993449,SRR4450965,SRR7993526,SRR4450963,SRR1777769,SRR1777774,SRR1956795,SRR4102110,SRR1777775,SRR7961493,SRR1777772,SRR7993466,SRR1956787,SRR1956784,SRR4450954,SRR1777798,SRR1777789,SRR7004407,SRR4449750,SRR4450247,SRR060727,SRR1777790,SRR4450951,SRR5664233,SRR1777771,SRR17…
CAVLDSNYQLIW	TRAV1-2	TRAJ33	CASSYRDTYEQYF	TRBV6-2	TRBJ2-7	2_Ki0100022_CMVneg,GC02,HUP213	3	4	Healthy,Infection,Solid tumor	SRR1956785,SRR1777803,SRR1777781,SRR3234010,SRR1777800,SRR1777790,SRR1777794,SRR7219400,SRR060715,SRR1777788,SRR1777791,SRR060725,ERR4311034,SRR4450964,SRR1777768,SRR060706,SRR091632,SRR4450962,SRR060722,SRR5676655,ERR4311081,SRR7993500,SRR1956793,SRR1956794,SRR1777766,SRR1777793,SRR7993499,SRR4449810,SRR1777801,SRR1777784,SRR6380550,SRR6380561,SRR7004369,SRR1777770,SRR060707,SRR5676653,SRR177777…
CAVLDSNYQLIW	TRAV1-2	TRAJ33	CSARGLAGNEQFF	TRBV20-1	TRBJ2-1	101520_Okada_B,COV_028,PT1	3	3	COVID-19,Leukemia,Solid tumor	ERR4311095,SRR7004365,SRR060718,SRR7993521,SRR4449811,SRR1777767,SRR060724,SRR1777797,SRR1777789,SRR4450951,SRR060722,SRR060712,SRR4084230,SRR6130177,SRR060727,SRR1777796,SRR1956794,SRR3234013,SRR1956795,SRR1777794,SRR5664244,SRR1777795,SRR7993471,SRR1777801,SRR1956791,SRR1777774,SRR7961474,SRR4451086,SRR060699,SRR7993517,SRR1777791,SRR7993522,SRR7961493,SRR4102109,SRR6380555,SRR7993485,SRR323398…
CAVLMDSNYQLIW	TRAV21	TRAJ33	CASSGDGMNTEAFF	TRBV10-2	TRBJ1-1	CX1,HHU20190926,S21	3	4	Healthy	SRR1777773,SRR1777800,SRR4449755,SRR1777775,SRR1777778,SRR1777798,SRR1777781,SRR1777770,SRR1777788,SRR1777766,SRR5676630,SRR1956794,SRR4449808,SRR1777804,SRR1777795,SRR1777803,SRR7004407,ERR4311047,SRR1777801,SRR1956788,SRR1777785,SRR7993433,SRR4449813,SRR1777797,SRR1777772,SRR1777764,SRR1777802,SRR1777794,SRR1777767,SRR6380559,SRR1777765
CAVLMDSNYQLIW	TRAV21	TRAJ33	CASSPDGMNTEAFF	TRBV10-2	TRBJ1-1	18LN0110,B357818,CX1	3	6	Healthy,Leukemia,Solid tumor	SRR4449749,SRR4449811,SRR4449810,SRR4449750
CAVLTSGTYKYIF	TRAV21	TRAJ40	CASSFEDTNYGYTF	TRBV7-2	TRBJ1-2	2169460_SJTRC_InfVax_1,2247114_JCC392_SJTRC_InfVaxBT_1_Rxn4,ICC1	3	4	COVID-19,Solid tumor
CAVMDSNYQLIW	TRAV1-2	TRAJ33	CAISDRDTGELFF	TRBV10-3	TRBJ2-2	C-4,NPC_SC_1802,PBMC_C_HD3	3	3	COVID-19,Healthy,Solid tumor	SRR7993479,SRR4449749,SRR1777771,SRR060711,SRR6130170,SRR7993488,SRR5664244,SRR1777779,SRR6130171,SRR7412213,SRR1777791,SRR7993482,SRR7993521,SRR1777781,SRR6380561,SRR7004365,SRR1777794,SRR1777778,SRR7993448,SRR7993478,SRR5664226,SRR6442291,SRR4449810,SRR1777787,SRR6442293,SRR1777795,SRR7993517,SRR4084224,SRR7412240,SRR060710,SRR7961475,SRR7004363,ERR4311034,SRR7993526,SRR7961474,SRR6442324,SRR17…
CAVMDSNYQLIW	TRAV1-2	TRAJ33	CASSASGTDTQYF	TRBV6-4	TRBJ2-3	MSK1344,PBMC_A_HD2,PBMC_C_HD3	3	3	Healthy,Solid tumor	SRR4449755,SRR4449808,SRR5659136,SRR7412216,SRR5676625,SRR1777773,SRR1956787,SRR1777779,SRR1777791,SRR1777766,SRR5664242,SRR6130171,SRR5659134,ERR4311055,SRR5659132,SRR1777784,SRR7412239,SRR7993439,SRR5659130,SRR4449817,SRR060715,SRR060714,SRR4084233,SRR1777772,SRR5659144
CAVMDSNYQLIW	TRAV1-2	TRAJ33	CASSDGTGGNEQFF	TRBV6-4	TRBJ2-1	COV_011,PEM12,U35	3	3	COVID-19,Inflammation,Solid tumor	SRR6130164,SRR4450951,ERR4311058,SRR5664230,SRR3696574,SRR1777787,SRR1777764,SRR7412218,ERR4311045,SRR5659132,SRR7993457,SRR7993519,SRR1777791,SRR1777785,SRR1777772,SRR6130167,SRR3696575,SRR1777770,SRR060724,SRR5676640,SRR6130171,SRR7993478,SRR7993440,SRR4450954,SRR4450949,SRR060723,SRR1956793,SRR1777801,SRR5742654,SRR5659144,SRR4450956,SRR1777781,SRR4450964,SRR4450953,SRR7993499,SRR1956787,SRR40…
CAVMDSNYQLIW	TRAV1-2	TRAJ33	CASSDGTGGTDTQYF	TRBV6-4	TRBJ2-3	5_ki01000111CMVpos,GC08,p2_mild	3	4	COVID-19,Infection,Solid tumor	SRR060709,SRR060725,SRR060700,SRR7993457,SRR8516962,SRR060707,SRR5664250,SRR6380552,SRR060719,SRR7993503,SRR7412213,ERR4311058,SRR4450962,SRR4450952,SRR1777787,SRR1777771,SRR065670,SRR1956783,SRR4449749,SRR091632,SRR060722,SRR060724,SRR7522728,SRR060699,SRR4450954,SRR7219437,SRR060703,SRR1956787,SRR060723,SRR4449811,ERR4311073,SRR7993500,SRR1956796,SRR060702,SRR7412236,SRR1777790,SRR1956785,SRR17…
CAVMDSNYQLIW	TRAV1-2	TRAJ33	CASSDGTSTDTQYF	TRBV6-4	TRBJ2-3	H3,N7001,U45	3	15	Inflammation,Solid tumor	SRR3233987,SRR7412230,ERR4311057,SRR1777802,SRR7993435,SRR7993516,SRR7993512,SRR7219437,SRR5664237,SRR7219405,SRR4450965,SRR1777794,SRR4450247,SRR4449811,SRR4449813,SRR6380535,SRR5664221,SRR7993533,SRR4449808,SRR1956788,SRR1777800,SRR060697,SRR4451065,SRR7993510,SRR5664239,SRR4450961,SRR4451064,SRR4450955,SRR6380556,SRR1777801,SRR1777781,SRR1777795,SRR060722,SRR1777779,SRR4450962,SRR1777790,SRR74…
CAVMDSNYQLIW	TRAV1-2	TRAJ33	CASSDSTSGSNEQFF	TRBV6-4	TRBJ2-1	AS01,C-17,N7001	3	3	Autoimmune disease,COVID-19,Solid tumor	SRR1956794,SRR1777775,SRR060691,SRR060698,SRR4102100,SRR4450246,SRR7412219,SRR7993449,SRR7993475,SRR1777770,SRR8516985,SRR2905670,SRR4084237,SRR1777776,SRR8516980,SRR5664212,SRR8516962,SRR4450963,SRR6130165,SRR1777787,SRR8516973,SRR6130162,SRR060695,SRR060709,SRR060720,SRR5659130,SRR7993519,SRR7219437,SRR4450960,SRR060721,SRR7412230,SRR7993448,SRR7993494,SRR4450951,SRR1777796,SRR060726,SRR8516967…
CAVMDSNYQLIW	TRAV1-2	TRAJ33	CASSDSTTDTQYF	TRBV6-4	TRBJ2-3	10k_PBMC_5pv2_nextgem_Chromium_X,UPN19,nc_CT2	3	4	BEAM-T,Healthy,Leukemia	SRR8516958,SRR4449808,SRR11802799,SRR4450952,SRR1777785,SRR6130185,SRR1777804,SRR1777797,SRR4449813,SRR1777775,SRR6130175,SRR1956784,SRR4450965,SRR6380533,SRR4450953,SRR4450954,SRR6380534,SRR4449755,SRR1777779,SRR7993526,SRR1777802,SRR6380552,SRR4450962,SRR1777794,SRR5676663,SRR7219437,SRR7412236,SRR5664237,SRR7993533,SRR4102107,SRR8359192,SRR4450951,SRR6130174,SRR3696560,SRR1777777,SRR11802800,S…
CAVMDSNYQLIW	TRAV1-2	TRAJ33	CASSDTSANTGELFF	TRBV6-4	TRBJ2-2	B_ALL_h2,PBMC_P3,S21	3	5	Healthy,Inflammation,Leukemia	SRR1956785,SRR1777790
CAVMDSNYQLIW	TRAV1-2	TRAJ33	CASSEDRDTGELFF	TRBV25-1	TRBJ2-2	BC11,COV_019,S21	3	3	COVID-19,Healthy,Solid tumor	SRR7993497,SRR1777775,SRR5676663,SRR1956784,SRR7993520,SRR7993503,SRR7993519,SRR1777774,SRR7993526
CAVMDSNYQLIW	TRAV1-2	TRAJ33	CASSEGSNQPQHF	TRBV6-4	TRBJ1-5	GC04,GC10,S34	3	3	Inflammation,Solid tumor	SRR8296379,SRR7961475,SRR6380533,SRR3181009,SRR7004407,SRR1956786,SRR7412234,SRR4450954,SRR7993526,SRR7219407,SRR1777786,SRR3233982,ERR4311097,SRR1956785,SRR3233987,SRR7522742,SRR5676661,ERR4311099,SRR7993525,SRR4450958,SRR7004369,SRR7993497,SRR1777789,SRR1956787,SRR4449813,SRR6380534,SRR1777801,SRR1777784,SRR1777781,SRR1777776,SRR7004360,SRR5659134,SRR1777787,SRR4450964,SRR5659144,SRR1956783,SRR…
CAVMDSNYQLIW	TRAV1-2	TRAJ33	CASSEGTDTQYF	TRBV6-4	TRBJ2-3	PBMC_C_HD4,p8_HD,su001	3	3	Healthy,Solid tumor	SRR4450956,SRR4450960,SRR4450957,SRR1956784,SRR1777772,SRR1777802,SRR7219437,SRR1956794,SRR4102101,SRR1777784,SRR1777787,SRR1777791
CAVMDSNYQLIW	TRAV1-2	TRAJ33	CASSEGTGGADTQYF	TRBV6-1	TRBJ2-3	COV_020,NPC_SC_1802,PrA1607	3	7	Autoimmune disease,COVID-19,Solid tumor	SRR7412236,SRR8516979,SRR7993471,SRR4450960,SRR3233987,SRR1777787,SRR1777803,SRR3181009,SRR060711,SRR5664237,SRR060706,SRR060707,SRR6380534,SRR7412214,ERR4311058,SRR1777781,SRR1777766,SRR1777794,SRR8516958,SRR1777802,SRR1956784,ERR4311049,SRR4450958,SRR1777774,SRR7961475,SRR7993456,SRR7993457,SRR060724,SRR4450961,SRR7961488,SRR4449750,SRR7961474,SRR1956794,SRR060710,SRR8516987,SRR4449808,SRR70043…
CAVMDSNYQLIW	TRAV1-2	TRAJ33	CASSGTSGNTGELFF	TRBV6-4	TRBJ2-2	COV_012,HD4,NPC_SC_1808	3	3	COVID-19,Healthy,Solid tumor	SRR3233992,SRR8181397,SRR5664216,SRR1777802,SRR1777781,SRR5664242,SRR4450957,SRR7993444,SRR7412216,SRR1777774,SRR6130165,SRR1777779,SRR3233987,SRR4450246,SRR7412215,SRR7004365
CAVMDSNYQLIW	TRAV1-2	TRAJ33	CASSQDGGAGANVLTF	TRBV4-2	TRBJ2-6	101520_Okada_B,HSSS_110,PBMC_P6	3	4	Inflammation,Solid tumor	SRR1777796,SRR1777766,SRR4449811,SRR6380547,SRR1777785,SRR11802800,SRR7993473,SRR1777781,SRR4449755,SRR4450962,SRR5664248,SRR5664239,SRR4449813,SRR1777772,SRR1777767,SRR1777794,SRR1777776,SRR6130164,SRR7993472,SRR1777790,SRR5676645,SRR6380543,SRR4102100,SRR7993471,SRR2678160,SRR1777802,SRR1777787,SRR1777779,SRR7412230,SRR7993436,SRR1777791
CAVMDSNYQLIW	TRAV1-2	TRAJ33	CASSQGLAGSYEQYF	TRBV4-2	TRBJ2-7	PrA1801,UPN19,su004	3	6	Autoimmune disease,Leukemia,Solid tumor	SRR5676634,SRR5742640,SRR5676630,SRR1777764,SRR1956788,SRR1956787,SRR1777798,SRR4450246,SRR5676632,SRR7219394,SRR1956795,SRR1956783,SRR6442288,SRR1777784,SRR1777796,SRR1777765,SRR7004366,SRR1777787,SRR1777790,SRR4451065,SRR1777800,SRR1777769,SRR1777793,SRR1777773,SRR4084228,SRR8181397,SRR7993451,SRR1777785,SRR4084223,SRR2905683,SRR7993448,SRR2678160,SRR1777797,SRR7993470,SRR1956786,SRR6998312,SRR…
CAVMDSNYQLIW	TRAV1-2	TRAJ33	CASSSGGATDTQYF	TRBV6-2	TRBJ2-3	COV_009,NPC_SC_1807,PBMC_P3	3	3	COVID-19,Inflammation,Solid tumor	SRR3233997,SRR7004363,SRR1777790,SRR1777791,SRR1777772,SRR5664221,SRR6442316,SRR060703,SRR6130177,SRR1777774,SRR1777764,SRR5664237,SRR1777794,SRR6442325,SRR7219411,SRR1777781,SRR065670,SRR1777802,SRR060720,SRR6442317,SRR7993500,SRR060701,SRR7412214,SRR7412236,SRR7993526,SRR7993516,SRR6442320,SRR060704,SRR060700,SRR1777773,SRR6442318,SRR060702,SRR060699,SRR7993432,SRR7993525,SRR7412215,ERR4311058
CAVMDSNYQLIW	TRAV1-2	TRAJ33	CASSSGSTDTQYF	TRBV6-4	TRBJ2-3	HUP217,OC83,Seshadri02	3	3	COVID-19,Healthy,Solid tumor	SRR5659136,SRR7522736,SRR1777789,SRR1777767,SRR1777779,SRR1956783,ERR4311073,SRR3233947,SRR5676630,SRR4084238,SRR060701,SRR5659132,SRR5676623,SRR4449808,SRR7993520,SRR060725,SRR1777803,SRR1956788,ERR4311058,SRR4450960,SRR4450961,SRR1956794,SRR2905676,SRR060717,SRR1956793,SRR8516949,ERR4311055,SRR5664242,SRR060714,SRR060716,SRR7412234,SRR7993439,SRR1956787,SRR1956784,SRR4102095,SRR7004358,SRR06070…
CAVMDSNYQLIW	TRAV1-2	TRAJ33	CASSVAGGTDTQYF	TRBV6-4	TRBJ2-3	5_ki01000111CMVpos,COV_011,nc_CT6	3	6	COVID-19,Healthy,Infection	SRR1777785,SRR4450952,ERR4311058,SRR8181389,SRR7412214,SRR4450961,SRR1777793,SRR4450960,SRR1777800,SRR6380550,SRR1956794,SRR1777795,SRR1777797,SRR3233987,SRR1956784,SRR4450964,SRR4450958,SRR5659136,SRR7993476,SRR1956788,SRR5659132,SRR7004365,SRR1777779,SRR4450957,SRR4450949,SRR4450953,SRR1777789,SRR7412239,SRR4449813,SRR11802799,SRR1956785,SRR4450956,SRR1777791,SRR7993499,SRR6380547,SRR4084224,SR…
CAVMDSNYQLIW	TRAV1-2	TRAJ33	CASSYRDNYGYTF	TRBV6-2	TRBJ1-2	COV_019,F017,U34	3	4	COVID-19,Healthy,Inflammation	SRR1777779,SRR5664224,SRR060704,SRR091632,SRR1956792,SRR1777788,SRR060701,SRR7961475,SRR1956788,SRR1956793,SRR1777784,SRR1777789,SRR1777791,SRR1777769,SRR1777765,SRR4450955,SRR7993500,SRR1777767,SRR1777790,SRR1777777,SRR060700,SRR1777803,SRR1777781,SRR7004407,SRR1777764,SRR1956784,SRR060719,SRR1777792,SRR1777796,SRR060711,SRR1777794,SRR4451086,SRR7412217,SRR8516978,SRR3696579,SRR5676663,SRR177777…
CAVMDSNYQLIW	TRAV1-2	TRAJ33	CASSYSGGSYNEQFF	TRBV6-2	TRBJ2-1	B_ALL_h2,C910,su010	3	3	Infection,Leukemia,Solid tumor	SRR7412232,SRR7993433,SRR7219406,SRR1777765,SRR1956784,SRR6380561,SRR7993429,SRR4451086,SRR7412233,SRR1777772,SRR1777784,ERR4311078,SRR1777766,SRR1777764,SRR4450960,SRR060699,SRR11802793,SRR4449750,SRR060717,SRR1956787,SRR1777773,SRR7412215,SRR4451085,SRR1777791,SRR1777777,SRR2678160,SRR8181397,SRR1777793,SRR7004357,SRR1956788,SRR1777788,SRR1956783,SRR4449749,SRR4450246,SRR1777786,SRR1777797,SRR1…
CAVMDSNYQLIW	TRAV1-2	TRAJ33	CASSYSSGGAYEQYF	TRBV6-5	TRBJ2-7	COV_010,COV_011,EM192566	3	3	Autoimmune disease,COVID-19	SRR1777785,SRR1777794,SRR1777779,SRR4450956,SRR3181009,SRR1777767,ERR4311078,SRR1777803,SRR3233972,SRR1777778,SRR6442317,SRR4451086,SRR1777786,SRR1777773,SRR6442325,SRR7993497,SRR6442316,SRR091631,SRR7412233,SRR4450963,SRR1956791,SRR1777766,SRR1777772,SRR7993441,SRR7993469,SRR1777795,SRR6442319,SRR1956785,SRR6380538,SRR4450954,SRR4450949,SRR1777771,SRR1777764,SRR7993516,SRR4450955,SRR1777801,SRR7…
CAVMDSNYQLIW	TRAV1-2	TRAJ33	CASSYSSGSSYEQYF	TRBV6-5	TRBJ2-7	C-35,HHU20190822,n_sp1	3	7	COVID-19,Healthy	SRR1777765,SRR6442312,SRR1777794,SRR3500421,SRR7412214,SRR4450964,SRR7993431,SRR7412237,SRR4450952,SRR4450963,SRR7993513,SRR4450954,SRR6380559,SRR6380534,SRR7004363,SRR4102100,SRR7412215,SRR1777767,SRR1777790,SRR1777770,SRR4102098,SRR7993453,SRR4450253,SRR4450247,SRR4450965,SRR1956784,SRR3658972,SRR1777775,SRR1777774,SRR7993499,SRR4450960,SRR3658971,SRR1777789,SRR4450958,SRR1777777,SRR1777804,SRR…
CAVMDSNYQLIW	TRAV1-2	TRAJ33	CASSYSTSGSTGELFF	TRBV6-5	TRBJ2-2	COV_010,HSSS_219,NL2	3	4	COVID-19,Healthy,Inflammation	SRR4451086,SRR7412213,SRR7993499,SRR4451064,SRR6380548,SRR1777797,SRR5676623,SRR7993521,SRR8181397
CAVMDSNYQLIW	TRAV1-2	TRAJ33	CASSYTSGSYEQYF	TRBV6-2	TRBJ2-7	CX6,GC08,U35	3	3	Healthy,Inflammation,Solid tumor	SRR1777779,SRR7412238,SRR4450953,SRR1777799,SRR1777798,SRR1777765,SRR8181397,SRR1777772,SRR7004363,SRR3233977,SRR1777776,SRR4450246,SRR4450964,SRR1777801,SRR2905665,SRR1777800,SRR4449808,SRR5676661,SRR4084225,SRR1777788,SRR060726,SRR1777764,SRR1956783,SRR4449750,SRR3233987,SRR6442288,SRR1777774,SRR1777791,SRR7412233,SRR4450965,SRR4450962
CAVMDSNYQLIW	TRAV1-2	TRAJ33	CATSDLGQGDTGELFF	TRBV24-1	TRBJ2-2	101520_Okada_D,COV_013,U35	3	3	COVID-19,Inflammation,Solid tumor	SRR4450964,SRR7412215,SRR7961490,SRR4450960,SRR2905658,SRR7961489,ERR4311051,SRR1777799,SRR1777774,SRR1777771,SRR2905664,SRR3233987,SRR7004365,SRR7004363,SRR1777777,SRR1777781,ERR4311043,SRR3696593,SRR3696551,SRR7412240,SRR4450962,SRR5664212,SRR4450247,SRR4450965,SRR1777779,SRR7412219,SRR7219437,SRR7993455,SRR1777791,ERR4311080,SRR3696552,SRR4449811,SRR7961475,SRR5676630,SRR5664244,SRR4450958,SRR…
CAVMDSNYQLIW	TRAV1-2	TRAJ33	CAWSVGDTGELFF	TRBV30	TRBJ2-2	101520_Okada_D,B_ALL_p3,PEM9	3	3	Leukemia,Solid tumor	SRR060694,SRR060696,SRR1777801,SRR060695,SRR6380544,SRR1777771,SRR4450962,SRR1777781,SRR4450965,SRR7961489,SRR4450964,SRR7412214,SRR6442316,SRR6442325,SRR6380561,SRR060692,SRR060691,SRR060693
CAVMDSNYQLIW	TRAV1-2	TRAJ33	CSARDLAGDTGELFF	TRBV20-1	TRBJ2-2	101520_Okada_B,B_ALL_p3,C-1	3	3	COVID-19,Leukemia,Solid tumor	SRR5664235,SRR4450957,SRR1777787,SRR1777801,SRR5659144,SRR1777784,SRR7004357,SRR1777790,SRR7993503,SRR5664242,SRR7412214,SRR4450956,SRR4450964,SRR1777774,SRR5659132,SRR7961475,SRR060717,SRR6380550,SRR6380547,SRR4084211,SRR7412239,SRR7993493,SRR4449808,SRR060716,SRR7004407,SRR1956790,SRR4450949,SRR060705,SRR7993448,SRR6380548,SRR4102107,SRR4450954,SRR1777781,SRR1777794,SRR4084228,SRR7993519,SRR195…
CAVMDSNYQLIW	TRAV1-2	TRAJ33	CSARDLGSSYNEQFF	TRBV20-1	TRBJ2-1	MM_PT15,MM_PT16,MM_PT2	3	4	Myeloma	SRR1777776,SRR4450954,SRR060723,SRR060714,SRR060704,SRR4450959,SRR060712,SRR060721,SRR060699,SRR5742646,SRR060706,SRR060720,SRR1777799,SRR1777784,SRR5676663,SRR4450957,SRR1956784,SRR060717,SRR4450960,SRR5676623,SRR060710,SRR1777793,SRR7993517,SRR060701,SRR1777781,SRR7993457,SRR4450949,SRR060724,SRR5676621,SRR060702,SRR060715,SRR7961487,SRR1777772,SRR1777785,SRR4102100,SRR1777798,SRR4450964,SRR060…
CAVMDSNYQLIW	TRAV1-2	TRAJ33	CSARDRGDTEAFF	TRBV20-1	TRBJ1-1	COV_011,COV_015,E2	3	20	COVID-19,Solid tumor	SRR1777793,SRR1777773,SRR1777781,SRR4084224,ERR4311049,SRR1956786,SRR1777786,SRR1956784,SRR7993479,SRR1777779,SRR1777795,SRR7961475,SRR7961495,SRR1777777,SRR7993497,SRR1777778,SRR7961492,SRR7961489,SRR6380551,SRR1956783,SRR1777776,SRR4450949,SRR4449749,ERR4311055,SRR7961487,SRR1777764,SRR7961493,SRR7961474,SRR1777799,SRR5676663,ERR4311077,SRR1777772,SRR3233987,SRR3234012,SRR4449813,SRR4450952,SRR…
CAVMDSNYQLIW	TRAV1-2	TRAJ33	CSAREGDTEAFF	TRBV20-1	TRBJ1-1	ICC7,PBMC_C_HD4,PBMC_P6	3	14	Healthy,Inflammation,Solid tumor	SRR3233997,SRR7961493,SRR4450957,SRR1777798,SRR6442319,SRR7993499,SRR1777766,SRR7993462,SRR1777792,SRR7993532,SRR1777779,SRR5676623,SRR7993438,SRR5676663,SRR3233987,SRR1777790,SRR7993514,SRR4450951,SRR1777770,SRR1777772,SRR4449813,SRR4084230,SRR1777787,SRR6442320,SRR4450961,SRR7993446,SRR060702,SRR7993525,SRR5664239,SRR7412233,SRR7993524,SRR4450959,SRR4449750,SRR6442318,SRR7993500,SRR6130165,SRR4…
CAVMDSNYQLIW	TRAV1-2	TRAJ33	CSARGTGDTEAFF	TRBV20-1	TRBJ1-1	COV_015,He_2020,PBMC_P3	3	3	COVID-19,Healthy,Inflammation	SRR065669,SRR3696590,SRR6130182,SRR7219436,SRR1777786,SRR6442318,SRR6380538,SRR1777773,SRR6130166,SRR6442316,SRR4450963,SRR4449749,SRR1777770,SRR7993493,SRR6442325,SRR7993497,SRR060695,SRR6380561,SRR1777767,SRR4449813,SRR4449755,SRR1777769,SRR4450957,SRR1777776,SRR7993498,ERR4311057,SRR4450951,SRR060692,SRR3658976,SRR3658974,SRR6380537,SRR7004407,SRR1777764,SRR6130180,SRR060694,SRR7004365,SRR7993…
CAVMDSNYQLIW	TRAV1-2	TRAJ33	CSARGTSGQETQYF	TRBV20-1	TRBJ2-5	NPC_SC_1808,NPC_SC_1815,PEM5	3	69	Solid tumor	SRR1777771,SRR7993502,SRR3233992,SRR5676623,SRR1777779,SRR1777804,SRR7004357,SRR4102103,SRR1777766,SRR1777774,SRR1956796,SRR1956786,SRR1777777,SRR1777768,SRR4450247,SRR7993500,SRR8359201,SRR1777778,SRR060727,SRR4450960,SRR7412232,SRR1777785,SRR4449817,SRR1956794,SRR4450957,SRR3233947,SRR7993455,SRR3233987,SRR7993518,SRR4450951,SRR4450955,SRR1777767,SRR7004358,SRR4450954,SRR1777792,SRR1956790,SRR1…
CAVMDSNYQLIW	TRAV1-2	TRAJ33	CSARQGDYGYTF	TRBV20-1	TRBJ1-2	B_ALL_h2,P2,su010	3	3	Inflammation,Leukemia,Solid tumor	SRR7993509,SRR6380540,SRR6130164,SRR4450247,SRR4102106,SRR4450965,SRR7219417,SRR1777775,SRR4084224,SRR4450961,SRR4102100,SRR7993501,SRR7993519,SRR4449811,SRR3233987,SRR1777784,SRR1777779,SRR1956794,SRR7961475,SRR7961495,SRR7004407,SRR4451064,SRR1956787,SRR1777800,SRR1777803,SRR6380547,SRR7219437,SRR7961487,SRR4450955,SRR7004364,SRR7993497,SRR1777774,SRR7961489,SRR1777786,SRR1956793,SRR7993524,SRR…
CAVMDSSYKLIF	TRAV1-2	TRAJ12	CASSDGGATDTQYF	TRBV6-4	TRBJ2-3	NPC_SC_1807,PBMC_P2,PrA1801	3	3	Autoimmune disease,Inflammation,Solid tumor	SRR5659130,SRR7412240,SRR8181389,SRR5659144,ERR4311080,SRR1777786,SRR1956786,SRR1777791,SRR11802800,SRR1956784,SRR4450965,SRR7412230,SRR5676661,SRR4450954,SRR4449813,SRR1777803,SRR4450957,SRR7993524,SRR1777772,SRR4450959,SRR1777794,SRR4450964,SRR4450961,SRR1777793,ERR4311043,SRR4450958,SRR7993523,SRR7993513,SRR7993500,SRR11802799,SRR1777777,SRR5659136,SRR7522742,SRR1777784,SRR7412239,SRR5659134,S…
CAVMDSSYKLIF	TRAV1-2	TRAJ12	CASSDRDNSPLHF	TRBV6-4	TRBJ1-6	BL8,HUP213,RA_65	3	3	Autoimmune disease,Healthy	SRR7993468,SRR1777781,SRR7004365,SRR5664237,SRR4449755,SRR1777795,SRR7004369,SRR060705,SRR7993454,SRR7993521,SRR1777778,SRR5676640,SRR7993446,SRR7993479,SRR5659132,SRR4450964,SRR1777804,SRR1777791,SRR4450965,SRR1956785,SRR7993436,SRR3233987,SRR7412236,SRR8516973,SRR7993526,SRR1777788,SRR4450954,SRR5659144,ERR4311055,SRR7412215,SRR7219437,SRR7219394,SRR060707,SRR7993438,SRR4450957,SRR7412237,SRR17…
CAVMDSSYKLIF	TRAV1-2	TRAJ12	CASSDRDTDTQYF	TRBV6-4	TRBJ2-3	HD5,He_2020,RA_69	3	4	Autoimmune disease,Healthy	SRR1777774,SRR7961475,SRR1777770,SRR6380550,SRR7993440,SRR7993447,SRR1777798,SRR1956786,SRR1956796,SRR4450949,SRR1777785,SRR1956784,SRR7993457,SRR1956788,SRR7219411,SRR4450954,SRR1777775,SRR1777787,SRR1956785,SRR7522742,SRR1956783,SRR4449811,SRR4102095,SRR4084215,SRR7993523,ERR4311058,SRR4450955,SRR1777793,SRR7219437,SRR3233982,SRR4450960,SRR1777791,SRR4450951,SRR1777786,SRR4450957,SRR8181389,SRR…
CAVMDSSYKLIF	TRAV1-2	TRAJ12	CASSDSAGGTDTQYF	TRBV6-4	TRBJ2-3	101520_Okada_C,B_ALL_p3,NPC_SC_1807	3	3	Leukemia,Solid tumor	SRR7412237,SRR7961495,ERR4311071,SRR1777776,SRR1956793,SRR8181389,SRR7961490,SRR6130169,SRR5664226,SRR4450962,SRR1956794,SRR4450964,SRR1777792,SRR7993533,SRR1777767,SRR5664212,SRR5676630,SRR1777796,SRR1777789,SRR4449808,SRR6130173,SRR2678160,SRR4449811,SRR1956790,SRR4450960,SRR4102112,SRR6380556,SRR3500424,SRR1777777,SRR7993448,SRR7993521,SRR4450956,SRR7993454,SRR060694,SRR1956792,SRR6380549,SRR1…
CAVMDSSYKLIF	TRAV1-2	TRAJ12	CASSDSQGADTQYF	TRBV6-4	TRBJ2-3	B_ALL_p3,C-18,UPN19	3	3	COVID-19,Leukemia	SRR7993457,SRR1777795,SRR7412239,SRR5659130,SRR1956794,SRR060702,SRR1777774,SRR4450965,SRR1956784,SRR4450952,SRR4449811,SRR4450955,SRR6380547,SRR1777781,SRR1777768,SRR5659132,SRR1777785,SRR7412219,SRR7993449,SRR060696,SRR060715,SRR6380549,SRR1777802,SRR1777791,ERR4311045,SRR8516958,SRR8516953,SRR1777789,SRR1777799,SRR060722,SRR060699,SRR7412238,SRR1777769,SRR1777784,SRR7993440,SRR060703,SRR323398…
CAVMDSSYKLIF	TRAV1-2	TRAJ12	CASSDSSGGADTQYF	TRBV6-4	TRBJ2-3	COV_001,nc_CT6,p2_mild	3	3	COVID-19,Healthy	SRR6130177,SRR4450959,SRR060704,SRR3233997,SRR4449808,SRR7219406,SRR6380555,SRR4450960,SRR11802799,SRR7961475,SRR7412219,SRR060723,SRR7993446,SRR1777771,SRR5659130,SRR7993486,SRR7993502,SRR8516958,SRR1777796,SRR4450953,SRR8181389,SRR5659134,SRR7219437,SRR4449811,SRR7412240,SRR5676634,SRR7993497,SRR3233982,SRR1777804,SRR7993533,SRR6130178,SRR1777794,SRR1777774,SRR1777785,SRR1777779,SRR7412212,SRR4…
CAVMDSSYKLIF	TRAV1-2	TRAJ12	CASSDSSGSGANVLTF	TRBV6-4	TRBJ2-6	C-23,ccRCC_1,nc_CT3	3	4	COVID-19,Healthy,Solid tumor	SRR5659132,SRR1777786,SRR5659136,SRR7993439,SRR1777774,SRR7004365,SRR7993438,SRR1777775,SRR1777764,SRR1956783,SRR1956794,SRR5659144,SRR5659130,SRR7219437,SRR5659134,SRR7412215,SRR1777769,SRR1777801,SRR1777791
CAVMDSSYKLIF	TRAV1-2	TRAJ12	CASSEAAGGPDTQYF	TRBV6-1	TRBJ2-3	E357,RB-P2,Seshadri02	3	3	COVID-19,Solid tumor	SRR1777774,SRR1777775,SRR1777785,SRR1777770,SRR1777772,SRR1777804,SRR1777798,SRR7961489,SRR4450952,SRR1777781,SRR7993526,SRR7961475,SRR1956794,SRR7961490,SRR4450957,SRR1777802,SRR1777767,SRR1777794,SRR7004365,SRR1777778,SRR1777791,SRR4450954,SRR1777773,SRR7993519,SRR4450949,SRR7993516,SRR7412215,SRR6380547,SRR7522742,SRR1777801,SRR4450953,SRR4450956,SRR7522733,SRR7522727,SRR1777779
CAVMDSSYKLIF	TRAV1-2	TRAJ12	CASSEEAGGPNEQFF	TRBV6-1	TRBJ2-1	COV_010,CPIc_C5,UPN19	3	5	COVID-19,Inflammation,Leukemia	SRR1777773,SRR1956788,SRR7412215,SRR1777789,SRR1777770,SRR1777790,SRR1777795,SRR1956787,SRR1777798,SRR5676623,SRR1777766,SRR1777794,SRR1777775,SRR1777774
CAVMDSSYKLIF	TRAV1-2	TRAJ12	CASSELAGGPETQYF	TRBV6-1	TRBJ2-5	10k_PBMC_5pv2_nextgem_Chromium_X,BL5,C-35	3	3	BEAM-T,COVID-19,Inflammation	SRR6380548,SRR8516981,SRR4449813,SRR8516953,SRR1777789,SRR1777774,SRR6380547,SRR1777791,SRR6380556,SRR060721,SRR8516977,SRR8516982,SRR4450958,SRR8516951,SRR1777784,SRR1956794,SRR1956791,SRR1777779,SRR1956793,SRR060703,SRR4450953,SRR060710,SRR8516964,SRR4449755,SRR1956796,SRR7993514,SRR3696554,SRR060699,SRR060690,SRR3233987,SRR1777785,ERR4311058,SRR1956787,SRR1777781,SRR11802800,SRR4450964,SRR6380…
CAVMDSSYKLIF	TRAV1-2	TRAJ12	CASSERENTEAFF	TRBV6-1	TRBJ1-1	101520_Okada_B,COV_020,U35	3	3	COVID-19,Inflammation,Solid tumor	SRR7961490,SRR6442316,SRR7219411,SRR1777775,SRR6130180,SRR6442325,SRR4449813,SRR1956792,SRR8516978,SRR3233995,SRR3500424,SRR4449811,SRR8516988,SRR3233977,SRR4084237,SRR060698,SRR3233985,SRR7004366,SRR4450964,SRR4084225,SRR7004364,SRR7219415,SRR060715,SRR1956794,SRR8516984,SRR3233987,SRR1777771,SRR1777794,SRR7219417,ERR4311077,SRR1777779,SRR1777781,SRR7993457,SRR6130182,SRR5676630,SRR4450949,SRR17…
CAVMDSSYKLIF	TRAV1-2	TRAJ12	CASSETSGSTDTQYF	TRBV6-4	TRBJ2-3	COV_013,COV_015,HSSS_110	3	5	COVID-19,Inflammation	SRR7412215,SRR1777801,SRR7993494,SRR1777768,SRR1777772,SRR7993514,SRR7412236,SRR4451064,SRR1777787,SRR3234010,SRR4449813,SRR1777790,SRR5664221,SRR1777792,SRR1777769,SRR4450246,SRR5676623,SRR1777774,SRR8516982,SRR1777803,SRR4449755,SRR1777770,SRR7219437,SRR6380537,SRR1956791,SRR1777778,SRR4450956,SRR1777795,SRR7993449,SRR7993442,SRR1777804,SRR4450961,SRR8516979,SRR1956789,SRR1777791,SRR8516970,SRR…
CAVMDSSYKLIF	TRAV1-2	TRAJ12	CASSGLAGGPGELFF	TRBV6-1	TRBJ2-2	B230498,PBMC_P3,S22	3	3	Healthy,Inflammation,Solid tumor	SRR1777774,SRR6380541,SRR1777768,SRR7993521,SRR1956794,SRR060697,SRR7004365,SRR1777785,SRR1777789,SRR1777790,SRR1777779,ERR4311058,ERR4311045
CAVMDSSYKLIF	TRAV1-2	TRAJ12	CASSQDSGSGANVLTF	TRBV4-2	TRBJ2-6	B_ALL_p3,C30,ICC3	3	5	Healthy,Leukemia,Solid tumor	SRR4450962,SRR6130185,SRR060691,SRR5659132,SRR7004363,SRR4450964,SRR6130184,SRR5664244,SRR1777787,SRR7412240,SRR5659136,SRR7412215,SRR060697,SRR5659134,SRR7993499,SRR1777791,SRR4451085,SRR8359194,SRR060696,SRR1777775,SRR1777797,SRR5659144,SRR1777795,SRR7412237,SRR1777781,SRR3234012,SRR4450953,SRR1777768,SRR060694,SRR6130175,SRR6130174,SRR1956790,SRR11802799,SRR1777788,SRR5664212,SRR1777804,SRR799…
CAVNALNFGNEKLTF	TRAV8-1	TRAJ48	CASSLGGRGSNQPQHF	TRBV5-4	TRBJ1-5	LRS3,MM_PT6,p3_mild	3	13	COVID-19,Myeloma	SRR4084227,SRR7004364,SRR3233987,SRR2905657,SRR4084230,SRR4084232,SRR4102110,SRR6380546,SRR3233982,SRR6380543,SRR4084215,SRR6380544,SRR6380545,SRR7004363
CAVNDYKLSF	TRAV12-2	TRAJ20	CAISEGRNSNQPQHF	TRBV10-3	TRBJ1-5	H-5,HN_P51,He_2020	3	8	Healthy,Solid tumor	SRR4084221,SRR6380554,SRR4084226,SRR5676621,SRR7993518,SRR7993502,SRR7412214,SRR7412234,SRR5676661,SRR4084211,SRR7219411,SRR5664233,SRR4450954,SRR4084220,SRR1777792,SRR7219415,SRR3658974,SRR4084224,SRR3658971,SRR4084209,SRR3658972,SRR4084217,SRR5676663
CAVNENAGNMLTF	TRAV8-1	TRAJ39	CASSLRLYGYTF	TRBV28	TRBJ1-2	2_Ki0100022_CMVneg,EM192561,U4	3	3	Autoimmune disease,Infection,Inflammation	SRR3696590,SRR1777770,SRR3233942,SRR1777779,SRR1777771,SRR908202,SRR1777801,SRR1777788,SRR7412233,SRR8181395,SRR3181009,SRR1777774,SRR3233970,SRR7219416,SRR1777798,SRR7993495,SRR3696592,SRR1956793,SRR7993467,SRR060705,SRR1777781,SRR7993517,SRR7219417,SRR3233972,SRR3696591,SRR7993475,SRR1777796,SRR7993428,SRR4449813,SRR7993434,SRR7993518,SRR7219437
CAVNNAGNNRKLIW	TRAV36DV7	TRAJ38	CASSIAGQETQYF	TRBV7-9	TRBJ2-5	2_Ki0100022_CMVneg,PEM15,PEM16	3	3	Infection,Solid tumor	SRR7993469,SRR4450953,SRR7219406,SRR5742672,SRR7993463,SRR7993447,SRR4450949,SRR7993466
CAVNNNAGNMLTF	TRAV8-1	TRAJ39	CASSLGGYSNQPQHF	TRBV7-9	TRBJ1-5	10k_PBMC_5pv2_nextgem_Chromium_X,PFI_79,PT_2	3	3	BEAM-T,Infection,Solid tumor	SRR7219400,SRR1777793,SRR1777787,SRR4450949,SRR7993477,SRR3696579,SRR5676649,SRR7004407,SRR7004363,SRR3696565,SRR4449755,SRR1777797,SRR5676638,SRR7993495,SRR1777796,SRR3696581,SRR7004364,SRR7993524,SRR1777777,SRR1777795,SRR1777778,SRR3696549,SRR5664237,SRR1777800,SRR1777772,SRR6380555,SRR7993507,SRR3696572,SRR7412217,SRR5676645,SRR1777792,SRR6380547,SRR7993434,SRR5676665,SRR7219417,SRR1777799,SRR…
CAVNPSNYGQNFVF	TRAV12-2	TRAJ26	CASREPDYRQQYF	TRBV2	TRBJ2-7	201651365,HHU20171228,HHU20180816	3	3	COVID-19,Healthy
CAVNPTGNQFYF	TRAV12-2	TRAJ49	CASSSQGAGNEQFF	TRBV5-1	TRBJ2-1	BMMNC_5pv2,COV_009,PrA1801	3	3	Autoimmune disease,BEAM-T,COVID-19	SRR7993463,SRR4450246,SRR1777777,SRR3233942,SRR1956793,SRR1956787,SRR1777794,SRR060722,SRR4450957,SRR060708,SRR7993479,SRR7993513,SRR060715,SRR7219416,SRR1777788,SRR7993521,SRR1777779,SRR1777776,SRR060709,SRR8181395,SRR060718,SRR7993495
CAVNSGNTPLVF	TRAV1-1	TRAJ29	CASSLREGELFF	TRBV12-3	TRBJ2-2	HSSS_110,UPN19,su009	3	3	Inflammation,Leukemia,Solid tumor	SRR1956783,SRR1777796,SRR1777777,SRR1777793,SRR1777779,SRR1956790,SRR1956793,SRR1956796,SRR1777769,SRR1777776
CAVNTDKLIF	TRAV21	TRAJ34	CSAGGGTGKNEQYF	TRBV20-1	TRBJ2-7	EM192566,ICC2,ICC6	3	3	Autoimmune disease,Solid tumor	SRR3233972,SRR4450955,SRR1777790,SRR091632,SRR7961489,SRR4450961,SRR060726,SRR7961490,SRR060700,SRR4450959,SRR7993458,SRR4450958,SRR5676658,SRR4450965,SRR7412214,SRR7993433,SRR060701,SRR4450954,SRR060699,SRR7993435,SRR7219436,SRR4450949,SRR3233942,SRR7993446,SRR060704,SRR4450963,SRR4450953,SRR1777764,SRR1777767,SRR4450951,SRR060702,SRR3233970,SRR060703
CAVNTGNQFYF	TRAV8-1	TRAJ49	CASSLGGARTGELFF	TRBV3-1	TRBJ2-2	COV_001,J21855,PEM2	3	4	COVID-19,Solid tumor	SRR7993468,SRR091632,SRR1777766,SRR060706,SRR060726,SRR1956788,SRR3233947,SRR060720,SRR060710,SRR1956784,SRR060701,SRR7993475,SRR060712,SRR1777795,SRR060711,SRR7993429,SRR060707,SRR060699,SRR060717,SRR060715,SRR3500424,SRR7993503,SRR060723,SRR060703,SRR065670,SRR7993502,SRR1777778,SRR060724,SRR060721,SRR7412212,SRR060708,SRR060714
CAVPGVTTSGTYKYIF	TRAV12-2	TRAJ40	CASSLGDNEQFF	TRBV9	TRBJ2-1	2010113790,201657852,HHU20190926	3	8	COVID-19,Healthy	SRR060705,SRR5261740,SRR7993442,SRR1777772,SRR1777784
CAVPPGAAGNKLTF	TRAV2	TRAJ17	CASSPRTGGNTIYF	TRBV12-4	TRBJ1-3	21-Aug-48,COV_025,MSK1344	3	23	COVID-19,Inflammation,Solid tumor	SRR1777804,SRR1777787
CAVPPTGNQFYF	TRAV39	TRAJ49	CASSSDSYEQYF	TRBV7-9	TRBJ2-7	B230093,E6,NPC_SC_1811	3	10	Solid tumor	SRR7993486,SRR7993520,SRR6442316,SRR7993522,SRR7993499,SRR7993481,SRR060714,SRR1777771,SRR7219400,SRR1777779,SRR6442300,SRR1777769,SRR2678160,SRR6442325,SRR5676625,SRR4449755,SRR1777764,SRR4084228,SRR3696556,SRR7961474,SRR1777804,SRR7993506,SRR7004365,SRR1777772,SRR7219411,SRR3696592,SRR6998312,SRR7993513,SRR1956796,SRR4450956,SRR1956793,SRR4450964,SRR1777774,SRR060708,SRR4450955,SRR1777794,SRR79…
CAVQARGQNFVF	TRAV20	TRAJ26	CASSLGGGIYEQYF	TRBV5-4	TRBJ2-7	2247115_JCC392_SJTRC_InfVaxBT_2_Rxn5,p3_mild,p8_HD	3	6	COVID-19,Healthy	SRR7004364
CAVQGAQKLVF	TRAV29DV5	TRAJ54	CASSLTSYNSPLHF	TRBV7-2	TRBJ1-6	CPInc_NC4,MDA1_T01,p1_mild	3	3	COVID-19,Inflammation,Solid tumor	SRR7993461,SRR7961475,SRR1777794,SRR4084222,SRR7993533,SRR1777787,SRR7993523,SRR1956794,SRR7993459,SRR1777769,SRR1777772,SRR4084228,SRR4084236
CAVQKTSYDKVIF	TRAV41	TRAJ50	CASSGTGEKLFF	TRBV2	TRBJ1-4	BC11,OH17,U4	3	3	Aging,Inflammation,Solid tumor	SRR1777786,SRR7004364,SRR1956789,SRR4450951,SRR1777772,SRR1777764,SRR1777796,SRR1777765,SRR1777798,SRR7004406,SRR4102106,SRR7004366
CAVQSLETSGSRLTF	TRAV20	TRAJ58	CASSARTGELFF	TRBV9	TRBJ2-2	2247116_JCC392_SJTRC_InfVaxBT_3_Rxn6,ICC1,U4	3	6	COVID-19,Inflammation,Solid tumor	SRR1777775,SRR1777785,ERR4311089,SRR7219411,SRR4449813,SRR3696560,SRR7004365,SRR3233990,SRR7993530,SRR060692,ERR4311086,SRR1956783,ERR4311087,SRR7219400,SRR1956796,SRR4449749,ERR4311091,SRR1956790,SRR7993442,SRR3696562,SRR3233947,SRR7412215,SRR1777773,SRR4450949,ERR4311092,SRR7993444,SRR7993469,SRR8181389,SRR1777795,SRR3233992,SRR1777801
CAVQTGGSYIPTF	TRAV20	TRAJ6	CASSQGDYEQYF	TRBV3-1	TRBJ2-7	108050,201657263,PEM11	3	169	COVID-19,Solid tumor	SRR4450951,SRR7004366,SRR1777776,SRR1777795,SRR1777797,SRR1777770,SRR1956794,SRR3234010,SRR1956784,SRR1777775,SRR7993455,SRR7961489,SRR6442300,SRR1777799,SRR1777800,SRR7993513,SRR4084223,SRR6442325,SRR1777766,SRR1777767,SRR1777789,SRR4449811,SRR1777771,SRR1956792,SRR5664246,SRR4449817,SRR1777801,SRR6442316,SRR1777768,SRR7993429,SRR4450246,SRR6442304,SRR7961475,SRR6442317,SRR7004363,SRR1777764,SRR…
CAVRAGGTSYGKLTF	TRAV36DV7	TRAJ52	CASSHLDSQETQYF	TRBV12-4	TRBJ2-5	ICC6,OVA1,PEM13	3	12	Solid tumor	SRR7993446,SRR4450952,SRR4450949
CAVRDGDYKLSF	TRAV1-2	TRAJ20	CASSEASGGQETQYF	TRBV6-1	TRBJ2-5	IpiNivo_Complete,MSK1344,U35	3	6	Inflammation,Solid tumor	SRR1777784,ERR4311095,SRR1777786,SRR8516977,SRR4449750,SRR1777779,SRR7993497,SRR4450951,SRR1956794,SRR1777790,SRR1777791,SRR1777785,SRR1777775,SRR1777781,SRR1777804,SRR1777770,SRR1777797,SRR1777801,SRR1777787,SRR1956793,SRR1777766,SRR1777794,ERR4311094,SRR7993517,SRR3500424,SRR7219437,SRR8181389,SRR3181009,SRR1777774,SRR1777778,SRR1777795,SRR4449811,SRR4102107,SRR7004358,SRR1777773,SRR7219400,SRR…
CAVRDLSGGYNKLIF	TRAV3	TRAJ4	CASSPPAGTNYGYTF	TRBV18	TRBJ1-2	GU0700,PEM1,U4	3	10	Inflammation,Solid tumor	SRR1956794,SRR3696564,SRR1956783,SRR1777796,SRR1777786,SRR1777776,SRR060722,SRR1777793,SRR3696560,SRR4084216,SRR4084222,SRR1777774,SRR1777801,SRR1777802,SRR1777770,SRR4084226,SRR4084210,SRR3696590,SRR1777799,SRR3696565,SRR1777795,SRR1777777,ERR4311094,SRR1777798
CAVRDNDYKLSF	TRAV1-2	TRAJ20	CASSELAGGQETQYF	TRBV6-1	TRBJ2-5	CX2,PEM23,U44	3	3	Healthy,Inflammation,Solid tumor	SRR060712,SRR060723,SRR7993464,ERR4311058,SRR11802799,ERR4311077,SRR4450956,SRR060717,SRR1777801,SRR7004358,SRR7004363,SRR7993500,SRR1777789,SRR3696554,SRR4450959,SRR7993454,SRR1777768,SRR1777774,SRR11802797,SRR060722,SRR7993478,SRR7219400,SRR1956786,SRR7993476,SRR4450964,SRR7993519,SRR8516988,SRR8181389,SRR1777779,SRR4449808,SRR5659132,SRR4450961,SRR1777794,SRR060726,SRR3234010,SRR8516959,SRR851…
CAVRDNYGQNFVF	TRAV21	TRAJ26	CASSPSGTWGETQYF	TRBV7-3	TRBJ2-5	2010113865,D492,NivoExposed	3	11	Healthy,Solid tumor	SRR1777787,SRR7993514
CAVRDRGGGFKTIF	TRAV3	TRAJ9	CASSLDGGSYEQYF	TRBV11-1	TRBJ2-7	4_Ki0100015_CMVneg,AR46,UPN10	3	3	Infection,Inflammation,Leukemia
CAVRDSNYQLIW	TRAV1-2	TRAJ33	CASSASGGATDTQYF	TRBV6-4	TRBJ2-3	D511,EM192566,HUP213	3	8	Autoimmune disease,Healthy	SRR1777778,ERR4311057,SRR1777784,ERR4311049,SRR11802799,SRR1777766,SRR1956791,SRR1777770,SRR5659132,SRR7412239,SRR4450955,SRR1777802,SRR5664237,SRR5659144,SRR7993521,SRR7993454,SRR1777781,SRR5659134,SRR7993524,SRR4450949,SRR1777801,SRR1956794,SRR4450952,SRR4450954,SRR4450956,SRR4450964,SRR4450965,SRR1777772,SRR4450957,SRR1777779,SRR1777773,SRR1777794,SRR3233972,SRR1956793,SRR1777788,SRR5664221,SR…
CAVRDSNYQLIW	TRAV1-2	TRAJ33	CASSDGGATDTQYF	TRBV6-4	TRBJ2-3	F021,MSK1263,U41	3	7	Aging,Inflammation,Solid tumor	ERR4311080,SRR4450963,SRR11802799,SRR7993523,ERR4311043,SRR11802800,SRR7993507,SRR5659136,SRR7961492,SRR1777784,SRR5676661,SRR7993524,ERR4311058,SRR5664239,SRR1956788,SRR4450959,ERR4311081,SRR7522742,SRR7004358,SRR4450949,SRR1777786,SRR5664244,SRR4450964,SRR1956791,SRR8181389,SRR5664221,SRR4450958,SRR4451085,SRR5659132,SRR7412233,SRR1777789,SRR4449813,SRR1777803,SRR1777794,SRR4450956,SRR7412230,S…
CAVRDSNYQLIW	TRAV1-2	TRAJ33	CASSDGLATDTQYF	TRBV6-4	TRBJ2-3	COV_019,HHU20190822,LRS2	3	7	COVID-19,Healthy	SRR1956790,SRR1777789,SRR4450953,SRR1777791,SRR4450952,SRR1777803,SRR1777796,SRR4450954,SRR4450964,SRR1956796,SRR1777785,SRR1777777,SRR11802800,SRR11802799,SRR7412213,SRR8181397,SRR8181395,SRR4450963,SRR4449755,SRR4450949,SRR1777790
CAVRDSNYQLIW	TRAV1-2	TRAJ33	CASSDGTNTGELFF	TRBV6-4	TRBJ2-2	B_ALL_p3,HSSS_219,U35	3	4	Inflammation,Leukemia	SRR4084221,SRR4084215,SRR6130165,SRR4449750,SRR1777789,SRR1777790,SRR4450960,SRR060718,SRR7993441,SRR1956783,SRR4450965,SRR5676659,SRR7412239,SRR7993451,SRR1777764,SRR7993509,SRR6130164,SRR060699,SRR060725,SRR060720,SRR2905664,SRR065670,SRR060709,SRR7993502,SRR060719,SRR8516958,SRR1777781,SRR1777779,SRR060704,SRR7993457,SRR6130167,SRR5659134,SRR1956796,SRR060708,SRR4450963,SRR1956785,SRR5659136,S…
CAVRDSNYQLIW	TRAV1-2	TRAJ33	CASSDGTSGSEQYF	TRBV6-4	TRBJ2-7	HSSS_219,NPC_SC_1816,RB-P3	3	4	Inflammation,Solid tumor	SRR4450952,SRR4449755,SRR4102103,SRR4450957,SRR4450956,SRR1777793,SRR4084230,SRR4450954,SRR4449813,SRR4450953,SRR1956794,SRR060712,SRR1956783,SRR7993440,SRR060724,SRR1777784,SRR4102097,SRR3181009,SRR060722,SRR7993439
CAVRDSNYQLIW	TRAV1-2	TRAJ33	CASSDRATGELFF	TRBV6-4	TRBJ2-2	CPIc_C7,CX7,ICC2	3	6	Healthy,Inflammation,Solid tumor	SRR7993500,SRR1777795,SRR8516984,ERR4311043,SRR1777785,SRR8516979,SRR4449755,SRR7993439,SRR4450958,SRR7412214,SRR8516987,SRR1777781,SRR4450961,SRR6380554,SRR1956786,SRR4449749,SRR7219416,SRR4449808,SRR4449813,SRR4102110,SRR3181009,SRR4450960,SRR4449811,SRR1777791,SRR1777776
CAVRDSNYQLIW	TRAV1-2	TRAJ33	CASSDRDTDTQYF	TRBV6-4	TRBJ2-3	COV_007,PBMC_A_HD3,S34	3	3	COVID-19,Healthy,Inflammation	SRR6380539,SRR1777785,SRR1956789,SRR4450951,SRR1956796,SRR8516957,SRR1777790,SRR1777764,SRR1777788,SRR6380555,SRR1777787,SRR7219416,SRR4450955,SRR5664218,SRR1956794,SRR1777770,SRR7219411,SRR7219437,SRR5676634,SRR1777791,SRR7219400,SRR4450961,SRR4450958,SRR7993457,SRR5664212,SRR1777801,SRR7993440,SRR3181009,SRR1777804,SRR7961475,SRR4450965,SRR6380537,SRR6380547,SRR4451065,SRR1956785,SRR7522742,SRR…
CAVRDSNYQLIW	TRAV1-2	TRAJ33	CASSDSAGGSTDTQYF	TRBV6-4	TRBJ2-3	COV_013,HSSS_110,PBMC_P1	3	11	COVID-19,Inflammation	SRR1777787,SRR7412215,SRR7993498,SRR4450965,SRR060692,SRR7961492,SRR060701,SRR8516963,SRR060696,SRR060724,SRR1777794,SRR060725,SRR4449749,SRR5676663,SRR5659136,SRR4450958,SRR060706,SRR3233977,ERR4311051,SRR8516946,SRR7412240,SRR7412214,SRR7961490,SRR3696588,SRR060712,SRR060708,SRR065670,SRR7961486,SRR1777801,SRR1956783,SRR5664244,SRR060716,SRR4450964,SRR1956793,SRR1777803,SRR1777781,SRR4449813,SR…
CAVRDSNYQLIW	TRAV1-2	TRAJ33	CASSDSDNTEAFF	TRBV6-4	TRBJ1-1	101520_Okada_B,BL5,COV_010	3	3	COVID-19,Inflammation,Solid tumor	SRR4450964,SRR3658976,SRR7993448,SRR7993458,SRR7993456,SRR5664242,SRR1956785,SRR3181009,SRR1956794,SRR4451085,SRR1777792,SRR5664221,SRR4450962,SRR1777774,SRR3233982,SRR5664220,SRR1956788,SRR7412233,SRR4451086,SRR7412216,SRR7219437,SRR5664228,SRR3233987,SRR1777789,SRR7412240,SRR5676630,SRR7993523,ERR4311085,SRR1777790,SRR7993447,SRR1956796,SRR1777791,ERR4311049,SRR5664244,ERR4311043,SRR7993517,SRR…
CAVRDSNYQLIW	TRAV1-2	TRAJ33	CASSDSGAGANVLTF	TRBV6-4	TRBJ2-6	2247115_JCC392_SJTRC_InfVaxBT_2_Rxn5,BL5,UPN19	3	3	COVID-19,Inflammation,Leukemia	SRR1777779,SRR7993504,SRR1777800,SRR7004364,SRR1956790,SRR7412230,SRR1777791,SRR7993443,SRR1777788,SRR1956783,SRR1777785,SRR7993441,SRR4451064,SRR1777793,SRR1777794,SRR5664239,SRR1777781,SRR7412214,SRR7993438,SRR7004366,SRR1777770,SRR1956794,SRR1777774,SRR1777772,SRR1777784,SRR7993439,SRR7993440,SRR1956787
CAVRDSNYQLIW	TRAV1-2	TRAJ33	CASSDSGGADTQYF	TRBV6-4	TRBJ2-3	COV_009,HSSS_191,p6_severe	3	3	COVID-19,Inflammation	SRR6442316,SRR6130172,SRR1777772,SRR4450247,SRR3500424,SRR7993465,SRR1956789,SRR7961489,SRR4450960,SRR1777789,SRR7993494,SRR1777794,SRR4450961,SRR4450962,SRR1777764,SRR7993502,SRR4450949,SRR7993519,SRR7993533,SRR6442317,SRR4450963,ERR4311058,ERR4311049,SRR4449808,SRR1777775,SRR4450965,SRR1777795,SRR4450957,SRR1777793,ERR4311081,SRR4450958,SRR6442318,SRR1777786,SRR1777774,SRR7993464,SRR1777788,SRR…
CAVRDSNYQLIW	TRAV1-2	TRAJ33	CASSDSSTGELFF	TRBV6-4	TRBJ2-2	C-2,C142,COV_013	3	3	COVID-19	SRR4450949,SRR5664235,SRR1777791,SRR1777772,SRR1777765,SRR1777784,SRR7993451,SRR7993515,SRR7219437,SRR1956786,SRR7993436,SRR7004407,SRR4449749,SRR4450952,SRR6380537,SRR7219417,SRR7004363,SRR1777770,SRR4450964,SRR6380550,SRR3233942,SRR7993517,SRR4450958,SRR8516979,SRR7993454,SRR7993440,SRR7004358,SRR6380549,SRR4450957,SRR4450956,SRR7004366,SRR4450963,SRR4450953,SRR11802800,SRR4449755,SRR4449750,SR…
CAVRDSNYQLIW	TRAV1-2	TRAJ33	CASSDSTSGGNEQFF	TRBV6-4	TRBJ2-1	HSSS_110,ICC6,PBMC_A_HD2	3	4	Healthy,Inflammation,Solid tumor	SRR5664237,SRR7004407,SRR7219394,SRR7961486,SRR7993526,SRR1777770,SRR8516959,SRR060718,SRR1777778,SRR060719,SRR1956794,SRR7961488,SRR7993431,SRR7993499,SRR4450957,SRR060702,SRR7961495,SRR060710,SRR4450953,SRR1777797,SRR1777771,SRR1777803,SRR060706,SRR060699,SRR6130179,SRR7993490,SRR1777787,SRR1777772,SRR5659130,SRR7993454,SRR7993491,SRR1777774,ERR4311081,SRR4449749,SRR4450955,SRR7993457,SRR177778…
CAVRDSNYQLIW	TRAV1-2	TRAJ33	CASSEDSSGANVLTF	TRBV6-1	TRBJ2-6	COV_010,CX3,HUP213	3	3	COVID-19,Healthy	SRR1777764,SRR7522724,SRR8516961,SRR4449750,SRR060690,SRR8516971,SRR5676634,SRR7993454,SRR7219417,SRR7219400,SRR6130171,SRR6130179,SRR7412230,SRR1777786,SRR4084213,SRR7004358,SRR7993494,SRR1956786,ERR4311058,SRR8516953,SRR3233977,SRR7412232,SRR1956796,SRR6130162,SRR6130170,SRR5664224,SRR1777791,SRR7004357,SRR1777794,SRR6380547,SRR7412215,SRR4449749,SRR8516972,SRR4449755,SRR8516948,SRR1777795,SRR7…
CAVRDSNYQLIW	TRAV1-2	TRAJ33	CASSEGSNQPQHF	TRBV6-4	TRBJ1-5	ICC6,NPC_SC_1808,p2_mild	3	4	COVID-19,Solid tumor	SRR8296379,SRR4102108,SRR7522742,SRR4450957,SRR3233987,SRR7004369,SRR1777779,SRR7004360,SRR1777802,ERR4311097,SRR4450960,SRR3696560,SRR8181397,SRR1777795,SRR5659134,SRR7993497,SRR7961474,SRR7219407,SRR1777781,SRR1956792,SRR4449749,SRR4450965,SRR1777787,SRR1777776,SRR7993526,SRR7412237,SRR7004364,SRR5659144,SRR4450964,SRR5676630,SRR1777774,SRR1777772,SRR7993525,SRR1956785,SRR3181009,SRR1956794,SRR…
CAVRDSNYQLIW	TRAV1-2	TRAJ33	CASSEGTSGSYEQYF	TRBV6-1	TRBJ2-7	COV_012,COV_013,PBMC_A_HD3	3	3	COVID-19,Healthy	SRR7993520,SRR1777790,SRR8516979,SRR1777774,SRR6380561,SRR3233967,SRR1777785,SRR3658975,SRR1956788,SRR8516985,SRR1777765,SRR1777802,SRR7004365,SRR7004407,SRR1777796,SRR1956790,SRR7522742,SRR8516971,SRR4450957,SRR1777779,SRR1956783,SRR4084218,SRR7993438,SRR7993440,SRR7993486,SRR1777798,SRR7004369,SRR7522733,SRR4084213,SRR4450951,ERR4311049,SRR8516972,SRR1956785,SRR5676625,SRR1956794,SRR8516952,SRR…
CAVRDSNYQLIW	TRAV1-2	TRAJ33	CASSELAGGPGELFF	TRBV6-1	TRBJ2-2	COV_007,COV_025,nc_CT1	3	3	COVID-19,Healthy	SRR7412219,SRR1777795,SRR4084227,SRR11802800,SRR5664244,SRR7993496,SRR5664226,SRR4450954,SRR1777785,SRR3696575,SRR7412233,SRR1956785,SRR8516951,SRR1777786,SRR4450956,SRR7993499,SRR4450957,SRR5664212,SRR1956792,SRR2905670,SRR7993519,SRR1777779,SRR11802799,SRR1777774,SRR7993449,SRR7412240,SRR1777764,SRR7993454
CAVRDSNYQLIW	TRAV1-2	TRAJ33	CASSELAGSYNEQFF	TRBV6-1	TRBJ2-1	GC08,HUP217,UPN19	3	3	Healthy,Leukemia,Solid tumor	SRR4450953,SRR060725,SRR8516953,SRR060711,SRR060709,SRR6442293,SRR6380547,SRR6380550,SRR8516960,SRR4084227,SRR7004358,SRR7993499,SRR8516988,SRR4450956,SRR8516982,SRR4449813,SRR4450962,SRR7993514,SRR6442324,SRR4450958,ERR4311083,SRR7522727,SRR1956794,SRR1777790,SRR1777778,SRR1777775,SRR6130170,SRR7993494,SRR6130171,SRR1956788,SRR4449808,SRR1777772,SRR7993441,SRR4084237,SRR7522728,SRR4450949,SRR060…
CAVRDSNYQLIW	TRAV1-2	TRAJ33	CASSETSGGTDTQYF	TRBV6-4	TRBJ2-3	GC09,NPC_SC_1807,U34	3	3	Inflammation,Solid tumor	SRR5664244,SRR1956785,SRR1777775,SRR11802800,SRR7993441,SRR4450960,SRR7961486,SRR1777791,SRR1777777,SRR060705,SRR4450965,SRR7993497,SRR7961493,SRR4449755,SRR060699,SRR4449813,SRR060700,SRR7993500,SRR3233987,SRR7993526,SRR4449808,SRR6130178,SRR7993515,SRR1956787,SRR4450955,SRR1777768,SRR4450962,SRR4450952,SRR4084227,SRR1956796,SRR7961489,SRR7004358,SRR1777786,SRR060701,ERR4311058,SRR11802793,SRR17…
CAVRDSNYQLIW	TRAV1-2	TRAJ33	CASSGLAGGNEQFF	TRBV6-4	TRBJ2-1	COV_009,PBMC_A_HD3,PrA1801	3	5	Autoimmune disease,COVID-19,Healthy	SRR6130179,SRR5664224,SRR3696560,SRR1956793,SRR1956795,SRR4450954,SRR060717,SRR1777791,SRR4102108,SRR7004369,SRR7412214,SRR7993457,SRR6130177,SRR1956796,SRR1956787,SRR1956792,SRR060716,SRR4450952,SRR4450949,SRR1777784,SRR060705,SRR4450951,SRR6130178,SRR1777799,SRR7522742,SRR6130162,SRR1777779,SRR065670,SRR7412217,SRR7993502,SRR7993519,SRR5664212,SRR7412233,SRR1777792,SRR1777765,SRR6130176,SRR4450…
CAVRDSNYQLIW	TRAV1-2	TRAJ33	CASSGLAGGPDTQYF	TRBV6-1	TRBJ2-3	NPC_SC_1808,PBMC_P3,PrA1607	3	10	Autoimmune disease,Inflammation,Solid tumor	SRR7993457,SRR1777775,SRR8516958,SRR4450958,SRR6130174,SRR4450962,SRR8516983,SRR1777779,SRR6380534,SRR1777797,SRR060704,SRR4102107,SRR5664239,SRR4449811,SRR060702,SRR060706,SRR8516972,SRR7993502,SRR7219394,SRR8516954,SRR060701,SRR1777778,SRR1777790,SRR5659144,SRR7412230,SRR1777765,SRR7412240,SRR7993437,SRR4450247,SRR060708,SRR2905657,ERR4311095,SRR5659136,SRR5659130,SRR4450961,SRR1956796,SRR06072…
CAVRDSNYQLIW	TRAV1-2	TRAJ33	CASSGLAGGQETQYF	TRBV6-1	TRBJ2-5	101520_Okada_D,HSSS_110,PEM23	3	3	Inflammation,Solid tumor	SRR1956784,SRR1777804,SRR1777794,SRR4102107,SRR8516981,SRR1777779,SRR4084226,SRR7004365,ERR4311057,SRR7993497,SRR7004363,SRR7219437,SRR7219394,SRR7219436,SRR4449813,SRR8516965,SRR4450961,SRR3233967,SRR1777793,SRR5664239,SRR4084236,SRR1777781,SRR7412236,SRR1777775,SRR7004358,SRR4449808,SRR5664237,SRR1956790,SRR1777790,SRR1777786,SRR1777770,SRR1777795,SRR7412230,SRR7412215,SRR1777791,SRR4102095,SRR…
CAVRDSNYQLIW	TRAV1-2	TRAJ33	CASSGTNTGELFF	TRBV6-4	TRBJ2-2	He_2020,N7001,PBMC_C_HD4	3	4	Healthy,Solid tumor	SRR6130178,SRR7004365,SRR6130177,SRR7412233,SRR4450952,SRR1777768,SRR7993499,SRR5664221,SRR3181009,ERR4311058,SRR1777778,SRR1777781,SRR6130176,SRR1777784,SRR5664212,SRR1956794,SRR091632,SRR5659130,SRR1956787,SRR7004363,SRR4451064,SRR060722,SRR6130179,SRR7412215,SRR4450953,SRR11802800,SRR4450965,SRR4450960,SRR1777801,SRR1777788,SRR7993516,SRR4450961,SRR3233987,SRR7993513,SRR1777795,SRR7993510,SRR1…
CAVRDSNYQLIW	TRAV1-2	TRAJ33	CASSQDRGGQETQYF	TRBV4-2	TRBJ2-5	CX3,HSSS_110,UPN19	3	3	Healthy,Inflammation,Leukemia	SRR1777766,SRR7993533,SRR7993497,SRR3234010,SRR7961490,SRR4449817,SRR060696,SRR1956783,SRR1777769,SRR060697,ERR4311055,SRR7993523,SRR1777793,SRR1956786,SRR6130180,SRR060692,SRR4450958,SRR6130179,SRR1777771,SRR091632,SRR4450960,SRR3233982,SRR3696564,SRR1777794,SRR4450954,SRR1956785,SRR6380547,SRR1777796,SRR6130182,SRR6130177,SRR060693,SRR6130176,SRR1956789,SRR7412214,SRR1956790,SRR6380555,SRR79934…
CAVRDSNYQLIW	TRAV1-2	TRAJ33	CASSQDRGQGADTQYF	TRBV4-2	TRBJ2-3	B_ALL_p3,C-35,COV_020	3	5	COVID-19,Leukemia	SRR3500424,SRR1956796,SRR060697,SRR1956791
CAVRDSNYQLIW	TRAV1-2	TRAJ33	CASSQDTSGSYEQYF	TRBV4-2	TRBJ2-7	B_ALL_p3,C-8,N7001	3	3	COVID-19,Leukemia,Solid tumor	SRR7993502,SRR1777791,SRR4450962,SRR1777775,SRR4084227,SRR1777770,SRR7004365,SRR4084235,SRR7993530,SRR1777787,SRR1777779,SRR7993447,SRR7993436,SRR7993513,SRR1777781,SRR4451086,SRR1956796,SRR1777794
CAVRDSNYQLIW	TRAV1-2	TRAJ33	CASSQERGGADTQYF	TRBV4-2	TRBJ2-3	COV_019,COV_028,p6_severe	3	3	COVID-19	SRR7219405,SRR4450962,SRR1777794,SRR1777781,SRR6130172,SRR1777772,SRR11802796,SRR1777803,SRR1777804,ERR4311043,SRR6130173,SRR11802795
CAVRDSNYQLIW	TRAV1-2	TRAJ33	CASSQERGGPDTQYF	TRBV4-2	TRBJ2-3	COV_011,COV_028,NPC_SC_1807	3	3	COVID-19,Solid tumor	SRR4449811,SRR1956784,SRR1777778,SRR4450958,SRR1777794,SRR4102100,SRR1777789,SRR4450954,SRR1777764,SRR1777804,SRR6130174,SRR1777781,SRR1956789,SRR4450962,SRR1777787,SRR1777772,SRR1777795,SRR1777776,SRR1777777,SRR4450964,SRR1777803,SRR1956791,SRR6380549,SRR1777801,SRR1777788,SRR1956794,SRR4450965,SRR4450955,SRR1777785
CAVRDSNYQLIW	TRAV1-2	TRAJ33	CASSQETGSGANVLTF	TRBV4-2	TRBJ2-6	COV_028,PBMC_A_HD2,irAE_63	3	3	COVID-19,Healthy,Inflammation	SRR1777795,SRR7004406,SRR1777775,SRR1777787,SRR1777781,SRR060704,SRR1777792,SRR060726,SRR060703,SRR065669,SRR1777778,SRR3500424,SRR4450949,SRR060722,SRR060716,SRR091632
CAVRDSNYQLIW	TRAV1-2	TRAJ33	CASSQGLAGGPSTDTQYF	TRBV4-2	TRBJ2-3	C17,PEM1,su004	3	3	Healthy,Solid tumor	SRR4450961,SRR4449810,SRR4450964,SRR1777775,SRR5659144,SRR7993449,SRR5742654,SRR6130185,SRR1777768,SRR6130174,SRR1956794,SRR4450960,SRR4450963,SRR1777803,SRR4084222,SRR7412239,SRR7993448,SRR1777796,SRR7993517,SRR4450962,SRR1777793,SRR4449808,SRR4084220,SRR1777795,SRR1777794,SRR4450965,SRR4084226,SRR1777774,SRR7412233,SRR6130175,SRR1956785,SRR5659132,SRR5659136,SRR4449755,SRR7993447,SRR5659134,SRR…
CAVRDSNYQLIW	TRAV1-2	TRAJ33	CASSSGNTGELFF	TRBV6-4	TRBJ2-2	C-35,OVA1,U35	3	4	COVID-19,Inflammation,Solid tumor	SRR1777789,SRR5659130,SRR5659136,SRR4450951,SRR1956795,SRR7993499,SRR4449755,SRR1777791,SRR6380534,SRR1956794,SRR5676630,SRR5659144,SRR4450953,SRR1777768,SRR3233987,SRR1956787,SRR4450964,SRR5659134,SRR4450954,SRR4450952,SRR4449811,SRR1777786,SRR1777779,SRR4450957,SRR2905706,SRR065669,SRR4084224,SRR5659132,SRR1777781,SRR060722,SRR7412239,SRR6380533,SRR7993503,ERR4311058,SRR060708,SRR4450949,SRR445…
CAVRDSNYQLIW	TRAV1-2	TRAJ33	CASSYDSSGANVLTF	TRBV6-2	TRBJ2-6	C30,PBMC_P4,U45	3	3	Healthy,Inflammation	SRR1777799,SRR7004363,SRR1777786,SRR1956785,SRR1777779,SRR060718,SRR060708,SRR060723,SRR1777768,SRR1956793,SRR7219394,SRR6380550,SRR1956784,SRR1777788,SRR060721,SRR1777769,SRR2678160,SRR060705,SRR4450962,SRR060720,SRR060719,SRR1777765,SRR1777790,SRR7412238,SRR4102099,SRR1777803,SRR1777787,SRR1777777,SRR7993448,SRR1777774,ERR4311043,SRR4450964
CAVRDSNYQLIW	TRAV1-2	TRAJ33	CASSYGRATDTQYF	TRBV6-2	TRBJ2-3	20LN0259,B231260,NPC_SC_1808	3	3	Leukemia,Solid tumor	SRR060694,ERR4311049,SRR3233987,SRR3696549,SRR060701,SRR7412215,SRR6380543,SRR060690,SRR060712,SRR7412216,SRR060692,SRR7412234,SRR5664246,SRR4449750,SRR6380550,SRR060693,SRR060695,SRR060691,SRR060702,SRR060697,SRR5676634,SRR7993499,SRR060700,SRR060708,SRR060704,SRR5676630,SRR6380549,SRR2905706,SRR1777791,SRR1777781,SRR1777774,SRR6442312,SRR5664242,SRR060710,SRR060699,SRR4084237,SRR1956785,SRR0607…
CAVRDSNYQLIW	TRAV1-2	TRAJ33	CASSYSSSSYEQYF	TRBV6-2	TRBJ2-7	2247115_JCC392_SJTRC_InfVaxBT_2_Rxn5,B_ALL_p1,U45	3	3	COVID-19,Inflammation,Leukemia	SRR4451065,SRR1777787,SRR060697,SRR4450246,SRR1777772,SRR1777779,SRR1777777,SRR1777774,SRR4450960,SRR1777794,SRR7412232,SRR1777803,SRR1777790,SRR5676626,SRR7219394,SRR1777791,SRR3234012,SRR1777778,SRR4449813
CAVRDSNYQLIW	TRAV1-2	TRAJ33	CASSYSTSGGANTGELFF	TRBV6-2	TRBJ2-2	101520_Okada_A,D492,PBMC_C_HD3	3	3	Healthy,Solid tumor	SRR7993502,SRR7219394,SRR8181389,SRR1777772,SRR1777778,SRR1777791,SRR1777775,SRR5676661,SRR1777774,SRR1777779,SRR1777797,SRR4084221,SRR7219437,SRR3696560
CAVRDSNYQLIW	TRAV1-2	TRAJ33	CATSRDSSGANVLTF	TRBV15	TRBJ2-6	C30,COV_013,PBMC_C_HD3	3	3	COVID-19,Healthy	SRR1777803,SRR3233977,SRR1777791,SRR6130162,SRR1777779,SRR5664239,SRR7993443,SRR4449749,SRR1777801,SRR1777787,SRR7219437,SRR4450953,SRR6130182,SRR5664248,SRR1777785,SRR7993532,SRR5676630,SRR1777778,SRR1956791,SRR1956787,SRR1777770,SRR7993440,SRR7993500,SRR4450247,SRR5664244,SRR7219394,SRR4450957,SRR2905706,SRR6130176,SRR4450962,SRR4084224,SRR4450949,SRR1956783,SRR5659134,SRR5659130,SRR8181389,SRR…
CAVRDVGFGNVLHC	TRAV3	TRAJ35	CASSSSTEAFF	TRBV7-9	TRBJ1-1	BC09,C-1,S134	3	46	COVID-19,Solid tumor	SRR4084210,SRR1777777,SRR1956793,SRR3233987,SRR6442302,SRR7004365,SRR6442321,SRR3233977,SRR6442318,SRR4449808,SRR7004364,SRR1777770,SRR5676625,SRR7961487,SRR7961495,SRR6442317,SRR7961489,SRR7961488,SRR7004407,SRR1956791,SRR7961492,SRR8516973,SRR6442322,SRR7961493,SRR4084216,SRR7961475,SRR4449810,SRR1956783,SRR7961490,SRR4450956,SRR1777775,SRR1777764,SRR6442325,SRR4449755,SRR7993445,SRR1777784,SRR…
CAVRDYNTDKLIF	TRAV3	TRAJ34	CATSDLSGKYNEQFF	TRBV24-1	TRBJ2-1	C-28,NPC_SC_1806,NPC_SC_1808	3	3	COVID-19,Solid tumor	SRR4084231,SRR3233987,SRR3233982,SRR6380549,SRR4084216,SRR6380554,SRR4084224,SRR4084237,SRR7004365,SRR4084228,SRR4102097,SRR4084232,SRR4450965,SRR4084211,SRR4084217,SRR4084226,SRR4084227,SRR4084238,SRR3658972,SRR4102100,SRR7004363,SRR4084235,SRR4084229,SRR4102109,SRR4084233,SRR7004366,SRR4084225,SRR4102112,SRR4102098
CAVREGGGFKTIF	TRAV1-2	TRAJ9	CASSLRGNEQYF	TRBV5-6	TRBJ2-7	201651365,IpiNivo_Complete,PT_5	3	4	COVID-19,Solid tumor	SRR1777797,SRR4102109,SRR1956791,SRR4102098,SRR7412237,SRR4102096,SRR4102102,SRR4102104,SRR1777803,SRR5676661,SRR7993440,SRR1956789,SRR1777774,SRR1777779,SRR1777793,SRR4102111,ERR4311084,SRR3234002,SRR1956783,SRR1777796,SRR1777766,SRR6380558,SRR1777770,SRR4102108,SRR1956793,SRR1956787,SRR6380552,SRR1777773,SRR7219407,SRR1777764,SRR3233997,SRR1956788,SRR7219411,SRR1777777,SRR4102095,SRR4102099,SRR…
CAVRGGATNKLIF	TRAV8-6	TRAJ32	CSALTGRAGELFF	TRBV20-1	TRBJ2-2	D511,PT_5,UPN1	3	3	Healthy,Leukemia,Solid tumor	SRR3181009,SRR7412230,SRR5664239
CAVRGSDGQKLLF	TRAV1-2	TRAJ16	CASSEAGTANQPQHF	TRBV10-2	TRBJ1-5	MM_PT17,UPN1,irAE_40	3	24	Inflammation,Leukemia,Myeloma	SRR7004364
CAVRGTHNNAGNMLTF	TRAV3	TRAJ39	CASSIGGSGANVLTF	TRBV19	TRBJ2-6	201657263,HUP222,PrA1505	3	4	Autoimmune disease,COVID-19,Healthy	SRR1777804,SRR060711,SRR4084217,SRR6442316,SRR7961493,SRR1956788,SRR4450951,SRR1777801,SRR060715,SRR4102110,SRR060721,SRR6442294,SRR7004407,SRR4084223,SRR7219407,SRR1777764,SRR4084229,SRR1777781,SRR1777795,SRR060700,SRR6442302,SRR1777796,SRR7993442,SRR3181009,SRR1777785,SRR7004408,SRR4084235,SRR1956787,SRR3233952,SRR6442317,SRR4449810,SRR060710,SRR060720,SRR3233972,SRR6442318,SRR7004364,SRR445096…
CAVRNNNARLMF	TRAV5	TRAJ31	CASSLGTSNEQFF	TRBV5-1	TRBJ2-1	C-31,GC10,MM_PT15	3	46	COVID-19,Myeloma,Solid tumor	SRR7993520,SRR7993459,SRR7004359,SRR060708,SRR4450962,SRR3233947,SRR091632,SRR7993445,SRR1956789,SRR1956788,SRR7993442,SRR1777767,SRR4449749,SRR1777788,SRR3233987,SRR7993456,SRR5664226,SRR1777776,SRR1777802,SRR1777768,SRR7993461,SRR7004407,SRR1956783,SRR1777800,SRR1956784,SRR1777803,SRR7412233,SRR4450949,SRR1777804,SRR4450965,SRR4102111,SRR7993439,SRR1777772,SRR1777799,SRR4450247,SRR4449755,SRR44…
CAVRPGEYGNKLVF	TRAV21	TRAJ47	CSARDWRNYNEQFF	TRBV20-1	TRBJ2-1	AR48,AR50,COV_013	3	3	COVID-19,Inflammation	SRR1777764,SRR7993467,SRR7961495,SRR4450949,SRR7993462,SRR4084237,SRR1777792,SRR7412237,SRR1777799,SRR4450962,SRR4102095,SRR7993473,SRR7961487,SRR1956793,SRR1777776,SRR7961490,SRR5676649,SRR3233977,SRR7993498,SRR1777777,SRR7219416,SRR7961492,SRR4450965,SRR6380533,SRR7412233,SRR7993470,SRR1777775,SRR7993513,SRR3234002,SRR4450963,SRR7993490,SRR7961475,SRR7961489,SRR6380534,SRR4084238,SRR7961488,SRR…
CAVRTSGSRLTF	TRAV20	TRAJ58	CASSQDGGLGNQPQHF	TRBV4-1	TRBJ1-5	BMMNC_5pv2,COVID_19_PBMC_BAL_donor_6,MSK1344	3	3	BEAM-T,COVID-19,Solid tumor	SRR5659136,SRR3696592,SRR3234010,SRR1777779,SRR7412241,SRR1956784,SRR5676638,SRR1956786,SRR7993469,SRR1956794,SRR7993433,SRR3696560,SRR7004363,SRR7993471,SRR3696561,SRR1777797,SRR3696564,SRR7993484,SRR1777775,SRR7993514,SRR3696563,SRR3233972,SRR5664218,SRR1777801,SRR3181009,SRR1777764,SRR1777794,SRR1777781,SRR7993487,SRR7993468,SRR7219417,SRR5664224,SRR3696549,SRR1777795,SRR7412217,SRR3696565,SRR…
CAVRVSGGYNKLIF	TRAV1-2	TRAJ4	CASSLEAVNTEAFF	TRBV7-6	TRBJ1-1	ERS5,GSE222448_patient3,S133	3	10	COVID-19,Solid tumor	SRR7219407,SRR7004408,SRR4102100,SRR7004364,SRR1777795,SRR8516954,SRR4449808,SRR7004406
CAVRYGQNFVF	TRAV22	TRAJ26	CASSLAGDQPQHF	TRBV5-1	TRBJ1-5	GSE222448_patient11,MSK1302,nc_CT5	3	9	Healthy,Solid tumor	SRR1777786,SRR1777778,SRR1777772,SRR4084229,SRR7993430,SRR3696572,SRR7961493,SRR7004364,SRR1956786,SRR4450953,SRR1777781,SRR7961492,SRR1777800,SRR060698,SRR1777803,SRR4450955,SRR1956796,SRR7993433,SRR7961475,SRR3233987,SRR4450949,SRR1956787,SRR3233942,SRR1777776,SRR1777794,SRR1777791,SRR060704,SRR7993485,SRR7961487,SRR1777766,SRR1777788,ERR4311062,SRR1956784,SRR1777768,SRR1777798,SRR1777795,SRR19…
CAVRYGQNFVF	TRAV22	TRAJ26	CASSLEGDQPQHF	TRBV5-1	TRBJ1-5	B4,HD5,ICC2	3	11	COVID-19,Healthy,Solid tumor	SRR6442309,SRR7993463,SRR7961474,SRR7993462,SRR4449808,SRR5676655,SRR1777789,SRR7219415,SRR6442311,SRR7993519,SRR7993502,SRR4449811,SRR4451085,SRR060712,SRR4449755,SRR4450959,SRR7412237,SRR7412218,SRR7993533,SRR1777777,SRR1777767,SRR6442310,SRR4450247,SRR4450957,SRR7993470,SRR1777769,SRR7993527,SRR7993461,SRR7219417,SRR5664230,SRR4450953,SRR7993531,SRR7993515,SRR7993430,SRR4450958,SRR5664250,SRR4…
CAVRYGQNFVF	TRAV22	TRAJ26	CASSLEGDRPQHF	TRBV5-1	TRBJ1-5	GSE222448_patient4,MSK1302,PEM11	3	4	Solid tumor	SRR8359192,SRR1777776,SRR1777778,SRR1777799,SRR5664239,SRR4449813,SRR4449808,SRR1777786,SRR1956786,SRR4449755,SRR1777768,SRR1777777,SRR1777784,SRR1777764,SRR1777779,SRR1956795,SRR1956785,SRR4450956,SRR1777772,SRR4449750,SRR1777770,SRR1777792,SRR7219437,SRR1956796,SRR1956789,SRR1956790,SRR4450954,SRR1777769,SRR1777793,SRR7412230,SRR5664240,SRR1777796
CAVSDNNARLMF	TRAV8-4	TRAJ31	CASSPGLAGGPDTQYF	TRBV18	TRBJ2-3	NPC_SC_1807,PEM12,PT2	3	4	Leukemia,Solid tumor	SRR1956788,SRR5676638,SRR4450963,ERR4311043,SRR1777799,SRR1777772,SRR1956783,SRR1956787,SRR1777776,SRR1777767,SRR7993495,SRR1956784,SRR4450965,SRR1777764,SRR1777802,SRR1777770,SRR1777787,SRR1956785,SRR7412234
CAVSDRSGGGADGLTF	TRAV8-6	TRAJ45	CASSLGLNYEQYF	TRBV28	TRBJ2-7	2247114_JCC392_SJTRC_InfVaxBT_1_Rxn4,PEM6,PT7	3	41	COVID-19,Leukemia,Solid tumor	SRR1777764,SRR5664235,SRR7412231,SRR1956788,SRR1956795,SRR5664248,SRR4449811
CAVSDTGGFKTIF	TRAV8-4	TRAJ9	CASSLGLKGTQYF	TRBV12-4	TRBJ2-5	21LN0302,PT_5,PT_8	3	3	Leukemia,Solid tumor	SRR1777787,SRR060694,SRR1956796,SRR7993453,SRR1777786,SRR1777804,SRR4451065,SRR3696582,SRR1777765,SRR11802799,SRR1777802,SRR11802796,SRR11802795,SRR3696550,SRR1956784,SRR1777764,SRR1956790,SRR3696549,SRR1777794,SRR3696561,SRR4084235,SRR4084232,SRR11802800,SRR1777773,SRR1777771,SRR1777792,SRR4084227
CAVSEGNQGGKLIF	TRAV8-4	TRAJ23	CATSREGGQPQHF	TRBV15	TRBJ1-5	AR20,AR44,AR48	3	6	Inflammation	SRR4084235,SRR1777789,SRR1777764,SRR4449750,SRR7993470,SRR3233992,SRR3181009,SRR7004364,SRR1777787,SRR1777776,SRR1777801,SRR4449749,SRR7004407,SRR1956783,SRR1777777,SRR1777779,SRR4450954,SRR1956787,SRR4449813,SRR4449755,SRR4450962,SRR3696572,SRR7412237,SRR3696552,SRR7412234
CAVSPNDYKLSF	TRAV8-4	TRAJ20	CASSLGGGPQETQYF	TRBV7-2	TRBJ2-5	CPInc_NC2,CPInc_NC5,NPC_SC_1806	3	24	Inflammation,Solid tumor	SRR1777778,SRR5676623,SRR1777789,SRR1777766,SRR1777787,SRR1777796,SRR11802799,SRR6442310,SRR1777790,SRR7219416,SRR1956793,SRR4450964,SRR1777798,SRR5676661,SRR4449755,SRR4449749,SRR7219394,SRR5676630,SRR1777775,SRR11802800,SRR1956788,SRR4450961,SRR7219437,SRR7412232,SRR1777801,SRR4449813,SRR1777799,SRR4450960,SRR4451085,SRR7993525,SRR5676640,SRR1777786,SRR5676632,SRR1777793,SRR1777772,SRR1956787,S…
CAVSQGGNTPLVF	TRAV8-4	TRAJ29	CASSLGTGSGYTF	TRBV11-1	TRBJ1-2	GSE222448_patient10,MSK1344,PEM13	3	5	Solid tumor
CAVSQNTGNQFYF	TRAV41	TRAJ49	CASSPLGGAGYTF	TRBV18	TRBJ1-2	NPC_SC_1802,PT_7,UPN17	3	3	Leukemia,Solid tumor	SRR1777764
CAVTLNNNARLMF	TRAV8-6	TRAJ31	CASMGGASYEQYF	TRBV27	TRBJ2-7	COV_002,N7002,PT_4	3	3	COVID-19,Solid tumor	SRR11802799,SRR7219415,SRR1777802,SRR4102097,SRR1777764,SRR7219407,SRR1777766,SRR4084235,ERR4311035,SRR7993455,SRR7219411,SRR7219406,SRR1777793,SRR4084227,SRR1777770,SRR1777777,SRR1777798,SRR1777785,SRR1777767,SRR11802800,ERR4311074,SRR7993454
CAVTPGGGKLIF	TRAV8-4	TRAJ23	CASSQGETQYF	TRBV4-1	TRBJ2-5	BL8,ICC2,MSK1302	3	5	Healthy,Solid tumor	SRR4450955,SRR1777781,SRR8181389,SRR1777803,SRR5664230,SRR7993436,SRR7993486,SRR7961475,SRR4084235,SRR3233985,SRR3233947,SRR3233977,SRR3696549,SRR1777776,SRR7219417,SRR1956796,SRR4450247,SRR7004366,SRR7412215,SRR060727,SRR7219436,SRR4084238,SRR7993470,SRR6442325,SRR1777786,SRR6442312,SRR1956790,SRR7993464,SRR4449749,SRR1777801,SRR3234013,SRR1956787,SRR1777785,SRR4084225,SRR1777799,SRR5676655,SRR0…
CAVTPGSARQLTF	TRAV12-2	TRAJ22	CASTGTGSTDTQYF	TRBV7-9	TRBJ2-3	COV_001,COV_015,J14204	3	4	COVID-19	SRR11802800,ERR4311082
CAVVDTSGTYKYIF	TRAV8-3	TRAJ40	CASSLSGSPLHF	TRBV27	TRBJ1-6	C-16,C910,PBMC_C_HD3	3	4	COVID-19,Healthy,Infection	SRR1777802,SRR4450954,SRR4449749,SRR1777801,SRR4449810,SRR7004366,SRR1777791,SRR6442300,SRR4449750,SRR3234012,SRR3696565,SRR5676643,SRR1777770,ERR4311084,SRR7004365,SRR3233972,SRR1956784,SRR1777800,SRR1777776,SRR2678160,SRR6442325,SRR1777794,SRR1777764,SRR7412218,SRR1777779,SRR1777777,SRR1777785,SRR6442320,SRR5664230,SRR6442319,SRR6442292,SRR4450957,SRR6442305,SRR6442316,SRR1777781,SRR7004407,SRR…
CAVVGARLMF	TRAV39	TRAJ31	CASSLEGGSYNEQFF	TRBV5-1	TRBJ2-1	AR48,N7001,su014	3	3	Inflammation,Solid tumor	SRR7993520,SRR7993445,SRR1777802,SRR060727,SRR060716,SRR1777790,SRR1777771,SRR060696,SRR1777767,SRR7993504,SRR7993475,SRR060717,SRR4450247,SRR4450964,SRR7961490,SRR1777786,SRR1777777,SRR1777778,SRR7993444,SRR4450953,SRR1956795,SRR060697,SRR1777799,SRR1777784,SRR7993530,SRR4450962,SRR060704,SRR7961495,SRR7961474,SRR7993432,SRR060692,SRR6442325,SRR1777787,SRR7993467,SRR3696556,SRR1777768,SRR7412233…
CAVVGTSGSRLTF	TRAV41	TRAJ58	CASSQTWEQYF	TRBV3-1	TRBJ2-7	NPC_SC_1807,PEM12,U41	3	19	Inflammation,Solid tumor	SRR4084224,SRR1777768,SRR4450961,SRR7412240,SRR5664244,SRR1777767,SRR4450246,SRR1956789,SRR1777795,SRR1777788,SRR4451065,SRR7004364,SRR4450959,SRR1777787,SRR4450958,SRR1777802,SRR7004366,SRR7993515,SRR1777775,SRR5664226,SRR1777765
CAVYSGAGSYQLTF	TRAV21	TRAJ28	CASRTGAVDTQYF	TRBV27	TRBJ2-3	HN_P34,PrA1607,UPN12	3	9	Autoimmune disease,Leukemia,Solid tumor	SRR1777764,SRR1777777,SRR4450949,SRR1777798,SRR7993513,SRR3181009,SRR1956792
CAVYSNTGKLIF	TRAV21	TRAJ37	CASSVQGATEAFF	TRBV6-5	TRBJ1-1	201657263,CPIc_C7,GSE222448_patient10	3	5	COVID-19,Inflammation,Solid tumor	SRR1777785,SRR7004363,SRR1777797,SRR1777778,SRR1777795
CAYRNYMNRDDKIIF	TRAV38-2DV8	TRAJ30	CATSDSYTGELFF	TRBV24-1	TRBJ2-2	2.01011e+28	3	4	COVID-19,Healthy	SRR1777800,SRR4084209,SRR1777793,SRR4449813,SRR6442316,SRR6442318,SRR6442317,SRR6442325,SRR1777791,SRR1777788,SRR7219400,SRR7004366,SRR4084221,SRR4450962,SRR1777801,SRR7961488,SRR1777795,SRR7004363,SRR1956784
CAYRRRSGGGADGLTF	TRAV38-2DV8	TRAJ45	CASSWGQGTGELFF	TRBV5-1	TRBJ2-2	22-Jul-25,BL3,He_2020	3	8	Healthy,Inflammation	SRR1777764,SRR1777767,SRR1777775,SRR1777779,SRR1777796,SRR5676638,SRR3696572,SRR1777791,SRR1777773,SRR4449749,ERR4311099,SRR1777790,SRR1956791,SRR7004366,SRR1777768,SRR7993522,SRR1777772,SRR1777800,SRR4450965,SRR1956794,SRR1777776,SRR7993477,SRR4450247,SRR7993523,SRR060708,SRR7993437,SRR3696588,SRR7219394,SRR1777794,SRR1777792,SRR7004364,SRR3696549,SRR7993441,SRR1777765,SRR4451085
CAYRSALTGNQFYF	TRAV38-2DV8	TRAJ49	CASTPPRGPQHF	TRBV28	TRBJ1-5	N7001,UPN17,irAE_45	3	13	Inflammation,Leukemia,Solid tumor	SRR7993441,SRR5676634,SRR1777766,SRR6380533,SRR7993523,SRR7219415,SRR7993461,SRR1777773,SRR7219411,SRR8181389,SRR3234000,SRR6380536,SRR3233970,SRR1777795,SRR1777779,SRR7993524,SRR6380555,SRR6380540,SRR1777801,SRR1777800,SRR4450958,SRR7993522,SRR5664237,SRR1777772,SRR6380544,SRR1777798,SRR6442288,SRR3233972,SRR5676623,SRR7993509,SRR1956785,SRR3233967,SRR4450961,SRR1777787,SRR6380543,SRR1777778,SRR…
CAYSGGGSEKLVF	TRAV38-2DV8	TRAJ57	CASSQVRGGYEQYF	TRBV3-1	TRBJ2-7	CPInc_NC3,HUP217,ICC2	3	18	Healthy,Inflammation,Solid tumor	SRR1956790,SRR4449817,SRR4450962,SRR1777800,SRR1777772,SRR7993520,SRR1777781,SRR1777794,SRR1777770,SRR1777803,SRR1777779,SRR1777774,SRR1777798
CILPLAGGTSYGKLTF	TRAV26-2	TRAJ52	CASSLGQAYEQYF	TRBV7-6	TRBJ2-7	20LN0249,EM192566,UPN12	3	3	Autoimmune disease,Leukemia	SRR4450952,SRR1777803,SRR7412236,SRR7004364,SRR2905672,SRR6442317,SRR5664237,SRR6442300,SRR1777765,SRR4449750,SRR6442312,SRR1777788,SRR1777798,SRR6442316,SRR4084213,SRR7993533,SRR060708,SRR060707,SRR6442325,SRR4450956,SRR1777771,SRR6442318,SRR1777781,SRR4449749,SRR1777799,SRR2905696,ERR4311063,SRR1777773,SRR4450963,ERR4311094,SRR4449808,SRR7219437,SRR060706,SRR6442292,SRR7219406,SRR7004363,SRR177…
CILRDYGQNFVF	TRAV26-2	TRAJ26	CASSPTSGVAGELFF	TRBV4-2	TRBJ2-2	2010113903,C16,COV_025	3	13	COVID-19,Healthy
CILRGSGGTSYGKLTF	TRAV26-2	TRAJ52	CASSLQGGNYGYTF	TRBV27	TRBJ1-2	107677,B4,nc_CT4	3	39	COVID-19,Healthy	SRR4451065,ERR4311065,SRR7993522,ERR4311061,SRR8181394,SRR7961486,SRR4450956,SRR1956794,SRR4450949,SRR7993508,SRR6442305,SRR1777779,SRR7412214,SRR8181397,SRR4450957,SRR6442300,SRR7219394,SRR7961493,SRR1956785,SRR1777772,SRR7993479,SRR4450954,SRR1777778,SRR1777795,SRR1777767,SRR7993519,SRR1777777,SRR2678160,SRR7219407,SRR7993463,SRR1777796,SRR1777787,ERR4311103,SRR1777774,SRR1956783,SRR4102106,SRR…
CIVRESGYALNF	TRAV26-1	TRAJ41	CASSFGDRPHEQYF	TRBV7-9	TRBJ2-7	201651365,HHU20160714,HHU20191029	3	4	COVID-19,Healthy
CIVRVNTGNQFYF	TRAV26-1	TRAJ49	CASSLAGGTGELFF	TRBV11-3	TRBJ2-2	COV_012,COV_013,GC07	3	3	COVID-19,Solid tumor	SRR8516970,SRR8516988,SRR4450951,SRR1777789,SRR4449749,SRR4449808,SRR4449810,SRR4449817,SRR8516949,SRR4084229,SRR8516969,SRR3233987,SRR8516987,SRR6380534,SRR6380548,SRR6380547,SRR4450958,SRR4084232,SRR1777786,SRR4449755,SRR4084236,SRR8516966,SRR6380553,SRR6380557,SRR4449750,SRR4102107,SRR3658974
CIVRVRSRDDKIIF	TRAV26-1	TRAJ30	CASSVEGKTEAFF	TRBV9	TRBJ1-1	C-18,C-21,C-3	3	3	COVID-19	SRR7004369,SRR1777776,SRR1777795,SRR8511712,SRR8511713,SRR8511711,SRR7004407,SRR7004357
CLVGYSNYQLIW	TRAV4	TRAJ33	CASSPGQGSYEQYF	TRBV6-5	TRBJ2-7	GU0744,PrA1505,PrA1607	3	3	Autoimmune disease,Solid tumor	SRR4450955,SRR6442316,SRR4102111,SRR1777774,SRR1777804,SRR1777791,SRR1777767,SRR1777784,SRR1777773,SRR1777781,SRR1777770,SRR7993502,SRR7993458,SRR7412212,SRR7219437,SRR1777794,SRR7004407,ERR4311065,SRR060711,SRR7993457,SRR7219417,SRR1777795,SRR4102105,SRR6442318,SRR6442319,SRR1777785,SRR1777778,SRR1777764,SRR1777765,SRR7993456,SRR7004408,SRR2678160,SRR7993498,SRR4449755,SRR4102099,SRR060707,SRR17…
CVADTGNQFYF	TRAV12-1	TRAJ49	CSAYNEQFF	TRBV20-1	TRBJ2-1	201651365,C30,He_2020	3	4	COVID-19,Healthy	SRR1777795,SRR4450965,SRR7993532,SRR1777778,SRR1777804,SRR4450964,SRR1777803,SRR4450958,SRR1777764,SRR4084228,SRR5659134,SRR1777779,SRR7993499,SRR4449817,SRR7004359,SRR7004365
CVGRDNYGQNFVF	TRAV12-1	TRAJ26	CASSGTGGYGYTF	TRBV6-5	TRBJ1-2	B230093,C-33,PT_1	3	3	COVID-19,Solid tumor	SRR4102107,SRR1777788,SRR4102095,SRR7219437,SRR1777775,SRR1777764,SRR6380562,SRR1777774,SRR4102096,SRR1777766,SRR4102102,SRR4102105,SRR7412238,SRR4102101,ERR4311085,SRR7004366,SRR1956787,SRR1956786,SRR1777803,SRR1777777,SRR1777804,SRR1777794,SRR5659132,SRR1777770,SRR1777773
CVVDRSGTYKYIF	TRAV12-1	TRAJ40	CASSLGPTGEETQYF	TRBV3-1	TRBJ2-5	HHU20160714,HHU20190926,HHU20191126	3	3	Healthy
CVVDTGGFKTIF	TRAV12-1	TRAJ9	CASSLGGGAKNIQYF	TRBV7-4	TRBJ2-4	HHU20180816,N7002,PEM11	3	14	Healthy,Solid tumor
CVVIPNTGNQFYF	TRAV12-1	TRAJ49	CASSIWGLDTEAFF	TRBV19	TRBJ1-1	HC9,MM_PT16,PEM12	3	4	Healthy,Myeloma,Solid tumor	SRR6380557,SRR7993459,SRR7219407,SRR1777796,SRR1777802,SRR1956793,SRR6380558,SRR4084218,SRR4084210,SRR4102099,SRR4084224,SRR4084216,SRR4102111,SRR7412219,SRR7219411,SRR1777772,SRR1777775,SRR1777787,SRR7004366,SRR7993461,SRR7219415,SRR5664212,SRR7004363,SRR4084231,SRR4084236
CVVKGENNDMRF	TRAV12-1	TRAJ43	CASSRDRVTEAFF	TRBV28	TRBJ1-1	F002,MSK1302,PT6	3	3	Fraility,Leukemia,Solid tumor	SRR1956788,SRR1777779,SRR4084231,SRR6380537,SRR4449750,SRR4084228,SRR5659132,SRR7412234,SRR3696561,SRR5676647,SRR1777776,SRR1777793,SRR3233980,SRR3233982,SRR1777772,SRR3181009,SRR3233972,SRR4449810
CVVKGRGSTLGRLYF	TRAV12-1	TRAJ18	CASSLAGSGGYTF	TRBV7-2	TRBJ1-2	10k_BEAM-T_Human_A2402_EBV_CMV_spikein_5pv2,AR48,UPN14	3	4	BEAM-T,Inflammation,Leukemia	SRR5659132,SRR7993447,SRR1777796,SRR3234010,SRR4084230,SRR7412212,SRR3696577,SRR1777781,SRR1956783,SRR1777788,SRR7993488,SRR1956791,SRR3234012,SRR1777770,SRR4084237,SRR1777773,SRR3696590,SRR1777794,SRR7004363,SRR1956796,SRR7993475,SRR1777787,SRR1777772,SRR1777785,SRR1777795,SRR1777797,SRR3233942,SRR1956793,SRR7993490,SRR1777801,SRR1956795,SRR3696559,SRR4450951,SRR1777778,SRR1777803,SRR1777800,SRR…
CVVKRGSGSARQLTF	TRAV12-1	TRAJ22	CASSLGETQYF	TRBV7-6	TRBJ2-5	BL8,CX7,RA_25	3	10	Autoimmune disease,Healthy	SRR065669,SRR060705,SRR11802800,SRR060694,SRR7993513,SRR1777786,SRR7219394,SRR11802802,SRR6442312,SRR060699,SRR1777768,SRR4450954,SRR4449749,SRR11802795,SRR5676625,SRR060702,SRR7412215,SRR4450958,ERR4311055,SRR7993519,SRR1777771,SRR7993506,SRR5676658,SRR11802798,SRR060706,SRR1956793,SRR6998310,SRR5659134,SRR060708,SRR3233987,SRR1956790,SRR7993497,SRR1777767,SRR060711,SRR11802794,SRR4084221,SRR318…
CVVNGGSSNTGKLIF	TRAV12-1	TRAJ37	CSARDLLGSGSSYEQYF	TRBV20-1	TRBJ2-7	C17,LRS2,PEM19	3	3	COVID-19,Healthy,Solid tumor	SRR3234010,SRR3234012
CVVNGNYGQNFVF	TRAV12-1	TRAJ26	CASSAQGRGPYEQYF	TRBV2	TRBJ2-7	IpiNivo_Resistant,PEM1,su010	3	3	Solid tumor	SRR1777776,SRR1777800,SRR1956791
CVVNRGSSASKIIF	TRAV12-1	TRAJ3	CASSEGASNQPQHF	TRBV6-1	TRBJ1-5	J09835,J09836,J10624	3	3	COVID-19	SRR4449817,SRR065669,SRR7219417,ERR4311053,SRR7993514,SRR3233992
CVVNTGTYKYIF	TRAV12-1	TRAJ40	CASSRDGGRTEAFF	TRBV6-6	TRBJ1-1	MQpool,PBMC_A_HD1,PrA1505	3	4	Autoimmune disease,Healthy,Solid tumor
CVVRADSWGKLQF	TRAV12-1	TRAJ24	CASSFSSNSYEQYF	TRBV28	TRBJ2-7	108050,201657263,2247114_JCC392_SJTRC_InfVaxBT_1_Rxn4	3	6	COVID-19	SRR1777799,SRR1777765,SRR1777770
CVVRADSWGKLQF	TRAV12-1	TRAJ24	CASSLRSNSYEQYF	TRBV28	TRBJ2-7	108050,201657263,2247114_JCC392_SJTRC_InfVaxBT_1_Rxn4	3	3	COVID-19	SRR1777801,SRR7004363
CVVSARGSTLGRLYF	TRAV10	TRAJ18	CASSHPRTDTQYF	TRBV4-1	TRBJ2-3	AR25,C-29,S134	3	6	COVID-19,Inflammation,Solid tumor	SRR908202,SRR4102108,SRR4449755,SRR4102096,SRR7412232,SRR3233985,SRR7961490,SRR3233977,SRR4102102,SRR7961474,SRR7961486,SRR7961475,SRR6380549,SRR7961487,SRR3233987,SRR6380545,SRR6380550,SRR1777795
CAAADAGGTSYGKLTF	TRAV13-1	TRAJ52	CASSSLTDTQYF	TRBV27	TRBJ2-3	AR50,COV_025	2	2	COVID-19,Inflammation	SRR1777785,SRR2905660,SRR5664235,SRR5659134,SRR6442319,SRR5676628,SRR4450956,SRR4451086,SRR7219407,SRR1777801,SRR6442320,SRR1777787,SRR1777772,SRR5659136,SRR1777765,SRR5676626,SRR1777794,SRR7961489,SRR1777770,SRR6442317,SRR4450963,SRR1777803,SRR7412237,SRR7993484,SRR1777766,SRR1777784,SRR5664221,SRR6442325,SRR6998308,SRR5664248,SRR5664244,SRR7412239,SRR1777776,SRR5676649,SRR1956787,SRR7993435,SRR…
CAAAGGGTSYGKLTF	TRAV13-1	TRAJ52	CASSPGQTEAFF	TRBV18	TRBJ1-1	10k_BEAM-T_Human_A1101_EBV_spikein_5pv2,AS02	2	2	Autoimmune disease,BEAM-T	SRR1777787,SRR1777789,SRR1777790,SRR060710,SRR1777786,SRR1777797,SRR1777768,SRR6380561,SRR1777785,SRR7993475,SRR4449755,SRR1777788,SRR060711,SRR7961475,SRR1777801,SRR7993532
CAAAGGTDKLIF	TRAV23DV6	TRAJ34	CASSLGGYGYTF	TRBV7-4	TRBJ1-2	C-22,MM_PT15	2	3	COVID-19,Myeloma	SRR3234012
CAAAIQGAQKLVF	TRAV29DV5	TRAJ54	CASSQGAEAFF	TRBV6-2	TRBJ1-1	COVID_19_PBMC_BAL_donor_2,UT1	2	3	COVID-19,Solid tumor	SRR7993484,SRR1777774,SRR1777764,SRR1777793,SRR3696586,SRR3234007,SRR1777804,SRR1777802,SRR1777767,SRR1777790,SRR3696558,SRR1777794,SRR1777765,SRR3500421,SRR4450247,SRR4451065,SRR4449817,SRR1777803,SRR3696554,SRR7993507,SRR1777775,SRR3233942,SRR1956787,SRR1956793,SRR7993477,SRR1777797,SRR5676645,SRR1777777,SRR1777768,SRR3696556,SRR1777795,SRR1777773
CAAARRQFYF	TRAV23DV6	TRAJ49	CASSLNRETEAFF	TRBV4-1	TRBJ1-1	19LN0198,20LN0243	2	2	Leukemia
CAADDMRF	TRAV29DV5	TRAJ43	CAISRRGAPPEAFF	TRBV10-3	TRBJ1-1	D511,He_2020	2	3	Healthy
CAADTSNTGKLIF	TRAV29DV5	TRAJ37	CASSYSQNYGYTF	TRBV6-2	TRBJ1-2	RB-P1,p2_mild	2	2	COVID-19,Solid tumor	SRR1777777,SRR3696558,SRR3233977,SRR1777794,SRR1777781,SRR1777769,SRR1777776,SRR7219416,SRR7993466,SRR1777795,SRR1777796,SRR1777793
CAADYGGSQGNLIF	TRAV13-1	TRAJ42	CASSLMLSYEQYF	TRBV4-1	TRBJ2-7	AS02,GC10	2	2	Autoimmune disease,Solid tumor	SRR1777799
CAAEETSGSRLTF	TRAV29DV5	TRAJ58	CAGRTGTTDTQYF	TRBV6-1	TRBJ2-3	MSK1344,N7001	2	2	Solid tumor	SRR4450954
CAAEGSYIPTF	TRAV13-1	TRAJ6	CASSPGQNQETQYF	TRBV6-5	TRBJ2-5	C-17,NPC_SC_1811	2	2	COVID-19,Solid tumor	SRR1777800,SRR1777801,SRR1777775,SRR1777774
CAAELTGGGNKLTF	TRAV13-1	TRAJ10	CASSETGGPYEQYF	TRBV2	TRBJ2-7	B4,E5	2	2	COVID-19,Solid tumor	SRR1777790,SRR7961495,SRR1777772,SRR1777765,SRR4102107,SRR4449813
CAAERDSNYQLIW	TRAV22	TRAJ33	CASSWTGDTEAFF	TRBV27	TRBJ1-1	20LN0264,MSK1302	2	3	Leukemia,Solid tumor	SRR3233970,SRR3696549,SRR1777789,SRR7993531,SRR3696588,SRR5676649,SRR1777784,SRR7412238,SRR1956791,SRR5659136,SRR3233972,SRR3696572,SRR3696585,SRR1777766,SRR1777781,SRR1777764,SRR5676647,SRR5676625,SRR7993507,SRR7993435,SRR7993522,SRR5659134,SRR7993524,SRR5659144,SRR1777772,ERR4311070,SRR4449749,SRR1777779,SRR5676665,SRR8516954,SRR8516960,SRR7993515
CAAFNSGTYKYIF	TRAV13-1	TRAJ40	CASSLDHTGELFF	TRBV5-1	TRBJ2-2	B3,COVID_19_PBMC_BAL_donor_7	2	3	COVID-19	SRR1777773,SRR1777788,SRR4449817,SRR1777787,SRR1956783,SRR4450247,SRR4449749,SRR11802800,SRR3696566,SRR1956791,SRR1777801,SRR1777799,SRR11802795,SRR7961489,SRR4450951,SRR7993529,SRR4450954,SRR1777790,SRR3233942,SRR11802796,SRR1777769,SRR5676655,SRR7961490,SRR7993470,SRR7993504,SRR3233987,SRR4451086,SRR1777764,SRR11802799,SRR4450949,SRR7004407,SRR4449810,SRR7993455,SRR3696588
CAAFNSGTYKYIF	TRAV13-1	TRAJ40	CASSLDSTGELFF	TRBV5-1	TRBJ2-2	J15890,J21854	2	4	COVID-19	SRR1956788,SRR1777789,SRR4450959,SRR060710,SRR4450958,SRR1956783,SRR1777796,SRR7961492,SRR4450949,SRR1777790,SRR4450963,SRR1777802,SRR1777788,SRR1777776,SRR3696588,SRR1777799,SRR7993470,SRR7993514,SRR4450246,SRR1777769,SRR7004363,SRR4084224,SRR7993513,SRR1777795,SRR7993441,SRR7219416,SRR1777801,SRR1777766,SRR4102103,SRR7412232,SRR1777797,SRR1777773,SRR1956794,SRR11802795,SRR060711,SRR7961493,SRR1…
CAAFSGGSNYKLTF	TRAV13-1	TRAJ53	CASGTYEQYF	TRBV6-2	TRBJ2-7	CPInc_NC5,N7001	2	4	Inflammation,Solid tumor	ERR4311053,SRR4450960,SRR7219394,SRR7219407,SRR7004363,SRR3234010,SRR1777784,SRR7961488,SRR1777789,SRR1777766,SRR4450956,SRR1777795,SRR4450951,SRR6380544,SRR1956786,SRR7993526,SRR1777786,SRR7961474,SRR7219406,SRR7219411,SRR1777803,SRR1777770,SRR060690,SRR4450247,SRR7219405,SRR1777776,SRR7412233,SRR4449749,SRR1777781,SRR4450958
CAAGAGNMLTF	TRAV13-1	TRAJ39	CASSQGTGELFF	TRBV12-4	TRBJ2-2	CPIc_C2,nc_CT6	2	5	Healthy,Inflammation	SRR4449749,SRR4449750,SRR1956788,SRR4449811,SRR1777786,SRR1777795,SRR11802794,SRR7993525,SRR4450965,SRR7993482,SRR11802800,SRR2905682,SRR1777778,SRR1777771,SRR4450952,SRR11802799,SRR11802797,SRR1777796,SRR11802798,SRR7993478,SRR7993481,SRR1777793,SRR4450247,SRR7993435,SRR4449755
CAAGDGNKLVF	TRAV13-1	TRAJ47	CASSQGTGELFF	TRBV12-4	TRBJ2-2	BL2,nc_CT7	2	4	Healthy,Inflammation	SRR4449811,SRR2905682,SRR11802799,SRR7993525,SRR1777796,SRR4450952,SRR4449750,SRR4450247,SRR4450965,SRR1777793,SRR1777786,SRR4449755,SRR7993482,SRR7993481,SRR11802794,SRR11802797,SRR7993435,SRR7993478,SRR1956788,SRR1777771,SRR11802798,SRR4449749,SRR1777795,SRR11802800,SRR1777778
CAAGGGFKTIF	TRAV13-1	TRAJ9	CASSPDGDEQFF	TRBV5-4	TRBJ2-1	NPC_SC_1807,NPC_SC_1811	2	14	Solid tumor
CAAGGSQGNLIF	TRAV29DV5	TRAJ42	CASSLAGTEKETQYF	TRBV5-1	TRBJ2-5	MM_PT3,p1_mild	2	3	COVID-19,Myeloma	SRR1777802,SRR4450246,SRR1777777,SRR1777767,SRR1956787,SRR1777776,SRR1956796,SRR1956783,SRR4450963,SRR1956784,SRR1956792,SRR5664230,SRR4084224,SRR1777793,SRR1777788,SRR1956788,SRR1777787,SRR5664228,SRR1777796,SRR7219394,SRR1777771,SRR4450962,SRR1956793,SRR1956794,SRR4450965,SRR1777778,SRR4450961,SRR1777801,SRR7412218,SRR7219437,SRR4450958,SRR4451065,SRR1956785,SRR1777764,ERR4311058,SRR1956790,SRR…
CAAGGSQGNLIF	TRAV13-1	TRAJ42	CASSTGQTLNTEAFF	TRBV30	TRBJ1-1	HCA_F_Imm13086136,HCA_F_Imm13086137	2	4	Healthy
CAAGSGNQFYF	TRAV29DV5	TRAJ49	CASSGPSGGSYNEQFF	TRBV9	TRBJ2-1	COV_028,U4	2	2	COVID-19,Inflammation	SRR1777772,SRR4450954,SRR1777787
CAAGSSNTGKLIF	TRAV8-6	TRAJ37	CASSISGINGYTF	TRBV19	TRBJ1-2	18LN0132,PEM11	2	2	Leukemia,Solid tumor
CAAGYALNF	TRAV13-1	TRAJ41	CASSSGTSGRYEQYF	TRBV11-1	TRBJ2-7	C-23,COV_014	2	2	COVID-19	SRR1777785
CAAIGGSQGNLIF	TRAV29DV5	TRAJ42	CASSPRGGGSQPQHF	TRBV7-9	TRBJ1-5	MSK1344,U41	2	2	Inflammation,Solid tumor	SRR4449749,SRR7993525,SRR4450962,SRR1777789,SRR1777778,SRR4450960,SRR5676630,SRR4102099,SRR7219411,SRR4449811,SRR1777788,SRR7412219,SRR5676636,SRR5664212,SRR5676623,SRR4084227,SRR4102111
CAAIGGTSYGKLTF	TRAV29DV5	TRAJ52	CSARVGGSNYGYTF	TRBV20-1	TRBJ1-2	COVID_19_PBMC_BAL_donor_6,COV_007	2	2	COVID-19	SRR11802799,SRR7004407,SRR7219406,SRR1777773,SRR1777792,SRR7993494,SRR1777772,SRR1777786,SRR4450951,SRR4449813,SRR8181397,SRR7961495,SRR1956793,SRR1777769,SRR3233982
CAAIIQGAQKLVF	TRAV23DV6	TRAJ54	CASSPRQGATDTQYF	TRBV11-3	TRBJ2-3	COV_009,PEM12	2	2	COVID-19,Solid tumor	SRR7993518,SRR1777774,SRR6380542,SRR8516971,SRR8516962,SRR1777796,SRR3696577,SRR7522736,SRR1777773,SRR4102104,SRR1777798,ERR4311103,SRR5742646,SRR3696574,SRR7412238,SRR1777801,SRR1777776,SRR7522739,SRR4102111,SRR1777766,SRR8516945,SRR8516973,SRR6380541,SRR8516946,SRR1956795,SRR8516972,SRR1777770,SRR4084225,SRR3696575,SRR1777793,SRR7522742,SRR4102105,SRR8516953,SRR4084237,SRR1777777,SRR8516983,SRR…
CAAILSGNTGKLIF	TRAV29DV5	TRAJ37	CASSLAGFETQYF	TRBV5-4	TRBJ2-5	C-10,F023	2	20	Aging,COVID-19	SRR7993520
CAAILSGSARQLTF	TRAV13-1	TRAJ22	CASSQEEEKLFF	TRBV3-1	TRBJ1-4	COV_009,UPN24	2	3	COVID-19,Leukemia	SRR1956793,SRR6442298,SRR1777777,SRR7219436,SRR1956788,SRR7004365
CAAINDYKLSF	TRAV29DV5	TRAJ20	CASSQGQGDYEQYF	TRBV4-2	TRBJ2-7	C-36,p7_HD	2	2	COVID-19,Healthy	SRR4450962,SRR7219394,SRR060706,SRR060710,SRR7961486,SRR060700,SRR060708,SRR4451086,SRR3696553,SRR060703,SRR4084227,SRR060704,SRR091632,SRR060725,SRR060699,SRR7993473,SRR7993472,SRR060722,SRR060716,SRR1777795,SRR7219415,SRR1777778,SRR1777793,SRR1777794,SRR4450951,SRR065669,SRR060701,SRR060719,SRR7004363,SRR060718,SRR7219437,SRR7993432,SRR060702,SRR060723,SRR1777790,SRR060717,SRR060712,SRR4450953,…
CAAIRSSNTGKLIF	TRAV13-1	TRAJ37	CASILRDRGAGTEAFF	TRBV2	TRBJ1-1	C739,C799	2	2	Infection
CAAKAAGNKLTF	TRAV23DV6	TRAJ17	CASSLDSTNEKLFF	TRBV5-1	TRBJ1-4	AR50,COV_014	2	2	COVID-19,Inflammation	SRR4450957,SRR1777800,SRR3696561,SRR7961475,SRR1777793,SRR7004363,SRR7412233,SRR7993496,SRR5664224,SRR1777771,SRR3233992,SRR7993509,SRR1777798,SRR4449749,SRR4084227,SRR4449810,SRR1777766,SRR7993461,SRR1777776,SRR7412217,SRR1777773,SRR1777804,SRR7993514,SRR7993503,SRR1777791,SRR1956786,SRR1777774,SRR1777789,SRR1777777,SRR7993524,SRR7993523,SRR7004364,SRR060705,SRR4450954,SRR1777781,SRR7993521,SRR4…
CAAKAGGTSYGKLTF	TRAV13-1	TRAJ52	CSVEDQGGGYTF	TRBV29-1	TRBJ1-2	C-6,NivoExposed	2	2	COVID-19,Solid tumor	SRR1777796,SRR7004364,SRR7004366,SRR1777787,SRR6380550,SRR1777804,SRR7993453,SRR8181397,SRR1956788,SRR1956795,SRR1956793,SRR4450955,SRR6380547,SRR1777770,SRR7412218,SRR7993507,SRR3234010,SRR1956787,SRR7004363,SRR7993455,SRR5676638,SRR5676665,SRR5664230,SRR1777775,SRR3233982,SRR1777771
CAAKDMRF	TRAV13-1	TRAJ43	CASSQDGGLNQPQHF	TRBV3-1	TRBJ1-5	COV_011,U4	2	2	COVID-19,Inflammation	SRR1777764,SRR3233992,SRR7004363
CAAKGGSEKLVF	TRAV29DV5	TRAJ57	CASSLQGIGAKNIQYF	TRBV5-1	TRBJ2-4	2247116_JCC392_SJTRC_InfVaxBT_3_Rxn6,MSK1263	2	113	COVID-19,Solid tumor
CAAKNTGTASKLTF	TRAV29DV5	TRAJ44	CASSEANTEAFF	TRBV10-2	TRBJ1-1	AR20,AR50	2	2	Inflammation	SRR4451085,SRR6380534,SRR7219437,SRR4451065,SRR3233977,SRR4450949,SRR4084226,SRR6380533,SRR4084222,SRR6380539,SRR7961486,SRR4084210,SRR1956786,SRR4450956,SRR3181009,SRR6380552,SRR4450952,SRR4450953,SRR6380540,SRR7522733,SRR4084216
CAAKRRGSTLGRLYF	TRAV13-1	TRAJ18	CASSETDRVYEQYF	TRBV6-1	TRBJ2-7	B230498,OH15	2	2	Aging,Solid tumor	SRR1777764,SRR3233995,SRR3233997,SRR1777804
CAAKSGGTSYGKLTF	TRAV13-1	TRAJ52	CASRRTDTQYF	TRBV12-4	TRBJ2-3	C19,C21	2	4	Healthy	SRR060699,SRR060716,SRR4449808,SRR4084227,SRR1956794,SRR060700,SRR6380545,SRR7993504,SRR1777776,SRR1956785,SRR1777801,SRR4450949,SRR1777768,SRR7004358,SRR4449755,SRR3696574,SRR6442323,SRR4449817,SRR3696572,SRR3696552,SRR7993500,SRR4449749,SRR7961475,SRR6380534,SRR3233952,SRR4449810,SRR4450952,SRR1777778,SRR4449813,SRR4450962,SRR6380546,SRR7993454,SRR1777777,SRR4449750
CAAKTGGGNKLTF	TRAV29DV5	TRAJ10	CASSIFGEQFF	TRBV19	TRBJ2-1	PT6,U44	2	8	Inflammation,Leukemia	SRR3181009,SRR1777769,SRR1777764,SRR1777779,SRR6442318,SRR6442316,SRR4084228,SRR3233997,SRR6442317,SRR7993470,SRR6442325,SRR7993466
CAALDGQKLLF	TRAV23DV6	TRAJ16	CATSRGSSQETQYF	TRBV15	TRBJ2-5	D511,PT_8	2	2	Healthy,Solid tumor	SRR1956795,SRR7412241,SRR5664218,SRR1956787,SRR1777797
CAALEGGGNKLTF	TRAV13-1	TRAJ10	CASSFSYEQYF	TRBV6-2	TRBJ2-7	ICC1,su008	2	4	Solid tumor	SRR1777774,SRR3233992,SRR060716,SRR6442320,SRR7993521,SRR1777771,SRR1956791,SRR1956793,ERR4311069,SRR7993430,SRR7219436,SRR7412234,SRR1777781,SRR1777776,SRR060704,SRR1777791,SRR1777795,SRR1777794,SRR4084223,SRR3233990,SRR4450956,SRR1956790,SRR060727,SRR5676621,SRR7004407,SRR6442316,SRR4450960,SRR060717,SRR3233985,SRR1956796,SRR5664212,SRR7993468,SRR1777804,SRR065670,SRR1777792,SRR1777802,SRR19567…
CAALEGGGNKLTF	TRAV13-1	TRAJ10	CASSLSYEQYF	TRBV6-2	TRBJ2-7	COV_009,PT2	2	5	COVID-19,Leukemia	SRR6442311,SRR1956786,SRR7993449,SRR1777796,SRR1777772,SRR4102110,ERR4311072,SRR1777784,SRR1777799,SRR060708,SRR7412238,SRR7219417,SRR6380543,SRR5664235,SRR1777798,SRR7412236,SRR8296371,SRR1777786,SRR6442302,SRR6442325,SRR7219415,SRR4450955,SRR5676647,SRR4450959,SRR1777776,SRR1956783,SRR4450956,SRR7993516,SRR6442320,SRR1777765,SRR4450957,SRR1956796,SRR6442322,SRR4450953,SRR1777781,SRR1777777,SRR1…
CAALEGGGNKLTF	TRAV13-1	TRAJ10	CASSYSYEQYF	TRBV6-2	TRBJ2-7	B6,PEM1	2	3	COVID-19,Solid tumor	SRR5676628,SRR5659134,SRR6442325,SRR5676626,SRR6380539,SRR1956796,SRR7219400,SRR1777798,SRR6442318,SRR1777771,SRR1777796,SRR6442305,SRR6442320,SRR3233995,SRR1777800,ERR4311039,ERR4311087,SRR3233942,SRR3696549,SRR4450952,SRR1956794,SRR4450960,SRR1777788,SRR4084229,SRR8181395,SRR060725,SRR4450247,SRR1777774,SRR5676643,SRR6380546,SRR7412241,SRR6442288,SRR7004366,SRR4102112,SRR4102104,SRR7219405,SRR3…
CAALMEYGNKLVF	TRAV8-3	TRAJ47	CASSIAGRYEQYF	TRBV19	TRBJ2-7	COVID_19_PBMC_BAL_donor_6,PrA1607	2	2	Autoimmune disease,COVID-19	SRR7993521,SRR6442317,SRR6442320,SRR3233972,SRR6442319,SRR6442325,SRR2905683,SRR6442316,SRR6442318
CAALPGGGNKLTF	TRAV13-1	TRAJ10	CASSVSYEQYF	TRBV10-2	TRBJ2-7	CX7,su001	2	3	Healthy,Solid tumor	SRR7004363,SRR7004407,SRR1777774,SRR7004364,SRR1777787,SRR1777785,SRR7993469,SRR1777765,SRR4450958,SRR4450963,SRR1777790,SRR7219416,SRR1777781,SRR6380539,SRR6380546,SRR1777772,SRR1777764,SRR1777770,SRR1777786,SRR4450955,SRR7993521,SRR7961492,SRR1777771,SRR1777775,SRR7993513,SRR1956793
CAALPGGGNKLTF	TRAV13-1	TRAJ10	CASSYSYEQYF	TRBV6-2	TRBJ2-7	p3_mild,su013	2	2	COVID-19,Solid tumor	SRR1956794,ERR4311096,SRR1777779,SRR5676628,SRR1956796,SRR1777799,SRR4450963,SRR1777802,SRR4084229,SRR6442305,SRR1777800,SRR3233992,SRR1956786,SRR7004365,SRR4450952,SRR5676630,SRR1777776,SRR5659144,SRR7412214,SRR7219417,SRR7961475,SRR1777770,SRR4449750,SRR4449749,SRR11802799,SRR7219416,SRR1777793,SRR7004366,SRR1956791,SRR6442322,ERR4311047,SRR7993430,SRR1777795,SRR6442323,SRR3233972,SRR060705,SRR…
CAALPGGGNKLTF	TRAV13-1	TRAJ10	CASSYSYEQYF	TRBV6-5	TRBJ2-7	101520_Okada_C,PEM19	2	8	Solid tumor	SRR7993445,SRR1777771,SRR1956794,SRR4449813,SRR1777792,SRR1956784,SRR1777803,SRR1777779,SRR4450957,SRR4450949,SRR4450961,SRR7004358,SRR7993471,SRR4449810,SRR3233972,SRR5664230,SRR1777770,SRR1956786,SRR7993470,SRR1777801,SRR1777774,SRR6380556,SRR7004407,SRR1777798,SRR1956789,SRR060720,SRR060725,SRR7412218,SRR1777785,SRR7993432,SRR7993515,SRR4451064,SRR7993469,SRR1777781,SRR7004364,SRR7993463,SRR79…
CAALPGGNNRLAF	TRAV13-1	TRAJ7	CASSLSYEQYF	TRBV6-2	TRBJ2-7	HD2,PT2	2	3	Healthy,Leukemia	SRR7993449,SRR4450964,SRR3233987,SRR4450958,SRR4450957,SRR6442317,SRR5664235,SRR1777802,SRR1956791,SRR4450954,SRR1777775,SRR6380543,SRR4102098,SRR7004407,SRR8181395,SRR1956790,SRR5664237,SRR1777798,SRR1777790,SRR6442319,SRR7219415,SRR6380541,SRR7219411,SRR8296371,SRR1777781,SRR1777765,SRR1777786,SRR6442304,SRR6380556,SRR1777769,SRR1777803,ERR4311045,SRR7412214,SRR6442288,SRR3233977,SRR1956786,SRR…
CAAMDSNYQLIW	TRAV1-2	TRAJ33	CASSERSTDTQYF	TRBV6-4	TRBJ2-3	B_ALL_p3,PEM16	2	2	Leukemia,Solid tumor	SRR5676623,SRR7993439,SRR7219436,SRR1777767,SRR7993432,SRR7993440,SRR6380548,SRR7993438,SRR1777788,SRR11802799,SRR11802800,SRR3233987,SRR3696552,SRR1777774,SRR1777768,SRR7993444,SRR1777787,SRR7993435,SRR5676630,SRR7993517
CAAMDSNYQLIW	TRAV1-2	TRAJ33	CASSQDQGSGANVLTF	TRBV4-1	TRBJ2-6	B4,HUP213	2	4	COVID-19,Healthy	SRR7004365,SRR1777791,SRR7993507,SRR1956786,SRR1956784,SRR7412214,SRR1777799,SRR3696593,ERR4311081,SRR2905675,SRR1777800,SRR1777764,SRR7412215,SRR7961490,SRR1777772,SRR1777779,SRR1777790,SRR8516970,SRR7004359,SRR7993532,SRR1777773,SRR1777776
CAAMDSNYQLIW	TRAV1-2	TRAJ33	CASSQDRGSGANVLTF	TRBV4-2	TRBJ2-6	H1,PEM9	2	2	Inflammation,Solid tumor	SRR1777765,SRR6130166,SRR7004365,SRR6130165,SRR2678160,SRR1956787,SRR6130167,SRR4449808,SRR4449811,SRR6130164,SRR1777781,SRR1777794,SRR1777773,SRR1956795,SRR1777764,SRR1777788,SRR1777802,SRR4449755,SRR1777786,SRR1777801,SRR1777798,SRR1777784,ERR4311058,SRR1777774,SRR7412217,SRR1777772,SRR1777771,SRR1777795,SRR1956784,SRR7993518,SRR6130168,SRR1777790,SRR1777779,SRR1956794,SRR1777770,SRR1956793,SRR…
CAAMDSNYQLIW	TRAV1-2	TRAJ33	CSARLAGGQETQYF	TRBV20-1	TRBJ2-5	B_ALL_p2,U35	2	2	Inflammation,Leukemia	SRR1956791,SRR7993530,SRR4450949,SRR6380550,SRR7993496,SRR4450957,SRR7004358,SRR7961475,SRR3233977,SRR7993441,SRR4450964,SRR1956785,SRR1777788,SRR4084237,SRR3233942,SRR7993520,SRR060693,SRR7219415,SRR7004407,SRR1956793,SRR7993519,SRR7993443,SRR7993453,SRR1956787,SRR4102108,SRR6130182,SRR6130177,SRR4102107,SRR5664212,SRR1777794,SRR3181009,SRR1777775,SRR4102111,SRR4450961,SRR1777798,SRR5659132,SRR3…
CAANAGGTSYGKLTF	TRAV29DV5	TRAJ52	CASSFLNTEAFF	TRBV7-4	TRBJ1-1	BMMNC_5pv2,COV_009	2	2	BEAM-T,COVID-19
CAANAGGTSYGKLTF	TRAV29DV5	TRAJ52	CASSYFRDTQYF	TRBV6-2	TRBJ2-3	BL4,C-17	2	2	COVID-19,Inflammation	SRR8181389,SRR6380550,SRR6442325,SRR6442320,SRR5664214,SRR1777770,SRR6442318,SRR6442316,SRR6442319,SRR7412241,SRR1956796,SRR1777777,SRR5664218,SRR4449810
CAANNFNKFYF	TRAV23DV6	TRAJ21	CASSQGGQETQYF	TRBV3-1	TRBJ2-5	COV_001,COV_002	2	3	COVID-19	SRR4449810,SRR1777775,SRR7004359,SRR1956786,SRR4451065,SRR5676628,SRR060705,SRR1956794,SRR1777804,SRR4450951,SRR1777797,SRR1777777,SRR1777769,SRR1956785,SRR1777766,SRR4102111,SRR7993523,SRR1777786,SRR1956791,SRR3233977,SRR1777779,SRR4084228,SRR1777790,SRR1956784,SRR1777796,SRR3233982,SRR1777776,SRR7004363,SRR1777789,SRR4084226,SRR6442310,SRR4449749,SRR1777801,SRR1777803,SRR4102108,SRR5676658,SRR1…
CAANQGGSEKLVF	TRAV21	TRAJ57	CSSGGMAGYTF	TRBV20-1	TRBJ1-2	19LN0198,20LN0243	2	2	Leukemia
CAANSGGGADGLTF	TRAV13-1	TRAJ45	CASRGGLAGTDTQYF	TRBV6-5	TRBJ2-3	10k_PBMC_5pv2_nextgem_Chromium_X,PEM1	2	3	BEAM-T,Solid tumor	SRR1956796,SRR1777769,SRR1956790,SRR7993465,SRR1777786,SRR1777789,SRR7993466,SRR1777790,SRR1777799,SRR7993428,SRR1777793,SRR7993497,SRR1777791,SRR7993464,SRR1956794,SRR4102096,SRR1956785,SRR1777794,SRR1777768
CAANSGYSTLTF	TRAV13-1	TRAJ11	CATSDLTQGKQFF	TRBV24-1	TRBJ2-1	U4,U5	2	53	Inflammation
CAANTGNQFYF	TRAV5	TRAJ49	CASSLAVNTEAFF	TRBV27	TRBJ1-1	2169460_SJTRC_InfVax_1,2169462_SJTRC_InfVax_3	2	20	COVID-19	SRR6442317,SRR6442319,SRR5664226,SRR1777772,SRR1777785,SRR1777765,SRR7993451,SRR3696568,SRR4450954,SRR6442325,SRR6442318,SRR6442316,SRR1777790,SRR1777803,SRR7004364,SRR4450949,SRR8181395,SRR7219405,SRR1777775,SRR1956784,SRR4450952,SRR4449755,SRR4450960,SRR4450962,SRR1777795,SRR5676625,SRR4449811,SRR3234010,SRR1777784,SRR4449749,SRR3233987,SRR1956783,SRR1777764,SRR6442320,SRR1777787,SRR1777799,SRR…
CAANYGGSQGNLIF	TRAV25	TRAJ42	CASSIRSTGELFF	TRBV19	TRBJ2-2	10k_BEAM-T_Human_A0201_CMV_Flu_Covid_spikein_5pv2,HN_P34	2	6	BEAM-T,Solid tumor	SRR3233987,SRR7219411,SRR1777793,SRR3233985,SRR5676623,SRR6380554,SRR3658973,SRR5676661,SRR6442308,SRR4449813,SRR5513426,SRR7004363,SRR4084209,SRR5513363,SRR5676625,SRR7993516,SRR1777779,SRR11802800,SRR4450962,SRR6380552,SRR4084234,SRR4084232,SRR4450956,SRR3233982,SRR7219415,SRR3233980,SRR4084235,SRR5676634,SRR4102109,SRR4450964,SRR4449755,SRR6442305,SRR4102111,SRR4450960,SRR1777789,SRR4084228,SR…
CAANYGGSQGNLIF	TRAV25	TRAJ42	CASSMRSTDTQYF	TRBV19	TRBJ2-3	10k_BEAM-T_Human_A0201_CMV_Flu_Covid_spikein_5pv2,irAE_63	2	8	BEAM-T,Inflammation	SRR5513413,SRR1777766,SRR3234010,SRR4449755,SRR4450964,SRR4450952,SRR6380553,SRR2678160,SRR4102107,SRR3233987,SRR4102097,SRR5513363,SRR4450962,SRR4084232,SRR7219411,SRR7219415,SRR4449749,SRR4449811,SRR7004406,SRR4102106,SRR4450957,SRR4084235,SRR4450949,SRR5676645,SRR1777794,SRR060697,SRR7004366,SRR4450958,SRR6380536,SRR4102098,SRR4450959,SRR7219394,SRR7219417,SRR1777779,SRR6380552,SRR4084228,SRR5…
CAAPGAGSYQLTF	TRAV36DV7	TRAJ28	CASSFWRATNEKLFF	TRBV28	TRBJ1-4	GC02,OVA1	2	31	Solid tumor
CAAPGAGSYQLTF	TRAV36DV7	TRAJ28	CASSFWSATNEKLFF	TRBV28	TRBJ1-4	C-10,F008	2	2	COVID-19,Fraility
CAAPGAGSYQLTF	TRAV36DV7	TRAJ28	CASSLWSATNEKLFF	TRBV28	TRBJ1-4	PT8,S135	2	40	Leukemia,Solid tumor	SRR4450964,SRR7004358,SRR3233977
CAAPGNDYKLSF	TRAV13-1	TRAJ20	CASSYWDRDAEQYF	TRBV6-6	TRBJ2-7	AR50,MDA1_T07	2	5	Inflammation,Solid tumor
CAAPPYGQNFVF	TRAV13-1	TRAJ26	CASMGQFNQPQHF	TRBV19	TRBJ1-5	COVID_19_PBMC_BAL_donor_3,COV_010	2	6	COVID-19	SRR7004407
CAAPRLPTF	TRAV23DV6	TRAJ6	CASSPSTGTYNSPLHF	TRBV6-1	TRBJ1-6	19LN0198,20LN0243	2	2	Leukemia
CAAPVAGYALNF	TRAV29DV5	TRAJ41	CASSLDSSGNTIYF	TRBV7-4	TRBJ1-3	BC10,p3_mild	2	10	COVID-19,Solid tumor
CAAQDSNYQLIW	TRAV1-2	TRAJ33	CSARVGLAGDYNEQFF	TRBV20-1	TRBJ2-1	HCA_F_Imm13086136,HCA_F_Imm13086137	2	5	Healthy	SRR7993521
CAAQGGSEKLVF	TRAV29DV5	TRAJ57	CASSTGQEQYF	TRBV5-1	TRBJ2-7	AR20,HD3	2	3	Healthy,Inflammation	SRR3181009,SRR7961495,SRR3233997,SRR2905663,SRR4084226,SRR6380533,SRR6380534,SRR4084221,SRR1956792
CAARAAYSGAGSYQLTF	TRAV29DV5	TRAJ28	CASSLRANTEAFF	TRBV7-2	TRBJ1-1	AS01,UPN19	2	2	Autoimmune disease,Leukemia	SRR4450965,SRR7993442,SRR3696563,SRR3696564,SRR1956794,SRR1777764,SRR7412212,SRR1777804,SRR7412234,SRR5676628,SRR3696565,SRR4450958,SRR1956783,SRR1777800,SRR1777793,SRR3696574,SRR1777768,SRR7004366,SRR1777784,SRR1777776,SRR7219405,SRR5742654,SRR3233942,SRR1956788,SRR3696572,SRR3233992,SRR1777801,SRR1777792,SRR4084230,SRR1956786,SRR1777789,SRR1777795,SRR5676621,SRR1777781,SRR3696588,SRR1777773,SRR…
CAARDTGRRALTF	TRAV13-1	TRAJ5	CASSLSRTNEKLFF	TRBV11-1	TRBJ1-4	COV_002,J10888	2	2	COVID-19	SRR060697
CAARDYNTDKLIF	TRAV23DV6	TRAJ34	CASREGRSTDTQYF	TRBV5-1	TRBJ2-3	AR50,p6_severe	2	2	COVID-19,Inflammation	SRR060720,SRR1777774,SRR1777795,SRR1777776,SRR1777773,SRR060718,SRR060721,SRR1777802
CAAREYSGGGADGLTF	TRAV29DV5	TRAJ45	CASSPRLGGTDTQYF	TRBV5-1	TRBJ2-3	19LN0198,20LN0243	2	2	Leukemia	SRR1956784,SRR1956787
CAARGAQKLVF	TRAV29DV5	TRAJ54	CASSLGQDIYEQYF	TRBV5-1	TRBJ2-7	MSK1263,PrA1801	2	2	Autoimmune disease,Solid tumor	SRR1777781,SRR060714,SRR060706,SRR060707,SRR7412232,SRR7993519,SRR7993504,SRR3233997,SRR1777770,SRR091632,SRR060709,SRR060715,SRR1956784,SRR065670
CAARGGGNKLTF	TRAV13-1	TRAJ10	CASSQVGENGYTF	TRBV4-2	TRBJ1-2	C16,C21	2	4	Healthy	SRR1777777,SRR1777798
CAARGNYGQNFVF	TRAV29DV5	TRAJ26	CASSVWVDTQYF	TRBV6-1	TRBJ2-3	19LN0198,20LN0243	2	2	Leukemia
CAARGRGSTLGRLYF	TRAV23DV6	TRAJ18	CASSQDLVREQYF	TRBV3-1	TRBJ2-7	COV_012,GC02	2	2	COVID-19,Solid tumor	SRR3233987,SRR1777796
CAARGYSTLTF	TRAV13-1	TRAJ11	CASSLGSREQYF	TRBV11-3	TRBJ2-7	AS02,NPC_SC_1805	2	2	Autoimmune disease,Solid tumor	SRR4449749,SRR3234010,SRR1956783,SRR1777779,SRR1777781,SRR1956785
CAARIGAGSYQLTF	TRAV29DV5	TRAJ28	CASSLGTNSYEQYF	TRBV5-5	TRBJ2-7	COVID_19_PBMC_BAL_donor_7,J21854	2	2	COVID-19	SRR7993463,SRR4449813,SRR1777790,SRR4102111,SRR1777777,SRR4102099,SRR4102105,SRR7219415
CAARLNNARLMF	TRAV29DV5	TRAJ31	CSVEDGLNTEAFF	TRBV29-1	TRBJ1-1	COV_019,NivoExposed	2	2	COVID-19,Solid tumor	SRR1777774,SRR060694,SRR5664230,SRR4451086,SRR7004363,SRR1956784,SRR060693,SRR1777787,SRR5676626,SRR4450955,SRR060692,SRR7961492,SRR060722,SRR2678160,SRR1777791,SRR1956795,SRR7412232,SRR1777769,SRR1777768,SRR1777776,SRR1956783,SRR1956786,SRR1777786,SRR060696,SRR1777789,SRR1777798,SRR1777784,SRR060691,SRR7993496,SRR7219406,SRR1777766,SRR060695,SRR1956787,SRR7412218,SRR7993524,SRR6442312,SRR1777799…
CAARNTGNQFYF	TRAV29DV5	TRAJ49	CATSRDTLAGASTDTQYF	TRBV15	TRBJ2-3	He_2020,OH14	2	37	Aging,Healthy
CAARPSNARLMF	TRAV29DV5	TRAJ31	CASSLEYGTAPYEQYF	TRBV7-9	TRBJ2-7	108050201657263	2	15	COVID-19
CAARRGAQKLVF	TRAV23DV6	TRAJ54	CASSVGRGTDTQYF	TRBV9	TRBJ2-3	COV_002,J10887	2	9	COVID-19	SRR1777803,SRR1777795,SRR7004364,SRR4449749,SRR4449813,SRR4450247,SRR060693,SRR060694,SRR7412214,SRR1777764,SRR7993506,SRR1777775,SRR7993517,SRR060692,SRR7993439,SRR4450951,SRR1777797,SRR1777765,SRR7993494,SRR060696,SRR4450964,SRR4450955,SRR1777774,SRR1777776,SRR4450961,SRR4451086,SRR1777766,SRR1956783,SRR1777772,SRR4450949,SRR4450959,SRR7219417,SRR060691,SRR4449811,SRR5676621,SRR7219436,SRR72194…
CAARRNQGGKLIF	TRAV23DV6	TRAJ23	CASSPGGSTNEKLFF	TRBV5-1	TRBJ1-4	UPN10,UT2	2	2	Leukemia,Solid tumor	SRR7993509,SRR7412234,SRR7993507,SRR3696572,SRR1777791,SRR1956795,SRR7961492,SRR7961490,SRR4084224,SRR4084223,SRR4449755,SRR1777776,SRR1777785,SRR4449749,SRR1777789,SRR1777795,SRR1777771,SRR1777798,SRR4084225,SRR1777770,SRR5676649
CAARRSSGDKLTF	TRAV23DV6	TRAJ46	CASSRQVHEQYF	TRBV2	TRBJ2-7	CPIc_C6,UPN12	2	2	Inflammation,Leukemia	SRR1777785
CAARSGGSYIPTF	TRAV29DV5	TRAJ6	CASSQDGRGGSNQPQHF	TRBV4-2	TRBJ1-5	MSK1263,PrA1801	2	4	Autoimmune disease,Solid tumor
CAARTNAGKSTF	TRAV13-1	TRAJ27	CAISDDLGYTF	TRBV10-3	TRBJ1-2	BC10,UPN24	2	2	Leukemia,Solid tumor	SRR7993503,SRR1777797
CAARYGNNRLAF	TRAV13-1	TRAJ7	CASSEGTGLYGYTF	TRBV6-1	TRBJ1-2	PrA1801,PrABX254_ST	2	2	Autoimmune disease	SRR4084230,SRR4084224,SRR1777773,SRR1777801,SRR8516949,SRR4084217,SRR3696549,SRR4084216,SRR4084212,SRR4084231,SRR8516957,SRR4084209,SRR1777781,SRR4084226,SRR1956796,SRR1777777,SRR3233982,SRR1777788,SRR4084223,SRR7004365,SRR4084211,SRR4084236,SRR1777792,SRR4084218,SRR8516960,SRR4084221,SRR4084215,SRR4084232,SRR8516980,SRR4084228,SRR4084220,SRR4084222,ERR4311063,SRR8516954,SRR3696561
CAASAGFGNEKLTF	TRAV29DV5	TRAJ48	CASSGDTEAFF	TRBV7-9	TRBJ1-1	2247114_JCC392_SJTRC_InfVaxBT_1_Rxn4,2247116_JCC392_SJTRC_InfVaxBT_3_Rxn6	2	12	COVID-19	SRR1777800,SRR1777764,SRR060726,SRR1777781,SRR065670,SRR4450247,SRR7004363,SRR7004366,SRR4449749,SRR1777771,SRR1956796,SRR7219394,SRR5676658,SRR4450956,SRR4451086,SRR1777766,SRR1956789,SRR4449810,SRR7219417,SRR1956794,SRR1777787,SRR1777765
CAASAGGTASKLTF	TRAV29DV5	TRAJ44	CASSPEAAPNYGYTF	TRBV18	TRBJ1-2	COV_002,J14205	2	2	COVID-19
CAASAGGTSYGKLTF	TRAV13-1	TRAJ52	CASSQYRGGELFF	TRBV3-1	TRBJ2-2	N7001,p5_severe	2	2	COVID-19,Solid tumor	SRR1777776,SRR060724,SRR060723,SRR1777779,SRR1777766
CAASAGLQGAQKLVF	TRAV29DV5	TRAJ54	CASSRGYEQYF	TRBV28	TRBJ2-7	COVID_19_PBMC_BAL_donor_6,N5TEST	2	2	COVID-19,Solid tumor	SRR5659132,SRR1777793,SRR7993519,SRR6442318,SRR6442316,SRR7993465,SRR3696592,SRR4450958,SRR6442289,SRR1777781,SRR3233947,SRR1777788,SRR1777798,SRR6442317,SRR3233977,SRR6442312,SRR3181009,SRR7219416,SRR6442325,SRR1777784,SRR4451086,SRR7993494,SRR1777774,SRR4449749,SRR6380555,SRR1777765,SRR7993500,SRR1777803,SRR1777797,SRR7993449,SRR7993445,SRR4450246,SRR7219406,SRR6380541,SRR1777772,SRR4449755,SRR…
CAASAGQGGSEKLVF	TRAV29DV5	TRAJ57	CASSLGGNIYEQYF	TRBV5-4	TRBJ2-7	COVID_19_PBMC_BAL_donor_5,MSK1302	2	2	COVID-19,Solid tumor	SRR5676638,SRR5676665
CAASAGTASKLTF	TRAV29DV5	TRAJ44	CSARTGTGPTGYTF	TRBV20-1	TRBJ1-2	20LN0243,F013	2	2	Healthy,Leukemia	SRR7219436,SRR1777764
CAASAGTNAGKSTF	TRAV29DV5	TRAJ27	CASSESGHRNQPQHF	TRBV10-2	TRBJ1-5	1_Ki0100020_CMVpos,UPN4	2	2	Infection,Leukemia	SRR1956790,SRR1777787,SRR3696560,SRR1777788,SRR1777774,SRR1777797,SRR1777778,SRR1777775,SRR1777802,SRR5742644,SRR4084233,SRR1777800,SRR3696577,SRR7993475,SRR1777801,SRR4084234,SRR1777798,SRR1777793,SRR5742646,SRR1777770,SRR1777803,SRR1777785,SRR1956783,SRR7412212,SRR1777804,SRR1777794
CAASAINYGGSQGNLIF	TRAV29DV5	TRAJ42	CASSLGTYEQYF	TRBV5-4	TRBJ2-7	CPIc_C2,TIL4081	2	2	Inflammation,Solid tumor	SRR6380543,SRR6442323,ERR4311078,SRR6442325,SRR3233942,SRR3233972,SRR4450965,SRR4450951,SRR6442320,SRR6442322,SRR6442288,SRR1777796,SRR6442316,ERR4311049,SRR5664212,SRR4084227,SRR6442321,SRR060692,SRR6380554,SRR5676625,SRR7219407,SRR1956790,SRR060727,SRR7412219,SRR4449813,SRR3181009,SRR6442310,SRR4450964,SRR7219417,SRR4450956,SRR6442294,SRR4451086,SRR6442314,SRR6442319,SRR4450953,SRR4449811,SRR17…
CAASANDYKLSF	TRAV29DV5	TRAJ20	CASSQGRHTDTQYF	TRBV14	TRBJ2-3	COV_019,PEM12	2	3	COVID-19,Solid tumor	SRR4450952,SRR4450949,SRR4450956,SRR7412238,ERR4311074,SRR7993524,SRR1777785,SRR1777794,SRR1777792,SRR4450957,SRR1777772,SRR1777767,SRR4450953,SRR1777770,ERR4311063,SRR7993523,SRR7993522,SRR4450954
CAASANTGNQFYF	TRAV29DV5	TRAJ49	CASSPTGGYEKLFF	TRBV3-1	TRBJ1-4	F50,F67	2	2	Healthy	SRR5742654
CAASAQETSGSRLTF	TRAV29DV5	TRAJ58	CASSQQGDEQFF	TRBV4-2	TRBJ2-1	107677,CPIc_C7	2	4	COVID-19,Inflammation	SRR4450958
CAASAQGAQKLVF	TRAV29DV5	TRAJ54	CASRTQETQYF	TRBV6-6	TRBJ2-5	AR44,C17	2	2	Healthy,Inflammation	SRR4449749,SRR5676638,SRR1777789,SRR7004363,SRR4450954,SRR1777771,SRR1777775,SRR060697,SRR4450961,SRR1777772,SRR4084227,SRR7004366,SRR7993441
CAASAQGSQGNLIF	TRAV29DV5	TRAJ42	CASSSGQGMDTQYF	TRBV5-1	TRBJ2-3	S134,irAE_40	2	2	Inflammation,Solid tumor	SRR1777767,SRR4451086,SRR1777772
CAASAREYGNKLVF	TRAV29DV5	TRAJ47	CASSLAGPENNSPLHF	TRBV5-1	TRBJ1-6	COV_028,p7_HD	2	2	COVID-19,Healthy	ERR4311075,ERR4311061,SRR7993488,SRR11802796,SRR1777771,SRR11802800,SRR11802795,SRR5664221,SRR1956789,SRR1777790,SRR11802799,SRR1956793,SRR7412238,SRR1777775
CAASARGSNYKLTF	TRAV29DV5	TRAJ53	CASTDPGSTDTQYF	TRBV19	TRBJ2-3	101520_Okada_A,HC1	2	2	Healthy,Solid tumor	SRR3233952
CAASARGSQGNLIF	TRAV29DV5	TRAJ42	CASSIRGDQPQHF	TRBV7-2	TRBJ1-5	C16,C21	2	3	Healthy	SRR1777794,SRR1777787,SRR11802799,SRR7993464,SRR1956786,SRR1777789,SRR1777790,SRR7219437,SRR11802800,SRR1777766,SRR1777774,SRR1956783,SRR7219411,SRR1777799,SRR4450961,SRR1777764,SRR7004363,SRR4450246,SRR4450965,SRR1777784,SRR4450959,SRR4450962,SRR4450963,SRR1956788
CAASARNAGNMLTF	TRAV29DV5	TRAJ39	CASSLGPRDYGYTF	TRBV7-4	TRBJ1-2	HD4,PEM9	2	2	Healthy,Solid tumor
CAASARNNARLMF	TRAV29DV5	TRAJ31	CASSPYNEQFF	TRBV2	TRBJ2-1	PEM10,PrA1505	2	2	Autoimmune disease,Solid tumor	SRR4449811,SRR6380550,SRR7993437,SRR7219436,SRR3696591,SRR3696552,SRR7961490,SRR4450951,SRR7961486,SRR7993467,SRR7993516,SRR1777792,SRR060695,SRR7961487,SRR060696,SRR7412214,SRR7961493,SRR1777796,SRR3234012,SRR060693,SRR1777789,SRR1777785,SRR6998308,SRR1777800,SRR7993521,SRR1956787,SRR7961475,SRR7993469,SRR5659130,SRR7961474,SRR2678160,SRR4084217,SRR7961492,SRR5659134,SRR5676658,SRR5664224,SRR799…
CAASARNTGNQFYF	TRAV29DV5	TRAJ49	CASSEERGAGDTQYF	TRBV2	TRBJ2-3	GU0700,ccRCC_2	2	13	Solid tumor	SRR1777774,SRR1777803,SRR1777788,SRR1777795
CAASARRGAQKLVF	TRAV29DV5	TRAJ54	CASSRGGDTQYF	TRBV12-3	TRBJ2-3	22LN0417,PBMC_A_HD2	2	2	Healthy,Leukemia	SRR1777778,SRR1777803,SRR1777773,SRR1777788,SRR1777774,SRR1777794,SRR4450953,SRR7004363,SRR6442295,ERR4311094,SRR4450954,SRR6442296,SRR1777795,SRR1777775,SRR6380561,ERR4311095,SRR065669,SRR6442294,SRR1956794,SRR1777768,SRR1777776,SRR1956787,SRR5659134,SRR1956783,SRR4451064,SRR091631,SRR7993469
CAASARSGGSNYKLTF	TRAV29DV5	TRAJ53	CASSFPGSPLHF	TRBV6-5	TRBJ1-6	6_ki0100110_CMVneg,COV_009	2	2	COVID-19,Infection	ERR4311043,SRR1777776
CAASASGAGSYQLTF	TRAV29DV5	TRAJ28	CASSLVGRGQETQYF	TRBV5-6	TRBJ2-5	HD3,su006	2	2	Healthy,Solid tumor	SRR1777779,SRR7993524,SRR4450959,SRR1956794,SRR1956784,SRR1777767,SRR6380552,SRR1777796,SRR4450958,SRR1956787,SRR3696580,SRR3696588,SRR3696572,SRR8296380,SRR1777795,SRR5664212,SRR1777775,SRR4451064,SRR1956788,SRR7993508,SRR7993504,SRR7219416,SRR3696579,SRR1956792,SRR7004366,SRR7412212,SRR7993515,SRR5664250,SRR5664228,SRR1777765,SRR1777772,SRR3696568,SRR4450961,SRR1956793,SRR7004407,SRR5659134,SRR…
CAASATGAGSYQLTF	TRAV29DV5	TRAJ28	CASSLAGRGQETQYF	TRBV5-6	TRBJ2-5	MSK1302,su012	2	9	Solid tumor	SRR3696580,SRR5664230,SRR7961490,SRR1777804,SRR7993518,SRR7219437,SRR5664228,SRR1777776,SRR1956796,SRR1777772,SRR1777777,SRR3696581,SRR7993515,SRR6442312,SRR3696579,SRR1956790,SRR7412237,SRR4451064,SRR7412218,SRR4102112,SRR1956787,SRR1956793,SRR1777796,SRR8181397,SRR1777793,SRR4451065
CAASATNFGNEKLTF	TRAV29DV5	TRAJ48	CASSGTGGAETQYF	TRBV2	TRBJ2-5	C-32,MM_PT15	2	3	COVID-19,Myeloma	SRR1777800,SRR7004364
CAASATSGTYKYIF	TRAV29DV5	TRAJ40	CASSLDGQGPLYGYTF	TRBV11-1	TRBJ1-2	2010113865,GSE222448_patient5	2	12	Healthy,Solid tumor
CAASATYKYIF	TRAV29DV5	TRAJ40	CASSPDRGGNQPQHF	TRBV18	TRBJ1-5	C16,MQpool	2	3	Healthy,Solid tumor	ERR4311079,SRR7993524,SRR1777770,SRR1777788,SRR2905699,SRR7961474,SRR5676658,SRR7993469,SRR7961475,SRR1777772,SRR3696562,ERR4311097,SRR5742632,SRR7993446,SRR1777796,SRR3696560,SRR1777793,SRR7993445,SRR1777798,SRR7993467,SRR7993471,SRR7993470,SRR1777779,SRR3233947,SRR1956783,SRR7961493,SRR8296380,SRR1777792,ERR4311099,SRR4102105,SRR5676628,SRR3696591,SRR3696558,SRR2905675,ERR4311085,SRR3696590,SRR…
CAASAVGGTSYGKLTF	TRAV29DV5	TRAJ52	CASSQDTGGRQPQHF	TRBV3-1	TRBJ1-5	COV_025,PrA1607	2	12	Autoimmune disease,COVID-19	SRR1956788,SRR7993525
CAASAYSSGSARQLTF	TRAV29DV5	TRAJ22	CASSYLGGAVTGELFF	TRBV5-6	TRBJ2-2	19LN0198,20LN0243	2	2	Leukemia
CAASDDKIIF	TRAV13-1	TRAJ30	CASSLTSGSSNEQFF	TRBV7-6	TRBJ2-1	C-39,NPC_SC_1808	2	4	COVID-19,Solid tumor	SRR6380533,SRR6380534,SRR4102095,SRR1777775,SRR1777781,SRR1777770,SRR4102101,SRR7412214,SRR1777801,SRR4102107
CAASDRNQGGKLIF	TRAV29DV5	TRAJ23	CASSPGQIQETQYF	TRBV18	TRBJ2-5	C910,PT7	2	2	Infection,Leukemia	SRR7993443,SRR060699,SRR3233952,SRR7219417,SRR3233942,SRR091631,SRR1777772,SRR11802796,SRR1777775,SRR1777787,SRR1777803,SRR1777769,SRR4449817,SRR1777771,SRR7004363,SRR7004366,SRR060704,SRR1777764,SRR1777776,SRR7004365,SRR060702,SRR060701,SRR060700,SRR5676628
CAASDSGGSNYKLTF	TRAV29DV5	TRAJ53	CASSPSTGTEAFF	TRBV5-6	TRBJ1-1	PEM9,UPN4	2	17	Leukemia,Solid tumor	SRR7961486,SRR1777771,SRR7961489,SRR1777774,SRR1777801,SRR1777768,SRR1777797,SRR1777769,SRR1777784,SRR1777799,SRR7993493,SRR7961475,SRR7961487,SRR7961474,SRR3696566,SRR1777775,SRR1777785,SRR1777781,SRR1777798,SRR7993470,SRR7961492,SRR7961490,SRR1777791,SRR1777778,SRR7961493,SRR1777770,SRR1956789,SRR1777772,SRR1777767,SRR7961488,SRR1777787,SRR1777792,SRR1777786,SRR7993471,SRR7961495
CAASDTGGTSYGKLTF	TRAV13-1	TRAJ52	CASSSLTDTQYF	TRBV27	TRBJ2-3	AR50,B_ALL_p3	2	3	Inflammation,Leukemia	SRR4450247,SRR6380540,SRR1777779,SRR1777784,SRR6442318,SRR5664233,SRR2905660,SRR7219411,SRR1956796,SRR1777781,SRR3233952,SRR1777795,SRR5659136,SRR6442317,SRR1777803,SRR7412231,SRR1956787,SRR4449749,SRR4450963,SRR7412234,SRR3233977,SRR1777770,SRR1777774,SRR1777765,SRR6442325,SRR1777775,SRR5664244,SRR1777787,SRR7219407,SRR6442312,SRR5676626,SRR5659144,SRR5664235,SRR7993435,SRR4450956,SRR1777789,SRR…
CAASDYGGSQGNLIF	TRAV29DV5	TRAJ42	CASSPPGGGNTEAFF	TRBV5-4	TRBJ1-1	D492,su005	2	7	Healthy,Solid tumor	SRR4084225
CAASEGLTGGGNKLTF	TRAV29DV5	TRAJ10	CASSVRGGGTDTQYF	TRBV9	TRBJ2-3	C16,N7002	2	2	Healthy,Solid tumor	SRR1777775,SRR4450963,SRR4450955,SRR1777779,SRR7993518,SRR3233982,SRR1777764,SRR7961493,SRR7961492,SRR7993500,SRR1777772,SRR7961488,SRR7993522,SRR4450951,SRR1777769,SRR7993517,SRR7961474,SRR7961490,SRR1956788,SRR4449813,SRR1777800
CAASEGSQGNLIF	TRAV29DV5	TRAJ42	CASSSGQGLETQYF	TRBV5-1	TRBJ2-5	BC09,S134	2	3	Solid tumor	SRR1777801,SRR11802799,SRR7961492,SRR6442302,SRR1956794,SRR1777800,SRR1777775,SRR7004364,SRR7004366,SRR1777771,SRR1777786,SRR11802796,SRR1777791,SRR6442314,SRR1777804,SRR7961475,SRR7961486,SRR3233942,SRR3696553,SRR7961490,SRR7961487,SRR4450963,SRR1777766,SRR1777773,SRR1777772,SRR1777764,SRR11802800,SRR1777789,SRR4450960,SRR3696556,SRR1956784,SRR1777778,SRR7961493,SRR1777785,SRR7004363,ERR4311077,…
CAASEGSSNTGKLIF	TRAV13-1	TRAJ37	CASSPSGGNQPQHF	TRBV7-2	TRBJ1-5	MM_PT2,S159	2	2	Myeloma,Solid tumor	SRR1777802,SRR7219416,SRR4449813,SRR1956786,SRR4451065,SRR5664212,SRR5676665,SRR1956793,SRR7993504,SRR1956791,SRR1777768,SRR7004359,SRR7412219,SRR7993520,SRR7993447,SRR1956783,SRR7219437,SRR7412237,SRR5676638,SRR1956787,SRR4450246,SRR1777772,SRR1956788,SRR1956796,SRR8181394,SRR1777786,SRR1777777,SRR8181397,SRR7219411,SRR1777787,SRR3233997,SRR1777779,SRR1956790,SRR1777796,SRR1777774,SRR5676621,SRR…
CAASENFGNEKLTF	TRAV29DV5	TRAJ48	CSVEWTSGTQYF	TRBV29-1	TRBJ2-5	19LN0198,20LN0243	2	2	Leukemia	SRR1777801
CAASENSGNTPLVF	TRAV29DV5	TRAJ29	CASRKGGGIQPQHF	TRBV6-2	TRBJ1-5	CX1,N7001	2	3	Healthy,Solid tumor
CAASERNFGNEKLTF	TRAV29DV5	TRAJ48	CASSPQETQYF	TRBV18	TRBJ2-5	C910,PT_3	2	2	Infection,Solid tumor	SRR11802795,SRR5659136,SRR4084213,SRR7993483,SRR4084229,SRR1956789,ERR4311047,SRR7993488,SRR060706,SRR7993450,SRR7993496,SRR1777778,SRR7993524,ERR4311039,SRR4102095,SRR4450964,SRR060711,SRR4102111,SRR6380555,SRR1777794,SRR7412238,SRR6380542,SRR4449755,SRR4084227,SRR1777775,SRR1777789,ERR4311097,SRR4450949,SRR7412241,SRR1956791,SRR4450961,SRR11802796,SRR3234010,SRR1777776,SRR3233947,SRR6442320,SRR…
CAASETSYDKVIF	TRAV13-1	TRAJ50	CASSLTGAGDQPQHF	TRBV7-9	TRBJ1-5	6_ki0100110_CMVneg,AS01	2	6	Autoimmune disease,Infection	SRR7412232,SRR7993479,SRR7993494,SRR7993463,SRR7993513,SRR1777798,SRR1956796
CAASETSYDKVIF	TRAV13-1	TRAJ50	CASSPTEGGNQPQHF	TRBV7-9	TRBJ1-5	2169462_SJTRC_InfVax_3,AS01	2	135	Autoimmune disease,COVID-19	SRR5664224,SRR5664246,SRR7412217
CAASETSYDKVIF	TRAV13-1	TRAJ50	CASSPTGAGNQPQHF	TRBV7-9	TRBJ1-5	20LN0249,PEM15	2	11	Leukemia,Solid tumor	SRR1956789,SRR7412232,SRR7993517,SRR7993433,SRR1777798,SRR7412215,SRR1777779,SRR5664237,SRR7412236,SRR1777787,SRR7412214,SRR1777788,SRR1777793,SRR1956795,SRR4450962,SRR1777777,SRR1956788,SRR4450247
CAASETSYDKVIF	TRAV13-1	TRAJ50	CASSPTGSGDQPQHF	TRBV7-9	TRBJ1-5	HUP217,irAE_63	2	27	Healthy,Inflammation	SRR7993520
CAASEVGGSNYKLTF	TRAV29DV5	TRAJ53	CASSLSRGTEAFF	TRBV5-1	TRBJ1-1	C-17,H-8	2	2	COVID-19,Healthy	SRR4450949,SRR7961475,SRR1777801,SRR4450961,SRR4449749,SRR1777788,SRR7993507,SRR060719,SRR7219436,SRR7961487,SRR065669,SRR7004364,SRR1777789,SRR7993506,SRR7412234,SRR1956793,SRR1956784,SRR1777779,SRR7961493,SRR7004366,SRR7993493,SRR3696563,SRR4450958,SRR1777772,SRR4449817,SRR1777771,SRR1956783,SRR1777776,SRR1777775,SRR5676638
CAASEYSGAGSYQLTF	TRAV29DV5	TRAJ28	CASSFSGTDTQYF	TRBV5-1	TRBJ2-3	C-6,irAE_65	2	2	COVID-19,Inflammation	SRR7961486,SRR1777774,SRR1777795,SRR1777776,SRR1777804,SRR7412241,SRR060716,SRR4450957,SRR7961493,SRR4449749,SRR4450955,SRR7219406,SRR4450246,SRR4450951,SRR11802795,SRR5664248,SRR7412232,SRR7993499,SRR7993530,SRR1777772,SRR7412239,SRR1956783,SRR1956789,SRR4450958,SRR7961489,SRR4450953,SRR1777801,SRR7993450,SRR4451085,SRR3696549,SRR4449755,SRR4450247,SRR1777775,SRR060724,SRR3233982,SRR4451086,SRR1…
CAASFGNEKLTF	TRAV13-1	TRAJ48	CSARDFDRGGTEAFF	TRBV20-1	TRBJ1-1	NPC_SC_1811,su012	2	2	Solid tumor	SRR1777802,SRR4451065,SRR4084222,SRR4084210,SRR1777767,SRR1777765,SRR8181397,SRR1956793
CAASFIIQGAQKLVF	TRAV29DV5	TRAJ54	CASSYSESNQPQHF	TRBV6-6	TRBJ1-5	J10886,J15893	2	9	COVID-19	SRR3233977,SRR4449749,SRR1777800,SRR1777781,ERR4311094,SRR1777764,SRR1956791,SRR7993475,SRR1777804,SRR1956785,SRR7004365,SRR1777772
CAASGADSSYKLIF	TRAV23DV6	TRAJ12	CSARSYNEQFF	TRBV20-1	TRBJ2-1	B231260,BMMNC_5pv2	2	2	BEAM-T,Solid tumor	SRR7993516,SRR060722,SRR060714,SRR5676647,SRR7219437,SRR1777799,SRR060718,SRR5664235,SRR1777779,SRR7412240,SRR7412214,SRR7993501,SRR1956783,SRR7412233,SRR4450955,SRR4449808,SRR1777804,SRR1777788,SRR3233952,SRR1777776,SRR1777772,SRR1777771,SRR4450951,SRR7412231,SRR1956795,SRR1777765,SRR7993482,SRR060703,SRR1956794,SRR1777794,SRR7412232,SRR7993524,SRR4450958,SRR7219417,SRR3233942,SRR5659130,SRR0607…
CAASGAGGFKTIF	TRAV13-1	TRAJ9	CASSYGTVWDQPQHF	TRBV5-6	TRBJ1-5	HCA_F_Imm13086136,HCA_F_Imm13086137	2	3	Healthy
CAASGAGGGADGLTF	TRAV29DV5	TRAJ45	CASSLSTAYGYTF	TRBV28	TRBJ1-2	GSE222448_patient10,PEM17	2	2	Solid tumor	SRR1777778,SRR3696553,SRR1777795,SRR4102112,SRR060707,SRR1777792,SRR060706,SRR3658977,SRR4084224,SRR7412233,SRR3696574
CAASGASGGSYIPTF	TRAV13-1	TRAJ6	CASSLWTGDNEQFF	TRBV27	TRBJ2-1	BC10,HSSS_180	2	12	Inflammation,Solid tumor	SRR7993486,SRR1956791,SRR4449755,SRR4450958,SRR1777803
CAASGATNKLIF	TRAV23DV6	TRAJ32	CASSLDAYEQYF	TRBV5-1	TRBJ2-7	J10624,J11689	2	3	COVID-19	SRR4450949,SRR4449817,SRR7004408,SRR1956793,SRR4449749,SRR2678160,SRR1777793,SRR1777798,SRR1777803,SRR1777770,SRR7412232,ERR4311077,SRR1777786,SRR1777785,SRR4450962,SRR1777781,SRR4450954,SRR060721,SRR3696593,SRR1956791,SRR060694,SRR7993441,SRR060707,SRR5676638,SRR7219407,SRR7993477,SRR7004407,SRR7219400,SRR065669,SRR1956786,SRR1777779,SRR6442321,SRR7961486,SRR4084225,SRR1777774,SRR4450961,SRR5676…
CAASGDFGNEKLTF	TRAV29DV5	TRAJ48	CATSRGVGQPQHF	TRBV15	TRBJ1-5	C16,GSE222448_patient5	2	4	Healthy,Solid tumor	SRR060725,SRR7004407,ERR4311061,SRR060703,SRR060710,SRR060699,SRR060702,SRR8181395,SRR1777788,SRR1777798,SRR7993531,SRR060719,SRR7219416,SRR060704,SRR3696592,SRR060711,SRR11802796,SRR065670,SRR060705,SRR060722,SRR1956788,SRR6380552,SRR7004364,SRR7004406,SRR060726,SRR3500424,SRR060701,SRR11802795,SRR060708,SRR060720,SRR7004363,SRR7993471,SRR060712,SRR060700,SRR060718,SRR060709,SRR5676625,SRR060721…
CAASGEGQNFVF	TRAV29DV5	TRAJ26	CASSQDQGSNEKLFF	TRBV4-2	TRBJ1-4	19LN0198,20LN0243	2	8	Leukemia	SRR1777772,SRR1777804,SRR3696563
CAASGGATNKLIF	TRAV13-1	TRAJ32	CASSLVDTGELFF	TRBV7-4	TRBJ2-2	COV_011,N7001	2	4	COVID-19,Solid tumor
CAASGGDNFNKFYF	TRAV23DV6	TRAJ21	CASSSGQGSTDTQYF	TRBV5-1	TRBJ2-3	C-4,COV_009	2	2	COVID-19	SRR8516972,SRR4084213,SRR1777781,SRR4450959,SRR7961474,SRR1777771,SRR1777799,SRR4084214,SRR1777796,SRR1777797,SRR1956796,SRR1777777,SRR1777803,SRR4450951,SRR7961493,SRR4084210,SRR4084215,SRR1777768,SRR7961490,SRR4084218,SRR5676626,SRR1956787,SRR1777770,SRR7993431,SRR8516976,SRR4451064,SRR4450954,SRR1777794,SRR4450963,SRR1777772,SRR1777775,SRR4084221,SRR5664224,SRR4449817,SRR4449810,SRR4084219,SRR…
CAASGGGGSQGNLIF	TRAV29DV5	TRAJ42	CASSIRSSYEQYF	TRBV19	TRBJ2-7	HHU20180816,PBMC_P6	2	2	Healthy,Inflammation	SRR7219415,SRR4102098,SRR060695,SRR5664226,SRR7004407,SRR7522736,SRR4084229,SRR060691,SRR4450949,ERR4311073,SRR060694,SRR5664212,SRR7993495,SRR4084222,SRR4449750,SRR4102111,SRR5676640,SRR1777795,SRR5513465,SRR060712,SRR3658972,SRR6380536,SRR3233955,SRR5516038,SRR3658977,ERR4311051,SRR4450960,SRR6442320,SRR1777778,SRR2905711,SRR4102096,SRR7993461,SRR060690,SRR4450953,SRR4102108,SRR1777786,SRR56642…
CAASGGGGSTLGRLYF	TRAV29DV5	TRAJ18	CASRRGDEKLFF	TRBV12-3	TRBJ1-4	BMMNC_5pv2,U35	2	3	BEAM-T,Inflammation	SRR6442317,SRR6442316,SRR6442325,SRR4450962,SRR6442318,SRR1777778,SRR7004407
CAASGGGNKLVF	TRAV29DV5	TRAJ47	CASSQSDEQYF	TRBV2	TRBJ2-7	C-38,PT_8	2	3	COVID-19,Solid tumor	SRR4084214,SRR7004364,SRR1777798,SRR7004408,SRR7004366,SRR3233977,SRR7993475
CAASGGGNKLVF	TRAV29DV5	TRAJ47	CASSSGQDEQFF	TRBV2	TRBJ2-1	C-12,C-21	2	2	COVID-19	SRR4102097,SRR4102109
CAASGGGNTPLVF	TRAV29DV5	TRAJ29	CASSPPGTGGQETQYF	TRBV7-4	TRBJ2-5	C21,CPInc_NC3	2	5	Healthy,Inflammation
CAASGGNDMRF	TRAV29DV5	TRAJ43	CASSRTTSGSTDTQYF	TRBV4-2	TRBJ2-3	PT_6,su005	2	2	Solid tumor	SRR3233982
CAASGGSDGQKLLF	TRAV23DV6	TRAJ16	CASSIRQPNTGELFF	TRBV19	TRBJ2-2	J10535,J14205	2	2	COVID-19	SRR7004363
CAASGGTDKLIF	TRAV29DV5	TRAJ34	CASSEGWGIQETQYF	TRBV6-1	TRBJ2-5	COV_001,NPC_SC_1806	2	2	COVID-19,Solid tumor	SRR4450953,SRR7993482,SRR7993478,SRR1777798,SRR7993481,SRR1777776,SRR3233942,SRR8181395,SRR1777764,SRR4449750,SRR1777796
CAASGGYGGSQGNLIF	TRAV29DV5	TRAJ42	CASSLGHSPLHF	TRBV12-4	TRBJ1-6	U4,UPN4	2	2	Inflammation,Leukemia	SRR4450247,SRR1777768,SRR4084237,SRR1777774,SRR3696572
CAASGKANSGYALNF	TRAV29DV5	TRAJ41	CASSFWEPTQETQYF	TRBV28	TRBJ2-5	HCA_F_Imm13086136,HCA_F_Imm13086137	2	18	Healthy
CAASGNNARLMF	TRAV13-1	TRAJ31	CASSVGGQNTGELFF	TRBV9	TRBJ2-2	GU0700,su013	2	2	Solid tumor	SRR4450953,SRR1777789,SRR060705,SRR1777771,SRR1777770,SRR7993435,SRR1777786,SRR1777777,SRR4450955,SRR1777776,SRR4450949,SRR7993466,SRR1956788,SRR7004363,SRR3233987,SRR1777799,SRR3181009,SRR4450963,SRR4449810,SRR7993533,SRR060726
CAASGNQFYF	TRAV29DV5	TRAJ49	CASSLAGGPRETQYF	TRBV19	TRBJ2-5	HSSS_219,S134	2	2	Inflammation,Solid tumor	SRR1777784,SRR1777789,SRR7219400
CAASGNQFYF	TRAV29DV5	TRAJ49	CASSVDLRGGGDTQYF	TRBV9	TRBJ2-3	BMMNC_5pv2,HN_P34	2	5	BEAM-T,Solid tumor
CAASGRDGQKLLF	TRAV13-1	TRAJ16	CASRVGSTEAFF	TRBV28	TRBJ1-1	19LN0178,MSK1302	2	3	Leukemia,Solid tumor	SRR1777765,SRR060693,SRR5676638,SRR5676665,SRR7993459,SRR4450961,SRR11802795,SRR060692,SRR1777772,SRR6380560,SRR6380559,SRR4450958,SRR4451064,SRR11802796,SRR060691,SRR1777789,SRR1777787,SRR060695,SRR7219416,SRR7993523,SRR1777802,SRR060696,SRR060694
CAASGSGGSNYKLTF	TRAV29DV5	TRAJ53	CASSLTGGAGANVLTF	TRBV7-2	TRBJ2-6	AS01,PEM1	2	2	Autoimmune disease,Solid tumor	SRR1777773,SRR1777784,SRR1777768,SRR4450954,SRR1777799,SRR1777792,SRR1777797,SRR1777772,SRR1777789,SRR1777777,SRR1777776,SRR7004407,ERR4311098,SRR7004365
CAASGSNYKLTF	TRAV29DV5	TRAJ53	CASSLVEETQYF	TRBV5-4	TRBJ2-5	C16,PFI_83	2	2	Healthy,Infection	SRR3696590,SRR7993470,SRR7004407,SRR7993471,SRR4450958,SRR7993469,SRR1777784,SRR7993433
CAASGTDRGSTLGRLYF	TRAV13-1	TRAJ18	CASSLGTNNEQFF	TRBV27	TRBJ2-1	CX7,PT2	2	10	Healthy,Leukemia	SRR7219406,SRR1777774,SRR1777784,SRR7219407,SRR3234010,SRR4450964,SRR1777799,SRR7219416,SRR1777764,SRR8516966,SRR4450960,SRR1956787,SRR1777786,SRR4449808,SRR1777795,SRR060697,SRR1956795
CAASGTGSARQLTF	TRAV29DV5	TRAJ22	CASSLGQGANEKLFF	TRBV5-4	TRBJ1-4	C-26,NPC_SC_1805	2	2	COVID-19,Solid tumor	SRR1777776,SRR4084233
CAASGTNFGNEKLTF	TRAV29DV5	TRAJ48	CASSLGGYTDTQYF	TRBV5-1	TRBJ2-3	C30,C739	2	2	Healthy,Infection	SRR7993526,SRR1956783,SRR7961493,SRR4450959,SRR4450955,SRR1777795,SRR7961495,SRR1777767,SRR1777785,SRR5659132,SRR1777803,SRR4449817,SRR1777779,SRR4449755,SRR1777772,SRR1777804,SRR4450949,SRR7993523,SRR4102101,SRR1777800,SRR11802799,SRR1777788,SRR2905695,SRR3696561,SRR7993491,SRR3233982,SRR1777774,SRR1777768,SRR1777773,SRR060724,SRR7993524,SRR7961488,SRR060725,SRR060723,SRR3696565,SRR3696572,SRR17…
CAASGTSGTYKYIF	TRAV29DV5	TRAJ40	CASSRLAVYEQYF	TRBV5-6	TRBJ2-7	PEM23,PEM7	2	2	Solid tumor	SRR4450957,SRR7993431,SRR4450955,SRR7993515,SRR1777778,SRR4450954,SRR1777795,SRR1777794,SRR7993474,SRR1777799
CAASGTYKYIF	TRAV12-2	TRAJ40	CASSQGGALNTEAFF	TRBV14	TRBJ1-1	HSSS_219,RAGN898219	2	3	COVID-19,Inflammation	SRR1777795,SRR7993451,SRR4450952,SRR5676661,SRR7993513,SRR5676628,SRR1777764,SRR1956787,SRR11802800,SRR11802799
CAASIADGQKLLF	TRAV13-1	TRAJ16	CASSLGAGEQYF	TRBV11-1	TRBJ2-7	H-2,U5	2	2	Healthy,Inflammation	SRR1777797
CAASIGDFGNEKLTF	TRAV23DV6	TRAJ48	CASSPHRNTEAFF	TRBV4-2	TRBJ1-1	HD3,irAE_65	2	10	Healthy,Inflammation
CAASIGFGNVLHC	TRAV13-1	TRAJ35	CASSGQSGADTQYF	TRBV6-1	TRBJ2-3	BC09,GSE222448_patient3	2	4	Solid tumor	SRR3696591,ERR4311098,ERR4311097,SRR7993501,SRR4102099,SRR1777764,SRR5742658,SRR3696562,SRR1777799,SRR5676628,ERR4311099,SRR1777789,SRR4084224,SRR4084218,SRR4102111,SRR7993445,SRR7993446,SRR1777792,SRR5676659,SRR1777771,SRR5676658
CAASIGFGNVLHC	TRAV13-1	TRAJ35	CASSREKLFF	TRBV6-6	TRBJ1-4	B4,PBMC_C_HD3	2	3	COVID-19,Healthy	SRR1956790,SRR1777794,SRR7219394,SRR5676638,SRR7412230,SRR7219437,SRR3181009,SRR4084224,SRR5664239
CAASIGGGATNKLIF	TRAV23DV6	TRAJ32	CSATGGTEAFF	TRBV20-1	TRBJ1-1	NPC_SC_1808,UPN17	2	2	Leukemia,Solid tumor	SRR060700,SRR1777788,SRR060727,SRR060702,SRR7961493,SRR7961495,SRR7993470,SRR7993480,SRR3233942,SRR1777764,SRR7219406,SRR4450949,SRR7961490,SRR7961492,SRR7961475,SRR7219417,SRR060701,SRR7961489,SRR7993516,SRR4450955,SRR1956796,SRR6442325,SRR6442316,SRR1777775,SRR060712,SRR7004366,SRR1956783,SRR4084210,SRR7219416,SRR4450953,SRR3696553,SRR1777790,SRR3696565,SRR1777800,SRR1777765,SRR7004364,SRR09163…
CAASIGGSGNTPLVF	TRAV13-1	TRAJ29	CASSQGENTEAFF	TRBV4-2	TRBJ1-1	CX4,HD3	2	5	Healthy	SRR1777777,SRR1777778,SRR1777798,SRR1777776,SRR7004407,SRR7961493,SRR1777789,SRR4084226,SRR7993471,SRR1777773,SRR1777772,SRR4449749,SRR1777785,SRR4449750,SRR7993457,SRR1777781,SRR1777795,SRR1956794,SRR4450954,SRR4449810,SRR1956789,SRR6380554,SRR1777803
CAASIQGAQKLVF	TRAV29DV5	TRAJ54	CASSQGAEAFF	TRBV6-2	TRBJ1-1	COVID_19_PBMC_BAL_donor_7,ccRCC_2	2	5	COVID-19,Solid tumor	SRR1777773,SRR3233942,SRR1777768,SRR1956787,SRR1777774,SRR1777767,SRR3500421,SRR1777764,SRR1777777,SRR1777794,SRR1777804,SRR1956793,SRR4451065,SRR1777803,SRR1777790,SRR3696554,SRR1777797,SRR1777802,SRR7993507,SRR3696556,SRR3696586,SRR7993484,SRR3234007,SRR4449817,SRR1777775,SRR1777793,SRR4450247,SRR1777765,SRR3696558,SRR5676645,SRR7993477,SRR1777795
CAASIRGNTPLVF	TRAV13-1	TRAJ29	CASSLDNYGYTF	TRBV18	TRBJ1-2	AS01,PBMC_P6	2	2	Autoimmune disease,Inflammation	SRR1777787,SRR1777801,SRR6442316,SRR3696553,SRR1777774,SRR1777776,SRR4084230,SRR1777800,SRR7993439,SRR3234010,SRR1956784,SRR1777803,SRR1777784,SRR1777789
CAASIRGQKLLF	TRAV23DV6	TRAJ16	CSAADSRGYHEQFF	TRBV20-1	TRBJ2-1	TC174,TC341	2	2	Healthy
CAASIRYGGSQGNLIF	TRAV13-1	TRAJ42	CASSQDRQTGELFF	TRBV4-2	TRBJ2-2	18LN0110,AR48	2	2	Inflammation,Leukemia	SRR7993474
CAASITGGGNKLTF	TRAV13-1	TRAJ10	CASSLGDGYEQYF	TRBV7-9	TRBJ2-7	E5,PEM12	2	2	Solid tumor	SRR1777776,SRR7993524,SRR1777772,SRR1956793,SRR8181397,SRR7522736,SRR1777774,SRR4450955,SRR1956787,SRR4449749,SRR1777799,SRR1956789,SRR4450964,SRR7522739,SRR1777789,SRR1777800,SRR1777766,SRR7412238,SRR4451065,SRR4084224,SRR1777787,SRR4084225,SRR1777784,SRR1956785,SRR1777796,SRR1956790,SRR6442319,SRR1777802,SRR7004408,SRR4084222,SRR1777767,SRR1777777,SRR6442320,SRR7522740,SRR7219406,SRR7004363,SRR…
CAASIWGNTDKLIF	TRAV23DV6	TRAJ34	CSARPQGQGASGYTF	TRBV20-1	TRBJ1-2	TC174,TC341	2	22	Healthy
CAASKAAGNKLTF	TRAV23DV6	TRAJ17	CASVRDYGYTF	TRBV2	TRBJ1-2	C16,N7001	2	2	Healthy,Solid tumor	SRR1956792,SRR7993435
CAASKGGGATNKLIF	TRAV23DV6	TRAJ32	CASSHTYEQYF	TRBV28	TRBJ2-7	GSE222448_patient2,ICC7	2	2	Solid tumor	SRR4449813,SRR6380556,SRR1956784,SRR060703,SRR5664221,SRR1777779,SRR4084225,SRR1777764,SRR1777803,SRR060701,SRR6380537,SRR6380538,SRR060700,SRR5664248,SRR4084226,SRR7219416,SRR3696565,SRR060704,SRR1777768,SRR1956791,SRR060702,SRR1777781,SRR3696571,SRR060699,SRR5664237,SRR1777791,SRR7412236,SRR1777765,SRR6380555,SRR1777802,SRR7993496
CAASKGGQKLLF	TRAV13-1	TRAJ16	CASSARTSGVRNEQFF	TRBV9	TRBJ2-1	RA_25,irAE_63	2	15	Autoimmune disease,Inflammation	SRR4084237,SRR4084230,SRR7993444,SRR4084234,SRR4084233,SRR4084229,SRR4084238
CAASKGGQKLLF	TRAV13-1	TRAJ16	CASSDRTSGTGNEQFF	TRBV9	TRBJ2-1	C-7,PrA1505	2	6	Autoimmune disease,COVID-19	SRR3233962,SRR3233960
CAASKGGQKLLF	TRAV13-1	TRAJ16	CASSSRTSGIRNEQFF	TRBV9	TRBJ2-1	E4,NPC_SC_1815	2	6	Solid tumor	SRR4084229,SRR1777776,SRR4084237
CAASKGGQKLLF	TRAV13-1	TRAJ16	CASSSRTSGVANEQFF	TRBV9	TRBJ2-1	C16,NPC_SC_1807	2	7	Healthy,Solid tumor	SRR6380544,SRR6380553,SRR1777777,SRR6380543,SRR6380554
CAASKGGQKLLF	TRAV13-1	TRAJ16	CASSSRTSGVKNEQFF	TRBV9	TRBJ2-1	H-9,NPC_SC_1815	2	12	Healthy,Solid tumor
CAASKGGSQGNLIF	TRAV23DV6	TRAJ42	CASRDSGTDTQYF	TRBV12-3	TRBJ2-3	COV_009,p3_mild	2	3	COVID-19	SRR1777770,SRR4450954,SRR4450957,SRR7993466,SRR1777804
CAASKGGSQGNLIF	TRAV23DV6	TRAJ42	CASRFGGADEQYF	TRBV12-3	TRBJ2-7	COV_009,p3_mild	2	34	COVID-19
CAASKGLTGGGNKLTF	TRAV13-1	TRAJ10	CSAGGKGNQPQHF	TRBV20-1	TRBJ1-5	NPC_SC_1815,Seshadri02	2	2	COVID-19,Solid tumor	SRR7993488,SRR060727,SRR5659136,SRR1956790,SRR1777789,ERR4311095,SRR060723,SRR1777786,SRR1777793,SRR1956787,SRR7993480,SRR4102101,SRR7412232,SRR1777770,SRR060724,SRR1777777,SRR1777796,SRR1777802,SRR5659132,SRR7993519,SRR1777764,SRR1777803,SRR7004364,SRR5659134,SRR1777781,SRR1777778,SRR7412238,SRR3696574,SRR1777797,SRR1777765,SRR7412212,SRR1777804,SRR7993518,SRR7993526,SRR4102106,SRR7004357,SRR177…
CAASKGNAGNMLTF	TRAV13-1	TRAJ39	CASSADLNTEAFF	TRBV7-6	TRBJ1-1	MM_PT18,PrA1607	2	2	Autoimmune disease,Myeloma	SRR7993519,SRR1777771,SRR7412238,SRR7993442,SRR3233977,SRR1777796,SRR1777774,SRR060699,SRR1777788,SRR8181397,SRR060703,SRR7219407,SRR060702,SRR060700,SRR7004366,SRR7993453,SRR1777802,SRR1777794,SRR1777766,SRR1777785,SRR7004364,SRR7993479,SRR3696554,SRR7993466,ERR4311079,SRR3696553,SRR1956796,SRR1777776,SRR1777772,SRR7993463,SRR1956794,SRR060704,SRR1777768,SRR7993468,SRR1777786,SRR1777793,SRR69983…
CAASKGSGYSTLTF	TRAV23DV6	TRAJ11	CASSLDRAGYTF	TRBV7-2	TRBJ1-2	4_Ki0100015_CMVneg,UPN19	2	2	Infection,Leukemia	SRR7412212,SRR1777788,SRR3233942,SRR1777777,SRR1777768,SRR1777779,SRR1777776,SRR1777797,SRR1777772,SRR3696565,SRR1956786,SRR1956790,SRR7219416,SRR1777794,SRR1777775,SRR1777771,SRR1956793,SRR1777784,SRR4450951,SRR1956794,SRR1777769,SRR3696560,SRR4450952,SRR1777786,SRR3696562,SRR1777795,SRR1777793,SRR4102110
CAASKGTNAGKSTF	TRAV13-1	TRAJ27	CSVETVGETQYF	TRBV29-1	TRBJ2-5	AR25,C-32	2	4	COVID-19,Inflammation	SRR3233977,SRR1956796,SRR4449749,SRR6380551,SRR6380533,SRR1777784,SRR1777785,SRR7993483,SRR6380535
CAASKGTSGTYKYIF	TRAV13-1	TRAJ40	CSASRGNEQFF	TRBV20-1	TRBJ2-1	J09835,J10625	2	2	COVID-19	SRR1777792,SRR060691,SRR4450959,SRR060696,SRR1777774,SRR060709,SRR7993506,SRR7993500,SRR7004359,SRR7993470,SRR1956790,SRR060693,SRR1777790,SRR4449817,SRR1777784,SRR4450949,SRR1777767,SRR1956793,SRR060719,SRR1777795,SRR060722,SRR4449813,SRR1777772,SRR1777781,SRR4449808,SRR7993496,SRR7993439,SRR1956784,SRR1777804,SRR1777777,SRR4451086,SRR1777771,SRR1777794,SRR060695,SRR060705,SRR3181009,ERR4311087,…
CAASKGVSNFGNEKLTF	TRAV23DV6	TRAJ48	CASSQTTGTYEQYF	TRBV4-2	TRBJ2-7	S22,S23	2	2	Healthy	SRR4449755,SRR1777779,SRR1777803,SRR1777774,SRR1777773,SRR4450961
CAASKGYQKVTF	TRAV13-1	TRAJ13	CASSQGGTDTQYF	TRBV3-1	TRBJ2-3	CPInc_NC3,U41	2	2	Inflammation	SRR4449749,SRR060722,SRR3696556,SRR1777769,SRR11802797,SRR7412237,SRR1956788,SRR7961495,SRR060708,SRR4450953,SRR4449755,SRR7993446,SRR7993439,SRR4450954,SRR1777800,SRR7412219,SRR060723,SRR1956784,SRR1777786,SRR4449817,SRR4084216,SRR1777801,SRR1777794,SRR4449813,SRR5659134,SRR1777790,SRR1777770,SRR11802798,SRR4084210,SRR1777797,SRR4084227,SRR7993470,SRR7961487,SRR5659144,SRR11802796,SRR1956785,SRR…
CAASKSSSASKIIF	TRAV13-1	TRAJ3	CASSESGRETQYF	TRBV25-1	TRBJ2-5	AS01,S149	2	21	Autoimmune disease,Solid tumor	SRR060703,SRR1777767,SRR7004366,SRR1777794,SRR060700,SRR7993520,SRR1956796,SRR1777784,SRR1956784,SRR1777796,SRR3234013,SRR060704,SRR060699,SRR4450949,SRR1777774,SRR4084223,SRR4450959,SRR7004357,SRR7993442,SRR7993523,SRR1777801,SRR7004364,SRR3233965,SRR1777790,SRR1777781,SRR1777765,SRR1956786,SRR060702,SRR3233967,SRR1777772,SRR1777764,SRR1777789,SRR7993458,SRR1777804,SRR060701,SRR7004363
CAASKTSYDKVIF	TRAV13-1	TRAJ50	CASSSYNEQFF	TRBV3-1	TRBJ2-1	J15890,J15892	2	4	COVID-19	SRR4449810,SRR1777781,SRR1777765,SRR1777776,SRR060697,SRR7993453,SRR7961486,SRR1777799,SRR1777771,SRR7993526,SRR060716,SRR1777767,SRR060717,SRR1777785,SRR7993517,SRR1956783,SRR7993513,SRR1777791,SRR1777803,SRR1956796
CAASLITQGGSEKLVF	TRAV29DV5	TRAJ57	CASSPDREDQPQHF	TRBV12-4	TRBJ1-5	108050108500	2	21	COVID-19	SRR4450951,SRR1777777
CAASLKQGAQKLVF	TRAV29DV5	TRAJ54	CASSRGGDTQYF	TRBV12-3	TRBJ2-3	PEM17,PT_6	2	7	Solid tumor	SRR6442296,SRR1777778,SRR5659134,ERR4311094,SRR1777774,SRR1777803,SRR091631,ERR4311095,SRR1956787,SRR6442294,SRR1777795,SRR7004363,SRR1777773,SRR6442295,SRR1777788,SRR4450954,SRR1777768,SRR1956794,SRR065669,SRR7993469,SRR1777794,SRR6380561,SRR4450953,SRR1777775,SRR1777776,SRR1956783,SRR4451064
CAASLNYGGSQGNLIF	TRAV29DV5	TRAJ42	CASSLGQGGIQYF	TRBV5-1	TRBJ2-4	C739,HD1	2	2	Healthy,Infection	SRR7993532,SRR1956787,SRR1956795,SRR4102109,SRR3233947,SRR1777766,SRR1777775,SRR1777793,SRR1777772,SRR1777787,SRR1777764,SRR7993456,SRR4450955,SRR1777777,SRR1956783,SRR1777776
CAASMARDDKIIF	TRAV13-1	TRAJ30	CASSQALAGEYEQYF	TRBV4-1	TRBJ2-7	GSE222448_patient13,PEM13	2	6	Solid tumor	SRR4102099,SRR1777767,SRR4102111,SRR1777804
CAASMDTGRRALTF	TRAV23DV6	TRAJ5	CASSQDLLAGDYEQYF	TRBV4-2	TRBJ2-7	J10535,J14205	2	2	COVID-19	SRR1777794,SRR1777766,SRR1777770,SRR1777802,SRR4449813,SRR1777801,SRR1777800,SRR1777785
CAASMESSASKIIF	TRAV23DV6	TRAJ3	CASSLDGGRDGYTF	TRBV5-1	TRBJ1-2	D492,PEM12	2	2	Healthy,Solid tumor	SRR1777770,SRR1777793,SRR4102105,SRR7993525,SRR1777787
CAASMGGGADGLTF	TRAV13-1	TRAJ45	CASSIGRQGYEQYF	TRBV19	TRBJ2-7	C-39,E4	2	2	COVID-19,Solid tumor	SRR7993492,SRR1777779,SRR6380533,SRR6380547,SRR4102096
CAASMGNDYKLSF	TRAV13-1	TRAJ20	CASSFSSYEQYF	TRBV28	TRBJ2-7	HSSS_110,UPN14	2	2	Inflammation,Leukemia	SRR7412214,SRR1777776,SRR7004363,SRR1777786,SRR4451086,SRR1777804,SRR1777781,SRR11802800,SRR3500424,SRR7993499,SRR1777777,SRR1777775,SRR7961486,SRR6380555,SRR7219411,SRR4084209,SRR7004366,SRR4450962,SRR7219437,SRR1956793,SRR4450958,SRR1777798,SRR7412238,SRR1777764,SRR7993476,SRR060705,SRR7993530,SRR7219406,SRR5664235,SRR7993509,SRR4449810,SRR6380541,SRR1956787,SRR1777803,SRR1777771,SRR1777785,SRR…
CAASMGRGGSEKLVF	TRAV23DV6	TRAJ57	CASSRQGPSYEQYF	TRBV6-5	TRBJ2-7	CPIc_C4,GC08	2	2	Inflammation,Solid tumor	SRR1956789,SRR1777803,ERR4311103,SRR4450963,SRR1777776,SRR1956794,SRR4450965,SRR4450962,SRR1777768,SRR7004365,SRR7004366,SRR4102105,SRR4102111,SRR4102099
CAASMRGGADGLTF	TRAV23DV6	TRAJ45	CASTKKWGGRPDTQYF	TRBV6-5	TRBJ2-3	19LN0198,20LN0243	2	2	Leukemia
CAASMVGFGNVLHC	TRAV23DV6	TRAJ35	CASRTGNTGELFF	TRBV7-4	TRBJ2-2	GSE222448_patient2,GSE222448_patient3	2	5	Solid tumor
CAASNAGGTSYGKLTF	TRAV13-1	TRAJ52	CSAKRWGEGTDTQYF	TRBV20-1	TRBJ2-3	22-Jul-25,MM_PT2	2	2	Inflammation,Myeloma	SRR1777768,SRR1777776,SRR7993441
CAASNNNDMRF	TRAV29DV5	TRAJ43	CASSLLQVGTDTQYF	TRBV12-4	TRBJ2-3	H1,NPC_SC_1815	2	93	Inflammation,Solid tumor
CAASNNNNDMRF	TRAV23DV6	TRAJ43	CASSFYSLNTEAFF	TRBV12-4	TRBJ1-1	20LN0264,su006	2	2	Leukemia,Solid tumor
CAASNPGSARQLTF	TRAV13-1	TRAJ22	CATSRDRGSGYTF	TRBV15	TRBJ1-2	AR50,GSE222448_patient8	2	2	Inflammation,Solid tumor	SRR1777771,SRR4450949,SRR091631,SRR1777779,SRR1777787,SRR1956787,SRR4450952,SRR1777801,SRR1777764,SRR7004363,SRR8181397,SRR1956793,SRR1777766,SRR1777773,SRR7993469,SRR5676645,SRR1777804,SRR7993468,SRR1956788,SRR7993495,SRR4449755
CAASNRGSIDDKIIF	TRAV13-1	TRAJ30	CASSLTGQAQETQYF	TRBV4-1	TRBJ2-5	19LN0198,20LN0243	2	3	Leukemia
CAASNSGNTPLVF	TRAV13-1	TRAJ29	CSARRGNSPLHF	TRBV20-1	TRBJ1-6	C33,PrA1801	2	5	Autoimmune disease,Healthy	SRR1777777,SRR2678160,SRR7993520,SRR11802796,SRR7004364,SRR1956793,SRR1777772,SRR4449755,SRR4450949,SRR11802795,SRR060698,SRR1777767,SRR4450951,SRR1777795,SRR11802802,SRR1777775,SRR4450962,SRR7993522,SRR7993500,SRR7004363,SRR3233942,SRR1777766,SRR5676638,SRR1777792,SRR4450955,SRR1777794,SRR1777798,SRR7993524,SRR1956787,SRR1777774,SRR1777799,SRR4450953
CAASNTGNQFYF	TRAV23DV6	TRAJ49	CASSRLAGYNEQFF	TRBV2	TRBJ2-1	B1,U5	2	2	COVID-19,Inflammation	SRR5659132,SRR3233967,SRR3233987,SRR2905675,SRR7993532,SRR4449817,SRR1777787,SRR1777768,SRR1777776,SRR1777775,SRR7993497,SRR1956784,SRR1956793,SRR6380556,SRR1777796,SRR1777777,SRR5676626,SRR3696549,SRR1777779,SRR1777764,SRR1956794,SRR4450951,SRR3233942,SRR7993473,SRR4450949
CAASPDSNYQLIW	TRAV23DV6	TRAJ33	CASSQEGGGARETQYF	TRBV4-2	TRBJ2-5	COVID_19_PBMC_BAL_donor_2,COV_028	2	2	COVID-19	SRR4450962,SRR7993470,SRR4450961,SRR1777764,SRR7993471,SRR4450958,SRR4450965,SRR7993436,SRR7993469,SRR4450959,SRR4450954,SRR1777772,SRR7993446,SRR3696556,SRR4450963
CAASPGGSYIPTF	TRAV13-1	TRAJ6	CASSLEGTSPQETQYF	TRBV11-1	TRBJ2-5	19LN0198,20LN0243	2	2	Leukemia
CAASPLQGGSEKLVF	TRAV29DV5	TRAJ57	CASSFTSSNEQFF	TRBV7-4	TRBJ2-1	COV_002,MDA1_T07	2	2	COVID-19,Solid tumor
CAASPPGGGATNKLIF	TRAV23DV6	TRAJ32	CASSPMGSSYNEQFF	TRBV9	TRBJ2-1	19LN0198,20LN0243	2	2	Leukemia	SRR1956784,SRR1777798
CAASPSGNTPLVF	TRAV23DV6	TRAJ29	CASSLGANSGNTIYF	TRBV12-3	TRBJ1-3	E2,MSK1344	2	3	Solid tumor	SRR7993531,SRR4451086,SRR1777774,SRR1777764,SRR1777778,SRR7412213,SRR7993516,SRR1777766,SRR11802795,SRR7993527,SRR4450958,SRR060704,SRR4451085,SRR060709,SRR1956794,SRR4451064,SRR11802796,SRR060703,SRR4449817,SRR4450246,SRR7993469,SRR1777776,SRR060722,SRR7219415,SRR8516972,SRR060708,SRR3696588,SRR7993500,SRR7993447,SRR5742662,SRR060701,SRR1777795,SRR7412233,SRR3233947
CAASPYGTSYGKLTF	TRAV13-1	TRAJ52	CASTPRPGEKLFF	TRBV12-3	TRBJ1-4	19LN0198,20LN0243	2	2	Leukemia
CAASQGNFGNEKLTF	TRAV13-1	TRAJ48	CASSTGTGTYNYGYTF	TRBV11-1	TRBJ1-2	19LN0198,20LN0243	2	3	Leukemia
CAASQGNTPLVF	TRAV13-1	TRAJ29	CASSLRYRGGNQPQHF	TRBV27	TRBJ1-5	IpiNivo_Mixed,PEM8	2	2	Solid tumor	SRR1777770
CAASRDTGGFKTIF	TRAV13-1	TRAJ9	CASSQLTGDYGYTF	TRBV3-1	TRBJ1-2	BMMNC_5pv2,C16	2	4	BEAM-T,Healthy	SRR1956785,SRR4450959,SRR7993500,SRR7219416,SRR1956783
CAASRDTGRRALTF	TRAV13-1	TRAJ5	CAISDSYGYTF	TRBV10-3	TRBJ1-2	F50,F67	2	6	Healthy	SRR4102108,SRR7961489,SRR4450962,SRR1777789,SRR7993477,SRR060700,SRR1777784,SRR060701,SRR4449808,SRR1777770,SRR1777785,SRR4449810,SRR1956792,SRR1777778,SRR7993491,SRR6442317,SRR4449755,SRR4450247,SRR7219416,SRR1956784,SRR1777774,SRR1777796,SRR1956795,SRR1777775,SRR1777781,SRR1777764,SRR1777772,SRR1777788,SRR060704,SRR060703,SRR060702,SRR1777797,SRR7412232,SRR1777776,SRR1777803,SRR1777794,SRR79934…
CAASRETSGSRLTF	TRAV23DV6	TRAJ58	CASSETQGSNSPLHF	TRBV6-1	TRBJ1-6	BL1,COV_028	2	2	COVID-19,Inflammation	SRR4084229,SRR1777788,SRR4084237,SRR5742644,SRR3696562,SRR1777774,SRR3696559,SRR1777797,SRR1956783,SRR1777781,SRR1777794
CAASRFSDGQKLLF	TRAV13-1	TRAJ16	CASSFAGNYGYTF	TRBV27	TRBJ1-2	GSE222448_patient4,S158	2	2	Solid tumor	SRR5261740,SRR1777790,SRR1777801,SRR4084230,SRR1956786,SRR4450963,SRR5659144,SRR1777797,SRR3233992,SRR1777770,SRR1777766,SRR1956796,SRR4102100,SRR3233942,SRR4449817,SRR1777798,SRR1777787,ERR4311091,SRR1777775,SRR1777779,SRR1777777,SRR5676626,SRR1777789,SRR1777794,SRR1777774,SRR1777804,SRR1777784,SRR1777773
CAASRGAAGNKLTF	TRAV13-1	TRAJ17	CASSPPGQGSTGELFF	TRBV3-1	TRBJ2-2	PrA1505,S158	2	2	Autoimmune disease,Solid tumor	SRR7004364
CAASRGATNKLIF	TRAV23DV6	TRAJ32	CASSQGTVNEKLFF	TRBV3-1	TRBJ1-4	OH15,PT_1	2	2	Aging,Solid tumor	SRR4449817,SRR7004366,SRR4450959,SRR1777764
CAASRGGGTSYGKLTF	TRAV23DV6	TRAJ52	CASHSSGNTIYF	TRBV6-1	TRBJ1-3	AS01,UPN19	2	3	Autoimmune disease,Leukemia	SRR1777789,SRR5659132,ERR4311060,SRR3233992,SRR1777804
CAASRGGSNYKLTF	TRAV29DV5	TRAJ53	CASSFQENTEAFF	TRBV7-7	TRBJ1-1	CPInc_NC4,nc_CT6	2	2	Healthy,Inflammation	SRR1777790,SRR11802799,SRR7412237,SRR11802800
CAASRGNNDMRF	TRAV13-1	TRAJ43	CATSDLSSGPYNEQFF	TRBV24-1	TRBJ2-1	PEM11,PFI_104	2	3	Infection,Solid tumor	SRR1777792,SRR1777802,SRR3696588,SRR1777772,SRR3696561,SRR1777781,SRR1777777,SRR1777768,SRR1777800,SRR3696550,SRR5676647,SRR8516984,SRR3696549,SRR1777794,SRR4449749,SRR3233972,SRR1956793,SRR1777773,SRR7993526,SRR3233967
CAASRGNTDKLIF	TRAV13-1	TRAJ34	CASRGDHTEAFF	TRBV12-3	TRBJ1-1	19LN0198,20LN0243	2	3	Leukemia
CAASRGSSNTGKLIF	TRAV23DV6	TRAJ37	CSARDGPGQPQHF	TRBV20-1	TRBJ1-5	B7,nc_CT4	2	2	COVID-19,Healthy	SRR7993468,SRR3696572,SRR7412234,SRR060718,SRR5664233,SRR060705,SRR060715,SRR1777799,SRR7993472,SRR091632,SRR060722,SRR3696554,SRR060719,SRR1777786,SRR060721,SRR7993435,SRR3696588,SRR1777778,SRR060714,SRR060717,SRR1777795,SRR7412212,SRR060725,SRR1777794,SRR060706,SRR060712,SRR1777766,SRR4102104,SRR1777777,SRR1777788,SRR3696553,SRR060707,SRR7993473,SRR7993474
CAASRNDYKLSF	TRAV13-1	TRAJ20	CASSHNTGELFF	TRBV11-1	TRBJ2-2	COV_002,SC5v2_Melanoma_5Kcells_Connect_single_channel	2	9	BEAM-T,COVID-19
CAASRNFGNEKLTF	TRAV13-1	TRAJ48	CASSIGPLNTGELFF	TRBV5-4	TRBJ2-2	PEM12,PrA1801	2	6	Autoimmune disease,Solid tumor
CAASRNSGGYQKVTF	TRAV13-1	TRAJ13	CASSIGSNTEAFF	TRBV19	TRBJ1-1	C-17,HD1	2	2	COVID-19,Healthy	SRR4450951,SRR8181395,SRR2678160,SRR7004366,SRR1777787,SRR6442325,SRR4450247,SRR1777772,SRR6442318,SRR3181009,SRR060719,SRR060690,SRR7004407,SRR7004364,SRR6442320,SRR1777796,SRR091631,SRR6442319,ERR4311096,SRR4084225,SRR7219437,SRR1777784,SRR7961490,SRR060718,SRR5515787,SRR6442317,SRR6442316
CAASRNSGYALNF	TRAV23DV6	TRAJ41	CASSHGQGSQPQHF	TRBV6-6	TRBJ1-5	AS01,COV_007	2	2	Autoimmune disease,COVID-19	SRR7412214,SRR1777786
CAASRQGGSEKLVF	TRAV23DV6	TRAJ57	CAISRTGGNYGYTF	TRBV10-3	TRBJ1-2	PT_4,UPN17	2	2	Leukemia,Solid tumor	SRR3696575,SRR1777798,SRR3696585,SRR3696574,SRR3696588,SRR1777776,SRR7004363,SRR4084223,SRR3696572,SRR4450963,SRR7961490,SRR1777774
CAASRSGGSNYKLTF	TRAV13-1	TRAJ53	CASSLDGGELFF	TRBV5-4	TRBJ2-2	B1,MSK1344	2	3	COVID-19,Solid tumor	SRR4450247,SRR4451085,SRR7004363,SRR7219406
CAASRSGGSNYKLTF	TRAV13-1	TRAJ53	CASSRDGEKLFF	TRBV5-4	TRBJ1-4	IpiNivo_Resistant,PEM17	2	2	Solid tumor	SRR4084233,SRR4084238,SRR4084222
CAASRTGRRALTF	TRAV13-1	TRAJ5	CASREQGGDEAFF	TRBV6-2	TRBJ1-1	AS01,UPN14	2	2	Autoimmune disease,Leukemia
CAASRWDSNYQLIW	TRAV13-1	TRAJ33	CASSSGTASYEQYF	TRBV27	TRBJ2-7	COV_012,NPC_SC_1802	2	7	COVID-19,Solid tumor	SRR1956796,SRR1777779,SRR1777795,SRR6442316,SRR4449750,SRR1777803,SRR1777776,SRR6442325,SRR1777778,SRR7004365,SRR4450246,SRR1777764
CAASSGGGADGLTF	TRAV13-1	TRAJ45	CSALLEGAGGYTF	TRBV20-1	TRBJ1-2	C739,GSE222448_patient2	2	4	Infection,Solid tumor
CAASSGGSNYKLTF	TRAV29DV5	TRAJ53	CASRDRGPYEQYF	TRBV6-5	TRBJ2-7	COV_007,NivoExposed	2	2	COVID-19,Solid tumor	SRR1777790,SRR091632,SRR1777781,SRR11802799,SRR1956795,SRR11802800,SRR1777802,ERR4311072,SRR3234012,SRR7993464,SRR5664235,SRR5676649,SRR7004366,SRR1777800,SRR7412231,SRR7993465,SRR5664244,SRR1777778,SRR1777772,SRR1956793,SRR1777787,SRR1777775,SRR1777785,SRR7412240,SRR7412238,SRR1777776,SRR1777803,SRR7219417,SRR1956791,SRR1777765,SRR1777771
CAASSGNTGKLIF	TRAV23DV6	TRAJ37	CASSLMGPGTEAFF	TRBV7-3	TRBJ1-1	10k_PBMC_5pv2_nextgem_Chromium_X,GSE222448_patient7	2	2	BEAM-T,Solid tumor
CAASSNQGGKLIF	TRAV13-1	TRAJ23	CASSLGPNYEQFF	TRBV7-6	TRBJ2-1	AS01,MSK1263	2	3	Autoimmune disease,Solid tumor
CAASSQGGSEKLVF	TRAV29DV5	TRAJ57	CAIGQGLTEAFF	TRBV10-3	TRBJ1-1	J10887,p3_mild	2	2	COVID-19	SRR7004363,SRR4449817,SRR7412217,SRR4449810,SRR5664224
CAASSSARQLTF	TRAV23DV6	TRAJ22	CASSIAGTGGYGYTF	TRBV19	TRBJ1-2	COV_025,PEM2	2	6	COVID-19,Solid tumor	ERR4311047,SRR1777777,SRR11802796,SRR7004360,SRR3234012,ERR4311066,SRR7412233,SRR4451085,SRR1777775
CAASSSGGSNYKLTF	TRAV13-1	TRAJ53	CASSPDSSTDTQYF	TRBV5-4	TRBJ2-3	18LN0078,UPN10	2	2	Leukemia	SRR4450949,SRR1956794,SRR4450951,SRR1777772,SRR5659130,SRR4084223,SRR1777776,SRR4102095
CAASSTSGTYKYIF	TRAV23DV6	TRAJ40	CASTSGGQTQYF	TRBV5-1	TRBJ2-5	19LN0198,20LN0243	2	2	Leukemia
CAASSYREYGNKLVF	TRAV13-1	TRAJ47	CASRLAGGANEQFF	TRBV12-3	TRBJ2-1	PBMC_P3,PBMC_P4	2	2	Inflammation	SRR6442316,SRR4450247,SRR1777765,SRR7004358,SRR1777795,SRR1777784,SRR1777794
CAASTPGGFKTIF	TRAV23DV6	TRAJ9	CASSVDNQETQYF	TRBV5-6	TRBJ2-5	C739,C799	2	2	Infection
CAASTPGTYKYIF	TRAV13-1	TRAJ40	CASSPSSGGAYEQYF	TRBV19	TRBJ2-7	C19,HUP213	2	3	Healthy
CAASTSGTYKYIF	TRAV13-1	TRAJ40	CASSLNVGLSYNEQFF	TRBV5-1	TRBJ2-1	19LN0198,20LN0243	2	2	Leukemia
CAASTSGTYKYIF	TRAV29DV5	TRAJ40	CASSLWTAPQETQYF	TRBV9	TRBJ2-5	COV_025,UPN10	2	22	COVID-19,Leukemia	SRR7004407,SRR1777775
CAASVGGGADGLTF	TRAV29DV5	TRAJ45	CASRGTSGSIYEQYF	TRBV27	TRBJ2-7	101520_Okada_A,OC91	2	4	Solid tumor	SRR1956784,SRR1777787
CAASVNDYKLSF	TRAV29DV5	TRAJ20	CASSLWDRVNTEAFF	TRBV28	TRBJ1-1	F50,F67	2	2	Healthy	SRR4450247,SRR4450963,SRR5676655
CAASVQGAQKLVF	TRAV29DV5	TRAJ54	CASSHGTEAFF	TRBV6-2	TRBJ1-1	PEM5,ccRCC_2	2	11	Solid tumor	SRR3696564,SRR1777776,SRR1777778,SRR1777768,SRR091631,SRR5676649,SRR1956790,SRR4450952,SRR1777790,SRR060705,SRR7993477,SRR1777779,SRR3696563,SRR4084235,SRR1777774,SRR1777797,SRR5742660,SRR065670,SRR7412232,SRR1777804,SRR1777777,SRR1777794,SRR7412238,SRR1777773,SRR3233942
CAASVSETSGSRLTF	TRAV29DV5	TRAJ58	CASSLASSKNIQYF	TRBV5-1	TRBJ2-4	F020,NPC_SC_1808	2	2	Aging,Solid tumor
CAASVSGGSNYKLTF	TRAV23DV6	TRAJ53	CASSVDSGRGETQYF	TRBV9	TRBJ2-5	E6,GSE222448_patient10	2	2	Solid tumor	SRR1777764,SRR1777793,SRR7412217,ERR4311048,SRR1777779,SRR1777788,SRR1956789,SRR3696592,SRR4084224,SRR1777766,SRR4451085,SRR1777774,SRR4102100,SRR4451064,SRR7993445,SRR1956788,SRR3696593,SRR5664246,SRR7004406,SRR1956794,SRR1956784,SRR1777777,SRR4084221,SRR4102112,SRR5664224,SRR3696555,SRR7993474,SRR1777776,SRR6380551,SRR1777769,SRR7004363,SRR1777791,SRR1777786,SRR7004367,SRR5664233
CAASVSSQGGSEKLVF	TRAV29DV5	TRAJ57	CASSVEAFSDHPINRFF	TRBV9	TRBJ2-1	S21,S22	2	33	Healthy
CAASVTDSWGKLQF	TRAV29DV5	TRAJ24	CATSEPGVTDTQYF	TRBV24-1	TRBJ2-3	18LN0104,20LN0217	2	2	Leukemia	SRR1777800,SRR1777770
CAASVTGTASKLTF	TRAV23DV6	TRAJ44	CASKGGGRGYTF	TRBV27	TRBJ1-2	J10624,J10625	2	4	COVID-19
CAASYFGNEKLTF	TRAV13-1	TRAJ48	CASSSSGTGNEQFF	TRBV7-9	TRBJ2-1	201657263,P3	2	2	COVID-19,Inflammation	SRR4449749,SRR7219437,SRR3234012,SRR1777775,SRR7993440
CAASYNQGGKLIF	TRAV13-1	TRAJ23	CASSPGPNYEQYF	TRBV7-6	TRBJ2-7	AS01,COV_025	2	7	Autoimmune disease,COVID-19	SRR060719,SRR7993516,SRR060716,SRR7004406,SRR060725,SRR060726,SRR1777792,SRR7004408,SRR1777793,SRR060704,SRR065669,SRR1777786,SRR1777771,SRR060720,SRR060698,SRR7412215,SRR060711,SRR060723,SRR060718,SRR091632,SRR7993434,SRR1777796,SRR1777772,SRR060706,SRR7993494,SRR1777799,SRR1777789,SRR060702,SRR7993512,SRR1777804,SRR060699,SRR1777770,SRR060722,SRR7993513,SRR7412233,SRR060701,SRR7993509,SRR177776…
CAASYNQGGKLIF	TRAV13-1	TRAJ23	CASSSGPNYEQYF	TRBV7-6	TRBJ2-7	AS01,UPN12	2	2	Autoimmune disease,Leukemia	SRR060710,SRR060712,SRR060727,SRR060709,SRR065669,SRR060704,SRR060707,SRR060708,SRR3500424,SRR060725,SRR060726,SRR060711,SRR060723,SRR6442318,SRR7993521,SRR1777796,SRR7004408,SRR1777767,SRR1777779,SRR060722,SRR065670,SRR060718,SRR6442316,SRR7412214,SRR060706,SRR6380554,SRR7004406,SRR091632,SRR060703,SRR7004365,SRR060701,SRR6442320,SRR060719,SRR091631,SRR060720,SRR6442317,SRR6442319,SRR060715,SRR6…
CAASYSGGSYIPTF	TRAV13-1	TRAJ6	CATSSLMTGGTSNEQFF	TRBV24-1	TRBJ2-1	108050201657263	2	584	COVID-19
CAASYSGSARQLTF	TRAV13-1	TRAJ22	CAWSVSVYEQYF	TRBV30	TRBJ2-7	4_Ki0100015_CMVneg,Seshadri02	2	2	COVID-19,Infection	SRR3234012,SRR5664212,SRR4451085,SRR1777776,SRR5664224,SRR7412219,SRR3696562,SRR7412217,SRR4450961,SRR4102107,SRR3234010,SRR1777773,SRR1777794,SRR1777775
CAATASNFGNEKLTF	TRAV29DV5	TRAJ48	CASSGTGGGETQYF	TRBV2	TRBJ2-5	C-33,NPC_SC_1805	2	7	COVID-19,Solid tumor	SRR7993473,SRR6380540,SRR060700,SRR060701,SRR060702,SRR7993472,SRR1777778,SRR7004407,SRR060704,SRR060703,SRR6380552,SRR7004363,SRR6380551,SRR7004406,SRR6380539,SRR060699
CAATDSWGKLQF	TRAV23DV6	TRAJ24	CASSELRNTEAFF	TRBV6-1	TRBJ1-1	AR50,C-35	2	14	COVID-19,Inflammation	ERR4311095,SRR8181397,SRR1777775,SRR7993450,SRR1777793,SRR6380554,SRR1777768,SRR1956793,SRR1777785,SRR7219437,SRR3233997,SRR1777772,SRR1956786,SRR4449810,SRR7993514,SRR1777764,SRR7993471,SRR1777799,SRR1777800,SRR1956784,SRR4450955,SRR1777804,SRR1777787,SRR4449750,SRR7004363
CAATETSYDKVIF	TRAV13-1	TRAJ50	CASSSTGSGNQPQHF	TRBV7-9	TRBJ1-5	AS01,BMMNC_5pv2	2	2	Autoimmune disease,BEAM-T	SRR1777768,SRR7219400,SRR1777798
CAATEYGNKLVF	TRAV29DV5	TRAJ47	CASSFRAPSNQPQHF	TRBV27	TRBJ1-5	2010113790,HHU20180816	2	2	Healthy
CAATGGFKTIF	TRAV21	TRAJ9	CASSLGQGHNEQFF	TRBV18	TRBJ2-1	AR25,H-1	2	2	Healthy,Inflammation
CAATGNQFYF	TRAV29DV5	TRAJ49	CSAEEGNYGYTF	TRBV20-1	TRBJ1-2	NivoExposed,PrA1607	2	2	Autoimmune disease,Solid tumor	SRR1777775,SRR3696590,SRR1777804,SRR3696575,SRR1777781,SRR1956784
CAATLSDGQKLLF	TRAV13-1	TRAJ16	CASSEAGSGEKLFF	TRBV25-1	TRBJ1-4	HUP213,irAE_40	2	6	Healthy,Inflammation	SRR1777771,SRR1777764,SRR1777802,SRR7004364,SRR7993531,SRR1777774,SRR1956787
CAATPETSGSRLTF	TRAV29DV5	TRAJ58	CASSPRGNTIYF	TRBV9	TRBJ1-3	J14204,J14205	2	3	COVID-19	SRR7004366,SRR1777771,SRR6442316,SRR6442320,SRR6442325,SRR4449755,SRR4084230,SRR4084228
CAATPFGNEKLTF	TRAV13-1	TRAJ48	CASSSSEGGTYNEQFF	TRBV27	TRBJ2-1	HCA_F_Imm13086136,HCA_F_Imm13086137	2	2	Healthy
CAATPFGNEKLTF	TRAV13-1	TRAJ48	CASSSTQGASYNEQFF	TRBV27	TRBJ2-1	HCA_F_Imm13086136,HCA_F_Imm13086137	2	2	Healthy
CAATPKDYKLSF	TRAV13-1	TRAJ20	CASSPGGTETQYF	TRBV6-6	TRBJ2-5	TC174,TC341	2	3	Healthy	SRR1777772
CAATRGGSQGNLIF	TRAV13-1	TRAJ42	CASSLYGGADNEQFF	TRBV27	TRBJ2-1	18LN0104,20LN0217	2	3	Leukemia
CAATRMDSSYKLIF	TRAV13-1	TRAJ12	CASSFEVNTEAFF	TRBV12-3	TRBJ1-1	C16,PEM3	2	2	Healthy,Solid tumor	SRR1777778,SRR1777795,SRR5742654,SRR6442316,SRR1777800,SRR7961474,SRR7004407,SRR4449813,SRR7993446,SRR1777774,SRR3233987,SRR1956784,SRR060727,SRR6442320,SRR6442318,SRR1956795,SRR7004366,SRR3233952,SRR6442317,SRR1777779,ERR4311034,SRR1777785,SRR7219437,SRR7993444,SRR7004363,SRR7993442,SRR060690,SRR6442319
CAATSNSGYALNF	TRAV13-1	TRAJ41	CASSLAGTDTQYF	TRBV11-1	TRBJ2-3	NivoExposed,irAE_65	2	2	Inflammation,Solid tumor	SRR1777788,SRR1777796,SRR7004366,SRR060690,SRR1777789,SRR1777787,SRR060696,SRR7993514,SRR060692,SRR060695,SRR4450964,SRR060701,SRR4084230,SRR7219417,SRR1777778,SRR060698,SRR4449755,SRR4449811,SRR060697,SRR7219437,SRR3234010,SRR1956793,SRR4449810,SRR1777777
CAATSYSSASKIIF	TRAV13-1	TRAJ3	CASSLAVGTGGSYEQYF	TRBV5-1	TRBJ2-7	F013,PrA1505	2	2	Autoimmune disease,Healthy	SRR5676658,SRR7993456,SRR3696558
CAATTGGFKTIF	TRAV12-2	TRAJ9	CSATEGNIQYF	TRBV20-1	TRBJ2-4	UPN18,UPN4	2	32270	Leukemia	SRR1777795
CAATTQGGSEKLVF	TRAV29DV5	TRAJ57	CASSPGTGPYEQYF	TRBV18	TRBJ2-7	18LN0104,COV_015	2	3	COVID-19,Leukemia	SRR4449755,SRR4449750,SRR4102107,SRR4450958,SRR5664218,SRR3696550,SRR4450965,SRR3696561,ERR4311088,ERR4311100,SRR1777801,SRR1777788,SRR2678160,SRR1777790,SRR065670,SRR1777777,SRR1777770,SRR4450957,SRR7219417,SRR091632,SRR7961495,SRR060697,SRR1956787,SRR4450959,SRR1956785,SRR1956784,SRR4449817,SRR1777774,SRR1777775,SRR1777765,SRR7993485,SRR7993447,SRR1777781,SRR7004365,SRR5664228,SRR1777785,SRR177…
CAATYKAAGNKLTF	TRAV13-1	TRAJ17	CASSLSSGGYNEQFF	TRBV5-1	TRBJ2-1	COV_002,MM_PT19	2	2	COVID-19,Myeloma	SRR1777791,SRR7961492,SRR4450954,SRR4451086,SRR1777777,SRR1777797,SRR4449749,SRR7993504,SRR060723,SRR7412215,SRR1777786,SRR1777773,SRR4102107,SRR1777774,SRR1777770,SRR1777769,SRR7961493,SRR1777785,SRR7993507,SRR3696593,SRR4450961,SRR060722,SRR4450965,SRR1956793,SRR1777784,SRR1956794,SRR4450949,SRR1777779,SRR1956787,SRR060725,SRR1777767,SRR3696560,SRR1777772,SRR7993525,SRR7219437,SRR7961495,SRR796…
CAATYSSASKIIF	TRAV13-1	TRAJ3	CASSPRDGEAFF	TRBV19	TRBJ1-1	GSE222448_patient1,su008	2	2	Solid tumor
CAAVLNNDMRF	TRAV23DV6	TRAJ43	CASRPQGNYGYTF	TRBV28	TRBJ1-2	COVID_19_PBMC_BAL_donor_6,su004	2	2	COVID-19,Solid tumor	SRR1777765,SRR7961492,SRR7993507,SRR3233972,SRR1956796,SRR1777794,SRR3696590,SRR1777792,SRR6380537,SRR7993469,SRR3696592,SRR1777785,SRR3696591,SRR4449808,SRR6380538,SRR3233970
CAAVNAGGTSYGKLTF	TRAV29DV5	TRAJ52	CASVGGPGELFF	TRBV6-5	TRBJ2-2	GU0744,NPC_SC_1811	2	2	Solid tumor	SRR7993501,SRR1956783,SRR6380556,SRR6380555,SRR6380542,SRR7993525,SRR6380541,SRR1956790,SRR1777767
CAAVTGNQFYF	TRAV13-1	TRAJ49	CASSIGWTDGYTF	TRBV19	TRBJ1-2	COV_001,E2	2	25	COVID-19,Solid tumor	SRR7004407
CAAWSNTGKLIF	TRAV29DV5	TRAJ37	CASSFGQGRGYTF	TRBV12-4	TRBJ1-2	B230498,ccRCC_2	2	2	Solid tumor	SRR3696572,SRR3696588,SRR6380539,SRR7004363,SRR4450955,SRR4450954,SRR4450958,SRR4449810,SRR6380538
CAAYNFNKFYF	TRAV29DV5	TRAJ21	CAWSVGGSVAGELFF	TRBV30	TRBJ2-2	COVID_19_PBMC_BAL_donor_7,PrA1607	2	8	Autoimmune disease,COVID-19	SRR3696582
CAAYSGAGSYQLTF	TRAV29DV5	TRAJ28	CASSRGTSNEQFF	TRBV7-6	TRBJ2-1	HD1,N7002	2	2	Healthy,Solid tumor	SRR1777767,SRR1956791,SRR1777788
CAAYSGGGADGLTF	TRAV29DV5	TRAJ45	CSVERNREAFF	TRBV29-1	TRBJ1-1	LRS3,PEM15	2	2	COVID-19,Solid tumor	SRR1956793,SRR3233947,SRR5676625,SRR5676636,SRR1777801,SRR5676640,SRR5676623,SRR1777795
CAAYSGNTPLVF	TRAV41	TRAJ29	CASSFGPGETQYF	TRBV7-3	TRBJ2-5	B7,HD5	2	3	COVID-19,Healthy	SRR1777784,SRR4451064,SRR7993474,SRR3696574,SRR4102112,SRR4084223,SRR1777790,SRR1777796,SRR1956788,SRR3696582,SRR1777777,SRR1777764,SRR3696575,SRR1777793,SRR1777770,SRR1777798,SRR1777794,SRR7993502,SRR7993435,SRR4102100,SRR4102110,SRR7004369,SRR1777771,SRR1956794
CAAYSSASKIIF	TRAV5	TRAJ3	CASSQSPGGTQYF	TRBV14	TRBJ2-3	AS01,COVID_19_PBMC_BAL_donor_5	2	5	Autoimmune disease,COVID-19	SRR8516959,SRR7993455,SRR4449811,SRR1956790,SRR7993458,SRR4450960,SRR7004408,SRR4449750,SRR6442310,SRR6442312,SRR1777802,SRR7412219,SRR7993449,SRR7993503,SRR5664212,SRR7993446,SRR8181397,SRR1956796,SRR1777791,SRR1777777,SRR7004363,SRR4084209,SRR1777781,SRR3658972,SRR6442309,SRR7522733,SRR4102111,SRR1777764,SRR1777768,SRR1956785,ERR4311055,ERR4311101,SRR7993459,SRR7004366,SRR4084221,SRR1777792,SRR…
CADDNNARLMF	TRAV5	TRAJ31	CSARDRTGNGYTF	TRBV20-1	TRBJ1-2	HHU20191029,PrA1607	2	4	Autoimmune disease,Healthy	SRR7993503,SRR1777788,SRR4450949,SRR1777772,SRR1777779,SRR1777795,SRR11802800,SRR4102111,SRR3658974,SRR4102095,SRR7993454,SRR1777773,SRR4084234,SRR3658977,SRR1777778,SRR3658975,SRR3658970,SRR1956787,SRR1777764,SRR4102103,SRR1777794,SRR1956796,SRR5664226,SRR11802798,SRR4102106,SRR1777800,SRR4450960,SRR4102099,SRR1777774,SRR3500424,SRR1777798,SRR3658971,SRR1777792,SRR7993525,SRR1777777,SRR1777801,S…
CADGGSQGNLIF	TRAV21	TRAJ42	CASSRHRTDTQYF	TRBV12-4	TRBJ2-3	COVID_19_PBMC_BAL_donor_2,MSK1263	2	3	COVID-19,Solid tumor	SRR7993434
CADKYIF	TRAV13-1	TRAJ40	CASSYGSITDTQYF	TRBV6-5	TRBJ2-3	F012,He_2020	2	6	Healthy
CADRSGNTPLVF	TRAV13-2	TRAJ29	CASSLGGENGYTF	TRBV5-1	TRBJ1-2	EM192564,EM192565	2	3	Autoimmune disease	SRR7961489,SRR4450955,SRR1956784,SRR7961474,SRR4450953,SRR7961492,SRR1956787,SRR7961475,SRR1777781,SRR4450954,SRR7993488
CAEAAGNKLTF	TRAV25	TRAJ17	CASSIGAGLTDTQYF	TRBV19	TRBJ2-3	C-9,J21854	2	18	COVID-19	SRR4450962,SRR1777765,SRR7004407,SRR1777802,SRR4451065
CAEDNNARLMF	TRAV5	TRAJ31	CSARDQTGNGYTF	TRBV20-1	TRBJ1-2	HHU20190822,RAGN898219	2	2	COVID-19,Healthy	SRR060715,SRR1777787,SRR1777766,SRR1777774,SRR1777785,SRR1777779,SRR1777788,SRR1777772,SRR1777775,SRR1777773,SRR1777764,SRR1777801,SRR7412232,SRR7219416,SRR1777778,SRR1777796,SRR1777795,SRR060714,SRR7219394,SRR1777800,SRR1777770,SRR1777781,SRR7219411,SRR1777765,SRR1777804,SRR1777793,SRR3233942,SRR1777803,SRR1777798,SRR1777802,SRR5676661,SRR1777794,SRR1956788,SRR7219415
CAEDNNARLMF	TRAV5	TRAJ31	CSARIGVGNTIYF	TRBV20-1	TRBJ1-3	GSE222448_patient10,ICC5	2	5	Solid tumor	SRR4084209,SRR4084210,SRR4084213,SRR4084215,SRR4084238,SRR7993503,SRR3233942,SRR4449811,SRR4084224,SRR4084214,SRR4084219,SRR4084234,SRR4449750,SRR4084211,SRR4084221,SRR4084225,SRR4084222,SRR4084218,SRR1777774,SRR4084216
CAEDSNARLMF	TRAV5	TRAJ31	CSARDRTGNGYTF	TRBV20-1	TRBJ1-2	201657857,AS01	2	7	Autoimmune disease,COVID-19	SRR4450952,SRR1956787,SRR5676661,SRR1777779,SRR1956785,SRR4084223,SRR7219411,SRR7993512,SRR1777788,SRR4102105,SRR5664226,SRR7993525,SRR3658971,SRR7412232,SRR4084234,SRR3500424,SRR4102101,SRR1956788,SRR7004359,SRR3658970,SRR1777800,SRR4084221,SRR4102099,SRR1777786,SRR1777801,SRR1956786,SRR4102100,SRR3658972,SRR1777764,SRR7993503,SRR4102104,SRR7993455,SRR7219406,SRR11802797,SRR1777775,SRR4450953,SR…
CAEDSNARLMF	TRAV5	TRAJ31	CSARDRVGNTIYF	TRBV20-1	TRBJ1-3	2247115_JCC392_SJTRC_InfVaxBT_2_Rxn5,RAGN962056	2	2	COVID-19	SRR7219437,SRR6442325,SRR1956788,SRR1956784,SRR6442322,SRR7004359,SRR6442320,SRR4102111,SRR4102098,SRR3233982,SRR6442314,ERR4311056,SRR7412212,SRR6442317,SRR6442321,SRR6442309,SRR1777799,SRR1777766,SRR6380554,SRR4450952,SRR1777764,SRR3234010,ERR4311048,SRR6442319,SRR7993521,SRR7993461,SRR6442323,ERR4311094,SRR7993513,ERR4311054,SRR7004363,SRR1777768,ERR4311044,SRR4102109,SRR1956789,SRR8296371,SRR…
CAEDSSYKLIF	TRAV5	TRAJ12	CSARGTETYNEQFF	TRBV20-1	TRBJ2-1	HSSS_219,su013	2	10	Inflammation,Solid tumor	SRR4450949,SRR1777786,SRR1777800,SRR1777764,SRR1777781,SRR7993428,SRR1777775,SRR1777788,SRR1777778,SRR1777770,SRR1777801,SRR7993513,SRR1777767,SRR1777772
CAEEDSSYKLIF	TRAV5	TRAJ12	CASRPGLAQETQYF	TRBV28	TRBJ2-5	MDA1_T03,su009	2	13	Solid tumor	SRR1956796,SRR1777793,SRR1777788,SRR1956785,SRR1956788,SRR1777779,SRR1777777,SRR1777770,SRR1777798,SRR4449808,SRR1956792,SRR7993433,SRR1956786,SRR4449813,SRR5664248,SRR1777764,SRR4449755,SRR3233942,SRR1956795,SRR1956783,SRR1777796,SRR1777776
CAEEDSSYKLIF	TRAV5	TRAJ12	CASRPGLEQETQYF	TRBV28	TRBJ2-5	EM192561,N7001	2	3	Autoimmune disease,Solid tumor
CAEFPGSSASKIIF	TRAV5	TRAJ3	CASSPGATYEQYV	TRBV18	TRBJ2-7	C739,C799	2	7	Infection	SRR3233982,SRR4449817,SRR4449811
CAEGGSNYQLIW	TRAV12-2	TRAJ33	CASSVGTGAYGYTF	TRBV9	TRBJ1-2	2010113790,HHU20160714	2	2	Healthy	SRR4084224,SRR1777765,SRR1777797,SRR1956796,SRR1777772,SRR1777795,SRR1956795,SRR7004364,SRR1777779,SRR1956794,SRR1777790,SRR1777781,SRR1777774
CAEGNNAGNMLTF	TRAV5	TRAJ39	CASSYRGQGTEAFF	TRBV6-5	TRBJ1-1	18LN0104,20LN0217	2	7	Leukemia	SRR060707,SRR4450962,SRR7004365,SRR4450959,SRR7004407,SRR060706,SRR5659136,SRR1777778,SRR1777767,SRR1777768,SRR7993431
CAEGNYGQNFVF	TRAV5	TRAJ26	CASSLRDRGSNTEAFF	TRBV7-4	TRBJ1-1	21-Aug-48,UPN19	2	8	Inflammation,Leukemia
CAEGSGSARQLTF	TRAV5	TRAJ22	CASIRGGTEAFF	TRBV19	TRBJ1-1	GSE222448_patient1,HN_P51	2	2	Solid tumor	SRR060722,SRR1777765
CAEGTGRRALTF	TRAV5	TRAJ5	CSVDGNTEAFF	TRBV29-1	TRBJ1-1	NivoExposed,PrA1607	2	2	Autoimmune disease,Solid tumor	SRR3696568,SRR1956785,SRR060690,SRR1777795,SRR1777781,SRR1956795,SRR1777791,SRR1777784,SRR7004366,SRR7993465,SRR5664244,SRR1777775,SRR4450952,SRR7961489,SRR7412232,SRR5664239,SRR1956784,SRR1956787,SRR1777769,SRR1777779,SRR5664233,SRR4449810,SRR7004363,SRR4450953,SRR1777798,SRR060725,SRR4084229,SRR7412212,SRR5659130,SRR7219436,SRR1777785,SRR1777776,SRR7412240,SRR4450954,SRR060697,SRR1777790,SRR445…
CAEGYGQNFVF	TRAV5	TRAJ26	CATSDAYEQYF	TRBV24-1	TRBJ2-7	COV_012,COV_013	2	2	COVID-19	SRR1777776,SRR1777769,SRR7412239,SRR4449808,SRR1777772,SRR7004365,SRR1956786,SRR7219406,SRR7004364,SRR1956795,SRR4450961,SRR1777797,SRR7219407,SRR4102108,SRR1956783,SRR6442325,SRR4449755,SRR1777779,SRR7993471,SRR1956794,SRR7961492,SRR1777803,SRR1777771,SRR7993532,SRR1777781,SRR7004367,SRR4450958,SRR7004366,SRR6442316,SRR1777764,ERR4311043,SRR1777785,SRR7004358,SRR7004407
CAEHTDKLIF	TRAV5	TRAJ34	CASSVVGSEQFF	TRBV9	TRBJ2-1	AS01,C17	2	5	Autoimmune disease,Healthy	SRR4449749,SRR1777786,SRR1777772,SRR4450956,SRR3234005,SRR4449817,SRR1777769,SRR1777774,SRR4450958,SRR4450951,SRR1777764,SRR1777798,SRR1956783,SRR1777784,SRR1777781,SRR1956796,SRR4449810,SRR5664221
CAEIAGGSQGNLIF	TRAV13-2	TRAJ42	CASSLRGLDSYNEQFF	TRBV5-1	TRBJ2-1	5_ki01000111CMVpos,PEM1	2	2	Infection,Solid tumor
CAEIFTGGGNKLTF	TRAV5	TRAJ10	CASSLGGPEQYF	TRBV7-2	TRBJ2-7	GSE222448_patient3,MDA1_T02	2	3	Solid tumor	SRR6442319,SRR1777774,SRR6442320,SRR4084237,SRR1777798,SRR1777769,SRR4084236,SRR6442318,SRR1777772,SRR4450949,SRR1777766,SRR4084218,SRR4084230,SRR1956792,SRR3181009,SRR1777781,SRR4084227,SRR7993501,SRR1777767,SRR7004364,SRR6442325,SRR1956785,SRR4102097,SRR4084234,SRR4084221,SRR4084238,SRR6442317,SRR6442316,SRR1777775,SRR1777773,SRR7004366,SRR4450952,SRR4084215,SRR4102106,SRR4084224,SRR4084209,SRR…
CAEILTGGGNKLTF	TRAV13-2	TRAJ10	CASSENQGSQPQHF	TRBV2	TRBJ1-5	MSK1344,NivoExposed	2	5	Solid tumor	SRR7219417,SRR5742668,SRR3696593,SRR1777771,SRR7993455
CAEILTGGGNKLTF	TRAV13-2	TRAJ10	CASSLTGSTEAFF	TRBV7-4	TRBJ1-1	GC06,NPC_SC_1805	2	3	Solid tumor
CAEIPNYGGSQGNLIF	TRAV5	TRAJ42	CASSLVGGRYGYTF	TRBV12-4	TRBJ1-2	C-23,UPN10	2	17	COVID-19,Leukemia	SRR3658972,SRR4449810,SRR1777793,SRR3658974,SRR3658973,SRR4449750,SRR3658971,SRR3658975,SRR3658976,SRR3658977
CAEIPSGNTGKLIF	TRAV5	TRAJ37	CASSPTVATEAFF	TRBV5-1	TRBJ1-1	PEM2,su009	2	6	Solid tumor	SRR5676630,SRR1777764,SRR4450956,SRR4450954,SRR3500424,SRR4450955,SRR1777770,SRR7219436,SRR4450957
CAEIRNDYKLSF	TRAV5	TRAJ20	CASSQEGRAGTDTQYF	TRBV4-2	TRBJ2-3	J15890,J21854	2	14	COVID-19	SRR1777796
CAEISGGYNKLIF	TRAV13-2	TRAJ4	CASSEIANSPLHF	TRBV2	TRBJ1-6	AR25,AR46	2	2	Inflammation	SRR1777772,SRR3233997,SRR3233977,SRR1777777,SRR7004364
CAEKASGTYKYIF	TRAV13-2	TRAJ40	CASSVEGSNTIYF	TRBV9	TRBJ1-3	BL11,MDA1_T05	2	3	Inflammation,Solid tumor	SRR6442323,SRR6442322,SRR4450964,SRR6442321,SRR6442314
CAEKEGGSEKLVF	TRAV13-2	TRAJ57	CASSLPGPGEKLFF	TRBV5-6	TRBJ1-4	N7001,SC5v2_humanPBMCs_5Kcells_Connect_single_channel	2	19	BEAM-T,Solid tumor	SRR1777789,SRR1777798,SRR1777792,SRR7961490,SRR7993437
CAEKEGSGTYKYIF	TRAV5	TRAJ40	CAISDQRGLSSGANVLTF	TRBV10-3	TRBJ2-6	108050201657263	2	2	COVID-19
CAEKGYGGSQGNLIF	TRAV5	TRAJ42	CASSPIASHEQYF	TRBV3-1	TRBJ2-7	18LN0104,20LN0217	2	19	Leukemia
CAEKIAGGKSTF	TRAV5	TRAJ27	CASSPGGAGLVNEQYF	TRBV9	TRBJ2-7	2169460_SJTRC_InfVax_1,2247114_JCC392_SJTRC_InfVaxBT_1_Rxn4	2	3	COVID-19
CAEKRDNARLMF	TRAV13-2	TRAJ31	CASSLTGAGNTIYF	TRBV7-4	TRBJ1-3	19LN0198,20LN0243	2	2	Leukemia
CAEKTSYDKVIF	TRAV13-2	TRAJ50	CASTPGDEQYF	TRBV25-1	TRBJ2-7	COV_009,irAE_62	2	3	COVID-19,Inflammation	SRR5676630,SRR5676634,SRR7219406,SRR4450954,SRR7004366,SRR7219407,SRR1777795,SRR7004364,SRR1777788,SRR4450956
CAEKVQGGKLIF	TRAV5	TRAJ23	CASSLGGDTEAFF	TRBV18	TRBJ1-1	PEM12,irAE_63	2	2	Inflammation,Solid tumor	SRR3234010,SRR8181397,SRR7412230,SRR3696585,SRR5676665,ERR4311058,SRR7412231,SRR7219437,SRR5664235,SRR1777791,SRR5664230,SRR5664239,SRR1777775,SRR7412218
CAEKVWGGATNKLIF	TRAV13-2	TRAJ32	CASSQEGGNQPQHF	TRBV4-1	TRBJ1-5	C-18,GC06	2	3	COVID-19,Solid tumor	SRR4449750,SRR1777800,SRR1777799,SRR7412232,SRR3233972,SRR3234010,SRR1956784,SRR6442318,SRR1777803,SRR091631,SRR7961487,SRR1956788,SRR1777797,SRR1956789,SRR6380547,SRR1777778,SRR1777794,SRR7004363,SRR3233967,SRR3233997,SRR4449810,SRR1777764,SRR7993436,SRR6442316,SRR7219437,SRR7961475,SRR1777771,SRR1777775,SRR7993514,SRR1777766,SRR7993529,SRR4450956,SRR7993508,SRR1777773,SRR4449813,SRR6380548,SRR1…
CAELFTGGGNKLTF	TRAV5	TRAJ10	CASSLGGPEQFF	TRBV7-2	TRBJ2-1	2247115_JCC392_SJTRC_InfVaxBT_2_Rxn5,S158	2	2	COVID-19,Solid tumor	SRR4450247,SRR4450955,SRR4084238,SRR1956787,SRR6442316,SRR6380547,SRR1777798,SRR7993517,SRR4451086,SRR1777803,SRR7993516,SRR6380548,SRR6442318,SRR4084224,SRR1777766,SRR6442317,SRR5676661,SRR6442323,SRR6442314,SRR1777778,SRR065670,SRR8359196,SRR1777790,SRR1777801,SRR1777777,SRR1777772,SRR6442325
CAELYTGGGNKLTF	TRAV5	TRAJ10	CASSLGGPEQYF	TRBV7-2	TRBJ2-7	HN_P34,S158	2	3	Solid tumor	SRR4084218,SRR4084215,SRR1777772,SRR1777776,SRR7004364,SRR4084237,SRR6442317,SRR6442325,SRR4450952,SRR1777774,SRR4102106,SRR1956796,SRR1956792,SRR4450949,SRR7004366,SRR4084236,SRR4084238,SRR1777801,SRR4450247,SRR7993501,SRR6442318,SRR4084230,SRR1956785,SRR1777775,SRR1777766,SRR1777767,SRR1777798,SRR060725,SRR4084227,SRR4084209,SRR1777769,SRR4084221,SRR1777781,SRR4084224,SRR1777773,SRR6442320,SRR4…
CAEMDSGGYQKVTF	TRAV5	TRAJ13	CASSPGTGGSGNTIYF	TRBV2	TRBJ1-3	H2,su013	2	2	Inflammation,Solid tumor	SRR1777771
CAENAGGTSYGKLTF	TRAV13-2	TRAJ52	CASSFGTSGTGELFF	TRBV27	TRBJ2-2	PEM11,PEM22	2	2	Solid tumor	SRR6442300,SRR1777775,SRR7219400,SRR4449811,SRR6442292,SRR1777794,SRR6442290,SRR1777777,SRR4451086
CAENAGGTSYGKLTF	TRAV13-2	TRAJ52	CASSPDRVQETQYF	TRBV6-5	TRBJ2-5	HD5,NPC_SC_1806	2	2	Healthy,Solid tumor	SRR1777789,SRR4450963,SRR1777804,SRR1777802
CAENDDYKLSF	TRAV13-2	TRAJ20	CASSQGTTGEAFF	TRBV3-1	TRBJ1-1	NPC_SC_1807,NPC_SC_1815	2	3	Solid tumor
CAENENNNARLMF	TRAV13-2	TRAJ31	CASSPTQGGNEQYF	TRBV27	TRBJ2-7	C-30,COV_014	2	2	COVID-19	SRR6442305
CAENGDSSYKLIF	TRAV13-2	TRAJ12	CATSDLGSGGSTDTQYF	TRBV24-1	TRBJ2-3	EM192566,irAE_63	2	2	Autoimmune disease,Inflammation	SRR1956783,SRR1777766
CAENGSGNTGKLIF	TRAV13-2	TRAJ37	CASRGPGTDTQYF	TRBV28	TRBJ2-3	D492,MM_PT16	2	2	Healthy,Myeloma	SRR1777765,SRR7219406
CAENIGGNQFYF	TRAV13-2	TRAJ49	CASSSSGANVLTF	TRBV27	TRBJ2-6	melanoma_K409,p6_severe	2	4	COVID-19,Solid tumor	SRR4450958,SRR1956785,SRR2678160,ERR4311045,SRR1777771,SRR1956796,SRR1777774,SRR5676665,SRR1777797,ERR4311077,SRR6442325,SRR1956793,SRR1956783,SRR1777791,SRR6442316,SRR1777781,SRR4449810,SRR5676625,SRR1777795,SRR1777802,SRR3233987,SRR1956792,SRR1956788,SRR6442318,SRR6442309,SRR1777804,SRR1777801,SRR1777796,SRR1777775,SRR1777767,SRR1777770,SRR11802800,SRR6442320,SRR6442319,SRR7993531,ERR4311042,SR…
CAENIGNYGQNFVF	TRAV13-2	TRAJ26	CASSMGQGDEKLFF	TRBV19	TRBJ1-4	10k_PBMC_5pv2_nextgem_Chromium_X,AS02	2	2	Autoimmune disease,BEAM-T	SRR1777781,SRR7004364,SRR7004363,SRR4084224,SRR3696577,SRR4084229,SRR1777785,SRR3696590
CAENIKAAGNKLTF	TRAV13-2	TRAJ17	CASMNREDGYTF	TRBV25-1	TRBJ1-2	J10887,J15893	2	18	COVID-19	SRR11802796
CAENIRDSSYKLIF	TRAV13-2	TRAJ12	CASSRGPGTEAFF	TRBV3-1	TRBJ1-1	J10888,J14204	2	2	COVID-19	SRR7993465,SRR7993533,SRR1777766,SRR1777796,SRR7993456
CAENKVDSSYKLIF	TRAV13-2	TRAJ12	CASRRGGEQYF	TRBV6-5	TRBJ2-7	HD4,PBMC_P3	2	2	Healthy,Inflammation	SRR1777790,SRR1777769,SRR1777797,SRR5676651,SRR1956794,SRR1777784,SRR4450951,SRR1956784,SRR7004363,SRR1777772,SRR4449811,SRR1777803,SRR7412233,SRR1956783
CAENMDGQKLLF	TRAV13-2	TRAJ16	CASSLARATNEKLFF	TRBV7-2	TRBJ1-4	19LN0198,20LN0243	2	2	Leukemia	SRR7219411,SRR1777775,SRR1777778,SRR1777764,SRR1777774,SRR1777781,SRR1777773,SRR4102107,SRR1777772,SRR4450949,SRR7993429,SRR7004364,SRR1777777,ERR4311080,SRR1777768,SRR065669
CAENNAGNMLTF	TRAV13-2	TRAJ39	CASSRDSNYGYTF	TRBV6-1	TRBJ1-2	B4,su006	2	3	COVID-19,Solid tumor	SRR4450963,SRR1777796,SRR6380549,SRR1777772,SRR1777787,SRR1777774,SRR060723,SRR1777793,SRR060703,SRR4102096,SRR3233952
CAENNPGGGNKLTF	TRAV13-2	TRAJ10	CASSEDSSSYEQYF	TRBV6-1	TRBJ2-7	GSE222448_patient13,PT_6	2	2	Solid tumor	SRR7522728,SRR4102110,SRR1777775,SRR7993449,SRR1777788
CAENNYGQNFVF	TRAV13-2	TRAJ26	CASSPEQGASGEQYF	TRBV18	TRBJ2-7	AR20,GC06	2	2	Inflammation,Solid tumor	SRR3233977,SRR4450955
CAENPGNTPLVF	TRAV5	TRAJ29	CASSPGDSTDTQYF	TRBV5-5	TRBJ2-3	HSSS_180,su009	2	2	Inflammation,Solid tumor	SRR1777774,SRR7412231,SRR7219407,SRR5664248,SRR1777794,SRR5664235
CAENPHQGGKLIF	TRAV13-2	TRAJ23	CASGLPSGVAETQYF	TRBV12-5	TRBJ2-5	TC174,TC341	2	4	Healthy
CAENRATSGTYKYIF	TRAV13-2	TRAJ40	CASSEGLNTEAFF	TRBV2	TRBJ1-1	CPInc_NC5,HSSS_110	2	2	Inflammation	SRR1777795,SRR5676626,SRR1777788,SRR1777793,SRR1777798,SRR3233977,SRR4450246,SRR1777794,SRR4449813,SRR1777781,SRR1956796,SRR7961486,SRR7004363,SRR5659144,SRR3500424,SRR7219417,SRR1777774,SRR6442325,SRR7219437,SRR1777784,SRR3181009,SRR1777764,SRR4449810,SRR6442318,SRR1777771,SRR060716,SRR7219400,SRR3233942,SRR1777801,SRR4449749,SRR4450955,SRR1777803,SRR6442316,SRR1777775,SRR1777785,SRR7412215,SRR6…
CAENRDNYGQNFVF	TRAV13-2	TRAJ26	CASSVDGSNQPQHF	TRBV9	TRBJ1-5	108050201657263	2	3	COVID-19	SRR1777766,SRR7961475,SRR4084219,SRR4449813,SRR4084215,SRR3696554,SRR3696552,SRR7993477,SRR7219406,SRR4449749,SRR3696553,SRR7961487,SRR7219407,SRR1777784,SRR4450951,SRR1777802,SRR7993516,SRR7993453,SRR8359195,SRR7004366,SRR1777778,SRR1777777,SRR4451085,SRR7961492,SRR4450960,SRR1777775,SRR4084210,SRR060711,SRR4102110,SRR7004408,SRR1956791,SRR4451064,SRR1956794,SRR3696555,SRR7961486,SRR1777790,SRR1…
CAENRGYALNF	TRAV13-2	TRAJ41	CASTRENEQFF	TRBV12-4	TRBJ2-1	19LN0198,20LN0243	2	7	Leukemia	SRR7961486,SRR1777786
CAENRRDSSYKLIF	TRAV13-2	TRAJ12	CAWSPLAGVSYEQYF	TRBV30	TRBJ2-7	AR50,GSE222448_patient8	2	2	Inflammation,Solid tumor	SRR7412240,SRR3233952,SRR6380549,SRR3233997,SRR1777803,SRR1777785,SRR1777800,SRR3233995,SRR6380550,SRR5664226,SRR7993431,SRR6380540,SRR5664244
CAENSGGGADGLTF	TRAV5	TRAJ45	CASSLSGIYEQYF	TRBV11-1	TRBJ2-7	AS01,C16	2	24	Autoimmune disease,Healthy	SRR7993513
CAENSGGSNYKLTF	TRAV13-2	TRAJ53	CASTSTGGRSPLHF	TRBV6-1	TRBJ1-6	PFI_104,RA_69	2	3	Autoimmune disease,Infection
CAENSGYSTLTF	TRAV5	TRAJ11	CASSQGAGNQPQHF	TRBV12-3	TRBJ1-5	B7,J15893	2	13	COVID-19	SRR7412214,SRR1956784,SRR1777795,SRR1777792,SRR4449817,SRR7004366,SRR7004364,SRR1777775,ERR4311096,SRR1777777
CAENSNTGKLIF	TRAV13-2	TRAJ37	CASSYGTGGYEQYF	TRBV6-2	TRBJ2-7	F50,F67	2	4	Healthy	SRR1956784,SRR4450963,SRR7993448,SRR7993530,SRR1777775,SRR7219411,SRR1777779,SRR1777803,SRR1956789,SRR1956794,SRR1956793,SRR6442317,SRR1777798,SRR1777776,SRR7219417,SRR3234012,SRR6442316,SRR1777789,SRR7004407,SRR3233985,SRR6442321,SRR1777792,SRR1777774,SRR1777786,SRR1777765,SRR6442318,SRR1777790,SRR060727,SRR2678160,SRR060698,SRR1777788,SRR6380547,SRR1777768,SRR4451086,SRR3233967,SRR1956785,SRR17…
CAENTGGFKTIF	TRAV13-2	TRAJ9	CASSLAPGSGTGELFF	TRBV7-6	TRBJ2-2	EM192564,EM192565	2	11	Autoimmune disease
CAENTGGFKTIF	TRAV13-2	TRAJ9	CASSLRAGSSYEQYF	TRBV7-3	TRBJ2-7	19LN0198,20LN0243	2	2	Leukemia	SRR7993447,SRR1777765,SRR4449817,SRR1956791,SRR1777774,SRR1956787,SRR4449755,SRR1777771,SRR065669,SRR1956784
CAENWDNYGQNFVF	TRAV13-2	TRAJ26	CASSLAGTQNTEAFF	TRBV5-1	TRBJ1-1	CPInc_NC3,H-1	2	2	Healthy,Inflammation	SRR1777775,SRR7219416,SRR4449755,SRR4084216,SRR7993490,SRR7219437,SRR1777801,SRR4084210,SRR7993435,SRR4450961,SRR3696593,SRR1777772,SRR1956796,SRR4450963,SRR1777776,SRR1777767,SRR4450958,SRR4450959,SRR4451086,SRR6380549,SRR1777790,SRR7993466
CAEPGAGSYQLTF	TRAV8-3	TRAJ28	CASSVGGDYGYTF	TRBV9	TRBJ1-2	GU0700,PEM11	2	2	Solid tumor	SRR6442312,SRR4449749,SRR1777781,SRR11802800,SRR7993494,SRR1777804,SRR3233987,SRR1956784,SRR7993434,SRR4084216,SRR4102099,SRR1777778,SRR7219416,SRR1777779,SRR1777796,SRR1777784,SRR7219407,SRR7961488,SRR7993482,SRR11802799,SRR1777774,SRR1777794,SRR4450962,SRR1956785,SRR1777764,SRR4102111,SRR1777765,SRR7219394,SRR7219406,SRR1777790,SRR1777797,SRR4084224,SRR1777803,SRR7412231,SRR7219411,SRR1777800,S…
CAEPRNTGNQFYF	TRAV13-2	TRAJ49	CAISGGNEQFF	TRBV10-3	TRBJ2-1	2169461_SJTRC_InfVax_2,OC96	2	2	COVID-19,Solid tumor	SRR1777776,SRR7993442,SRR2905701,SRR7219416,SRR1777764,SRR1956793,SRR7961489,SRR4450951,SRR4450962,SRR1777769,SRR4449750,SRR4449755,SRR1956796,SRR7004407,SRR1777781,SRR1777790,SRR1956794,SRR1777795,SRR1777788,SRR3233977,SRR7993483,SRR4450952,SRR5676625,SRR1956783,SRR4449749,SRR1777803,SRR1777774,SRR091631,SRR1777787,SRR1777768,SRR1777789,SRR4450963,SRR4449810,SRR1777785,SRR1956787,SRR1777766,SRR1…
CAERAAGNKLTF	TRAV13-2	TRAJ17	CASSVTATNEKLFF	TRBV9	TRBJ1-4	101520_Okada_C,101520_Okada_D	2	2	Solid tumor	SRR7961475,SRR1777790,SRR7993477,SRR4449755,SRR4449749,SRR7961495,SRR1777777,SRR1777773,SRR3696590,SRR1777772,SRR1777795,SRR4449817,SRR1777766,SRR1777797
CAERDDKIIF	TRAV25	TRAJ30	CASSLEQINEQFF	TRBV11-1	TRBJ2-1	U35,su009	2	5	Inflammation,Solid tumor
CAERDSNYQLIW	TRAV5	TRAJ33	CASSQGTSGGQETQYF	TRBV3-1	TRBJ2-5	2247115_JCC392_SJTRC_InfVaxBT_2_Rxn5,CPInc_NC2	2	2	COVID-19,Inflammation	SRR4449810,SRR4450961,SRR1956793,SRR1777791,SRR060706,SRR1777774,SRR060707,SRR1777773,SRR1777771,SRR7004363,SRR1777768,SRR1777778,SRR4450963,SRR1777797,SRR7004407,SRR1777800,SRR7219406
CAERGSGGGADGLTF	TRAV5	TRAJ45	CSARDQETQYF	TRBV20-1	TRBJ2-5	AR50,CPIc_C6	2	4	Inflammation	SRR3234010,SRR060709,SRR7993434,SRR7961475,SRR4102105,SRR1777800,SRR7993488,SRR2905702,SRR3233997,SRR1777791,SRR060704,SRR060720,SRR7993525,SRR4102109,SRR4102103,SRR3181009,SRR1777798,SRR4102112,SRR7993507,SRR7993529,SRR7993521,ERR4311092,SRR060699,SRR1956786,SRR7004365,SRR060694,SRR060703,SRR7993496,SRR1777770,SRR1777801,SRR4449813,SRR4450955,SRR1777777,SRR1777790,SRR5676655,SRR3696588,SRR445024…
CAERMDSSYKLIF	TRAV5	TRAJ12	CASSFVDQPQHF	TRBV27	TRBJ1-5	NivoExposed,PrA1607	2	2	Autoimmune disease,Solid tumor	SRR1777776,SRR7993453,SRR4450958,SRR3233992,SRR1777772,SRR1777796,SRR3233997
CAERPGGYNKLIF	TRAV13-2	TRAJ4	CASSPQDRVYGYTF	TRBV27	TRBJ1-2	C16,COV_019	2	3	COVID-19,Healthy	SRR1777774,SRR1777775,SRR1777801,SRR1777770,SRR1777788,SRR1777786,SRR1777804,SRR1777797,SRR1777794
CAERRGNTPLVF	TRAV5	TRAJ29	CASSEQGAGTEAFF	TRBV9	TRBJ1-1	MSK1302,PBMC_P6	2	3	Inflammation,Solid tumor	SRR1777803,SRR4450961,SRR1956783,SRR7993463,SRR6380559,SRR1777775,SRR7004363,SRR7004366,SRR1777794,SRR7004364
CAESDSNDYKLSF	TRAV5	TRAJ20	CASTEGGTLAKNIQYF	TRBV6-2	TRBJ2-4	TC174,TC341	2	3	Healthy
CAESGNTPLVF	TRAV5	TRAJ29	CASSQESGNTEAFF	TRBV4-2	TRBJ1-1	HUP213,PT_5	2	34	Healthy,Solid tumor	SRR1956783,SRR1777781,SRR1777770,SRR1777804,SRR1777797,SRR1777803
CAESGQKLLF	TRAV13-2	TRAJ16	CASSLEGNQPQHF	TRBV7-9	TRBJ1-5	D511,J10624	2	2	COVID-19,Healthy	SRR1777764,SRR6998308,SRR7993493,SRR060707,SRR1956783,SRR6442323,SRR4450959,SRR1777781,ERR4311078,SRR7993503,SRR4450958,SRR3696566,SRR1777778,SRR1956791,SRR6442317,SRR6442316,SRR3696590,SRR1777797,SRR1777766,SRR3696581,SRR7219416,SRR7412239,SRR4450247,SRR4451086,SRR1777773,SRR6442321,SRR1777789,SRR1777800,SRR065670,SRR7004363,SRR6442322,SRR1777798,SRR7993530,SRR7412241,SRR7004366,SRR4449810,SRR17…
CAESIGGYNKLIF	TRAV5	TRAJ4	CASSIENTEAFF	TRBV28	TRBJ1-1	2247114_JCC392_SJTRC_InfVaxBT_1_Rxn4,2247115_JCC392_SJTRC_InfVaxBT_2_Rxn5	2	6	COVID-19	SRR1777772
CAESIGSDGQKLLF	TRAV5	TRAJ16	CASSLDRGQPQHF	TRBV5-1	TRBJ1-5	4_Ki0100015_CMVneg,UPN19	2	2	Infection,Leukemia	SRR7004365,SRR1956785,SRR1956784,SRR7219437,SRR4449810,SRR4450949,SRR6380536,SRR7961475,SRR2905684,SRR1777794,SRR4449817,SRR3696565,SRR3696563,SRR4102100,SRR4450246,SRR1777799,SRR4450951,SRR7004364,SRR4449755,SRR1956793,SRR1777774,SRR1777778,SRR1777771,SRR1777766,SRR4102112,SRR7993527,SRR4449749,SRR4451085,SRR1777796,SRR4450953,SRR4451086,SRR1777789,SRR7004366,SRR7961489,SRR1777801,SRR4084230,SRR…
CAESIRGSQGNLIF	TRAV5	TRAJ42	CASSFEETQYF	TRBV12-3	TRBJ2-5	GC02,OC137	2	3	Solid tumor	SRR1777800,SRR060711,SRR1777784,SRR1777799,SRR7522721,SRR1777773,SRR7412239,SRR4084230,SRR060699,SRR1777775,SRR3234010,SRR7412232,SRR4450246,SRR1777789,SRR1777764,SRR1777785,SRR1777802,SRR1777794,SRR7004365,SRR1777777,SRR4084227,SRR4450963,SRR4084222,SRR4450955,SRR1956786,SRR1777771,SRR060727,SRR4449817,SRR7219437,SRR7219417,SRR060701,SRR7219436,SRR7993515,SRR4084210,SRR4450247,SRR1956796,SRR4084…
CAESKAAGNKLTF	TRAV5	TRAJ17	CSARESGGGANVLTF	TRBV20-1	TRBJ2-6	PFI_79,PT6	2	2	Infection,Leukemia	SRR1777802,SRR4084225,SRR1777773,SRR1777766,SRR3696571,SRR4084226,SRR1777779,SRR3696569,SRR1777796,SRR3696570
CAESLNTGGFKTIF	TRAV5	TRAJ9	CASRGGSNQPQHF	TRBV6-5	TRBJ1-5	BMMNC_5pv2,COV_007	2	2	BEAM-T,COVID-19	SRR4449755,SRR4450951,SRR1777765,SRR1777772,SRR5664244,SRR1956791,SRR1777776,SRR1777781,SRR1777797,SRR4084228,SRR7993514,SRR7219416,SRR1777774,SRR1956783,SRR1777778,SRR7412240,SRR4450963,SRR4450949
CAESNRDDKIIF	TRAV13-2	TRAJ30	CASSPTGRNSPLHF	TRBV6-5	TRBJ1-6	C-23,S149	2	2	COVID-19,Solid tumor	SRR1777776,SRR1777774
CAESPPFGNEKLTF	TRAV13-2	TRAJ48	CASSIGQGPYEQYF	TRBV19	TRBJ2-7	MM_PT6,U44	2	3	Inflammation,Myeloma	SRR1777799,SRR4450958,SRR1956786,SRR1777767,SRR7961487,SRR1777786,SRR6442317,SRR1777774,SRR4450954,SRR4084224,SRR1956783,SRR6442316,SRR4449808,SRR6442295,SRR7412231,SRR1777801,SRR7219417,SRR4102100,SRR7004363,SRR7961493,SRR7004366,SRR7004365,SRR6442318,SRR5676661,SRR5664235,SRR8511710,SRR7993519,SRR1777778,SRR060715,SRR7004364,SRR6442294,SRR3233952,SRR1777765,SRR6442325,SRR3234012,SRR4102112,SRR1…
CAESPTTSGTYKYIF	TRAV5	TRAJ40	CASKDRGAYEQYF	TRBV2	TRBJ2-7	AR25,UPN15	2	3	Inflammation,Leukemia
CAESSGSARQLTF	TRAV13-2	TRAJ22	CATESSTDTQYF	TRBV24-1	TRBJ2-3	COV_025,J21854	2	2	COVID-19	SRR7412240,SRR5664244,SRR7961487
CAESSGYSTLTF	TRAV5	TRAJ11	CASNSYNSPLHF	TRBV27	TRBJ1-6	F50,F67	2	3	Healthy	SRR4450957,SRR4450961
CAESTGGFKTIF	TRAV5	TRAJ9	CASSLGQTNTGELFF	TRBV5-1	TRBJ2-2	EM192567,PrA1607	2	3	Autoimmune disease	SRR7961493,SRR4450958,SRR1777771,SRR1777775,SRR4102112,SRR1777789,SRR3696566,SRR1956796,SRR7993432,SRR4450963,SRR060717,SRR7993501,SRR1777791,SRR7993465,SRR1777773,SRR1777778,SRR7993445,SRR7993491,SRR7993516,SRR3696590,SRR7993510,SRR3696572,SRR4450960,SRR4449808,SRR1777779,SRR7004363,SRR3696556,SRR5659134,SRR7993515,SRR4449755,SRR1777770,SRR7993436,SRR060690,SRR4449810,SRR1777777,SRR1777776,SRR79…
CAESTGTASKLTF	TRAV5	TRAJ44	CASSGRGLAGVDTQYF	TRBV6-1	TRBJ2-3	C-17,C-18	2	2	COVID-19
CAESTSGGKLIF	TRAV5	TRAJ23	CSVGTGGTNEKLFF	TRBV29-1	TRBJ1-4	F012,NPC_SC_1806	2	77	Healthy,Solid tumor	SRR1777800,SRR4102097,SRR6442325,SRR4449755,SRR1956788,SRR1777774,SRR11802799,SRR4084217,SRR3658973,SRR4084211,SRR7219411,SRR1956796,SRR7219436,SRR1777794,SRR4084231,SRR6442314,SRR6380545,SRR4450957,SRR7993482,SRR7993481,ERR4311097,SRR1777799,SRR4084235,SRR5664244,SRR4084225,SRR1777770,SRR3233987,SRR6442319,SRR7993521,SRR7993491,SRR6380541,SRR7993512,SRR4084232,SRR3658970,SRR4450965,SRR1777779,SR…
CAESTSWGKLQF	TRAV5	TRAJ24	CSVGTGGTNEKLFF	TRBV29-1	TRBJ1-4	BC10,HSSS_219	2	3	Inflammation,Solid tumor	SRR6442323,SRR1956785,SRR5664226,SRR1777801,SRR6442317,SRR1777776,SRR7993531,SRR4450961,SRR11802799,SRR7412219,SRR1777800,SRR6380541,SRR1956786,SRR7993487,SRR5664250,SRR7993448,SRR4449749,SRR7993455,SRR4450960,SRR4084229,ERR4311097,SRR5676656,SRR6442322,SRR4449755,ERR4311048,SRR4450951,SRR4102097,SRR3658970,SRR3658971,SRR7993516,SRR4450959,SRR1777764,SRR4084209,SRR4084233,SRR6442295,SRR1777765,SR…
CAESYGSSNTGKLIF	TRAV13-2	TRAJ37	CATSDSGRAYNEQFF	TRBV24-1	TRBJ2-1	MM_PT2,su004	2	2	Myeloma,Solid tumor	SRR4450953,SRR4450949,SRR4449750,SRR1777799,SRR7004359,SRR5676621,SRR3233952,SRR6380551,SRR3696561,SRR1777776,SRR5676638,SRR4449810
CAETGGYSTLTF	TRAV13-2	TRAJ11	CASSERGHGETQYF	TRBV25-1	TRBJ2-5	BC10,HUP213	2	29	Healthy,Solid tumor	SRR7993500,SRR1777777,SRR1777779,SRR1956787,SRR1777793
CAETKDSSYKLIF	TRAV5	TRAJ12	CASSLSSYEQYF	TRBV5-6	TRBJ2-7	21LN0302,GC08	2	3	Leukemia,Solid tumor	SRR6442323,SRR1956784,SRR6442318,SRR5676628,SRR1777801,SRR7219416,SRR6442316,ERR4311038,SRR4102101,SRR1777785,SRR1777778,SRR6442290,SRR6442325,SRR4450954,SRR4450949,ERR4311036,SRR1956787,SRR1777764,SRR5676625,SRR7522728,SRR1956783,SRR7993464,SRR8516989,SRR7993455,SRR8516977,SRR1956794,SRR3696587,SRR1777800,SRR1777771,SRR4451085,SRR1777775,SRR7993477,SRR4450958,SRR6380540,SRR5664226,SRR8516958,SRR…
CAETLDSSYKLIF	TRAV5	TRAJ12	CASSLSSYEQYF	TRBV5-6	TRBJ2-7	108050,PT_5	2	3	COVID-19,Solid tumor	SRR1777801,SRR6380546,SRR5676625,SRR4450253,SRR4450958,SRR4102101,SRR060727,SRR2678160,SRR1777764,SRR1777788,SRR1777773,SRR1777785,SRR6442314,SRR1777798,SRR7004363,SRR1956784,SRR4449811,SRR4102110,SRR1777795,SRR7993455,SRR3233985,SRR6442305,SRR1777765,SRR7993504,SRR5664226,SRR4102109,SRR4450952,SRR6380540,SRR7993514,SRR1777779,SRR8516948,SRR5659132,SRR7993464,SRR7522736,SRR7219416,SRR7993445,SRR5…
CAETLSGYALNF	TRAV5	TRAJ41	CASTPDVNTEAFF	TRBV6-1	TRBJ1-1	IpiNivo_Complete,PEM14	2	3	Solid tumor	SRR1956783,SRR1956796,SRR1777779,ERR4311068
CAETLSHGSSNTGKLIF	TRAV13-2	TRAJ37	CASSLGTVNTEAFF	TRBV5-1	TRBJ1-1	COV_015,p5_severe	2	2	COVID-19	SRR7961475,SRR1777786,SRR1777775,SRR7993467,SRR3233992,SRR6130170,ERR4311039,SRR4450952,SRR1777774,SRR1777764,SRR1777804,SRR7993496,SRR7993527,SRR1777803,SRR1777777,SRR1777795,SRR7961488,SRR7993475,SRR4450957,SRR7993476,SRR4449808,SRR7993530,SRR7993456,SRR7993437,SRR7993533,SRR11802793,SRR7993428,SRR7993524,SRR4449755,SRR7993455,SRR7004407,SRR3696588,SRR7961486,SRR7961492,SRR6380542,SRR1777796,SR…
CAETMDSSYKLIF	TRAV5	TRAJ12	CASSPTGDSYEQYF	TRBV5-6	TRBJ2-7	COV_014,UPN10	2	6	COVID-19,Leukemia	SRR7412237,ERR4311049,SRR3233987
CAETPGYGGSQGNLIF	TRAV5	TRAJ42	CASSQYRAMNTEAFF	TRBV14	TRBJ1-1	C141,S159	2	2	COVID-19,Solid tumor	SRR2678160,SRR4450958
CAETSGSRLTF	TRAV39	TRAJ58	CASSSGAYNEQFF	TRBV28	TRBJ2-1	EM192566,PEM15	2	2	Autoimmune disease,Solid tumor	SRR1956791,SRR3233942,SRR11802800,SRR5664246,SRR1956796,SRR7412233,SRR11802799,SRR7993463,SRR8511711,SRR7993487,SRR1777794,SRR1777781,SRR7993509,SRR4449811,SRR1777770,SRR4450953,SRR11802798,SRR7993517,SRR7993464,SRR1777798,SRR7412217,SRR11802796,SRR8181395,SRR5664224,SRR060698,SRR7993479,SRR3696572,SRR7219407,SRR1956783,SRR3233982,SRR1777804,SRR1777775,SRR8511710,SRR4450247,SRR11802795,SRR1777772…
CAETSTGTASKLTF	TRAV5	TRAJ44	CASSAGTASTDTQYF	TRBV2	TRBJ2-3	21LN0302,B7	2	2	COVID-19,Leukemia	SRR3233995,SRR6380546,SRR6380540,SRR1777774,SRR7412213,SRR5676663,SRR1777765,SRR7993470,SRR5664237,SRR5659144,SRR1777799,SRR5659136,SRR5659134,SRR3233997,SRR7412236,SRR1777781,SRR5659130,SRR5676643,SRR1777773,SRR7993448,SRR1956784,SRR3696570,SRR5659132,SRR1777777,SRR5676661,SRR6380545,SRR5676656,SRR7412239,SRR7993523,SRR1777802
CAETTDSWGKLQF	TRAV13-2	TRAJ24	CASSVRFTDTQYF	TRBV9	TRBJ2-3	20LN0249,HD3	2	2	Healthy,Leukemia	SRR4084228,SRR7993439,SRR8516960,SRR1777802,SRR7412214,SRR7993449,SRR7993431,SRR7993438,SRR7993447
CAETYTGGFKTIF	TRAV5	TRAJ9	CASGNEQFF	TRBV6-1	TRBJ2-1	201651365,COV_009	2	39	COVID-19	SRR2905712,SRR1956796,SRR4450951,SRR1777795,SRR1777764,SRR3181009,SRR7993456
CAFGSDGQKLLF	TRAV24	TRAJ16	CASSILTGPSTDTQYF	TRBV7-2	TRBJ2-3	19LN0198,20LN0243	2	2	Leukemia	SRR6442296,SRR6442294,SRR6442295
CAFIGAAGNKLTF	TRAV24	TRAJ17	CASSSRVNTEAFF	TRBV6-6	TRBJ1-1	PrA1505,PrA1607	2	2	Autoimmune disease	SRR1777771,SRR4451086,SRR1777788,SRR1956794
CAFIGGGSNYKLTF	TRAV38-1	TRAJ53	CASRQGIGGTDTQYF	TRBV2	TRBJ2-3	TC174,TC341	2	2	Healthy
CAFIPRGSTLGRLYF	TRAV24	TRAJ18	CASSFLQGTDTQYF	TRBV28	TRBJ2-3	MDA1_T02,melanoma_K409	2	38	Solid tumor	SRR4450958,SRR7993518,SRR7219416,SRR1956787,SRR4084225,SRR1777774,SRR7219394,SRR3233987,SRR3233942,SRR1956788,SRR1956796,SRR4450957,SRR1777779,SRR1777778,SRR1777798,SRR1777775,SRR4450956,SRR1777794,SRR1956783,SRR7412236,SRR7993515,SRR7993486,SRR5664237,SRR7993470,SRR1777790,SRR3233992,SRR3233945,SRR4451064,SRR6380539,SRR1777785,SRR1777765,SRR3233952,SRR7219411,SRR1777801,SRR1956785,SRR1777772,SRR…
CAFIPRGSTLGRLYF	TRAV24	TRAJ18	CASSFVQGTDTQYF	TRBV28	TRBJ2-3	HSSS_180,su011	2	87	Inflammation,Solid tumor	SRR6380553,SRR6380556,SRR1777772,SRR7993516,SRR1777798,SRR5664220,SRR1777793,SRR1777765,SRR1777773,SRR1777766,SRR5676621,SRR5664233,SRR1956795,SRR6380560,SRR1777801,SRR4451086,SRR1777787,SRR1777770,SRR4450961,SRR1956790,SRR4451085,SRR7412234,ERR4311041,SRR7993494,SRR7993468,SRR1777795,SRR5664244,SRR3233995,SRR7993515,SRR1956788,SRR1777779,SRR1956793,SRR6380539,SRR8516966,SRR6380555,SRR6380540,SRR…
CAFISNFGNEKLTF	TRAV38-1	TRAJ48	CASSLAGASTDTQYF	TRBV7-6	TRBJ2-3	COV_011,U45	2	2	COVID-19,Inflammation	SRR4084223,SRR4450957,SRR7993467,SRR7993503,SRR4102096,SRR4450958,SRR7219394,SRR7004363,SRR4451085,SRR1777770,SRR6442322,SRR5664212,SRR1956795,SRR4449811,SRR7993500,SRR7993516,SRR1777776,SRR1777773,SRR4084211,SRR5742670,SRR1777779,SRR4084222,SRR8516958,SRR7219400,SRR4451086,SRR7219406,SRR1956786,SRR1777769,SRR1777794,SRR1956784,SRR1777764,SRR8181397,SRR1777766,SRR3696588,SRR1777791,SRR1777804,SRR…
CAFKETSGSRLTF	TRAV24	TRAJ58	CASSPGHFSTGELFF	TRBV18	TRBJ2-2	TC174,TC341	2	4	Healthy
CAFKGAQKLVF	TRAV24	TRAJ54	CASSLEGVTGELFF	TRBV11-1	TRBJ2-2	1_Ki0100020_CMVpos,COV_019	2	2	COVID-19,Infection	SRR1777784
CAFLDRGSTLGRLYF	TRAV24	TRAJ18	CASSFLSGTDTQYF	TRBV28	TRBJ2-3	PT_6,PT_8	2	3	Solid tumor	SRR7993470,SRR3181009,SRR8511713,SRR1777765,SRR7522740,SRR7219405,SRR4102101,SRR3233972,SRR6442310,SRR1777799,SRR6442312,SRR3658971,SRR1777785,SRR4451085,SRR1777767,SRR1777778,SRR6380550,SRR1777768,SRR6380541,SRR3233982,SRR3658977,SRR1777803,SRR4449749,SRR1777784,SRR5659130,SRR3233992,SRR5664228,SRR6380547,SRR1777792,SRR8511712,SRR7993532,SRR7412240,SRR1777772,SRR5676640,SRR6380536,SRR1777801,SRR…
CAFLDRGSTLGRLYF	TRAV24	TRAJ18	CASSFVAGTDTQYF	TRBV28	TRBJ2-3	S134,su010	2	5	Solid tumor	SRR4084231,SRR6380556,SRR3234010,SRR1777787,SRR5664212,SRR6380558,SRR060722,SRR4084230,SRR7993428,SRR060712,SRR065670,SRR6442306,SRR060705,SRR6442287,SRR1777790,SRR4450957,SRR7993462,SRR6442288,SRR8181395,SRR5676625,SRR1777801,SRR060707,SRR7993439,SRR1956796,SRR6442304,SRR4102105,SRR1777804,SRR7219407,SRR7993522,SRR5676640,SRR060720,SRR6380542,SRR1777770,SRR1777764,SRR4450956,SRR1777781,ERR431105…
CAFLSRGSTLGRLYF	TRAV24	TRAJ18	CASSFVSGTDTQYF	TRBV28	TRBJ2-3	MM_PT19,U34	2	2	Inflammation,Myeloma	SRR6442306,SRR7004407,ERR4311090,SRR4450964,SRR3233975,SRR1956793,SRR7993510,SRR7004408,SRR1777784,SRR6380551,SRR1777776,SRR060690,SRR6380561,ERR4311093,SRR4102107,SRR4084235,SRR7993445,SRR7993459,SRR7219417,SRR1777774,SRR6442310,SRR1956786,SRR4450962,ERR4311094,SRR7412240,SRR7993442,SRR5659134,SRR7993451,SRR7993447,SRR7219407,SRR1777794,SRR5664221,SRR1777765,SRR4084223,SRR3233997,SRR1777800,SRR4…
CAFMARGSTLGRLYF	TRAV24	TRAJ18	CASSFLSGTDTQYF	TRBV28	TRBJ2-3	BC10,IPIHNSC118	2	5	Solid tumor	SRR4451086,SRR5664244,SRR6442288,SRR7412232,SRR5659144,SRR7993487,SRR4449813,SRR6380550,SRR6380561,SRR4449749,SRR7412214,SRR7993444,SRR1777804,SRR1777770,SRR7993467,SRR3658973,SRR1777772,SRR1777795,SRR6442310,SRR6380536,SRR1777784,SRR5676625,SRR8511713,SRR3233980,SRR1777801,SRR3233982,SRR6442312,SRR1777776,SRR4449750,SRR4102112,SRR6380548,SRR1777803,SRR1777787,SRR7219405,SRR1777774,SRR1777775,SRR…
CAFMDRGSTLGRLYF	TRAV24	TRAJ18	CASSFLSGTDTQYF	TRBV28	TRBJ2-3	BMMNC_5pv2,EM192565	2	2	Autoimmune disease,BEAM-T	SRR3658971,SRR4449750,SRR7004406,SRR6442312,SRR6380541,SRR7522740,SRR1777794,SRR5676623,SRR7961486,SRR1777784,SRR8511713,SRR7993444,SRR7993442,SRR4102101,SRR1777773,ERR4311070,SRR1777803,SRR5664228,SRR4084216,SRR1777776,SRR3233972,SRR6380548,SRR11802800,SRR7219411,SRR7993462,SRR3233980,SRR7993470,SRR6380550,SRR1777797,SRR1777801,SRR4451086,SRR3233992,SRR1777765,SRR1777772,SRR7993471,SRR7219405,SR…
CAFMERGSTLGRLYF	TRAV24	TRAJ18	CASSFLSGTDTQYF	TRBV28	TRBJ2-3	B357818,H-11	2	3	Healthy,Solid tumor	SRR7522740,SRR3658973,SRR8511710,SRR3658974,SRR6380548,SRR6380551,SRR6380534,SRR6380549,SRR1777778,SRR1777803,SRR7004406,SRR1777787,SRR5676625,SRR7219405,SRR1777768,SRR1777775,SRR8511712,SRR1777770,SRR5676640,SRR1777776,ERR4311045,SRR3233982,SRR3658972,SRR4449750,SRR3658977,SRR7412240,SRR1777801,SRR7993471,SRR3233980,SRR6380541,SRR7993445,SRR7219411,SRR7993462,SRR7993499,SRR1777800,SRR5664228,SRR…
CAFMGYNNNDMRF	TRAV24	TRAJ43	CASSLRGTGELFF	TRBV28	TRBJ2-2	2247116_JCC392_SJTRC_InfVaxBT_3_Rxn6,UPN8	2	2	COVID-19,Leukemia	SRR1777774,SRR4449813,SRR1777777,SRR5676645,SRR7004366,SRR7993519,SRR7004363,SRR6380538,SRR2905712,SRR6442310,SRR1777767,SRR6380554,SRR7993471,SRR1777798,ERR4311100,SRR1777794,SRR4450246,SRR1777801,SRR4449749,SRR1777793,SRR7412234,SRR1777788,ERR4311101,SRR1777779,SRR7004406,SRR4084223,SRR4449810,SRR4449755,SRR6380533,SRR1777800,SRR1777799,SRR7004408,SRR1777781,SRR1777768,SRR4451085,SRR1777772,SRR…
CAFMKGAGGTSYGKLTF	TRAV38-1	TRAJ52	CASSTGAYGYTF	TRBV19	TRBJ1-2	107677,CX1	2	5	COVID-19,Healthy	SRR5676640,SRR3658973,SRR5513467,SRR5676623,SRR3658982,SRR1777796,ERR4311085,SRR1777764,SRR5513413,SRR7993447,SRR3234005,SRR3658977,SRR5513375,SRR5664248,SRR7004363,SRR7004366,SRR3500424,SRR3233972,SRR3658975,SRR6442324,SRR5513363,SRR7993438,SRR1777795
CAFMKGGYQKVTF	TRAV38-1	TRAJ13	CASSLEGPGANVLTF	TRBV5-1	TRBJ2-6	5_ki01000111CMVpos,BC09	2	2	Infection,Solid tumor	SRR065670,SRR4102103,SRR4451064,SRR7993445,SRR4084225,SRR7961490,SRR5676655,SRR1777764,SRR1777770,SRR1956795,SRR1777769,SRR7993519,SRR7004364,SRR1777797,SRR4102109,SRR1777803,SRR4102111,SRR1777804,SRR1777789,SRR1777768,SRR4102099,SRR7412232,SRR4449749,SRR7993508,SRR1956783,SRR1777801,SRR7412213,SRR7993484,SRR4450247,SRR7412234,SRR7993494,SRR3696587,SRR1956790,SRR7993515,SRR7993473,SRR1956796,SRR7…
CAFMKHIGNQFYF	TRAV38-1	TRAJ49	CASSPPGRETQYF	TRBV27	TRBJ2-5	S21,S24	2	85	Healthy,Inflammation	SRR1777773,SRR1777772,SRR3696573,SRR4450247,SRR1777769,SRR1777794
CAFMKHVSSGGSNYKLTF	TRAV38-1	TRAJ53	CAWKRAGNTIYF	TRBV30	TRBJ1-3	MDA1_T02,U45	2	6	Inflammation,Solid tumor	SRR7412232,SRR6380539,SRR6380540,SRR7993524,ERR4311070,SRR3233942,SRR4084222,SRR7993523,SRR4102099,SRR6442310,SRR4102109
CAFMKLGTGANSKLTF	TRAV38-1	TRAJ56	CASSSRRGEQYF	TRBV5-6	TRBJ2-7	C16,N7001	2	3	Healthy,Solid tumor	SRR4084211,SRR1777790,SRR4084223,SRR1956787,SRR1777799
CAFMKRLQGAQKLVF	TRAV38-1	TRAJ54	CASRRDNYEQYF	TRBV6-5	TRBJ2-7	B1,su012	2	2	COVID-19,Solid tumor	SRR7412218,SRR1777785,SRR7004366,SRR1777772,SRR5664230,SRR5664228,SRR1777767,SRR1956796
CAFMMRGSTLGRLYF	TRAV24	TRAJ18	CASSFLAGTDTQYF	TRBV28	TRBJ2-3	N7001,RA_25	2	5	Autoimmune disease,Solid tumor	SRR4450959,ERR4311040,SRR7993457,SRR4451085,SRR7993518,SRR7993487,SRR7219437,SRR1777774,SRR1777800,SRR7219406,SRR1956785,SRR6380545,SRR1956783,SRR3233967,SRR1777798,SRR1777777,SRR4450246,SRR7004408,SRR11802799,SRR5676640,SRR7993497,SRR6380560,SRR4451086,SRR4084211,SRR5664224,SRR7412237,SRR6380540,SRR1777794,SRR5676623,SRR1777791,SRR6442310,SRR1777792,SRR5664240,SRR6380558,SRR7993495,SRR1956788,SR…
CAFMNPPNFGNEKLTF	TRAV38-1	TRAJ48	CASSLQGDTQYF	TRBV11-3	TRBJ2-3	C-16,PT_3	2	20	COVID-19,Solid tumor	SRR1777788,SRR1777774,SRR1777800,SRR4450963,SRR3696572,SRR1777799,SRR060696,SRR7993446,SRR5742658,SRR5742648,SRR7961488,SRR1777778
CAFMNRGSTLGRLYF	TRAV24	TRAJ18	CASSFLSGTDTQYF	TRBV28	TRBJ2-3	H-9,MM_PT15	2	3	Healthy,Myeloma	SRR6380551,SRR7993448,SRR6380547,SRR1777768,SRR4450949,SRR1777766,SRR7993445,SRR7993517,SRR6380550,SRR4102101,SRR5664221,SRR11802799,SRR3233942,SRR4451086,SRR7219411,SRR4102095,SRR8181389,SRR1777800,ERR4311070,SRR5676623,SRR7961486,SRR7993499,SRR6380561,SRR6442312,SRR3233970,SRR7219405,SRR6380548,SRR4451085,SRR1777772,SRR7993462,SRR1777792,SRR1777788,SRR3181009,SRR7993471,SRR6380549,SRR1777778,SR…
CAFMPRGSTLGRLYF	TRAV24	TRAJ18	CASSFLAGTDTQYF	TRBV28	TRBJ2-3	22-Jul-25,PEM19	2	3	Inflammation,Solid tumor	SRR6380558,SRR4449755,SRR1777773,SRR5664224,SRR1777770,SRR4084223,SRR4084216,SRR6380539,SRR11802800,SRR4451065,SRR7219406,SRR3658976,SRR3233967,SRR1777792,SRR1956785,SRR1777788,SRR6380551,SRR7004408,SRR4084211,SRR7993457,SRR7993435,SRR6442309,SRR1777800,SRR6380554,SRR7522741,SRR7993487,SRR6380546,SRR1777766,SRR3233995,SRR3658971,SRR1956795,SRR6380543,SRR1956783,SRR7412237,SRR6380542,SRR7219437,SR…
CAFMRRGSTLGRLYF	TRAV24	TRAJ18	CASSFLSGTDTQYF	TRBV28	TRBJ2-3	GSE222448_patient13,S150	2	3	Solid tumor	SRR7993517,SRR1777772,SRR7219411,SRR3658973,SRR6380551,SRR6380561,SRR5659144,SRR7993487,SRR11802799,SRR7522740,SRR1777784,SRR1956792,SRR6380536,SRR1777776,SRR3658972,SRR1777792,SRR7993462,ERR4311070,SRR1777803,SRR7993532,SRR4450953,SRR3658976,SRR6380534,SRR1777785,SRR4084222,SRR7993507,SRR1777778,SRR4451086,SRR6380542,SRR4449749,SRR1777804,SRR5659130,SRR7993448,SRR6380550,SRR11802800,SRR4449811,S…
CAFMRRGSTLGRLYF	TRAV24	TRAJ18	CASSFVSGTDTQYF	TRBV28	TRBJ2-3	PEM1,UPN19	2	2	Leukemia,Solid tumor	SRR3233982,SRR1956796,SRR1777792,SRR4102097,SRR7993518,SRR7993459,SRR5676623,SRR7993428,SRR5659132,SRR7961487,SRR4449813,SRR7993443,SRR4449755,SRR1777791,SRR4084209,SRR7993475,SRR4450964,SRR6442288,SRR5664235,SRR6442309,SRR060695,SRR1777776,SRR1956794,SRR4450962,SRR6380536,SRR7993456,SRR7993451,SRR7219415,SRR1956786,SRR7993471,SRR6380551,SRR1777765,SRR7993433,SRR5676634,SRR5676640,SRR7219417,SRR7…
CAFMTLGVGADGLTF	TRAV38-1	TRAJ45	CASSVVTGETQYF	TRBV7-2	TRBJ2-3	TC174,TC341	2	4	Healthy
CAFMTNAGGTSYGKLTF	TRAV38-1	TRAJ52	CASSTGVYGYTF	TRBV19	TRBJ1-2	90711,PEM18	2	3	COVID-19,Solid tumor	SRR7993459,SRR7993457,SRR4450246,SRR7219437,SRR3233982,SRR6380545,SRR065670,SRR3234012,SRR2678160,SRR4102097,SRR7004363,SRR1777766,SRR8181395,SRR1777776,SRR7004366,SRR3233942,SRR4449817,SRR7993458,SRR3233992,SRR5676623,SRR1956784,SRR3233980,SRR3234010,SRR1956792,SRR7993430
CAFNAGNMLTF	TRAV38-1	TRAJ39	CASSPYRGGGPYNEQFF	TRBV19	TRBJ2-1	18LN0104,20LN0217	2	2	Leukemia
CAFPAFSGTYKYIF	TRAV38-1	TRAJ40	CAWSGRFFSGNTIYF	TRBV30	TRBJ1-3	19LN0198,20LN0243	2	2	Leukemia
CAFPSGGSNYKLTF	TRAV24	TRAJ53	CSARDIAGAGHYEQYF	TRBV20-1	TRBJ2-7	2.01651e+17	2	294	COVID-19
CAFPYNFNKFYF	TRAV24	TRAJ21	CSVGTYTEAFF	TRBV29-1	TRBJ1-1	NPC_SC_1816,PFI_104	2	2	Infection,Solid tumor	SRR1777765,SRR7993462,SRR1777798,SRR1777790,SRR7961474,SRR1777770,SRR7219416,SRR7961490,SRR065669,SRR1777786,SRR7961487,SRR1956796,SRR7961495,SRR4449749,SRR7412212,SRR3696561,SRR1777795,SRR3696575,SRR7961492,SRR4449817,SRR1956783,SRR7004364,SRR3233992,SRR7961493,SRR1777781,SRR7961488,SRR6380549,SRR1777794,SRR060727,SRR1777800
CAFQGAQKLVF	TRAV12-3	TRAJ54	CASSERTVSETQYF	TRBV2	TRBJ2-5	HD1,su004	2	2	Healthy,Solid tumor	SRR1956791
CAFQGGKLIF	TRAV38-1	TRAJ23	CASSIGQGTYEQYF	TRBV19	TRBJ2-7	COV_001,COV_010	2	4	COVID-19	SRR7004369,SRR7004365,SRR7219416,SRR5676626,SRR1777791,SRR5676645,SRR4450960,SRR4450955,SRR1777789,SRR7993432,SRR1956791,SRR4084225,SRR6442316,SRR3233987,SRR6442325,SRR7219417,SRR7004363,SRR4084226,SRR1777772,SRR7219415
CAFSNAGGTSYGKLTF	TRAV24	TRAJ52	CASSLVPNSNQPQHF	TRBV7-2	TRBJ1-5	NivoExposed,OC137	2	2	Solid tumor	SRR1777776,SRR7522742,SRR4084212,SRR1777788,SRR7004363,SRR1777779,SRR1777793,SRR1777778,SRR1777798,SRR7993457,SRR1777795,SRR7993503,SRR11802799,SRR7004407,SRR7993497,SRR5664226,SRR1777802,SRR1956794,SRR7993458,SRR7522727,SRR4084223,SRR4102099,SRR1777804,SRR1777785,SRR11802800,SRR1777800,SRR1777801,SRR1777772,SRR4084211
CAFSSSNTGKLIF	TRAV24	TRAJ37	CASSQDRLTGRYTF	TRBV4-1	TRBJ1-2	B4,HHU20180816	2	4	COVID-19,Healthy	SRR7219437
CAFYGSSNTGKLIF	TRAV24	TRAJ37	CASSPTGLQETQYF	TRBV7-3	TRBJ2-5	COV_007,U4	2	2	COVID-19,Inflammation	SRR7993500,SRR1777769,SRR7412230,SRR7993469,SRR1777801,SRR11802799,SRR7993529,SRR060722,SRR11802800,SRR5742642,SRR065670,SRR7412214,SRR7219416,SRR7993463,SRR3233972,SRR1956789,SRR5676645,SRR7993494,SRR060705,SRR060707,SRR1777798,SRR1777774,SRR3233970,SRR7004363,SRR5664239,SRR1777775,SRR060702,SRR060720,SRR7993433,SRR1777796,SRR1777776,SRR7993531,SRR1777770,SRR060706,SRR7993479,SRR1777794,SRR11802…
CAFYSGGGADGLTF	TRAV24	TRAJ45	CAISEGAEGGYTF	TRBV10-3	TRBJ1-2	18LN0104,20LN0217	2	74	Leukemia
CAGAASGTYKYIF	TRAV27	TRAJ40	CATSDWGTGELFF	TRBV24-1	TRBJ2-2	F50,F67	2	3	Healthy	SRR4450962,SRR1777767,SRR1777801,SRR7004407,SRR6442316,SRR6442300,SRR4449755,SRR6380540,SRR4450956,SRR6442325,SRR1777776,SRR6442290,SRR6442292,SRR5676621,SRR6442305,SRR6442318,SRR4084230,SRR7412212,SRR6442317,SRR7993435
CAGADDYKLSF	TRAV27	TRAJ20	CASSQLAPRGPGELFF	TRBV4-2	TRBJ2-2	TC174,TC341	2	3	Healthy
CAGADTGNQFYF	TRAV27	TRAJ49	CASSLRGGGSYEQYF	TRBV5-1	TRBJ2-7	U35,U45	2	2	Inflammation	SRR7993447,SRR7004364,SRR060697,SRR1777791,SRR1956784,SRR1777774,SRR1777786,SRR1777772,SRR1777781,SRR065669,SRR1777776
CAGAEDKIIF	TRAV27	TRAJ30	CASRESNTEAFF	TRBV27	TRBJ1-1	su009,su011	2	14	Solid tumor	SRR5664248,SRR1777770,SRR7993453,SRR5664235,SRR7993455,SRR7993454,SRR7993521,SRR5664246,SRR7412231
CAGAGGGSQGNLIF	TRAV27	TRAJ42	CASSIRATGELFF	TRBV19	TRBJ2-2	19LN0193,CX4	2	2	Healthy,Leukemia	SRR6442318,SRR3234005,SRR11802800,SRR5513467,SRR5513426,SRR4084235,SRR7219405,SRR7961495,SRR7004363,SRR6442317,SRR7004366,SRR7993516,SRR1777779,SRR4450962,SRR4084227
CAGAGGGSQGNLIF	TRAV27	TRAJ42	CASSTRSTDTQYF	TRBV19	TRBJ2-3	10k_BEAM-T_Human_A0201_CMV_Flu_Covid_spikein_5pv2,CX1	2	5	BEAM-T,Healthy	SRR4450958,SRR5513413,SRR5513363,SRR3233982,SRR8181397,SRR7219411,SRR4102099,SRR060697,SRR2678160,SRR6442316,SRR7219406,SRR5513375,SRR1777770,SRR4449808,SRR5676630,SRR1956796,SRR5676634,SRR7961489,SRR6442318,SRR4450962,SRR5516038,SRR4450961,SRR4449755,SRR4449813,SRR1777781,SRR3233992,SRR3233957,SRR6380551,SRR6442325,SRR6380535,SRR7004363,ERR4311072,SRR3658973,SRR7219437,SRR6380552,SRR7993454,SRR4…
CAGAGGTSYGKLTF	TRAV20	TRAJ52	CASSFSGAGNYGYTF	TRBV12-4	TRBJ1-2	AR44,PBMC_C_HD4	2	2	Healthy,Inflammation	SRR3696552
CAGAGGTSYGKLTF	TRAV25	TRAJ52	CSVGRDGTYEQYF	TRBV29-1	TRBJ2-7	AR50,UPN19	2	2	Inflammation,Leukemia	SRR1777800,SRR6442294,SRR6442296,SRR6442295,SRR1777767,SRR7004407
CAGAGSQGNLIF	TRAV27	TRAJ42	CASSSRSSYEQYF	TRBV19	TRBJ2-7	10k_BEAM-T_Human_A0201_CMV_Flu_Covid_spikein_5pv2,201657857	2	22	BEAM-T,COVID-19	SRR5516314,SRR1956792,SRR5676623,SRR4102097,SRR4450956,SRR2905711,SRR6380552,SRR1777767,SRR4084235,SRR4450957,SRR11802799,SRR7993435,SRR5513430,SRR5513375,SRR1777776,SRR4084221,SRR4449808,SRR7993492,SRR4084215,SRR7219407,SRR4102103,SRR2905712,SRR7219406,SRR3234012,SRR5513363,SRR1777766,SRR5515787,SRR4449813,SRR5676640,SRR3233985,SRR4450961,SRR5664226,SRR5513467,SRR4084227,SRR11802800,SRR6380551,S…
CAGAGYGGSQGNLIF	TRAV27	TRAJ42	CASSLEETNEKLFF	TRBV7-6	TRBJ1-4	GSE222448_patient7,p3_mild	2	2	COVID-19,Solid tumor	SRR8181389,SRR1777775
CAGAHAGNNRKLIW	TRAV25	TRAJ38	CASSLTGTSSNEQFF	TRBV6-6	TRBJ2-1	19LN0198,20LN0243	2	3	Leukemia
CAGALGSSNTGKLIF	TRAV27	TRAJ37	CASSIRSAYEQYF	TRBV19	TRBJ2-7	10k_BEAM-T_Human_A0201_CMV_Flu_Covid_spikein_5pv2,N7002	2	261	BEAM-T,Solid tumor	SRR1777802,SRR3233987,SRR5516314,SRR1777796,SRR7993514,SRR1777789,SRR8181397,SRR4084236,SRR4084209,SRR3233942,SRR6380535,SRR1956788,SRR1777801,SRR4084221,SRR6442319,SRR1777776,SRR4450952,SRR5676636,SRR3234012,SRR7219394,SRR4102110,SRR4084232,SRR4450956,SRR4102098,SRR4084222,SRR5676630,SRR1777795,SRR4450959,SRR4102102,SRR1777799,SRR5676661,SRR11802800,SRR5676623,ERR4311047,SRR1777764,SRR4102097,SR…
CAGANAGGTSYGKLTF	TRAV27	TRAJ52	CASSLFSYNEQFF	TRBV27	TRBJ2-1	2169462_SJTRC_InfVax_3,HD4	2	2	COVID-19,Healthy	SRR4450949,SRR1777781,SRR1777772,SRR1777775,SRR5676659,SRR1956787,SRR4450247,SRR1777784,SRR1777766,SRR11802799,SRR11802800,SRR1777774,SRR4450246,SRR2678160,SRR5676643,SRR4450958,SRR1777786,SRR7993532,SRR1956791,SRR1777798,SRR1777799,SRR7412238,SRR1777764,SRR1777790,SRR5676658,SRR4450954,SRR4450951,SRR6442288,SRR1777776,SRR5676628
CAGANAGGTSYGKLTF	TRAV27	TRAJ52	CASSPGTSGIDEQFF	TRBV6-2	TRBJ2-1	U45,ccRCC_2	2	10	Inflammation,Solid tumor
CAGAPSSNDYKLSF	TRAV27	TRAJ20	CASRRDSNQPQHF	TRBV2	TRBJ1-5	AS01,U4	2	2	Autoimmune disease,Inflammation	SRR7993519,SRR7993469,SRR1956784,SRR4450954,SRR1777793,SRR1777773,SRR1777778,SRR11802796,SRR7004360,SRR1777770,SRR7004366,SRR7993466,SRR7219437,SRR1956788,SRR4450958,SRR1777798,SRR7219416,SRR7412214,SRR1777797,SRR1777801,SRR7004364,SRR1777785,SRR7993453,SRR7993500,SRR3696590,SRR3233992,SRR3233972,SRR1777772,SRR1777796,SRR1777789,SRR7004363,SRR11802799,SRR7993464,SRR060698,SRR1956789,SRR1777800,SR…
CAGAPTGAGSYQLTF	TRAV27	TRAJ28	CASSLEAGVYGYTF	TRBV7-9	TRBJ1-2	COVID_19_PBMC_BAL_donor_5,PEM9	2	4	COVID-19,Solid tumor	SRR6442316,SRR1956796,SRR1777777,SRR1777786,SRR7993430
CAGARAGNNRKLIW	TRAV27	TRAJ38	CAWSDGSSYEQYF	TRBV30	TRBJ2-7	AR25,PrA1607	2	2	Autoimmune disease,Inflammation	SRR1777777,SRR5676621,SRR4450964,SRR7004360,SRR1777770,SRR6380553,SRR7412240,SRR4102110,SRR1777776,SRR1777775,SRR1777794,SRR5664244,SRR1777785,SRR4450958,SRR7004366,SRR1777800
CAGARGSARQLTF	TRAV27	TRAJ22	CAISESPGNTEAFF	TRBV10-3	TRBJ1-1	19LN0178,BC09	2	2	Leukemia,Solid tumor	SRR4084217,SRR4084223,SRR1956792,SRR1956783,SRR1777789,SRR1777784,SRR060725,SRR7993442,SRR1777797,SRR7004363,SRR1956796,SRR4084212,SRR1777767,SRR7004366,SRR1777781,SRR4449817,SRR4084224,SRR4084222,SRR7993444,SRR1777785,SRR7004407,SRR1777795,SRR091632,SRR1777778,SRR1956795,SRR7993531,SRR7993519,SRR4450961,SRR4449755,SRR1777776,SRR4084232,SRR065669,SRR4102111,SRR4451065,SRR5676645,SRR5676621,SRR323…
CAGARGVTGGGNKLTF	TRAV27	TRAJ10	CASSLGRSSSYNEQFF	TRBV5-4	TRBJ2-1	GSE222448_patient2,su004	2	2	Solid tumor	SRR060699
CAGARGYNNNDMRF	TRAV27	TRAJ43	CASSLGRGGETQYF	TRBV5-1	TRBJ2-5	NivoExposed,PrA1607	2	2	Autoimmune disease,Solid tumor	SRR060702,SRR1777766,SRR3233987,SRR060723,SRR1956787,SRR060700,SRR4451086,SRR1777778,SRR1777764,SRR1777792,SRR7993500,SRR1777777,SRR7961492,SRR7993521,SRR4450963,SRR1777779,SRR1777767,SRR060703,SRR4450247,SRR060724,SRR4450953,SRR1956795,SRR7993444,SRR3233947,SRR1956788,SRR060704,SRR1777776,SRR7961495,SRR1777772,SRR1777786,SRR5676628,SRR1956794,SRR1777799,SRR4450949,SRR4450954,SRR4450962,SRR445095…
CAGARTGNQFYF	TRAV27	TRAJ49	CASSQDRTVSGNTIYF	TRBV4-2	TRBJ1-3	B230723,U35	2	2	Inflammation,Solid tumor
CAGARVFGNEKLTF	TRAV27	TRAJ48	CASSFGTSGDNEQFF	TRBV6-1	TRBJ2-1	irAE_40,nc_CT4	2	15	Healthy,Inflammation	SRR7993498,SRR1777777,SRR1956785,SRR1956793,SRR1777796,SRR1777793,SRR1777764,SRR1777776,SRR1956788
CAGASGGSYIPTF	TRAV12-2	TRAJ6	CASSLRGVDYGYTF	TRBV5-4	TRBJ1-2	COV_025,UPN10	2	6	COVID-19,Leukemia	SRR5676655
CAGATDSNYQLIW	TRAV27	TRAJ33	CASSLSRAGTEAFF	TRBV28	TRBJ1-1	He_2020,irAE_7	2	4	Healthy,Inflammation	SRR6442297,SRR6442298,SRR3233982,SRR1956791,SRR1777776,SRR5676655
CAGATNAGNMLTF	TRAV27	TRAJ39	CASSDGQNTEAFF	TRBV6-6	TRBJ1-1	IpiNivo_Resistant,U45	2	3	Inflammation,Solid tumor	SRR1777770,SRR7412234,SRR7993524,SRR7993531,SRR1777773,SRR7993504,SRR4084214,SRR5664233,SRR4084219,SRR3658970,SRR7219405,SRR4084213,SRR060727,SRR8516963,SRR7993523,SRR7993522,SRR7993440,SRR4084225,SRR8516982,SRR5659132,SRR5659134,SRR5664221,SRR1956789,SRR4084226
CAGATNAGNMLTF	TRAV27	TRAJ39	CASSEGQNTEAFF	TRBV6-6	TRBJ1-1	NPC_SC_1813,UPN19	2	3	Leukemia,Solid tumor	ERR4311057,SRR7219415,SRR1777794,SRR7993448,SRR1777788
CAGAVGSSNTGKLIF	TRAV27	TRAJ37	CASSIRSSYEQYF	TRBV19	TRBJ2-7	10k_BEAM-T_Human_A0201_CMV_Flu_Covid_spikein_5pv2,MSK1344	2	17	BEAM-T,Solid tumor	SRR4450952,SRR6442318,SRR4084215,SRR7412219,ERR4311073,SRR5664248,SRR7993514,SRR1956787,SRR4084233,SRR4450949,SRR4450959,SRR6442300,SRR6380559,SRR2905687,SRR7004363,SRR5664226,SRR2905712,SRR4102111,SRR7993435,SRR3234010,SRR4084229,SRR7219394,SRR5513482,SRR6442309,SRR5676630,SRR4102106,SRR1956790,SRR7219407,SRR1777784,SRR5513374,SRR3233960,ERR4311049,SRR060693,SRR5676663,SRR1777781,SRR4450960,SRR5…
CAGAWYSGGGADGLTF	TRAV27	TRAJ45	CASSLNVGPYGEQYF	TRBV7-2	TRBJ2-7	TC174,TC341	2	3	Healthy
CAGDDSSNTGKLIF	TRAV27	TRAJ37	CASSLDSNYGYTF	TRBV7-3	TRBJ1-2	AR44,C17	2	2	Healthy,Inflammation	SRR6442316,SRR1956795,SRR1956793,SRR7961486,SRR1777788,SRR1956784,SRR6442318,SRR6380540,SRR3181009,SRR7961487,SRR6442325,SRR7219417,SRR6442317,SRR1777801,SRR1777790,SRR7219437,SRR1777775,SRR1777793,SRR3233997,SRR3696569,SRR7004366,SRR1777795,SRR5664233,SRR1956796,SRR1777797
CAGDNAGNMLTF	TRAV25	TRAJ39	CATSRVTGVTDTQYF	TRBV15	TRBJ2-3	J10887,J21854	2	6	COVID-19	SRR1777789,SRR3233992,SRR11802799,SRR1777791,SRR1777781,SRR11802800
CAGDPPSYDKVIF	TRAV27	TRAJ50	CASRRGTGELFF	TRBV5-1	TRBJ2-2	COV_009,TIL4095	2	4	COVID-19,Solid tumor	SRR1777787,SRR1777776,SRR4450958,SRR4450949,SRR4451085,SRR7004407,SRR1777774,SRR1956783,SRR4450959,SRR7004363,SRR7993471,SRR060691,SRR7993472,SRR1777791,SRR1956787,SRR1777767
CAGDRGSTLGRLYF	TRAV27	TRAJ18	CASSGSGYEQYF	TRBV2	TRBJ2-7	21LN0302,AR46	2	2	Inflammation,Leukemia	SRR1777802,SRR1777771,SRR1777772,SRR1956783,SRR6442325,SRR1777777,SRR4449810,SRR1777800,SRR4450955,SRR4450957,SRR7961492,SRR4084210,SRR1956795,SRR1777801,SRR1777779,SRR1777775,SRR7004363,SRR1777768,SRR6380556,SRR1777776,SRR4450963,SRR1777774,SRR7961489,SRR1777778,SRR060697,SRR7961474,SRR7961486
CAGDRGYQKVTF	TRAV27	TRAJ13	CASSLGSGANVLTF	TRBV7-2	TRBJ2-6	AR20,C910	2	3	Infection,Inflammation	SRR1777775,SRR1777773,SRR5664246,SRR1777792,SRR1956783,SRR1777764,SRR1777802,SRR4084235,SRR5676665,SRR1956789,SRR1777776,SRR4449813,SRR3233992,SRR1777796,SRR1956791,SRR5676649,SRR7993439,SRR3696561,SRR3696588,SRR7004363,SRR4450957,SRR1777785,SRR3233952,SRR3181009,SRR1777789,SRR11802796,SRR4084221,SRR4450953,SRR7993453,SRR1777770,SRR7004365,SRR4450962,SRR1777772,SRR1777771,SRR1777787,SRR1777784,SR…
CAGDTGGFKTIF	TRAV27	TRAJ9	CASSRDSGSDTQYF	TRBV5-1	TRBJ2-3	HD5,MSK1263	2	6	Healthy,Solid tumor
CAGEDDYKLSF	TRAV27	TRAJ20	CASSRPPNYGYTF	TRBV18	TRBJ1-2	MM_PT18,UPN1	2	5	Leukemia,Myeloma	SRR4084216,SRR1956788,SRR4084222,SRR4084237,SRR7993524,SRR7993522,SRR1777773,SRR4084210,SRR7993523
CAGEEETSGSRLTF	TRAV27	TRAJ58	CASRDPYNEQFF	TRBV10-2	TRBJ2-1	CPIc_C4,GC08	2	3	Inflammation,Solid tumor	SRR1777772,SRR5676661,SRR5676663,SRR3658975,SRR1777776,SRR3658972,SRR3658971,SRR3658970
CAGEEGRGSTLGRLYF	TRAV27	TRAJ18	CASSPRPLETQYF	TRBV7-3	TRBJ2-5	108050201657263	2	38	COVID-19
CAGEGAGNNRKLIW	TRAV27	TRAJ38	CASSEGQPRGDYNEQFF	TRBV2	TRBJ2-1	HCA_F_Imm13086136,HCA_F_Imm13086137	2	2	Healthy
CAGEGGGSQGNLIF	TRAV27	TRAJ42	CASSIRSSYEQYF	TRBV19	TRBJ2-7	10k_BEAM-T_Human_A0201_CMV_Flu_Covid_spikein_5pv2,201657857	2	4	BEAM-T,COVID-19	SRR4451065,SRR1777795,SRR4084233,SRR1777792,SRR5664212,SRR4102096,SRR4084227,SRR5676623,SRR7004407,SRR6380551,SRR1777797,SRR6442319,SRR4450949,SRR7219436,SRR7219394,SRR4450954,SRR1956785,SRR7993455,SRR5513374,SRR7993459,SRR4084217,SRR1777788,SRR6442310,SRR1777767,SRR8181395,SRR7004366,SRR7993503,SRR5676630,SRR4084232,SRR1777781,SRR3658972,SRR5676663,SRR7522736,SRR8181397,SRR4102109,SRR7993461,SRR…
CAGEGGNKLVF	TRAV27	TRAJ47	CASSLLALNTEAFF	TRBV7-2	TRBJ1-1	UPN12,UT1	2	2	Leukemia,Solid tumor	SRR1777792,SRR4450962,SRR1956787,SRR4450957,SRR1777790,SRR1777769,SRR7993455,SRR7219416,SRR4449755,SRR1777788,SRR3233942,SRR1777768
CAGEGNAGNMLTF	TRAV27	TRAJ39	CASSRGQGGNTIYF	TRBV19	TRBJ1-3	PEM6,PrA1801	2	3	Autoimmune disease,Solid tumor
CAGEGSARQLTF	TRAV27	TRAJ22	CASSIVAGQGNLGAQYF	TRBV19	TRBJ2-5	19LN0198,20LN0243	2	2	Leukemia
CAGEPSGTYKYIF	TRAV27	TRAJ40	CASSLVVAGGPETQYF	TRBV7-4	TRBJ2-5	10k_PBMC_5pv2_nextgem_Chromium_X,MM_PT17	2	2	BEAM-T,Myeloma
CAGESGGSNYKLTF	TRAV27	TRAJ53	CASSLGTFYEQYF	TRBV28	TRBJ2-7	C-9,GC08	2	2	COVID-19,Solid tumor	SRR8181397,SRR3181009,SRR1777772,SRR7412215,SRR1956791,SRR7412237,SRR1777789,SRR7412239,SRR1777798,SRR1777765,SRR1777788,SRR5676655,SRR7993440,SRR1777794,SRR7004366,SRR7219400,SRR5676665,SRR5676638
CAGGDGGYQKVTF	TRAV27	TRAJ13	CASSQETYEQYF	TRBV14	TRBJ2-7	U45,ccRCC_1	2	2	Inflammation,Solid tumor	SRR7993533,SRR1777801,SRR7004363,SRR3181009,SRR1777790,SRR7004407,SRR5676628,SRR1777784,SRR4450964,SRR4450952,SRR4449813,SRR1777779,SRR4451086
CAGGGADGLTF	TRAV27	TRAJ45	CSASGGASDTQYF	TRBV20-1	TRBJ2-3	MM_PT15,TC341	2	2	Healthy,Myeloma	SRR7219437,SRR7961488,SRR1777803,SRR4449749,SRR1777766,SRR1777796,SRR1777797,SRR1956783,SRR4450962,SRR1956793,SRR1777776,SRR1777775,SRR7004366,SRR1777781,SRR1777804,SRR1956787,SRR1777793,SRR7993470,SRR7993516,SRR1777774,SRR7993500,SRR1777786,SRR1777772,SRR060716,SRR1956794,SRR3696571,SRR1777778,SRR1777768,SRR1777764
CAGGGSQGNLIF	TRAV27	TRAJ42	CSASGPGLYYNEQFF	TRBV20-1	TRBJ2-1	BL1,su008	2	2	Inflammation,Solid tumor	SRR1777801,SRR3658977,SRR7522739,SRR7522740,SRR1777775,SRR3658972,SRR3658971,SRR3658982,SRR3658974
CAGGGSSNTGKLIF	TRAV27	TRAJ37	CASSIRSSYEQYF	TRBV19	TRBJ2-7	10k_BEAM-T_Human_A0201_CMV_Flu_Covid_spikein_5pv2,HHU20180816	2	110	BEAM-T,Healthy	SRR6380554,SRR8296379,SRR1777784,SRR2905711,SRR4449755,SRR060714,SRR1777786,SRR8181397,SRR2905687,SRR6442316,SRR4450952,SRR060694,ERR4311051,SRR7004364,SRR6442310,SRR3233985,SRR4450959,SRR4084225,SRR060692,SRR1777779,SRR5513465,SRR4084232,SRR3233955,SRR2678160,SRR1777797,SRR7219411,SRR6442317,SRR3658977,SRR7219394,SRR1777792,SRR5513008,SRR3233952,SRR6442318,SRR7004407,SRR4449808,SRR7004359,SRR700…
CAGGGTSYGKLTF	TRAV38-2DV8	TRAJ52	CSARLGDRDTDTQYF	TRBV20-1	TRBJ2-3	1082452010113900	2	2	Healthy
CAGGKDSNYQLIW	TRAV27	TRAJ33	CASSFGGGYEQYF	TRBV7-2	TRBJ2-7	101520_Okada_D,AS02	2	8	Autoimmune disease,Solid tumor	SRR1777772,SRR7993529,SRR4450965,SRR7993441,SRR1777791,SRR1777796,SRR7004360,SRR1777790,SRR1777764,SRR1777776,SRR7993435,SRR1777787,SRR1956795,SRR8181395,SRR1777785,SRR4450964,SRR4450963,SRR6380556,SRR1777793,SRR1777797,SRR1777766,SRR1777774,SRR3234012,SRR6380543,SRR1777789,SRR4450962,SRR1777781,SRR1956783,SRR1777798,SRR7522733,SRR7993530,SRR7219406,SRR6380555,SRR1956796,SRR7219437,SRR1777765,SRR…
CAGGLGGATNKLIF	TRAV27	TRAJ32	CASSLGVSGSNTGELFF	TRBV11-3	TRBJ2-2	19LN0198,20LN0243	2	2	Leukemia
CAGGNDMRF	TRAV13-2	TRAJ43	CASSGPTGRGTGELFF	TRBV11-1	TRBJ2-2	108050201657263	2	243	COVID-19
CAGGNNARLMF	TRAV27	TRAJ31	CASSLGGTSGTDTQYF	TRBV5-1	TRBJ2-3	COV_002,MSK1263	2	2	COVID-19,Solid tumor	SRR1777801,SRR1956792,SRR1777764,SRR4084235,SRR4449750,SRR4449749,SRR1956788,SRR4450247,SRR4450963,SRR4450951,SRR3234012,SRR1956785,SRR1777804,SRR1777793,SRR1777777,SRR1777765,SRR4084223,SRR7993491,SRR1777795,SRR7961475,SRR4449810,SRR1777797,SRR1777766,SRR4450965,SRR1956783,SRR1777776,SRR1956790,SRR4450959,SRR7993439,SRR4084227,SRR1777775,SRR1956784,SRR5676638,SRR4449755,SRR7004359,SRR1777796,SRR…
CAGGNYGGSQGNLIF	TRAV25	TRAJ42	CASSYGSGLNTEAFF	TRBV6-5	TRBJ1-1	MM_PT3,Seshadri02	2	2	COVID-19,Myeloma	SRR1777796,SRR3233992,SRR1777793,SRR1956793
CAGGSNYKLTF	TRAV27	TRAJ53	CASSQGSRSGNTIYF	TRBV3-1	TRBJ1-3	AS01,NPC_SC_1802	2	2	Autoimmune disease,Solid tumor	SRR3233942,SRR3233997,SRR060725,SRR4449750,SRR7004406,SRR060698,SRR7993529,SRR7993463,SRR7993434,SRR4450953,SRR4449749
CAGGTASKLTF	TRAV22	TRAJ44	CASSLVEGINYGYTF	TRBV5-6	TRBJ1-2	2169460_SJTRC_InfVax_1,2247114_JCC392_SJTRC_InfVaxBT_1_Rxn4	2	4	COVID-19
CAGGYGNKLVF	TRAV25	TRAJ47	CASSIGDQPQHF	TRBV19	TRBJ1-5	GC06,RA_25	2	2	Autoimmune disease,Solid tumor	SRR6380560,SRR060720,SRR7004366,SRR6442311,SRR1956783,SRR6442320,SRR1777777,SRR3234010,ERR4311078,SRR6442318,SRR5742634,SRR4084224,SRR4450958,SRR4102111,SRR4084227,SRR6442316,SRR4450951,SRR6442319,SRR060702,SRR4084211,SRR6442302,SRR6442317,SRR6442312,SRR4450246,SRR3181009,SRR2678160,SRR4102105,SRR4102112,SRR7004369,SRR060727,SRR1956790,ERR4311047,SRR1777790,SRR1777779,SRR4084223,SRR060704,SRR0607…
CAGHKAAGNKLTF	TRAV27	TRAJ17	CASRVGQPNTEAFF	TRBV6-1	TRBJ1-1	GSE222448_patient4,PEM19	2	6	Solid tumor
CAGHTSGTYKYIF	TRAV27	TRAJ40	CASSLELAGVSETQYF	TRBV5-4	TRBJ2-5	B5,E4	2	3	COVID-19,Solid tumor
CAGILAGGTSYGKLTF	TRAV25	TRAJ52	CASSLGRGAYEQYF	TRBV5-4	TRBJ2-7	HSSS_191,HUP217	2	6	Healthy,Inflammation	SRR4450964,SRR6380534,ERR4311070,ERR4311090,ERR4311053,SRR060709
CAGIQGAQKLVF	TRAV25	TRAJ54	CASSSYGANYGYTF	TRBV5-4	TRBJ1-2	21-Aug-48,RA_65	2	3	Autoimmune disease,Inflammation	ERR4311065
CAGISSGSARQLTF	TRAV2	TRAJ22	CASSDGLSPDSPLHF	TRBV6-1	TRBJ1-6	19LN0198,20LN0243	2	2	Leukemia
CAGISSGSARQLTF	TRAV12-2	TRAJ22	CASSYTTSGSETQYF	TRBV6-2	TRBJ2-5	AR20,GC08	2	3	Inflammation,Solid tumor
CAGITGGGNKLTF	TRAV25	TRAJ10	CASGGTGPYNEQFF	TRBV6-5	TRBJ2-1	MDA1_T07,MSK1263	2	83	Solid tumor	SRR1777804,SRR1777767,SRR1777794,ERR4311045,SRR1777766,SRR1777778,SRR1777797,SRR1777788,SRR1777765,SRR1777774,SRR1777772,SRR1777802,SRR7993507,SRR3696571,ERR4311072,SRR1777800,SRR1777785,SRR1777775,SRR1777803,SRR1777770,SRR1777773,SRR1777801
CAGLEGGKLIF	TRAV12-2	TRAJ23	CASSTSSYEQYF	TRBV27	TRBJ2-7	107677,PEM2	2	4	COVID-19,Solid tumor	SRR1777796,SRR3233987,SRR6442316,SRR6442320,SRR4450962,SRR1777793,SRR4450964,SRR1777787,SRR1777764,SRR1956793,ERR4311077,SRR3233940,SRR1956792,SRR4449813,SRR6442323,SRR1956785,SRR6442321,SRR1777766,SRR1956794,SRR6442325,SRR1956788,SRR6442302,SRR1777777,SRR060712,SRR6442322,SRR2678160,SRR4102108,SRR1777776,SRR1777779,ERR4311068,SRR1956790,SRR1956787,SRR6442317,SRR1956796,SRR6442318,SRR6442319,SRR3…
CAGLRSARQLTF	TRAV27	TRAJ22	CSVDTDTQYF	TRBV29-1	TRBJ2-3	UPN18,UT1	2	2	Leukemia,Solid tumor	SRR5676658,SRR1777794,SRR1956788,SRR1956795,SRR1777772,SRR6442290,SRR1956793,SRR1777779,SRR1777769,SRR7961488,SRR1777803,SRR1777788,SRR1777765,SRR4450956,SRR1777774,SRR7961495,SRR1777800,SRR5676628,SRR1956783,SRR3696573,SRR7993430,SRR4450951,SRR1777787,SRR1777770,SRR6442305,SRR6442318,SRR1777798,SRR4450960,SRR7961474,SRR1956785,SRR7961475,SRR4450957,SRR1777793,SRR5371354,ERR4311097,SRR6442287,SRR…
CAGLRSNDYKLSF	TRAV25	TRAJ20	CASRSDLNTEAFF	TRBV5-5	TRBJ1-1	BL9,irAE_45	2	3	Inflammation	SRR6442316,SRR6442325,SRR6442318
CAGLRVTGGGNKLTF	TRAV27	TRAJ10	CSVVRLGPYGYTF	TRBV29-1	TRBJ1-2	19LN0198,20LN0243	2	3	Leukemia
CAGLYGQNFVF	TRAV25	TRAJ26	CASSMGYEQFF	TRBV19	TRBJ2-1	HSSS_219,PEM15	2	2	Inflammation,Solid tumor	SRR4084222,SRR4084230,SRR4450954,SRR1956796,SRR4084210,SRR060691,SRR060692,SRR060694,SRR3233987,SRR060712,SRR4084216,SRR7412238,SRR4084214,SRR4084215,SRR1956787,SRR4450959,SRR1956790,SRR1777801,SRR4450952,SRR7219400,SRR060695
CAGMDSNYQLIW	TRAV1-2	TRAJ33	CASSDSSTDTQYF	TRBV6-4	TRBJ2-3	COV_013,PrA1505	2	2	Autoimmune disease,COVID-19	SRR7412239,SRR7961490,SRR4449749,SRR1956794,SRR5676661,SRR7993492,SRR3233967,SRR8516973,SRR7993439,SRR5659144,SRR7522736,SRR7522742,SRR6380549,SRR1777773,SRR4450955,ERR4311058,SRR060708,SRR1777776,SRR1956783,SRR1777794,SRR4449808,SRR1777798,SRR6130166,SRR4084222,SRR7219407,SRR1956789,ERR4311086,SRR4450956,SRR1777765,SRR1777785,SRR7412217,ERR4311080,SRR3181009,SRR060692,SRR7961492,SRR4450952,SRR75…
CAGMDSNYQLIW	TRAV1-2	TRAJ33	CATSDLRDTGELFF	TRBV24-1	TRBJ2-2	AR44,RA-335	2	3	Inflammation	SRR4449808,SRR4084228,SRR1777776,SRR6442325,SRR1777787,SRR5664221,SRR6442314,SRR7004407,SRR6442316,SRR6442302,SRR4450247,SRR7219400,SRR4084227,SRR6130171,SRR1956783,SRR7004366,SRR7993502,SRR7004364,SRR1956788,SRR6442323,SRR7993519,SRR6380548,SRR7993503,SRR7412239,SRR5659144,SRR5659132,SRR4451064,SRR7993439,SRR7993504,SRR5664237,SRR1956794,SRR7412238,SRR1777769,SRR6442318,SRR6442319,SRR7961495,SRR…
CAGMDSNYQLIW	TRAV1-2	TRAJ33	CSARGDRDTEAFF	TRBV20-1	TRBJ1-1	10k_PBMC_5pv2_nextgem_Chromium_X,B5	2	4	BEAM-T,COVID-19	SRR1777794,SRR1777795,SRR1777802,SRR7993532,SRR060698,SRR4450953,SRR7993514,SRR4449813,SRR1777803,SRR7993503,SRR7219437,SRR4450247,SRR1956787,SRR1777764,SRR5676645,SRR6380549,SRR7993433,SRR7993469,SRR4450952,SRR4450954,SRR1777786,SRR7993496,SRR6130172,SRR6130173,SRR3233977,SRR1777789,SRR1777799,SRR4450960,SRR7412214,SRR4450961,SRR3696562,SRR6380547,SRR1777791,SRR7004367,SRR7412233,SRR7993499,SRR7…
CAGMDSSYKLIF	TRAV1-2	TRAJ12	CASSELAGGQETQYF	TRBV6-1	TRBJ2-5	HSSS_110,UPN19	2	7	Inflammation,Leukemia	ERR4311077,ERR4311080,SRR1777794,SRR1777789,SRR1956784,SRR4450958,SRR5676661,SRR1777766,SRR3234012,SRR7993435,SRR1777791,SRR7993499,ERR4311049,SRR060706,SRR5664239,SRR060704,SRR5659130,SRR1777788,SRR7993526,SRR4449808,SRR060714,SRR060721,SRR1777802,SRR060697,SRR1777800,SRR7412238,SRR7412214,SRR8181389,SRR3234010,SRR060701,SRR4450957,SRR4084232,SRR1777764,SRR1777798,SRR4450949,SRR4450953,SRR195679…
CAGMDSSYKLIF	TRAV1-2	TRAJ12	CASSELAGGYNEQFF	TRBV6-1	TRBJ2-1	BL5,PrA1505	2	2	Autoimmune disease,Inflammation	SRR1777776,SRR1777764,SRR8516968,SRR060724,SRR5664221,SRR7993518,SRR5664212,SRR7219394,SRR060714,SRR7993435,SRR7412239,SRR3181009,SRR060707,SRR1777774,SRR5664218,SRR7961474,SRR6380549,SRR060718,SRR5659134,SRR060702,SRR5742654,SRR7993521,SRR4450246,SRR5676634,SRR1956785,SRR1777790,SRR7522724,SRR1777784,SRR8516980,SRR8516952,SRR3233982,SRR5676628,SRR3233985,SRR8516949,SRR060712,SRR060717,SRR1777769…
CAGMNAGNMLTF	TRAV27	TRAJ39	CSARKGGNIQYF	TRBV20-1	TRBJ2-4	19LN0198,20LN0243	2	2	Leukemia	SRR1956796,SRR5676638
CAGNDYKLSF	TRAV8-1	TRAJ20	CASSTPSENTEAFF	TRBV19	TRBJ1-1	201651363,OH15	2	76	Aging,COVID-19	SRR7993443,SRR1777775,SRR1777777
CAGNSGGSNYKLTF	TRAV20	TRAJ53	CASSLDRDGYTF	TRBV5-5	TRBJ1-2	AR44,BL5	2	2	Inflammation	SRR1777770,SRR1777774,SRR1956787,SRR7993532,SRR5676628,SRR7993438,SRR1956794,SRR5664248,SRR1777803,SRR7004366,SRR7993514,SRR7004407,SRR1777788,SRR5676638,SRR7993485,SRR4450954,SRR1777771,SRR1956791,SRR1777765
CAGNSSASKIIF	TRAV13-2	TRAJ3	CASSLWAGGENTGELFF	TRBV28	TRBJ2-2	108050201657263	2	21	COVID-19
CAGNTDKLIF	TRAV39	TRAJ34	CASSPGASSYNEQFF	TRBV7-3	TRBJ2-1	CX8,MSK1263	2	3	Healthy,Solid tumor	SRR4451086,SRR7961475,SRR1777770,SRR5676658,SRR7961489,SRR1777792,SRR7993463,SRR060704,SRR7993466,SRR7219394,SRR7961474,SRR1956784,SRR1777789,SRR7993479,SRR7004363,SRR4084223
CAGNTGGFKTIF	TRAV25	TRAJ9	CASSLSYEQYF	TRBV28	TRBJ2-7	AR25,CPIc_C7	2	2	Inflammation	SRR7993525,SRR7412238,SRR4449755,SRR7219406,SRR2905660,SRR1956794,SRR1956796,SRR4451064,SRR7961490,SRR6380549,SRR7993440,SRR4450964,SRR3233970,SRR6442321,SRR7961489,SRR7993503,SRR4449750,SRR6442305,SRR6380557,SRR6442317,SRR1777773,SRR3696591,SRR7961475,SRR5664212,SRR2905659,SRR5676628,SRR5676643,SRR7412219,SRR7993451,SRR3233972,SRR7993470,SRR1777776,SRR5676638,SRR1777795,SRR5664220,SRR6442322,SRR…
CAGNYGGSQGNLIF	TRAV25	TRAJ42	CASSARSTDTQYF	TRBV19	TRBJ2-3	10k_BEAM-T_Human_A0201_CMV_Flu_Covid_spikein_5pv2,irAE_63	2	21	BEAM-T,Inflammation	SRR5513467,SRR4084227,SRR5513375,SRR5516038,SRR7219415,SRR060690,SRR5513430,SRR6380535,SRR11802800,SRR11802799,SRR060691,SRR4449811,SRR1777779,SRR1777765,SRR1777796,SRR1956788,SRR060696,SRR060697,SRR3233987,SRR060695,SRR1777776,SRR3658974,ERR4311068,SRR060693,SRR1777793,SRR4449813,SRR3234005,SRR4450954,SRR4084235
CAGNYGGSQGNLIF	TRAV25	TRAJ42	CASSARSTGELFF	TRBV19	TRBJ2-2	10k_BEAM-T_Human_A0201_CMV_Flu_Covid_spikein_5pv2,201657852	2	2	BEAM-T,COVID-19	SRR3233987,SRR7412216,SRR5513467,SRR5664242,SRR7219394,SRR4449808,SRR4450964,SRR4449811,SRR8181397
CAGNYGGSQGNLIF	TRAV25	TRAJ42	CASSIRSTGELFF	TRBV19	TRBJ2-2	10k_BEAM-T_Human_A0201_CMV_Flu_Covid_spikein_5pv2,EM192563	2	2	Autoimmune disease,BEAM-T	SRR5513374,SRR060727,SRR1777793,SRR1777788,SRR5513426,SRR5676634,SRR5676623,SRR4084209,SRR1777781,SRR4449813,SRR4450962,SRR7004364,SRR4102103,SRR7219437,SRR4084214,SRR4084235,SRR4450961,SRR3233985,SRR5513375,SRR6380551,SRR4084234,SRR7004408,SRR3658973,SRR8181395,SRR5676661,SRR11802799,SRR5513363,SRR4102097,SRR1777801,SRR6380553,SRR5676630,SRR7219411,SRR6380552,SRR7219415,ERR4311079,SRR3233982,SRR…
CAGNYGGSQGNLIF	TRAV25	TRAJ42	CASSRRSTDTQYF	TRBV19	TRBJ2-3	10k_BEAM-T_Human_A0201_CMV_Flu_Covid_spikein_5pv2,201657852	2	22	BEAM-T,COVID-19	SRR7219411,SRR4102100,SRR4084232,SRR3234007,SRR4084236,SRR1777766,SRR5513467,SRR6380552,SRR4084228,SRR6380553,SRR6380554,SRR7993435,SRR1777779,SRR4102098,SRR1777764,SRR4102097,SRR6380551,SRR4102111,SRR4102105,SRR4102109,SRR4084235,SRR4102102,SRR4102099,SRR5513363,SRR4102103,SRR4084227,SRR4102101,SRR4451085,SRR4102096,SRR4102108,SRR4449808,SRR1777768,SRR4449755,SRR4084231,SRR3233980,SRR8181395,SRR…
CAGNYGGSQGNLIF	TRAV25	TRAJ42	CASSTRSTDTQYF	TRBV19	TRBJ2-3	CX4,UT1	2	2	Healthy,Solid tumor	SRR3233982,SRR8181395,SRR5676630,SRR2678160,SRR1956788,SRR1777770,SRR1777767,SRR5676634,SRR3234005,SRR6442325,SRR4449810,SRR6442318,SRR6442317,SRR7993454,SRR4450961,SRR5513363,SRR3658973,SRR6380551,SRR5515787,SRR4449749,SRR5513374,SRR3233957,SRR4102099,SRR3233987,SRR7961489,SRR4450962,SRR6380535,SRR1777781,SRR5513375,SRR1956796,SRR3181009,SRR3233977,SRR6380552,SRR5513413,SRR1777799,SRR7219437,SRR…
CAGNYQLIW	TRAV17	TRAJ33	CASSLGHYNEQFF	TRBV11-1	TRBJ2-1	F50,F67	2	5	Healthy	SRR4450959,SRR1777769,SRR1777785
CAGPGGSQGNLIF	TRAV25	TRAJ42	CASSSGLAGGTQYF	TRBV7-3	TRBJ2-3	10k_BEAM-T_Human_A2402_EBV_CMV_spikein_5pv2,COV_020	2	2	BEAM-T,COVID-19	SRR4449755,SRR1777773,SRR1956785,SRR6380543,SRR1777796,SRR1956787,SRR1777764,SRR1777793,SRR4084233,SRR7993532,SRR7993462,SRR7412237,SRR1777779,SRR4449810,SRR1956788,SRR1956792,SRR1956795,SRR4450253,SRR1777776,SRR1956783,SRR4084230,SRR4084229,SRR4084237,SRR7993518,SRR1777777,SRR1956790,SRR7961488,SRR7412232,SRR1956784
CAGPGNSGYSTLTF	TRAV25	TRAJ11	CASRPTGYEQYF	TRBV6-1	TRBJ2-7	PEM9,U41	2	2	Inflammation,Solid tumor	SRR3234013,SRR7961475,SRR1777766,SRR3500424,SRR3233965,SRR1777775,SRR7412212,SRR7993440,SRR7961487,SRR1777772
CAGPGSQGNLIF	TRAV27	TRAJ42	CASSIRSSYEQYF	TRBV19	TRBJ2-7	10k_BEAM-T_Human_A0201_CMV_Flu_Covid_spikein_5pv2,HHU20180816	2	38	BEAM-T,Healthy	SRR3233987,SRR4450962,SRR3233957,SRR3658973,SRR6380535,SRR5664226,SRR7412219,SRR1777779,SRR8181395,SRR7993514,SRR060695,SRR060693,SRR6442305,SRR4450956,SRR4084209,SRR1777767,SRR7219394,SRR4084222,SRR5513426,SRR7993525,SRR5664250,SRR1777792,SRR4102111,SRR1777788,SRR4102101,SRR3658972,SRR3233955,SRR1777766,SRR3500424,SRR060708,SRR4084224,SRR7522736,SRR6380536,SRR1956790,ERR4311073,SRR5664221,SRR445…
CAGPGTNAGKSTF	TRAV25	TRAJ27	CASSQDYLNEQFF	TRBV4-1	TRBJ2-1	COV_014,PT_5	2	25	COVID-19,Solid tumor	SRR3658970,SRR4084220,SRR4084225,SRR3658973,SRR3658977,SRR4450962,SRR3658975,SRR3658976,SRR4084214,SRR4084216,SRR4084215,SRR4084218,SRR8516979,SRR4084219,SRR8359195,SRR4084213,SRR3658972,SRR3658971,SRR3658974,SRR3658982,SRR4084210
CAGPHSGAGSYQLTF	TRAV25	TRAJ28	CASILTSGYNEQFF	TRBV28	TRBJ2-1	OH17,PrA1505	2	2	Aging,Autoimmune disease	SRR4084223,SRR3658974,SRR4084211,SRR4451065,SRR6380557,SRR1777800,SRR3658977,SRR3233962,SRR1777766,SRR6380558,SRR6380562,SRR1956790,SRR6380543,SRR4451064,SRR3658972,SRR7219406,SRR6380561,SRR6380554,SRR3658975,SRR1956792,SRR3658971,SRR7993486
CAGPNFGNEKLTF	TRAV27	TRAJ48	CASSWGSNTGELFF	TRBV2	TRBJ2-2	AR25,nc_CT6	2	2	Healthy,Inflammation	SRR4451086
CAGPNNAGNMLTF	TRAV27	TRAJ39	CASSSRQTSYNSPLHF	TRBV6-5	TRBJ1-6	COV_028,J21854	2	6	COVID-19	ERR4311060
CAGPPGNQFYF	TRAV25	TRAJ49	CASSERRNYGYTF	TRBV6-1	TRBJ1-2	GU0744,MM_PT7	2	2	Myeloma,Solid tumor	SRR3233942,SRR1777777,SRR4084228,SRR1777794,SRR8516958,SRR4084232,SRR1956785,SRR3696568,SRR4084218,SRR4084231,SRR7004407,SRR1777785,SRR4084223,SRR1777787,SRR4084217,SRR1956793,SRR1956790,SRR4084212,SRR1777788,SRR4084224,SRR4084221,SRR1956796,SRR8516971,SRR4084226,SRR7219437,SRR7412212,SRR1956787,SRR4084235,SRR8516961,SRR4084236,SRR3696580,SRR4084227,SRR1777767,SRR4084222,SRR6380550
CAGPRANYGQNFVF	TRAV25	TRAJ26	CASSEWRVSYEQYF	TRBV25-1	TRBJ2-7	18LN0104,20LN0217	2	9	Leukemia
CAGPRNQGGKLIF	TRAV25	TRAJ23	CASSQGRGGRYNEQFF	TRBV4-1	TRBJ2-1	GC08,nc_CT6	2	2	Healthy,Solid tumor	SRR1777769,SRR1956794,SRR6380550,SRR3233942,SRR7993497,SRR6380549,SRR1956788,SRR1777779,SRR4450965,SRR5659144
CAGPYSSASKIIF	TRAV27	TRAJ3	CASSLSLTGELFF	TRBV12-3	TRBJ2-2	N7001,UPN8	2	2	Leukemia,Solid tumor	SRR4450954,SRR3233972,SRR4449810,SRR1777790,SRR5742672,SRR1956796,SRR1777791,SRR1777767,SRR1777770,SRR7522733,SRR7412232,SRR5676621,SRR1777799,SRR4450953,SRR7219394,SRR1777764,SRR1777775,SRR4450951,SRR4450949,SRR4450955,SRR1956785,SRR5742640,SRR1956791,SRR4450957,SRR7993475,SRR1956789
CAGQTGGFKTIF	TRAV25	TRAJ9	CASSYQGHQPQHF	TRBV6-2	TRBJ1-5	F002,PEM11	2	10	Fraility,Solid tumor	SRR3696549,SRR3696550,SRR1777789,SRR1777796,SRR1777777,SRR5676651,SRR3233972,SRR5676649,SRR5676647,SRR3233970
CAGRAGGGNKLTF	TRAV25	TRAJ10	CASSEALGSSGYTF	TRBV2	TRBJ1-2	19LN0198,20LN0243	2	3	Leukemia
CAGRFSDGQKLLF	TRAV27	TRAJ16	CSARWGLETQYF	TRBV20-1	TRBJ2-5	PrA1505,U45	2	2	Autoimmune disease,Inflammation	SRR4450965,SRR1777767,SRR7004363,SRR1777765,SRR6380558,SRR1777770,SRR6380557,SRR5742658,SRR7004364,SRR1777764,SRR1777778,SRR1777797,SRR7004407
CAGRNTDKLIF	TRAV25	TRAJ34	CASSPDRANTGELFF	TRBV4-1	TRBJ2-2	19LN0198,20LN0243	2	2	Leukemia	SRR1777766,SRR1777778,SRR1777764,SRR060722,SRR3233987
CAGRSGSARQLTF	TRAV27	TRAJ22	CASSISRTGGAELFF	TRBV19	TRBJ2-2	C739,C910	2	2	Infection
CAGRSSNTGKLIF	TRAV25	TRAJ37	CASNIQGSTEAFF	TRBV6-2	TRBJ1-1	PEM18,su010	2	29	Solid tumor	SRR7412238
CAGRSSNTGKLIF	TRAV25	TRAJ37	CASNLQGSTEAFF	TRBV6-2	TRBJ1-1	H-6,PT6	2	242	Healthy,Leukemia	SRR3696564,SRR1777775,SRR1777785,SRR1777767,SRR1777803,SRR1777797,SRR3696550,SRR1777781,SRR1777801,SRR5664233,SRR1777779,SRR1777791,SRR1777766,SRR1777795,SRR1777773,SRR1777770,SRR1777765,SRR1777802,SRR1777774,SRR7412234,SRR8516948,SRR1777787,SRR1777794,SRR5664220,SRR1777798,SRR1777764,SRR1777799,SRR1777804,SRR1777778,SRR1777796,SRR1777777,SRR3696549,SRR1777800,SRR3696563,SRR1777772,SRR1777788,SRR…
CAGSGSGGSNYKLTF	TRAV25	TRAJ53	CASNLGGSYGYTF	TRBV5-4	TRBJ1-2	HC1,IpiNivo_Complete	2	2	Healthy,Solid tumor	SRR1777767,SRR1777778,SRR3234010
CAGSPSFENTNAGKSTF	TRAV41	TRAJ27	CASSMGGTEAFF	TRBV19	TRBJ1-1	19LN0198,20LN0243	2	2	Leukemia	SRR060697,SRR1777774,SRR7004407,ERR4311061,SRR4084228,SRR6442316,SRR6442318,SRR4451085,SRR4450962,SRR6442325,SRR2678160,SRR3233992,SRR3181009,SRR3233972,SRR1956788,SRR4450246,SRR7993457,SRR1777789,SRR7993492,SRR7219407,SRR7004364,SRR7219406,SRR6442317,SRR7961493,SRR7004360,SRR1777764,SRR4084226,SRR4449811,SRR4450964,SRR1777791,SRR7961495,SRR5664226,SRR7219416,SRR3234010,SRR4450960,SRR7219437
CAGSYNQGGKLIF	TRAV13-1	TRAJ23	CASSPGPNYEQYF	TRBV7-6	TRBJ2-7	20LN0249,ICC5	2	3	Leukemia,Solid tumor	SRR1956790,SRR060698,SRR060725,SRR7993512,SRR7993509,SRR1777795,SRR1777786,SRR1777781,SRR060705,SRR060719,SRR060722,SRR060726,SRR7993513,SRR7412233,SRR1777792,SRR1777767,SRR1777793,SRR7993516,SRR060702,SRR1777768,SRR060706,SRR060707,SRR7412214,SRR1777770,SRR7993494,SRR5742640,SRR7993441,SRR1777791,SRR4450954,SRR091632,SRR1777803,SRR1777804,SRR060718,SRR060700,SRR7004406,SRR060701,SRR4450955,SRR06…
CAGTAGGTSYGKLTF	TRAV36DV7	TRAJ52	CASGWNGQGISYEQYF	TRBV12-5	TRBJ2-7	UPN17,UPN18	2	2	Leukemia
CAGTEDAGNMLTF	TRAV27	TRAJ39	CASSLYPGGGYTF	TRBV27	TRBJ1-2	2247114_JCC392_SJTRC_InfVaxBT_1_Rxn4,PT_8	2	3	COVID-19,Solid tumor	SRR1777803,SRR3233995,SRR1777764
CAGTGNNRKLIW	TRAV25	TRAJ38	CASSFSVYGYTF	TRBV12-4	TRBJ1-2	D511,J09835	2	2	COVID-19,Healthy	SRR1777772,SRR4450952,SRR7961490
CAGTGTASKLTF	TRAV25	TRAJ44	CASSRRGGVTDTQYF	TRBV6-5	TRBJ2-3	J10887,J21854	2	3	COVID-19	SRR7219417
CAGTHGSSNTGKLIF	TRAV27	TRAJ37	CASSIRSAYEQYF	TRBV19	TRBJ2-7	10k_BEAM-T_Human_A0201_CMV_Flu_Covid_spikein_5pv2,HSSS_219	2	8	BEAM-T,Inflammation	SRR3233952,SRR4084235,SRR7219406,SRR7219407,SRR6442325,SRR4102112,SRR5676625,SRR4084221,SRR4102102,SRR4102110,SRR4102097,ERR4311070,SRR1777789,SRR6442317,SRR7993514,SRR060691,SRR5676636,SRR060695,SRR4084222,SRR5513363,SRR4084209,SRR3233960,SRR4102108,SRR4084228,SRR11802800,SRR6442320,SRR6442318,SRR8181397,SRR5513413,SRR5513375,SRR3234005,SRR1777802,SRR7004366,SRR1956796,SRR6380535,SRR5676630,SRR5…
CAGTNYGGSQGNLIF	TRAV22	TRAJ42	CAWRGLAGETQYF	TRBV30	TRBJ2-5	18LN0104,20LN0217	2	3	Leukemia	SRR1777788,SRR1777793,SRR7993440,SRR091632,SRR1777785,SRR1777800
CAGVFRLMF	TRAV27	TRAJ31	CASSGRDYEQYF	TRBV27	TRBJ2-7	18LN0104,20LN0217	2	2	Leukemia	SRR7961474,SRR7219437,SRR1956795,SRR1777772,SRR7004363
CAGVGGGSQGNLIF	TRAV27	TRAJ42	CASSIRSSYEQYF	TRBV19	TRBJ2-7	10k_BEAM-T_Human_A0201_CMV_Flu_Covid_spikein_5pv2,RAGN898219	2	8	BEAM-T,COVID-19	SRR4450957,SRR4084229,SRR4084215,SRR4450962,SRR5513482,SRR1777778,SRR6442316,SRR060695,SRR1956796,SRR7004407,SRR6442293,SRR3233977,SRR1777776,SRR5513363,SRR1956790,SRR4449750,SRR1777781,SRR3658973,SRR5513413,SRR3233960,SRR4102101,ERR4311043,SRR060712,SRR7004406,SRR1777798,SRR4450959,SRR4102096,SRR5516314,SRR6442309,SRR5513375,SRR6380552,SRR7993495,SRR6380559,SRR6380536,SRR4084217,SRR3658977,SRR56…
CAGVGSARQLTF	TRAV25	TRAJ22	CASSLGQGNSPLHF	TRBV12-3	TRBJ1-6	TC341,su002	2	3	Healthy,Solid tumor	SRR1956783,SRR7004407,SRR1777796,SRR1777766,SRR4449813,SRR065669,SRR4450954,SRR060690,SRR4449817,SRR060696,SRR1777777,SRR4450964,SRR4450958,SRR1956787,SRR4449810,SRR8181395,SRR7412231,SRR060727,SRR6380542,SRR1777804,SRR4084224,SRR6442325,SRR1956791,SRR1956786,SRR6442316,ERR4311095,SRR1777793,SRR7219394,SRR4450965,SRR1777771,SRR4451085,SRR6442294,SRR7993468,SRR4449755,SRR4450951,SRR7993523,SRR1777…
CAGVSGGYQKVTF	TRAV27	TRAJ13	CASSSTQGRTDTQYF	TRBV18	TRBJ2-3	19LN0198,20LN0243	2	2	Leukemia
CAGVTSGTYKYIF	TRAV27	TRAJ40	CASSPPPGYEQYF	TRBV12-4	TRBJ2-7	IpiNivo_Resistant,MQpool	2	3	Solid tumor	SRR7993481,SRR11802799,SRR4450949
CAGWGAGNNRKLIW	TRAV25	TRAJ38	CASSPPGSSYNEQFF	TRBV18	TRBJ2-1	MM_PT2,su006	2	2	Myeloma,Solid tumor	SRR1777767,SRR1777777,SRR1777800,SRR7993521,SRR5742640,SRR3696590,SRR1956794,SRR4450963,SRR4450954,SRR4449750,SRR4450949,SRR1777774,SRR4449811,SRR1777766,SRR3696565,SRR4084222,SRR7993473,SRR1777804,SRR5676647,SRR1777785,SRR3696593,SRR1777770,SRR3696580,SRR1777793,SRR4449755,SRR1956788,SRR1777791,SRR1777788,SRR5676638,SRR3696591,SRR1956796,SRR3696566,SRR4450964,SRR1777764,SRR3233997,SRR4450962,SRR…
CAGYNFNKFYF	TRAV1-2	TRAJ21	CASGLGHSYEQYF	TRBV12-5	TRBJ2-7	F50,F67	2	2	Healthy	SRR1777775,SRR1777792
CAGYNFNKFYF	TRAV25	TRAJ21	CASSEIPNTEAFF	TRBV6-4	TRBJ1-1	20LN0249,H-8	2	2	Healthy,Leukemia	SRR4084224,SRR7004407,SRR7219400,SRR7219417,SRR4451065,SRR6380553,SRR7993455,SRR1777776,SRR4102096,SRR4450960,SRR1777775,SRR1777773
CAGYSGGGADGLTF	TRAV8-3	TRAJ45	CASSAQGGYTF	TRBV9	TRBJ1-2	COV_002,S23	2	2	COVID-19,Healthy	SRR1777767,SRR1777795,SRR1777781,SRR7004365,SRR7004364,SRR7993498,SRR1777772,SRR4450952,SRR1777784,SRR1777779,SRR4450960
CAILTGNQFYF	TRAV12-3	TRAJ49	CASSHGTGGRETQYF	TRBV27	TRBJ2-5	2247115_JCC392_SJTRC_InfVaxBT_2_Rxn5,irAE_63	2	2	COVID-19,Inflammation	ERR4311069
CAINTDKLIF	TRAV24	TRAJ34	CASSLGTSGEQFF	TRBV28	TRBJ2-1	He_2020,PT_8	2	4	Healthy,Solid tumor	SRR8516954,SRR1777778,SRR8516960,SRR8516963,SRR3658975,SRR8516983,SRR1777767,SRR1777804,SRR3658972,SRR1777801,SRR7993499,SRR8516972,SRR5664226,SRR8516951,SRR8516953,SRR4451064,SRR1777793,SRR1777798,SRR1956792,SRR1777788,SRR8516981,SRR8516967,SRR8516961,SRR6380547,SRR1777775,SRR5664244,SRR1777794,SRR7412240,SRR7993513,SRR8516968
CAIPNTGNQFYF	TRAV12-3	TRAJ49	CASSFSRNSPLHF	TRBV27	TRBJ1-6	C-9,J21854	2	5	COVID-19	SRR1777803,SRR7219437
CAIPRGGSQGNLIF	TRAV12-3	TRAJ42	CASSVNTEAFF	TRBV7-2	TRBJ1-1	ICC1,PT2	2	2	Leukemia,Solid tumor	SRR7993441,SRR7993508,SRR1777803,SRR6442317,SRR7219437,SRR1777767,SRR1777801,SRR6442316,SRR7219417,SRR7219416,SRR1956796,SRR1777795,SRR1777765,SRR1777774,SRR1956785,SRR1777802,SRR1777772,SRR8181389,SRR6442325,SRR4450965,SRR6442318,SRR7004364,ERR4311062,SRR7219411,SRR4450963,SRR6442319,SRR6442320,SRR4450952,SRR4451064,SRR4451065,SRR1956784,SRR7993515
CAIRAGGYNKLIF	TRAV12-3	TRAJ4	CASSEGQGYEQYF	TRBV2	TRBJ2-7	NPC_SC_1813,su002	2	3	Solid tumor	SRR7004407,SRR3696549,SRR7004408,SRR4084220,SRR4084222,SRR7993518,SRR1956794,SRR3696590,SRR1777774,SRR6442322,SRR1777804,SRR7961487,SRR6442314,SRR6442302,SRR1777767,SRR4084212,SRR7993470,SRR7961490,SRR1777791,SRR7961492,SRR4102107,SRR1777801,SRR1777764,SRR4084216,SRR4450964,SRR7219406,SRR1777779,SRR1777776,SRR7219437,SRR6380543,SRR1956793,SRR1956796,SRR5664221,SRR1777765,SRR1777772,SRR1777798,SRR…
CAIRSGGYNKLIF	TRAV12-3	TRAJ4	CASSEGQGYEQYF	TRBV2	TRBJ2-7	2010113893,ICC6	2	20	Healthy,Solid tumor	SRR4084212,SRR1777772,SRR1777781,SRR4450957,SRR1777785,SRR6380550,SRR1956793,SRR1777764,SRR1777765,SRR6442302,SRR1777774,SRR4450964,SRR7219406,SRR6380543,SRR3696549,SRR1777779,SRR1777804,SRR1777791,SRR4084220,SRR1956789,SRR5664221,SRR4084222,SRR1777766,SRR3233972,SRR8359186,SRR7004363,SRR7961487,SRR3696590,SRR1777801,SRR6442323,SRR1777795,SRR6442314,SRR7993470,SRR1777767,SRR7961492,SRR7961490,SRR…
CAIRSGGYQKVTF	TRAV12-3	TRAJ13	CASSEGGAYEQYF	TRBV2	TRBJ2-7	MSK1344,PEM3	2	3	Solid tumor	SRR4450246,SRR3696590,SRR4450960,SRR1777788,SRR1777781,SRR1956788,SRR1956794,SRR1777764,SRR1777766,SRR1777771,SRR3233947,SRR4450949,SRR4450952,SRR1777779,SRR1777775,SRR1777770
[truncated: 1,784 more rows]
