# Supplementary material for: A pan-disease and population-level single-cell TCRαβ repertoire reference
Source: Cell Discov. 2025 Oct 14;11:82. doi: 10.1038/s41421-025-00836-7 (PMC12521495; doi:10.1038/s41421-025-00836-7)
Supplement: Supplementary file 5 — Supplementary Table S4 [file 41421_2025_836_MOESM5_ESM.xlsx]

## Sheet: tcr_df_for_public_tcr_b
Supplementary Table 4. Public TCRβ in the single-cell T cell immune profiling atlas.
CDR3b	TRBV	TRBJ	Sample ID for public TCRβ	Number of individuals of public TCRβ	Number of cell	Disease type for public TCRβ	TCRβ in bulk samples
CSVGTGGTNEKLFF	TRBV29-1	TRBJ1-4	AS01,CPInc_NC2,HN_P34,OC83,EM192561,107677,18LN0110,CPIc_C2,GU0700,HSSS_219,PBMC_P3,UPN12,COV_002,PEM2,PEM20,PrA1607,N7001,HSSS_180,n_sp1,SC5v2_humanPBMCs_5Kcells_Connect_single_channel,BC10,COVID_19_PBMC_BAL_donor_5,COV_001,CPIc_C6,CPIc_C7,GC02,NPC_SC_1813,PEM19,PEM8,PT6,PT_7,RAGN962056,S33,irAE_63,irAE_7,su013,2169462_SJTRC_InfVax_3,2247116_JCC392_SJTRC_InfVaxBT_3_Rxn6,nc_CT6,F012,NPC_SC_1806,U…	44	336	Autoimmune disease,BEAM-T,COVID-19,Healthy,Inflammation,Leukemia,Solid tumor	SRR1777776,SRR1777801,SRR6442311,SRR4084237,SRR1777764,SRR1956787,SRR4084223,ERR4311097,SRR1956792,SRR6380536,SRR1777767,SRR4450954,SRR7993508,SRR4084232,SRR7993516,SRR8296381,SRR5676661,SRR6442317,SRR5664250,SRR1777804,SRR6442314,SRR1777766,SRR1777779,SRR3658974,SRR11802800,SRR6380535,SRR4449811,SRR1956789,SRR4084227,SRR4450957,SRR1777799,SRR7219411,SRR7219394,SRR7522733,SRR4450961,SRR7412219,SR…
CASSEVTLGNYGYTF	TRBV6-1	TRBJ1-2	HHU20191105,107677,108050,108236,108245,108500,2010113790,2010113865,2010113890,2010113893,2010113894,2010113903,201651363,201651365,201653382,201657034,201657263,201657852,201657854,201657856,201657857,90711,HHU20160714,HHU20171228,HHU20180404,HHU20180724,HHU20180816,HHU20190822,HHU20190926,HHU20191029,HHU20191126,RAGN579992,RAGN740210,RAGN898219,RAGN962056	35	25240	COVID-19,Healthy
CASSIRSSYEQYF	TRBV19	TRBJ2-7	10k_BEAM-T_Human_A0201_CMV_Flu_Covid_spikein_5pv2,201657854,2169462_SJTRC_InfVax_3,B357818,PEM20,irAE_63,GU0700,RAGN740210,HHU20180816,PBMC_P6,90711,201657857,C-36,n_sp1,108500,MSK1344,RAGN898219,PBMC_P3,107677,201657856,EM192561,HD7,HSSS_219,RAGN579992,su014,2247115_JCC392_SJTRC_InfVaxBT_2_Rxn5,GSE222448_patient11,N7001,201657852,CPIc_C7,PrA1607,22LN0417,OC83,COV_001,CX4	35	752	Autoimmune disease,BEAM-T,COVID-19,Healthy,Inflammation,Leukemia,Solid tumor	SRR4450960,SRR4449811,SRR4450962,SRR1956790,SRR5664248,SRR5664221,SRR4449813,SRR2678160,SRR3234012,SRR4084231,SRR2905714,SRR6380553,SRR3658973,SRR2905687,SRR4084229,SRR2905688,SRR1777766,SRR4102105,SRR4084228,SRR4084209,SRR4450957,SRR1777779,SRR4102108,ERR4311049,SRR1777774,ERR4311047,SRR5513465,SRR4102099,SRR4102101,ERR4311074,SRR3658977,SRR8181397,SRR1777765,SRR5676636,ERR4311043,SRR7004406,SRR…
CASSLAPTSGGELF	TRBV5-4	TRBJ2-1	107677,108050,108236,108245,108500,2010113790,2010113865,2010113890,2010113893,2010113894,2010113903,201651363,201651365,201653382,201657034,201657263,201657852,201657854,201657856,201657857,90711,HHU20160714,HHU20171228,HHU20180404,HHU20180724,HHU20180816,HHU20190822,HHU20190926,HHU20191029,HHU20191105,HHU20191126,RAGN579992,RAGN740210,RAGN898219,RAGN962056	35	10796	COVID-19,Healthy
CASSETGSSSYEQYF	TRBV6-1	TRBJ2-7	107677,108050,108245,2010113790,2010113865,2010113890,2010113893,2010113894,2010113903,201651363,201651365,201653382,201657034,201657263,201657852,201657854,201657856,201657857,90711,HHU20160714,HHU20171228,HHU20180404,HHU20180724,HHU20180816,HHU20190822,HHU20190926,HHU20191029,HHU20191105,HHU20191126,RAGN579992,RAGN740210,RAGN898219,RAGN962056	33	17935	COVID-19,Healthy
CASSVGGNTEAFF	TRBV9	TRBJ1-1	COV_025,B7,BC09,COV_015,U5,E357,UPN10,C19,GSE222448_patient13,COV_028,GSE222448_patient11,F020,C799,101520_Okada_B,PEM1,HSSS_180,PBMC_P3,MSK1344,108500,C-14,P5,B_ALL_p3,AR44,COV_011,H-5,UPN14,n_sp1,PT2,COV_020,IpiNivo_Mixed,COV_010	31	42	Aging,COVID-19,Healthy,Infection,Inflammation,Leukemia,Solid tumor	SRR7219405,SRR7993478,SRR5676625,SRR3233997,SRR060696,SRR7412215,SRR7993450,SRR4451064,SRR6442292,SRR4084228,SRR7993471,SRR1777791,SRR1956784,SRR7993441,SRR4102112,SRR7993502,SRR7412240,SRR4450961,SRR7961486,SRR065669,SRR1777774,SRR4450954,SRR3696579,SRR7993497,SRR6442316,SRR6442311,SRR1777764,SRR1777797,SRR7993506,SRR1777765,SRR1956791,SRR6442320,SRR1777793,SRR1777771,SRR7219437,SRR1956788,SRR79…
CASSDRDTGELFF	TRBV6-4	TRBJ2-2	PBMC_C_HD5,COV_013,GC10,GU0744,PrA1505,PrA1607,nc_CT2,HUP213,ICC2,PBMC_A_HD1,UPN19,UT2,GC08,p1_mild,C-34,107677,201657857,B4,BL1,COV_019,COV_028,HSSS_110,MSK1263,NivoExposed,PBMC_C_HD1,S22,su009,irAE_45,COV_010,C-26	30	44	Autoimmune disease,COVID-19,Healthy,Inflammation,Leukemia,Solid tumor	SRR7412240,SRR4449755,SRR5676663,SRR5676661,SRR4450962,SRR1777771,SRR1777774,SRR7004365,SRR7412215,SRR5676623,SRR060715,SRR4450955,SRR5659136,ERR4311058,ERR4311077,SRR7993458,SRR5664244,SRR4084227,SRR7993524,SRR7993502,SRR060700,SRR1777803,SRR5659144,SRR1777793,SRR6380555,SRR7412214,SRR8181397,SRR3233987,SRR060695,SRR8516963,SRR7004363,SRR7993448,SRR1777765,SRR4450958,SRR5664226,SRR7412238,SRR799…
CASSDSSGSTDTQYF	TRBV6-4	TRBJ2-3	107677,AR46,N7002,2_Ki0100022_CMVneg,IpiNivo_Mixed,irAE_62,GC09,HHU20180816,GC06,HSSS_191,PBMC_P3,COV_012,EM192564,B_ALL_p3,C142,C21,COV_013,COV_019,COV_028,H2,HSSS_110,HUP213,NL2,P5,S23,S33,Seshadri02,NPC_SC_1808,N7001	29	51	Autoimmune disease,COVID-19,Healthy,Infection,Inflammation,Leukemia,Solid tumor	SRR1777781,SRR4450962,SRR7522736,SRR7219437,SRR5664220,SRR7993503,SRR6130176,SRR1956787,SRR1777795,SRR6130178,SRR4449755,SRR7412231,SRR4450956,SRR060695,SRR5659136,SRR7412216,SRR7993517,SRR1777790,SRR4102108,SRR1777787,SRR1956795,SRR4451064,SRR2678160,SRR1777784,SRR5659132,SRR7522739,ERR4311081,SRR6130177,SRR1777778,SRR6130167,SRR1777793,SRR1777777,SRR1956789,SRR060694,SRR7522727,SRR1777801,SRR17…
CASSRQGLGQPQHF	TRBV28	TRBJ1-5	107677,108050,108236,108500,2010113790,2010113865,2010113890,2010113893,2010113894,2010113903,201651363,201651365,201653382,201657034,201657263,201657852,201657854,201657856,201657857,90711,HHU20171228,HHU20180404,HHU20180816,HHU20191105,RAGN579992,RAGN740210,RAGN898219,RAGN962056	28	608	COVID-19,Healthy	SRR7004363,SRR6442292
CASSGTSGSTDTQYF	TRBV6-4	TRBJ2-3	PBMC_A_HD1,107677,H-1,COV_020,B5,COV_019,HD4,PBMC_P3,2169460_SJTRC_InfVax_1,AR46,B_ALL_p3,C-34,COV_012,COV_013,E357,HSSS_110,He_2020,IpiNivo_Mixed,MM_PT3,S21,Seshadri02,GC02,GC08,NPC_SC_1807,OVA1,UPN19	26	52	COVID-19,Healthy,Inflammation,Leukemia,Myeloma,Solid tumor	SRR8516970,SRR6130175,SRR4449808,SRR5664218,SRR4084209,ERR4311045,SRR7993526,SRR4450956,SRR1777789,SRR7993519,SRR060725,SRR7993521,SRR4450951,SRR7412214,ERR4311051,SRR1956796,ERR4311073,SRR6130166,SRR1777764,SRR5664248,SRR1956788,SRR7412219,SRR1956784,SRR1777781,SRR7412240,SRR5676623,SRR1777768,SRR1956786,SRR4450247,SRR7412216,SRR3181009,SRR4449749,SRR1777785,SRR060700,SRR060724,SRR4450955,SRR445…
CAWKPTGLGYGYTF	TRBV30	TRBJ1-2	107677,108050,2010113790,2010113865,2010113890,2010113893,2010113894,2010113903,201651363,201651365,201653382,201657263,201657852,201657854,201657856,HHU20160714,HHU20171228,HHU20180404,HHU20180724,HHU20180816,HHU20190822,HHU20190926,HHU20191029,HHU20191105,HHU20191126,RAGN898219	26	114	COVID-19,Healthy
CSARLAGGQETQYF	TRBV20-1	TRBJ2-5	B_ALL_p2,U35,UPN1,C910,F50,IpiNivo_Resistant,B4,GC08,COV_001,NL1,N7001,su010,5_ki01000111CMVpos,BL7,C-32,COV_028,CX3,ERS4,MSK1344,PBMC_C_HD3,PrA1505,RA-335,irAE_63,F51,NPC_SC_1807,ccRCC_1	26	37	Autoimmune disease,COVID-19,Healthy,Infection,Inflammation,Leukemia,Solid tumor	SRR6380549,SRR4450960,SRR1777771,SRR7993500,SRR1777802,SRR1777797,SRR5664230,SRR1777773,SRR8511711,SRR7993521,SRR7993499,SRR7993504,SRR6130175,SRR7219417,SRR4449813,SRR1777770,SRR7412218,SRR1956794,SRR7993458,SRR7004408,SRR7412241,SRR065670,SRR1777791,SRR4451086,SRR5664221,SRR7219411,SRR4449749,SRR7993486,SRR6380550,SRR1956792,SRR7004407,SRR7412239,SRR7993441,SRR4450957,SRR7961475,SRR5664212,SRR4…
CASSPQETQYF	TRBV18	TRBJ2-5	PBMC_P3,MSK1344,COV_012,P7,UPN18,C910,PT_3,F67,C33,2_Ki0100022_CMVneg,F51,F023,PBMC_A_HD3,J10888,C16,su011,NPC_SC_1811,COV_007,AS02,NPC_SC_1808,E2,GSE222448_patient4,COV_020,19LN0144,GSE222448_patient12	25	33	Aging,Autoimmune disease,COVID-19,Healthy,Infection,Inflammation,Leukemia,Solid tumor	SRR1956786,SRR060724,SRR7993499,SRR4084227,SRR6380556,SRR5664226,SRR7004367,SRR4450965,SRR7993526,ERR4311043,SRR1777798,SRR1777803,SRR1777797,SRR5261736,SRR1777788,SRR060723,SRR1777777,SRR060708,ERR4311095,SRR060691,SRR1956788,SRR3233987,SRR7993498,SRR7004407,SRR5676625,SRR4449810,SRR7993514,SRR4102095,SRR5664248,SRR1777789,SRR7219416,SRR5676645,SRR7412217,SRR7993434,SRR7219437,ERR4311097,SRR4084…
CSVDPGGSHEQYF	TRBV20-1	TRBJ2-7	107677,108050,108500,2010113790,2010113865,2010113893,2010113894,2010113903,201651365,201653382,201657034,201657263,201657852,201657854,201657856,90711,HHU20160714,HHU20180404,HHU20191029,HHU20191105,HHU20191126,RAGN579992,RAGN740210,RAGN898219,RAGN962056	25	437	COVID-19,Healthy
CASSFVSGTDTQYF	TRBV28	TRBJ2-3	HD3,OC83,RA-335,HUP222,MM_PT19,U34,GSE222448_patient13,COV_019,GU0744,IpiNivo_Mixed,NPC_SC_1810,irAE_45,su010,MM_PT18,PEM1,UPN19,F023,HSSS_180,PBMC_C_HD1,RA_PT04,UPN12,GC10,GSE222448_patient9,MM_PT2	24	45	Aging,Autoimmune disease,COVID-19,Healthy,Inflammation,Leukemia,Myeloma,Solid tumor	SRR1777801,SRR7004408,SRR1956794,SRR6442306,SRR1777772,SRR4102099,SRR5664244,SRR6380544,SRR3696581,SRR7993469,SRR4084223,SRR5676630,SRR6442319,SRR7993428,SRR7993502,SRR4450964,SRR7412231,SRR7993434,SRR5676634,SRR6442315,SRR1777770,SRR7993443,SRR5664235,ERR4311088,SRR7961487,SRR5676625,SRR1777764,SRR7993526,SRR7993432,SRR3233995,SRR3233975,SRR6380535,SRR1777799,SRR1777775,SRR1777797,SRR7004406,SRR…
CASSVGGGTEAFF	TRBV9	TRBJ1-1	2010113865,COV_028,COV_013,MM_PT18,TC341,RA_PT19,HD5,COV_009,B_ALL_p1,H2,2247116_JCC392_SJTRC_InfVaxBT_3_Rxn6,MSK1344,PEM13,NPC_SC_1806,COV_015,GSE222448_patient9,E357,F51,COV_007,C829,107677,COV_025,C799,PBMC_C_HD1	24	40	Autoimmune disease,COVID-19,Healthy,Infection,Inflammation,Leukemia,Myeloma,Solid tumor	SRR7961490,SRR4449817,SRR1956787,SRR1777786,SRR5664244,SRR7961493,SRR6442298,SRR7961474,SRR4450962,SRR1777770,SRR7961489,SRR4450949,SRR060718,SRR7993500,SRR1956789,SRR1777787,SRR4450956,SRR5664212,SRR8511710,SRR7004363,SRR6442297,SRR4450954,SRR7412233,SRR1777778,SRR1777781,SRR6442323,SRR8181397,SRR6442304,SRR4450952,SRR8511712,SRR7961492,SRR4450951,SRR7412213,SRR1777774,SRR060691,SRR6442305,SRR32…
CASSDSNTGELFF	TRBV6-4	TRBJ2-2	GU0744,101520_Okada_B,OC137,B_ALL_p3,2247116_JCC392_SJTRC_InfVaxBT_3_Rxn6,HSSS_191,ICC7,IPIHNSC118,S22,B5,E2,PBMC_A_HD2,irAE_56,101520_Okada_C,10k_BEAM-T_Human_A1101_EBV_spikein_5pv2,201657263,B_ALL_p2,COV_009,CPInc_NC5,S34,U45,su004,COV_001	23	38	BEAM-T,COVID-19,Healthy,Inflammation,Leukemia,Solid tumor	SRR8516971,SRR1777788,SRR5664248,SRR1777777,SRR3181009,SRR060697,SRR5676653,SRR7993448,SRR1777771,SRR1777770,SRR5676663,SRR1777800,SRR1777795,SRR1777796,SRR060724,SRR1777802,SRR8516958,SRR7004365,SRR4450956,SRR3233975,SRR6380544,SRR8516967,SRR7993438,SRR7993496,SRR4450961,SRR4084237,SRR7993502,SRR7993494,SRR4450964,SRR5659132,SRR1777772,SRR4449813,SRR4449755,SRR7219437,ERR4311058,SRR6442305,SRR06…
CASSDSTSGSNEQFF	TRBV6-4	TRBJ2-1	D511,5_ki01000111CMVpos,B_ALL_p2,AS01,C-17,N7001,C910,COV_015,B5,COV_013,COV_019,COV_020,COV_028,CX3,GU0744,P7,PrA1801,S22,U35,UPN19,su011,HSSS_110,C30	23	33	Autoimmune disease,COVID-19,Healthy,Infection,Inflammation,Leukemia,Solid tumor	ERR4311058,ERR4311070,SRR1777777,SRR7993449,SRR4102100,SRR7993447,SRR060707,SRR060694,SRR1777791,SRR8516977,ERR4311073,SRR060699,SRR4450952,SRR7993443,SRR8516947,SRR5664242,SRR7412230,SRR3234010,SRR4084237,SRR7219437,SRR3233952,SRR4102098,SRR060702,SRR4450965,SRR7993475,SRR4450949,SRR5676623,SRR8516979,SRR5659144,SRR8516985,SRR1956790,SRR5664212,SRR8516965,SRR8516953,SRR1777776,SRR060705,SRR19567…
CASSFLSGTDTQYF	TRBV28	TRBJ2-3	C-26,PT_6,PT_8,irAE_63,BC10,IPIHNSC118,BMMNC_5pv2,EM192565,B357818,H-11,H-9,MM_PT15,CX4,HUP222,MM_PT6,GSE222448_patient13,S150,su011,MSK1263,GSE222448_patient10,201657263,PrA1607,P5	23	33	Autoimmune disease,BEAM-T,COVID-19,Healthy,Inflammation,Myeloma,Solid tumor	SRR3233942,SRR1777800,SRR7993507,SRR6380536,SRR6380549,SRR7219405,SRR1777798,SRR11802799,SRR3658975,SRR7993442,SRR7993517,SRR7993471,SRR6380533,SRR4084222,SRR8511712,SRR1777787,SRR4449811,SRR1777792,SRR1777766,SRR7219411,SRR5664244,SRR1777804,SRR7993445,SRR4451086,SRR7412240,SRR5676623,SRR6380561,SRR1956786,SRR1777794,SRR1777776,SRR7993448,SRR8181389,SRR5664221,SRR7219415,SRR6380542,SRR1777765,ER…
CASSLGQAYEQYF	TRBV7-4	TRBJ2-7	MSK1263,C16,AS01,PEM15,201651365,20LN0249,2247114_JCC392_SJTRC_InfVaxBT_1_Rxn4,2247115_JCC392_SJTRC_InfVaxBT_2_Rxn5,2247116_JCC392_SJTRC_InfVaxBT_3_Rxn6,BMMNC_5pv2,C21,CPIc_C5,EM192566,GSE222448_patient3,HSSS_191,HUP217,ICC4,MDA1_T02,RA_25,U4,UPN12,UPN8,2169461_SJTRC_InfVax_2	23	781	Autoimmune disease,BEAM-T,COVID-19,Healthy,Inflammation,Leukemia,Solid tumor
CASSEDGMNTEAFF	TRBV10-2	TRBJ1-1	HHU20180816,UPN4,U35,CPInc_NC2,18LN0110,201657856,2169462_SJTRC_InfVax_3,C-4,COVID_19_PBMC_BAL_donor_5,COV_009,COV_025,CPIc_C8,H3,HHU20191029,HN_P34,PEM14,PEM2,RAGN579992,RAGN962056,RA_PT19,U41,su013	22	69	Autoimmune disease,COVID-19,Healthy,Inflammation,Leukemia,Solid tumor	SRR6380559,SRR7993454,SRR4449813,SRR6380560,SRR1777787,SRR1777764,SRR1777788,SRR5664248,SRR1956784,SRR8516954,SRR7522742,SRR7993516,SRR4449808,SRR7219416,SRR7004363,SRR1777766,SRR7219394,SRR1777793,SRR7004408,SRR1777802,SRR7219407,SRR4450949,SRR7412213,SRR1777779,ERR4311063,ERR4311075,SRR1956789,SRR1956783,ERR4311065,SRR7993517,SRR4450271,SRR1777777,SRR7993451,ERR4311067,SRR1956785,SRR1777794,SRR…
CASSELAGGQETQYF	TRBV6-1	TRBJ2-5	PrA1607,UPN19,HSSS_110,PBMC_A_HD2,101520_Okada_A,6_ki0100110_CMVneg,B1,C-23,COV_010,HUP213,MSK1344,PT7,ccRCC_1,irAE_45,nc_CT1,CX2,PEM23,U44,BL9,PEM5,U5	21	105	Autoimmune disease,COVID-19,Healthy,Infection,Inflammation,Leukemia,Solid tumor	SRR8516958,SRR060726,SRR4084222,SRR1777801,SRR7412238,SRR5676661,SRR7004365,SRR1956787,SRR1777789,SRR1777796,SRR1777764,SRR7219437,SRR1777777,ERR4311055,SRR1956785,SRR7993464,SRR4449808,SRR5659130,SRR7993476,SRR4449811,SRR060701,SRR1777772,SRR1777778,SRR1777775,SRR6380549,SRR7993500,SRR1956783,SRR060716,SRR5664239,SRR1777784,SRR1777804,SRR1777800,SRR1777785,SRR1777770,SRR1777794,SRR11802793,SRR40…
CASSQAGVGQPQHF	TRBV4-2	TRBJ1-5	201651365,108050,108245,2010113790,2010113865,2010113890,2010113893,2010113894,2010113903,201651363,201653382,201657852,HHU20160714,HHU20171228,HHU20180404,HHU20180724,HHU20180816,HHU20190926,HHU20191029,HHU20191105,HHU20191126	21	154	COVID-19,Healthy	SRR4450953,SRR4451086,SRR1777775
CASSDSSGSYNEQFF	TRBV6-4	TRBJ2-1	GC02,S22,HSSS_219,PBMC_P3,101520_Okada_B,B5,BC11,C-35,COV_009,COV_013,E357,F012,HHU20180816,MSK1302,NPC_SC_1811,nc_CT1,2247116_JCC392_SJTRC_InfVaxBT_3_Rxn6,COV_012,Seshadri02,COV_011	20	35	COVID-19,Healthy,Inflammation,Solid tumor	SRR7412231,SRR4450951,SRR1777804,SRR6130173,SRR091631,SRR060726,SRR6130178,SRR5664221,SRR4450954,SRR7993487,SRR1777785,SRR1777772,SRR1777768,SRR5664218,SRR060700,SRR8359195,SRR2905658,SRR7522740,SRR5664244,SRR4451064,SRR4449749,SRR1777784,SRR7412236,SRR1956794,SRR3233987,SRR5664235,SRR1777800,SRR3233945,SRR1777787,SRR5659134,SRR060716,SRR6130177,SRR4449750,SRR060711,SRR060703,SRR7522733,SRR752274…
CASSVGGSSYNEQFF	TRBV9	TRBJ2-1	C829,COVID_19_PBMC_BAL_donor_6,IPIHNSC118,COVID_19_PBMC_BAL_donor_2,MSK1302,UPN18,BL5,NPC_SC_1802,p7_HD,GSE222448_patient10,PT7,irAE_63,101520_Okada_A,p2_mild,COV_013,NL2,C-33,F014,F017,18LN0104	20	26	COVID-19,Healthy,Infection,Inflammation,Leukemia,Solid tumor	SRR1956783,SRR1777790,SRR5664246,SRR4450959,SRR1777798,SRR060710,SRR6442320,SRR4449811,SRR4450954,SRR4449808,SRR060708,SRR1777795,SRR7993482,SRR1956792,SRR060716,SRR5676628,SRR6442317,SRR4084231,SRR7993458,SRR7993446,SRR3696566,SRR1956784,SRR7993521,SRR3233952,SRR060711,SRR065669,SRR7993506,SRR5676643,SRR4449817,SRR4450964,SRR4102112,SRR7961490,SRR4084226,SRR3696565,SRR1956796,SRR7412216,SRR17777…
CASSYSYEQYF	TRBV6-2	TRBJ2-7	B6,PEM1,p3_mild,su013,PT2,U35,18LN0132,COV_007,HD1,PT_3,PEM8,MM_PT15,NPC_SC_1802,PEM2,2010113894,HD5,NivoExposed,GSE222448_patient13,su011,C-32	20	33	COVID-19,Healthy,Inflammation,Leukemia,Myeloma,Solid tumor	SRR7004407,SRR4451086,SRR6442318,SRR1777771,ERR4311047,SRR3658976,SRR1956790,SRR4449808,SRR060725,SRR1777790,SRR6442325,SRR7993447,SRR4450952,SRR6442312,ERR4311087,SRR5676628,SRR7219416,SRR3233947,SRR1956796,SRR4450960,SRR1777777,SRR2678160,SRR5676630,SRR1956795,SRR1777802,SRR4102112,SRR1777786,SRR5676661,SRR4449750,ERR4311090,ERR4311096,SRR7219411,SRR1956793,SRR4449749,SRR4450956,SRR1777787,SRR6…
CASSFQETQYF	TRBV5-1	TRBJ2-5	HD5,P1,C16,GSE222448_patient7,5_ki01000111CMVpos,AR44,C33,P4,NPC_SC_1802,UPN12,NivoExposed,COV_025,F017,COV_001,UPN19,RA_69,AR25,GU0715,COVID_19_PBMC_BAL_donor_7	19	21	Autoimmune disease,COVID-19,Healthy,Infection,Inflammation,Leukemia,Solid tumor	SRR1777773,SRR7993435,SRR7993474,SRR4450956,SRR1956796,SRR7993432,SRR1777793,SRR7412219,SRR3696562,SRR6380550,SRR060720,SRR4450954,SRR7993517,SRR6380561,SRR1777799,SRR6442323,SRR1956786,SRR7993456,SRR4450247,SRR7993470,SRR7993431,SRR4450958,SRR065670,SRR7993524,SRR7993521,SRR5676638,SRR3696578,SRR5261738,SRR060716,SRR7993439,SRR3233942,SRR7993483,SRR7993525,SRR7961487,SRR1956793,SRR1956790,SRR638…
CASSMTSFADTYNEQFF	TRBV7-9	TRBJ2-1	108050,108245,2010113790,2010113865,2010113890,2010113903,201651363,201651365,201653382,201657263,201657852,HHU20160714,HHU20171228,HHU20180404,HHU20180816,HHU20190926,HHU20191029,HHU20191105,HHU20191126	19	316	COVID-19,Healthy
CASSPSTDTQYF	TRBV18	TRBJ2-3	COV_014,NPC_SC_1813,PBMC_P2,COV_011,F29,P5,COV_028,P3,F024,U34,GSE222448_patient8,MDA1_T04,COV_019,U45,F50,AS01,H1,MSK1344,IpiNivo_Resistant	19	21	Autoimmune disease,COVID-19,Healthy,Inflammation,Solid tumor	SRR3696573,SRR8181395,SRR7961488,SRR1777771,SRR060704,SRR060718,SRR7993441,SRR4450957,SRR060717,SRR7993469,SRR060716,SRR4450246,SRR060707,SRR1777770,SRR1956788,SRR7993430,SRR1777791,SRR1956794,SRR1777778,SRR4084228,SRR7993523,SRR1777787,SRR11802795,SRR7993533,SRR3696572,SRR3233987,SRR5676647,SRR060727,SRR4084236,SRR1777779,SRR1956792,SRR060698,SRR7993520,SRR7993494,ERR4311055,SRR3233997,SRR060708…
CSARDRDTEAFF	TRBV20-1	TRBJ1-1	GC01,COV_009,COV_028,CX2,101520_Okada_B,B230723,C16,COV_001,COV_007,COV_011,COV_012,COV_013,E357,IpiNivo_Resistant,U44,UPN19,p6_severe,PEM17,F014	19	26	COVID-19,Healthy,Inflammation,Leukemia,Solid tumor	SRR7993440,SRR1777765,SRR4450949,SRR7961474,SRR7993532,SRR1777789,SRR6380535,SRR1777799,SRR1777797,SRR5676653,SRR7219411,SRR7412230,SRR8511712,SRR7219415,SRR5676625,SRR060720,SRR1956792,SRR1777795,SRR6380547,SRR7961493,SRR3181009,SRR4450959,ERR4311057,SRR7993501,SRR1777769,SRR7993453,SRR3696553,SRR1777770,SRR1777785,SRR1777800,SRR4450952,SRR4449808,SRR1777791,SRR7993459,SRR1956794,SRR4450247,SRR4…
CASSAGPYNSPLHF	TRBV6-1	TRBJ1-6	GC08,su012,MSK1344,U44,COV_009,NivoExposed,IpiNivo_Resistant,NPC_SC_1805,AR25,C236,BC11,su006,CPInc_NC4,PEM12,AR50,N7001,NPC_SC_1808,1_Ki0100020_CMVpos	18	23	COVID-19,Infection,Inflammation,Solid tumor	SRR7961475,SRR060702,SRR060727,SRR4084226,SRR7993447,SRR7004358,SRR3233952,SRR4102105,SRR091632,SRR060708,SRR7993433,SRR3696571,SRR1777792,SRR7993502,SRR7004366,SRR3696550,SRR060701,SRR7993453,SRR060703,SRR7961492,SRR4102107,SRR7961488,SRR6380540,SRR1777776,SRR7993497,SRR7961474,SRR6380547,SRR1777799,SRR5676647,SRR3233942,SRR7219417,SRR7993466,SRR7961489,SRR7993482,SRR8516973,SRR7993490,SRR410210…
CASSARTGELFF	TRBV9	TRBJ2-2	CPIc_C5,PEM5,COVID_19_PBMC_BAL_donor_3,su008,U35,GU0715,201651365,BL1,COV_009,UPN19,p3_mild,2169460_SJTRC_InfVax_1,su009,CPIc_C3,2247116_JCC392_SJTRC_InfVaxBT_3_Rxn6,ICC1,U4,HSSS_110	18	92	COVID-19,Inflammation,Leukemia,Solid tumor	SRR1777801,SRR1956796,SRR1777775,SRR7004365,SRR1956790,SRR4449813,SRR8181389,SRR060692,SRR4450949,SRR7993444,SRR1777785,ERR4311092,ERR4311086,SRR7993469,SRR3233990,SRR3233992,SRR3233947,SRR3696562,ERR4311087,SRR7993442,SRR7219411,SRR7993530,SRR1777773,SRR1956783,SRR3696560,ERR4311089,SRR7219400,SRR7412215,SRR1777795,SRR4449749,ERR4311091
CASSDSAGGTDTQYF	TRBV6-4	TRBJ2-3	F67,CPInc_NC6,S22,S34,101520_Okada_C,B_ALL_p3,NPC_SC_1807,F012,HSSS_110,ICC3,NPC_SC_1811,PBMC_A_HD2,PBMC_P3,RA_25,SC5v2_humanPBMCs_5Kcells_Connect_single_channel,p6_severe,IPIHNSC118,BL3	18	49	Autoimmune disease,BEAM-T,COVID-19,Healthy,Inflammation,Leukemia,Solid tumor	SRR11802799,SRR1777796,SRR7522727,SRR1777778,SRR7961490,SRR1777773,SRR1956790,SRR5664235,SRR060723,SRR8181389,SRR1777795,SRR4451085,SRR6380556,SRR1777777,SRR4449755,SRR7412236,ERR4311047,SRR1777794,SRR7993438,SRR4449811,SRR5664221,SRR1777786,SRR11802802,SRR7412240,SRR1956792,SRR1956793,SRR060724,SRR7412218,SRR7993514,SRR6130173,SRR060695,SRR7993492,ERR4311049,SRR5659134,SRR7412231,SRR1777793,SRR1…
CASSDSSTDTQYF	TRBV6-4	TRBJ2-3	HSSS_110,RB-P2,MM_PT18,COV_013,PrA1505,NPC_SC_1815,U45,Seshadri02,C17,C30,COV_011,COV_015,ccRCC_1,COV_001,COV_028,HSSS_180,PBMC_A_HD3,CX2	18	997	Autoimmune disease,COVID-19,Healthy,Inflammation,Myeloma,Solid tumor	SRR1777768,SRR4450961,SRR1777777,SRR060692,SRR4450953,SRR6130185,SRR1777786,SRR7993440,SRR7412216,SRR1777779,SRR1956793,SRR7993500,SRR1777789,SRR4449813,SRR7961492,SRR4102100,SRR1777787,SRR7993441,SRR4449750,SRR7993448,SRR7412239,SRR6380548,SRR1777778,SRR5664239,SRR1777784,SRR7961474,SRR4449808,SRR4450954,SRR7961495,SRR3181009,SRR11802799,SRR5676663,SRR060694,SRR5664221,SRR1777770,SRR11802800,SRR…
CASSEASGGADTQYF	TRBV6-1	TRBJ2-3	C19,PrA1607,COV_001,COV_009,COV_028,CPIc_C5,CPInc_NC4,HSSS_110,HSSS_180,IpiNivo_Resistant,P6,PEM9,S34,p6_severe,su006,PT2,B4,C-10	18	23	Autoimmune disease,COVID-19,Healthy,Inflammation,Leukemia,Solid tumor	SRR3181009,SRR8516959,SRR7961474,SRR1777796,SRR8516951,SRR7993464,SRR7961487,SRR5664239,SRR1777768,SRR1777786,SRR5742654,SRR060714,SRR1777764,SRR5659134,SRR8516945,SRR7522733,SRR7961495,SRR060716,SRR8516965,SRR8516950,SRR5664212,SRR7961492,SRR8516986,SRR4449750,SRR1777789,SRR7993516,SRR1956788,SRR7412212,SRR1777797,SRR4450952,SRR7993500,SRR5664250,SRR1956794,SRR1777784,SRR060722,SRR1777769,SRR851…
CASSHRGLVYGYTF	TRBV12-4	TRBJ1-2	108245,2010113790,2010113865,2010113893,2010113903,201651363,201651365,201653382,201657852,HHU20160714,HHU20171228,HHU20180404,HHU20180724,HHU20180816,HHU20190926,HHU20191029,HHU20191105,HHU20191126	18	102	COVID-19,Healthy
CASSLELAGGRDTQYF	TRBV5-5	TRBJ2-3	B230093,PrA1607,F021,PEM1,H-8,HSSS_180,MSK1344,PBMC_P3,su010,UPN1,ccRCC_2,ICC3,ICC1,irAE_63,COV_020,S158,201651365,CX5	18	48	Aging,Autoimmune disease,COVID-19,Healthy,Inflammation,Leukemia,Solid tumor	SRR3233997,SRR7412238,SRR1777765,SRR4449750,SRR1777802,SRR6380553,SRR7993504,SRR4450960,SRR060696,SRR1777764,SRR4084235,SRR7993516,SRR7219400,SRR6380554,SRR4102107,SRR4451085,SRR7522741,SRR1777804,SRR7993518,SRR7993444,SRR1777773,SRR060694,SRR1777776,SRR4102101,SRR5742648,SRR4102105,SRR5664221,SRR7993462,SRR6380550,SRR7004407,SRR6380549,SRR1956793,SRR5664228,SRR4449811,SRR7993497,ERR4311070,SRR74…
CASSVGGSGNTIYF	TRBV9	TRBJ1-3	2247115_JCC392_SJTRC_InfVaxBT_2_Rxn5,p6_severe,PEM15,COV_007,PT2,E357,F51,MSK1344,UPN18,21LN0343,UPN17,UPN19,irAE_62,PEM9,COV_025,20LN0249,N7002,COV_013	18	35	COVID-19,Healthy,Inflammation,Leukemia,Solid tumor	SRR1777769,SRR4450955,SRR1777794,SRR7219417,SRR1777784,SRR5676647,SRR3696552,SRR4451085,SRR4084222,SRR1777779,SRR5676645,SRR1777786,SRR1777765,SRR8359187,SRR7004407,SRR4450960,SRR4102112,SRR1956784,SRR6442317,SRR6380533,SRR3181009,SRR1777799,SRR3233942,SRR7004365,SRR1956796,SRR7993530,SRR060722,SRR6442320,SRR1777770,SRR6442316,SRR060726,SRR7961474,SRR7993457,SRR7004366,SRR7993506,SRR1956792,SRR74…
CASSPGETQYF	TRBV18	TRBJ2-5	COV_028,C910,PFI_83,N7001,He_2020,B2,PT2,BL1,F50,MSK1263,melanoma_K409,C-26,22-Jul-25,AR44,GSE222448_patient4,101520_Okada_A,PT_6	17	23	COVID-19,Healthy,Infection,Inflammation,Leukemia,Solid tumor	SRR2905702,SRR1777772,SRR3696552,SRR7993497,SRR3181009,SRR1777767,SRR4449749,SRR060707,SRR5742646,SRR7993472,SRR5664230,SRR5664226,SRR060703,SRR060691,SRR3233987,SRR4450965,SRR4450949,ERR4311034,SRR7219437,SRR1777800,SRR5676638,SRR4450963,SRR7412240,SRR7993513,SRR065670,SRR7993524,SRR7522740,SRR060696,SRR4084216,SRR11802795,SRR060710,SRR060706,SRR3233952,SRR091631,SRR7993444,SRR7219416,SRR1956785…
CASSYGTSTDTQYF	TRBV6-2	TRBJ2-3	HD5,B230723,101520_Okada_B,BL2,C-1,COV_009,COV_012,CX2,ICC7,PBMC_A_HD2,PBMC_C_HD4,PBMC_P4,PEM12,S34,U35,UPN19,nc_CT8	17	32	COVID-19,Healthy,Inflammation,Leukemia,Solid tumor	SRR3658971,SRR4449750,SRR1777778,SRR1956785,SRR6380540,SRR060696,SRR6130169,SRR7993494,SRR1777768,SRR1777776,SRR11802799,SRR7522742,SRR7412233,SRR7993519,SRR7412230,SRR1956794,SRR3233967,SRR4450962,SRR4451065,SRR1777766,SRR1777773,SRR1777793,SRR060695,SRR6130174,SRR5664242,SRR7412216,SRR4449755,SRR4450960,SRR7961475,SRR1777791,SRR5659144,SRR7412236,SRR3233942,SRR1777774,SRR7219436,SRR11802800,SRR…
CASSELAGGPDTQYF	TRBV6-1	TRBJ2-3	CX2,ICC1,N7001,NPC_SC_1805,PBMC_A_HD3,COV_020,B_ALL_p2,COV_015,2247116_JCC392_SJTRC_InfVaxBT_3_Rxn6,C-35,C236,COV_011,GC02,PBMC_A_HD2,S135,B5	16	27	COVID-19,Healthy,Infection,Leukemia,Solid tumor	SRR060701,SRR4450953,SRR1777794,SRR7993515,SRR8516969,SRR060709,SRR1956784,SRR7961488,SRR5664244,SRR1777797,SRR4451085,SRR060702,SRR7993456,SRR060692,SRR7219400,SRR6130173,SRR1777771,SRR7412214,SRR060708,SRR8516984,ERR4311057,SRR8516977,SRR4102107,SRR7522721,SRR1956787,SRR1777766,SRR1777790,SRR6380533,SRR7522727,SRR4451065,SRR7993517,SRR060723,SRR8516988,SRR3696588,SRR1956796,SRR11802800,SRR19567…
CASSGLAGGPDTQYF	TRBV6-1	TRBJ2-3	su014,UPN19,101520_Okada_B,C-2,COV_015,GC02,HSSS_191,PEM12,PrA1607,U41,su004,PBMC_C_HD6,PBMC_C_HD1,NPC_SC_1808,PBMC_P3,ccRCC_1	16	26	Autoimmune disease,COVID-19,Healthy,Inflammation,Leukemia,Solid tumor	SRR4451065,SRR060722,SRR7993454,SRR065670,SRR060721,SRR3233992,SRR4450951,SRR1777776,SRR8516954,SRR060711,SRR4450955,SRR1777791,SRR4449750,SRR060706,SRR060702,SRR4450962,ERR4311095,SRR1777779,SRR060714,SRR11802799,SRR1956788,SRR060710,SRR6380538,SRR060707,SRR060724,SRR5664244,SRR091631,SRR060723,SRR5659130,SRR3233987,SRR3233977,SRR1777797,SRR7993436,SRR060704,SRR4450965,SRR8516967,SRR4450959,SRR7…
CASSIGETQYF	TRBV19	TRBJ2-5	UPN19,PT_1,COV_015,PT_2,UPN17,PrA1801,AR46,COV_028,AR20,C16,GC08,5_ki01000111CMVpos,1_Ki0100020_CMVpos,p2_mild,CPIc_C7,COV_011	16	17	Autoimmune disease,COVID-19,Healthy,Infection,Inflammation,Leukemia,Solid tumor	SRR1777764,SRR1777791,SRR060722,SRR6442322,SRR6442317,SRR060694,SRR7993446,SRR3696586,SRR1777786,SRR6442325,SRR060691,SRR060692,SRR7412215,SRR1956786,SRR1777769,SRR3696561,SRR1777766,SRR7004366,SRR4102097,SRR7412230,SRR4449817,SRR3181009,SRR4449813,SRR7412214,SRR060701,SRR7004363,SRR1777794,SRR091632,SRR3233977,SRR060704,SRR1956785,SRR4449810,SRR1777795,SRR060710,SRR5664239,SRR6442316,SRR3696590,…
CASSLGGTDTQYF	TRBV5-1	TRBJ2-3	PEM22,MSK1344,PBMC_C_HD3,PEM16,PBMC_C_HD1,NPC_SC_1810,F012,S135,101520_Okada_A,B230498,ICC6,COVID_19_PBMC_BAL_donor_6,C640,GSE222448_patient13,NPC_SC_1802,18LN0110	16	16	COVID-19,Healthy,Infection,Leukemia,Solid tumor	SRR6442311,SRR5664233,SRR7993445,SRR4449808,SRR060696,SRR1777791,SRR3696566,SRR7993464,SRR060703,SRR4451065,SRR1777798,SRR1956796,SRR060725,SRR1777786,SRR7961495,SRR4449817,SRR1777781,SRR1956794,SRR4449749,SRR3233997,SRR7993481,SRR060704,SRR7993491,SRR4084225,SRR1777773,SRR1777770,SRR060701,SRR7412213,SRR1777766,SRR1777771,SRR065670,SRR7993471,SRR1956791,SRR7993462,SRR7993446,SRR7993436,SRR644229…
CASSPPSTDTQYF	TRBV18	TRBJ2-3	BL10,AS02,p8_HD,AR44,PBMC_A_HD1,PBMC_P6,COV_015,19LN0198,AR46,P2,PT2,P5,GSE222448_patient11,GU0700,nc_CT8,COV_028	16	20	Autoimmune disease,COVID-19,Healthy,Inflammation,Leukemia,Solid tumor	SRR4084230,SRR1777766,SRR4451085,SRR4451065,SRR7961475,SRR6442296,SRR060712,SRR1777764,SRR1777799,SRR1777768,SRR4449810,SRR4450949,SRR1777798,SRR7993519,SRR7961495,SRR4449808,SRR7993466,SRR1956784,SRR7993453,SRR7993442,SRR7993433,SRR1777778,SRR4450961,SRR11802799,SRR1777800,SRR7993494,SRR7993474,SRR8181397,SRR4450246,SRR7961488,SRR1777787,SRR7993471,SRR1777792,SRR7993529,SRR7993475,SRR4450955,SRR…
CASSDSSGGANEQFF	TRBV6-4	TRBJ2-1	HSSS_110,PBMC_P3,COV_010,C-3,COV_011,CPInc_NC6,NPC_SC_1807,PBMC_C_HD3,UPN19,p1_mild,su006,COV_028,HUP213,IpiNivo_Resistant,PT7	15	36	COVID-19,Healthy,Inflammation,Leukemia,Solid tumor	SRR1777770,SRR060693,SRR4450964,SRR1777789,SRR3696591,SRR7004369,SRR5664226,SRR7961493,SRR1777801,SRR3233982,SRR060705,SRR5659132,SRR060703,SRR7412239,SRR7993465,ERR4311095,SRR6130162,SRR1777776,SRR7961475,SRR6130178,SRR7412218,ERR4311078,SRR7219437,SRR7219416,SRR7993466,SRR7961489,SRR1777781,SRR4449755,SRR7412219,SRR1956790,SRR8516959,SRR1777772,SRR7993436,SRR7993524,SRR3696562,SRR1956794,SRR613…
CASSLEETQYF	TRBV5-1	TRBJ2-5	F012,MSK1302,PEM19,UPN14,PT2,nc_CT7,COV_014,90711,PrA1607,COV_013,20LN0264,NPC_SC_1807,F017,J10625,P1	15	16	Autoimmune disease,COVID-19,Healthy,Inflammation,Leukemia,Solid tumor	ERR4311095,SRR1956785,SRR7993445,SRR4451065,SRR060709,SRR908202,SRR7993503,SRR7993513,SRR1777770,SRR7993474,SRR060706,ERR4311081,SRR4450963,SRR1956796,SRR7993466,SRR5664220,SRR1956786,SRR6442288,SRR7993436,SRR060702,SRR7993475,SRR4084226,SRR6442309,SRR060704,SRR7993433,SRR060708,SRR3696588,SRR2905672,SRR6380547,SRR5659134,SRR7993447,SRR7993469,SRR4451085,SRR6380551,SRR7961486,SRR5676647,SRR799344…
CASSLGETQYF	TRBV5-1	TRBJ2-5	E6,F67,C30,NPC_SC_1807,B_ALL_p1,PT2,UPN17,B1,AS01,H-10,GC10,GSE222448_patient13,F51,F50,20LN0259	15	19	Autoimmune disease,COVID-19,Healthy,Leukemia,Solid tumor	SRR7993466,SRR7993456,SRR7961489,SRR6380549,SRR4449808,SRR4084230,SRR7993435,SRR1956791,SRR060706,SRR1777777,ERR4311089,SRR7412238,SRR7993447,SRR7961474,SRR5676625,SRR060694,SRR6442304,SRR5676645,SRR7993500,SRR7993434,SRR7412239,SRR060716,SRR7993464,SRR7522742,SRR7993450,SRR1956793,SRR7961475,SRR5676655,SRR7993523,SRR7993524,SRR7993506,SRR4084216,SRR7993429,SRR3696552,SRR7004364,SRR1777790,SRR445…
CASSLGGTEAFF	TRBV5-1	TRBJ1-1	H-3,COV_020,COV_012,D511,PBMC_C_HD1,F67,18LN0110,COV_010,C910,PBMC_P4,irAE_65,COV_015,MDA1_T04,UPN18,GSE222448_patient11	15	16	COVID-19,Healthy,Infection,Inflammation,Leukemia,Solid tumor	SRR7961487,SRR7004364,SRR7993444,SRR060702,SRR7004363,SRR7412216,SRR4450960,SRR1956791,SRR7961495,SRR4449755,SRR1956784,SRR1777773,SRR11802795,SRR4102109,ERR4311084,SRR7993435,SRR7961474,SRR1777784,SRR2678160,SRR060708,SRR5676625,SRR3233972,SRR3233987,SRR060722,SRR7993494,SRR7993522,SRR7219416,SRR4449750,SRR7993437,SRR7412231,SRR4084225,SRR7993498,SRR7961488,SRR060723,SRR1777791,SRR5659136,SRR799…
CASSLGQETQYF	TRBV5-1	TRBJ2-5	MSK1344,CPInc_NC5,CPIc_C2,N7002,IPIHNSC118,UPN18,20LN0264,COV_020,COVID_19_PBMC_BAL_donor_2,PEM12,UPN10,p6_severe,B230723,COV_011,AR25	15	25	COVID-19,Inflammation,Leukemia,Solid tumor	SRR7993462,SRR7993436,SRR6380543,SRR7993523,SRR1777789,SRR1956790,SRR4450956,SRR5664250,SRR4449808,SRR1777774,SRR1777784,SRR4102096,SRR7993475,SRR4450247,SRR4450965,SRR4450954,SRR3181009,SRR3696563,SRR7993453,SRR7993513,SRR7004364,SRR5676655,SRR1777792,SRR7993455,SRR7993468,SRR060722,SRR1777775,SRR091632,SRR7219437,SRR7412219,SRR7993430,SRR5664218,SRR4449749,SRR3233987,SRR1956793,SRR7961487,SRR32…
CASSLIGVSSYNEQFF	TRBV7-9	TRBJ2-1	PEM7,GC01,HHU20160714,PrABX254_ST,RB-P1,irAE_63,2010113903,CPIc_C6,TIL4007,20LN0249,2169462_SJTRC_InfVax_3,GU0744,irAE_65,su012,GSE222448_patient4	15	148	Autoimmune disease,COVID-19,Healthy,Inflammation,Leukemia,Solid tumor	SRR8296380,SRR1777800,SRR1777775,SRR4450957,SRR1777797,SRR1777794,SRR4450956,SRR4450952,SRR1777781,SRR4450954,SRR1777770,ERR4311099,SRR1777772,SRR7219407,SRR1777766,SRR8181395,SRR7219417,ERR4311075,SRR1777784,SRR1777768,SRR7219405,SRR2678160,SRR1777773,SRR1777798,SRR4450955,SRR1777804,SRR1777785,SRR1777801,SRR1777771,SRR7219437,SRR1777786,SRR1777791,ERR4311093,SRR1777803,SRR1777767,ERR4311061,SRR…
CASSLQETQYF	TRBV5-1	TRBJ2-5	COV_009,COV_011,101520_Okada_B,HD5,PBMC_P4,C236,U34,SC5v2_humanPBMCs_5Kcells_Connect_single_channel,UPN24,N7001,COV_001,PEM12,PBMC_A_HD1,C739,HD1	15	18	BEAM-T,COVID-19,Healthy,Infection,Inflammation,Leukemia,Solid tumor	SRR7993524,SRR4084222,ERR4311055,SRR7004407,SRR7993518,SRR4449808,SRR1956791,SRR1777766,SRR5676621,SRR1777768,SRR1777790,SRR11802796,SRR1956789,SRR060707,SRR4084223,SRR4450246,SRR1777803,SRR4451086,SRR1777804,SRR2905695,SRR7993475,SRR7961492,SRR7993459,SRR4084221,SRR4102110,SRR7993501,SRR5371275,SRR7993498,SRR060700,SRR1777802,SRR7412212,SRR4084228,SRR1956785,SRR4450954,SRR3233967,SRR1956796,SRR1…
CASSSSYEQYF	TRBV5-1	TRBJ2-7	PT7,PBMC_P5,OH15,OVA1,GC06,su010,COV_010,He_2020,P1,AR50,C30,PBMC_C_HD1,U34,U41,COV_020	15	59	Aging,COVID-19,Healthy,Inflammation,Leukemia,Solid tumor	SRR7993514,SRR6442309,SRR7993532,SRR060691,SRR1777770,SRR060692,SRR7961490,SRR3233977,SRR1777799,SRR7961488,SRR1777798,SRR7993521,ERR4311050,SRR6380549,SRR7993448,SRR1777802,SRR7961492,SRR7993471,SRR4449749,SRR4102108,SRR3233992,SRR7993459,SRR7993497,SRR060697,SRR7961495,SRR4450246,SRR1956790,SRR7961493,SRR7219405,SRR060716,SRR7993445,SRR7961489,SRR5676655,SRR5676643,SRR060711,SRR7004407,SRR74122…
CASSVGVNTEAFF	TRBV9	TRBJ1-1	J21854,COV_011,OH15,BC10,U34,J15890,PrA1801,COV_012,HC2,101520_Okada_B,H2,201651363,irAE_65,MDA1_T04,101520_Okada_C	15	38	Aging,Autoimmune disease,COVID-19,Healthy,Inflammation,Solid tumor	SRR11802795,SRR4450960,SRR1777798,SRR4450957,SRR4450949,SRR6442296,SRR7993444,SRR7993485,SRR5676626,SRR7993435,SRR4450959,SRR4450953,SRR6442314,SRR1777800,SRR1777776,SRR060725,SRR7412238,SRR4450951,SRR060714,SRR1777778,SRR7961486,SRR3696561,SRR6442312,SRR1777797,SRR1777784,SRR1777781,SRR7219437,SRR4084226,SRR7993453,SRR4084223,SRR7004365,SRR3696580,SRR7993497,SRR1777766,SRR6442321,SRR1777804,SRR1…
CASSDGSTDTQYF	TRBV6-4	TRBJ2-3	PBMC_C_HD1,IpiNivo_Mixed,C-35,COV_013,F014,GC02,HHU20191126,PBMC_C_HD3,su010,C30,PBMC_A_HD1,RA_25,S34,HHU20160714	14	28	Autoimmune disease,COVID-19,Healthy,Inflammation,Solid tumor	SRR1777789,ERR4311049,SRR8516975,SRR1956787,SRR1777796,ERR4311070,SRR060694,SRR3233987,SRR6380541,SRR4450962,SRR6380534,SRR1777791,SRR1777794,SRR060693,SRR7412234,SRR4450952,SRR6130170,SRR7522736,SRR4450954,SRR3233977,SRR1777779,SRR8516958,SRR1777773,SRR7993438,ERR4311043,SRR4450957,SRR1777774,SRR060692,SRR7219437,SRR7993449,SRR7004358,SRR1777785,SRR7219405,SRR5664248,SRR1777768,SRR7993499,SRR851…
CASSDSGGSYNEQFF	TRBV6-4	TRBJ2-1	PBMC_C_HD6,F012,CX4,GC10,irAE_45,su010,C19,COV_015,ICC7,IpiNivo_Resistant,PEM12,PBMC_C_HD1,HSSS_110,C-8	14	24	COVID-19,Healthy,Inflammation,Solid tumor	SRR5664242,SRR3234013,SRR7219416,SRR4449749,SRR7993457,SRR4450964,SRR4449808,SRR4450953,SRR060695,SRR7412215,SRR4450965,SRR6380535,SRR6130172,SRR1956796,SRR1956793,SRR1777764,SRR6380550,SRR1777778,SRR1956787,SRR1777772,SRR7993515,SRR4449813,SRR1777787,SRR5676630,SRR8516958,SRR1777774,SRR6380558,SRR060694,SRR6130173,SRR7993454,SRR7993487,SRR1777770,SRR7993438,SRR7993525,SRR7993443,SRR7219436,SRR85…
CASSDSSGGYNEQFF	TRBV6-4	TRBJ2-1	10k_PBMC_5pv2_nextgem_Chromium_X,2247115_JCC392_SJTRC_InfVaxBT_2_Rxn5,4_Ki0100015_CMVneg,COV_010,COV_011,PBMC_C_HD3,Seshadri02,UPN13,p1_mild,p2_mild,PrA1607,IpiNivo_Complete,PBMC_C_HD4,UPN19	14	18	Autoimmune disease,BEAM-T,COVID-19,Healthy,Infection,Leukemia,Solid tumor	SRR4449808,SRR1777785,SRR4451086,SRR7219437,SRR4449755,SRR1777803,SRR4449811,SRR1777766,SRR4450955,SRR4450965,SRR1777779,SRR091632,SRR1956784,SRR1777781,SRR1777790,SRR7993502,SRR7219394,SRR5659130,SRR7993499,SRR1956783,SRR6130180,SRR7219416,SRR1777794,SRR1956796,SRR1956793,SRR7412237,SRR5664239,SRR7412215,SRR6130182,SRR6380555,SRR1777795,SRR7004358,SRR7961488,SRR7412240,SRR060709,SRR4450958,SRR44…
CASSLGGGTEAFF	TRBV5-1	TRBJ1-1	PFI_79,18LN0104,PBMC_P3,B4,NPC_SC_1802,UPN19,PBMC_P5,AR44,IpiNivo_Resistant,COV_007,PT_1,C16,101520_Okada_A,PBMC_P4	14	25	COVID-19,Healthy,Infection,Inflammation,Leukemia,Solid tumor	SRR6442317,SRR1777804,SRR7993429,SRR7993496,SRR7993439,SRR6442325,SRR4450957,SRR1777779,SRR6442300,SRR7993458,SRR7961495,SRR7993507,SRR7219406,SRR4450962,SRR6380554,SRR1777803,SRR7993512,SRR7993498,SRR1777799,SRR3233942,SRR060708,SRR4084228,SRR7961486,SRR1777768,SRR7993438,SRR7993456,SRR7993444,SRR7993459,SRR7993469,SRR060705,SRR7412233,SRR7993430,SRR6442292,SRR7004360,SRR4449813,SRR7004359,SRR79…
CASSLGGNEQFF	TRBV7-9	TRBJ2-1	201657263,melanoma_K409,GSE222448_patient1,COV_011,CPIc_C2,201651365,COV_028,p1_mild,COV_020,irAE_45,RA_25,HUP222,PT_6,AR20	14	16	Autoimmune disease,COVID-19,Healthy,Inflammation,Solid tumor	SRR7993519,SRR7993500,SRR8181395,SRR6130168,SRR1777792,SRR3696579,SRR6442317,SRR4450954,SRR5659136,SRR3234002,SRR1956787,SRR4450959,SRR1777765,SRR4102106,SRR4450956,SRR1777794,SRR4449811,SRR7004359,SRR1777768,SRR1777784,SRR1777772,SRR4450964,SRR5676621,SRR7993525,SRR6442325,SRR060696,SRR7993435,SRR4451085,SRR4450960,SRR7219417,SRR7993472,SRR4449808,SRR7219394,SRR3233965,SRR3234010,SRR4084221,SRR6…
CASSLGPNTEAFF	TRBV12-3	TRBJ1-1	GSE222448_patient8,ICC5,UT1,18LN0132,ERS4,2169460_SJTRC_InfVax_1,HSSS_180,PEM20,PrA1607,U35,N7001,90711,C-27,COV_009	14	19	Autoimmune disease,COVID-19,Inflammation,Leukemia,Solid tumor	SRR7412234,SRR1777772,SRR1777795,SRR1956783,SRR4084227,SRR7993502,SRR1777775,SRR3233982,SRR5664244,SRR7219407,SRR6442316,SRR5676643,SRR7993446,SRR1777764,SRR7004407,ERR4311047,SRR7993513,SRR4450954,SRR1777777,SRR060690,SRR6442317,SRR4449755,SRR1777771,SRR1777798,SRR7004408,SRR7993521,SRR1956792,SRR1956791,SRR1956790,SRR1777770,SRR7412237,SRR6442319,SRR1777765,SRR5664248,SRR4084235,SRR7004363,SRR4…
CASSLGQGTDTQYF	TRBV5-1	TRBJ2-3	HD2,PEM20,GC07,PrA1607,NPC_SC_1807,p3_mild,C829,PBMC_A_HD2,HD3,COV_020,MSK1344,F50,UPN17,PEM2	14	35	Autoimmune disease,COVID-19,Healthy,Infection,Leukemia,Solid tumor	SRR1777769,SRR7004359,SRR060690,SRR7961490,SRR060704,SRR4450963,SRR4449755,SRR1956784,SRR7961492,SRR4450953,SRR1777798,SRR4449817,SRR5664244,SRR060702,SRR1777788,SRR7993472,SRR3233972,SRR1777774,SRR060718,SRR060697,SRR7993515,SRR3233987,SRR7993529,SRR1777797,SRR060715,SRR1956796,SRR1777781,SRR4450246,SRR1777765,SRR4450955,SRR4084221,SRR7993436,SRR7993451,SRR7993514,SRR4449810,SRR7993440,SRR177779…
CASSLRETQYF	TRBV7-2	TRBJ2-5	B231260,irAE_65,NPC_SC_1810,PEM3,NPC_SC_1802,GC08,PEM13,C236,MM_PT18,C-34,U45,COV_007,COV_025,18LN0104	14	15	COVID-19,Infection,Inflammation,Leukemia,Myeloma,Solid tumor	SRR1777803,SRR4084224,SRR1777800,SRR1777776,SRR11802796,SRR4450951,SRR3234012,SRR4451085,SRR8516957,SRR8516973,SRR060708,SRR1777771,SRR8181389,SRR8181395,SRR8516950,SRR1777794,SRR4450953,SRR060726,SRR8516988,SRR8516979,SRR1777804,SRR7993483,SRR7993428,SRR1777774,SRR5664248,SRR7993531,SRR7993510,SRR7993450,SRR8516947,SRR7004407,SRR8516976,SRR7219394,SRR5664239,SRR1777769,SRR7961492,SRR4084226,SRR1…
CASSPGQGAFVYGYTF	TRBV5-4	TRBJ1-2	108245,2010113790,2010113865,2010113903,201651363,201651365,201653382,201657852,HHU20160714,HHU20180404,HHU20180816,HHU20190926,HHU20191029,HHU20191126	14	62	COVID-19,Healthy
CASSQERGGQETQYF	TRBV4-2	TRBJ2-5	NPC_SC_1811,HD5,p6_severe,irAE_56,BL4,C19,HUP213,MSK1344,NivoExposed,U35,U41,U5,UPN19,nc_CT8	14	27	COVID-19,Healthy,Inflammation,Leukemia,Solid tumor	SRR7004358,SRR1777804,SRR4449749,SRR1777786,SRR060711,SRR060707,SRR1956786,SRR4451085,SRR7993486,SRR1777779,SRR1777778,SRR060726,SRR7993500,SRR1956787,SRR1777784,SRR091632,SRR1956783,SRR1777801,SRR7993509,SRR1777785,ERR4311043,SRR1777774,SRR1777775,SRR1777776,SRR11802793,ERR4311077,SRR1777787,SRR1777793,SRR1777770,SRR1777797,SRR5676663,SRR1777766,SRR3233977,ERR4311053,SRR4450952,SRR4450965,SRR638…
CASSSQETQYF	TRBV5-1	TRBJ2-5	F024,UPN14,COV_011,N7002,GC10,PEM19,MSK1344,HD1,C739,AR48,p4_severe,UPN17,COV_002,B_ALL_p3	14	14	COVID-19,Healthy,Infection,Inflammation,Leukemia,Solid tumor	SRR1777773,SRR091631,SRR4451064,SRR7993437,SRR7993466,SRR7993472,SRR3696553,SRR7993474,SRR1777793,SRR6380552,SRR4450957,SRR1777784,SRR1777804,SRR1777771,SRR065670,SRR1777787,SRR060699,SRR4449749,SRR6380550,SRR7993521,SRR4450246,SRR1777800,SRR7993524,SRR1956785,SRR7961492,SRR7993501,SRR7993532,SRR4450962,SRR7993456,SRR1777765,SRR060725,SRR4450954,SRR7993500,SRR4450953,SRR3696586,SRR7412219,SRR7993…
CASSYRDTGELFF	TRBV6-2	TRBJ2-2	su008,PEM22,nc_CT8,UPN19,F29,2247115_JCC392_SJTRC_InfVaxBT_2_Rxn5,B_ALL_p3,COV_013,COV_025,He_2020,PBMC_P6,COV_010,COV_009,COV_028	14	27	COVID-19,Healthy,Inflammation,Leukemia,Solid tumor	SRR7993519,SRR5676630,SRR5664250,ERR4311058,SRR1956790,SRR4449811,SRR6442317,SRR1777772,SRR3658977,SRR3181009,SRR6380550,SRR1777797,SRR1777769,SRR1777790,SRR1777789,SRR7412234,SRR7219417,SRR5664212,SRR4450960,SRR6442316,SRR3233945,SRR1777777,SRR1777787,SRR1777778,SRR1777781,SRR7993494,SRR6380547,SRR1777801,SRR1777774,SRR1777779,SRR1777803,SRR1777784,SRR1777788,SRR4084230,SRR4084235,ERR4311085,SRR…
CASSYSGLAGVYNEQFF	TRBV6-6	TRBJ2-1	C-15,COV_019,AR25,PEM12,18LN0110,U44,PEM7,B7,S149,COV_011,AR48,AR50,AR20,C-23	14	18	COVID-19,Inflammation,Leukemia,Solid tumor	SRR5676665,SRR7993473,SRR7522739,SRR4450958,SRR1956784,SRR1777791,SRR4449750,SRR060707,SRR1777766,SRR11802800,SRR4451065,SRR7993467,SRR3696559,SRR4450953,SRR060712,SRR1777785,SRR4450949,SRR3234012,SRR7522742,SRR060704,SRR1956791,SRR4450959,SRR5664230,SRR1777795,SRR8516946,SRR1777794,SRR060714,SRR7412218,SRR060702,SRR060708,SRR1777779,SRR7412213,SRR8516958,SRR1777767,SRR6998308,ERR4311096,SRR06070…
CAWSVQGNQPQHF	TRBV30	TRBJ1-5	E357,PT7,UPN8,PrA1607,MM_PT15,PBMC_C_HD3,NPC_SC_1808,B230498,COV_012,PEM15,F30,NPC_SC_1802,101520_Okada_B,D492	14	14	Autoimmune disease,COVID-19,Healthy,Leukemia,Myeloma,Solid tumor	SRR3233997,SRR7993472,SRR7993464,SRR1777766,SRR4451065,SRR7993455,SRR11802798,SRR1777777,SRR7961489,SRR1777787,SRR1777794,SRR11802797,SRR4102112,SRR7219411,SRR4084226,SRR1956787,SRR4084225,SRR1777793,SRR4084230,SRR7412231,SRR6380555,SRR5676658,ERR4311070,SRR4102111,SRR6442316,SRR1777791,SRR4450247,SRR7961495,SRR1777768,SRR4084221,SRR4084212,SRR4102110,SRR1777778,SRR7004360,SRR7004366,SRR1777771,S…
CASSDNSGANVLTF	TRBV6-4	TRBJ2-6	PEM9,PT_6,ccRCC_1,COV_025,UPN19,LRS2,COV_028,F014,H2,HSSS_110,OC83,S22,C-1	13	19	COVID-19,Healthy,Inflammation,Leukemia,Solid tumor	SRR1956790,SRR1777772,SRR1956789,SRR060712,SRR4450961,SRR1956792,SRR7412232,SRR4449749,SRR1777788,SRR7993494,SRR4450965,SRR060702,SRR1956794,SRR4102102,ERR4311073,ERR4311049,SRR7993434,SRR4450954,SRR060704,SRR7412236,SRR060699,SRR1956787,SRR7993520,SRR1777771,SRR1956783,SRR4449811,SRR1777774,SRR1777764,SRR1956796,SRR4450953,SRR4449813,SRR4450949,SRR5664239,SRR1777790,SRR7412215,ERR4311047,ERR4311…
CASSELAGGTDTQYF	TRBV6-1	TRBJ2-3	p2_mild,p6_severe,U35,F012,S34,PrA1607,2247115_JCC392_SJTRC_InfVaxBT_2_Rxn5,C30,COV_009,COV_013,GC02,PBMC_C_HD4,IpiNivo_Mixed	13	15	Autoimmune disease,COVID-19,Healthy,Inflammation,Solid tumor	SRR8516976,SRR5664242,SRR7412215,SRR4102109,SRR5659132,SRR7412237,SRR8181389,SRR060705,SRR8516972,SRR8516950,SRR5664237,SRR8516951,SRR8516980,SRR4449808,SRR6380548,SRR1777770,SRR8516978,SRR8516979,SRR060726,SRR1956796,SRR7522728,SRR4450961,SRR4449813,SRR7004363,SRR6380533,SRR7993520,SRR4449811,SRR7961486,SRR7993486,SRR1777768,SRR8516989,SRR1777800,SRR7993440,SRR1777787,SRR7219416,SRR4449750,SRR17…
CASSLAGNTEAFF	TRBV5-1	TRBJ1-1	COV_011,COV_007,MSK1263,AR44,F67,CPInc_NC4,B230723,UPN13,PBMC_C_HD3,HUP213,UPN19,TC341,COV_025	13	14	COVID-19,Healthy,Inflammation,Leukemia,Solid tumor	ERR4311068,SRR1777799,SRR1956796,SRR3696553,SRR4450960,SRR7961495,SRR3234012,SRR7993506,SRR7993457,SRR5676665,SRR060707,SRR7993496,SRR7961493,SRR7004407,SRR1777767,SRR060710,SRR060701,SRR5664212,SRR7993487,SRR4449749,SRR7993504,SRR6442287,SRR091632,SRR060700,SRR7993439,SRR7219417,SRR1777779,SRR1956784,SRR7004364,SRR060727,SRR1777777,SRR3696562,SRR6442323,SRR1956792,SRR7412233,SRR6380534,SRR408422…
CASSLGETQYF	TRBV12-4	TRBJ2-5	irAE_45,PBMC_P2,UPN19,COV_028,PT_3,U41,GSE222448_patient1,F013,PEM11,10k_PBMC_5pv2_nextgem_Chromium_X,PT2,C799,D511	13	14	BEAM-T,COVID-19,Healthy,Infection,Inflammation,Leukemia,Solid tumor	SRR1777770,SRR4450961,SRR7004367,SRR4084230,SRR7993470,SRR1777785,SRR4450951,SRR4449808,SRR4450964,SRR1956794,SRR1777767,SRR1777775,SRR7004369,SRR3696577,SRR7993503,SRR7004407,SRR1777801,SRR7993522,SRR1777786,SRR7993504,SRR3233942,SRR4084233,SRR1777799,SRR1777792,SRR7993524,SRR1777776,SRR2905671,SRR1956796,SRR4450960,SRR4449813,SRR3696563,SRR060704,SRR4449749,SRR7993429,SRR1956790,SRR4450956,SRR4…
CASSLGNTEAFF	TRBV7-9	TRBJ1-1	COV_007,PrA1801,HSSS_110,OC83,F012,Seshadri02,HD4,PT2,PEM3,F41,MSK1302,PBMC_P3,HD3	13	14	Autoimmune disease,COVID-19,Healthy,Inflammation,Leukemia,Solid tumor	SRR7219394,SRR5676623,SRR7219411,SRR3233990,SRR1956794,SRR6442321,SRR1777792,SRR1777768,SRR4084228,SRR4450247,SRR7219437,SRR7993468,SRR6442312,SRR7993507,SRR7219417,SRR1777776,SRR1777790,SRR7993503,SRR6442314,SRR1777781,SRR4084216,SRR7219406,SRR4449811,SRR1956784,SRR7993439,SRR1777772,SRR6442318,SRR4449813,SRR7993500,SRR3233997,SRR4450949,SRR1777789,SRR7993441,SRR6442320,SRR7961475,SRR4449749,SRR…
CASSLQGLGNTIYF	TRBV28	TRBJ1-3	2010113790,2010113894,2010113903,201651363,201651365,201653382,HHU20160714,HHU20171228,HHU20180404,HHU20180816,HHU20190926,HHU20191029,HHU20191126	13	66	COVID-19,Healthy	SRR4449813,SRR1777789,SRR060697,SRR7219437
CASSPGQNTEAFF	TRBV18	TRBJ1-1	AR44,C640,D492,C910,HD5,B230723,U45,COV_011,p2_mild,TC341,NivoExposed,GC06,su006	13	24	COVID-19,Healthy,Infection,Inflammation,Solid tumor	SRR3233977,SRR7961493,SRR7219437,SRR1777788,SRR3233942,SRR3233982,SRR3696552,SRR7993468,SRR4450246,SRR4449817,SRR7004407,SRR1777778,SRR4084228,ERR4311085,SRR5664220,SRR4449750,SRR1777801,SRR7412241,SRR4450963,SRR7993474,SRR4449808,SRR7993453,SRR1956784,SRR1777784,SRR7412238,SRR4450962,SRR7993516,SRR4450951,SRR4450959,SRR4449749,SRR3696553,SRR7004365,SRR3696556,SRR7993519,SRR060700,SRR3233985,SRR4…
CASSPGQQETQYF	TRBV18	TRBJ2-5	C30,COV_014,GC07,21LN0302,PEM22,PEM17,MDA1_T04,COV_012,C-18,COV_028,PEM12,101520_Okada_C,COV_002	13	16	COVID-19,Healthy,Leukemia,Solid tumor	SRR1777766,SRR5676645,SRR4450955,SRR7004407,ERR4311071,SRR1956795,SRR1777769,SRR1777793,SRR5676621,SRR7412234,SRR7993532,SRR1777776,SRR060727,SRR3696572,SRR060726,SRR4449817,SRR4451086,SRR1777803,SRR1777785,SRR4084228,SRR1777798,SRR4449749,SRR4102108,ERR4311072,SRR1777771,SRR065670,SRR060708,SRR7219415,SRR11802800,SRR5664218,SRR060706,SRR5676647,SRR7961475,SRR060703,SRR7993523,SRR3233982,SRR06069…
CASSSLTDTQYF	TRBV27	TRBJ2-3	AR50,COV_025,S134,AR44,B230723,C910,PrA1801,B_ALL_p3,COV_009,2169461_SJTRC_InfVax_2,PBMC_C_HD1,COV_013,J14205	13	22	Autoimmune disease,COVID-19,Healthy,Infection,Inflammation,Leukemia,Solid tumor	SRR1777790,SRR1777764,SRR5659144,SRR1956792,SRR1777770,SRR4102095,SRR6380540,SRR5664233,SRR1777789,SRR4450963,SRR5676658,SRR4450959,SRR1956794,ERR4311072,SRR1777781,SRR5659136,SRR3233952,SRR7961489,SRR6442317,SRR1777775,SRR1777803,SRR7412234,SRR4449811,SRR1777779,SRR6380552,SRR1777767,SRR1777802,SRR5659134,SRR6442320,SRR4450952,SRR1956796,SRR1777765,SRR5664235,SRR4450956,SRR1777785,SRR6442325,SRR…
CASSSRLAGGTDTQYF	TRBV27	TRBJ2-3	PT_7,H-4,NPC_SC_1811,GC02,C-27,F008,GC07,B231260,C-12,H-6,PT_6,ERS3,NPC_SC_1808	13	155	COVID-19,Fraility,Healthy,Solid tumor	SRR8516988,SRR4451086,SRR8516989,SRR8516965,SRR8516964,SRR4449810,SRR6442325,SRR8516963,SRR8516949,SRR8516971,SRR8516954,SRR1956793,SRR4084235,SRR6442316,SRR7522739,SRR4084232,SRR8516975,SRR8516951,SRR1777775,SRR4450246,SRR1777772,SRR4084222,SRR1777766,SRR7522741,SRR8516969,SRR8516976,SRR4084236,SRR8516957,SRR4450949,SRR8516966,SRR8516986,SRR8516960,SRR4084227,SRR8516979,SRR8516947,SRR1777803,SRR…
CASSVVGNTEAFF	TRBV9	TRBJ1-1	NPC_SC_1813,P2,F017,PBMC_C_HD4,HD5,UPN17,COV_007,COV_014,COV_020,P7,COV_025,C21,CPIc_C5	13	13	COVID-19,Healthy,Inflammation,Leukemia,Solid tumor	SRR7993500,SRR7219394,SRR7219415,SRR1956795,SRR1777788,SRR6442325,SRR1777791,SRR7961475,SRR1777789,SRR1956788,SRR7993472,SRR7004407,SRR6442321,SRR1777790,SRR1777774,SRR6442288,SRR4450954,SRR3696561,SRR4084228,SRR1777764,SRR1956796,SRR1777772,SRR4451064,SRR1777803,SRR1777793,SRR4084226,SRR4449811,SRR1777794,SRR5659134,SRR6442322,SRR1777796,SRR7219437,SRR1956793,SRR6442314,SRR1777798,SRR1777771,SRR…
CASSYGGTEAFF	TRBV6-5	TRBJ1-1	COV_011,B357818,COV_007,MQpool,p5_severe,PEM23,U44,J10888,UPN1,ccRCC_2,C640,Seshadri02,GC07	13	17	COVID-19,Infection,Inflammation,Leukemia,Solid tumor	SRR1777777,SRR065669,SRR1777784,SRR1777778,SRR7993521,SRR1777775,SRR4449811,SRR7961475,SRR7993475,SRR7961492,SRR1777800,SRR4450956,SRR4450953,SRR1956785,SRR4450964,SRR7004363,SRR6442325,SRR7412212,SRR4449749,SRR7993429,SRR7219406,SRR6442323,SRR4450955,SRR060697,SRR7993451,SRR4084221,SRR7993509,SRR6442314,SRR6442320,SRR7412237,SRR7993486,SRR4449813,SRR7993471,SRR1956794,SRR5664242,SRR6442300,SRR17…
CATSREEGDGYTF	TRBV15	TRBJ1-2	201651365,su009,2169460_SJTRC_InfVax_1,PEM1,S134,PT2,su008,PEM15,2010113894,COVID_19_PBMC_BAL_donor_6,COV_011,UPN19,UPN14	13	37	COVID-19,Healthy,Leukemia,Solid tumor	SRR1777791,SRR4102110,SRR7993429,SRR1777801,SRR7412215,SRR7993433,SRR7993474,SRR7993476,ERR4311047,SRR1777788,SRR4102098,SRR1777789,SRR7993444,SRR1777770,SRR7993473,SRR1777774,SRR1777767,SRR7993530,SRR1777781,SRR5676623,SRR1956796,SRR3500424,SRR3233947,SRR1777784,SRR5676640,SRR1777785,SRR7993467,SRR1777798,SRR3233987,SRR1777802,SRR7219400,SRR1777775,SRR1777797,SRR7993428,SRR7993472,SRR1777765
CSARGGYEQYF	TRBV20-1	TRBJ2-7	UPN24,HD3,PBMC_C_HD1,COV_007,PEM1,COV_028,PT_1,COV_020,C-15,F38,F50,NPC_SC_1811,18LN0132	13	13	COVID-19,Healthy,Leukemia,Solid tumor	SRR4449808,SRR4450957,SRR1777778,SRR1777802,SRR5659136,SRR7004366,SRR5664235,SRR7219416,SRR1956793,SRR2905711,SRR7993433,SRR7004406,SRR4450961,SRR1777795,SRR1956794,SRR7993496,SRR3181009,SRR3233972,SRR5664230,SRR7219417,SRR4084230,SRR1777790,SRR1777804,SRR060704,SRR4450964,SRR1956788,SRR1956796,SRR1777777,SRR3696564,SRR7993508,SRR1777765,SRR1956786,SRR7961490,SRR4449755,SRR7993441,SRR7961474,SRR7…
CSARVNTEAFF	TRBV20-1	TRBJ1-1	C21,COV_010,COV_013,COV_002,CPInc_NC4,F41,C910,P3,J15899,COV_012,C-34,ERS5,H3	13	77	COVID-19,Healthy,Infection,Inflammation	SRR7961489,SRR7412232,SRR1777779,SRR7412230,SRR7993491,SRR4450949,SRR4450247,SRR1777794,SRR6442317,SRR1777787,SRR4450965,SRR7412233,SRR060717,SRR3234010,SRR4449755,SRR7412237,SRR1777802,SRR1956787,SRR7993465,SRR065670,SRR4449810,SRR4451086,SRR8181389,SRR060705,SRR3696572,SRR5676643,SRR1777773,SRR1956789,SRR1956790,SRR4449808,SRR6442299,SRR1777776,SRR1956793,SRR7004358,SRR7961492,SRR1777774,SRR177…
CASSDGTGGNEQFF	TRBV6-4	TRBJ2-1	COV_011,PEM12,U35,HSSS_180,N7001,BL3,B_ALL_p3,C-35,ERS3,NPC_SC_1808,U45,NPC_SC_1816	12	42	COVID-19,Inflammation,Leukemia,Solid tumor	SRR7993519,SRR5664230,SRR7219437,SRR7412239,SRR7993457,SRR7219394,SRR8181389,SRR1956784,SRR6130170,SRR1777765,SRR060724,SRR7993499,SRR6130171,SRR4450953,SRR060723,SRR3233987,SRR3696575,SRR1956796,SRR1777770,SRR6130168,SRR6130166,SRR1956788,SRR1777797,SRR5659134,SRR5659132,SRR1777801,SRR7412218,SRR5676640,SRR5676623,SRR1777790,SRR6130167,SRR4449813,SRR5659136,SRR1956792,SRR1777793,SRR7412216,SRR17…
CASSDSSGANVLTF	TRBV6-4	TRBJ2-6	NivoExposed,H-9,B5,ICC7,C19,GC10,MM_PT16,PBMC_A_HD2,PBMC_P3,S135,p2_mild,He_2020	12	16	COVID-19,Healthy,Inflammation,Myeloma,Solid tumor	SRR7412233,SRR7412219,SRR4450960,SRR7961489,SRR6130180,SRR091632,SRR060700,SRR6380550,SRR4084237,SRR7993445,SRR060720,ERR4311055,SRR060719,SRR1956783,SRR060704,SRR7961488,SRR6130181,SRR1777775,SRR1777788,SRR060705,SRR4450964,SRR4084238,SRR7412240,SRR7993500,SRR1777794,SRR6130184,SRR1777791,SRR1777768,SRR1777792,SRR7412215,SRR7004363,SRR7004365,SRR060691,SRR060708,SRR060697,SRR060724,SRR7004408,SR…
CASSDSSGGADTQYF	TRBV6-4	TRBJ2-3	irAE_63,HSSS_110,ccRCC_1,nc_CT2,COV_001,nc_CT6,p2_mild,U41,nc_CT1,COV_025,U34,COV_011	12	16	COVID-19,Healthy,Inflammation,Solid tumor	SRR1777789,SRR1956783,SRR4450960,SRR1956794,SRR6130180,SRR1777792,SRR7412240,SRR4450961,SRR5676663,SRR7993446,SRR5676634,SRR7219411,SRR4450963,SRR1777791,SRR7522727,SRR060724,SRR6380555,SRR7993454,SRR1956793,SRR1777785,SRR7412230,SRR6130162,SRR5664244,SRR5664212,SRR11802799,SRR060705,SRR7412236,SRR5659134,SRR4449808,SRR1956795,SRR5659132,SRR1777779,SRR3233982,SRR060692,SRR060700,SRR4449813,SRR177…
CASSDSTSGGNEQFF	TRBV6-4	TRBJ2-1	nc_CT2,B_ALL_p1,HUP213,18LN0132,C16,COV_009,COV_010,COV_011,UPN19,HSSS_110,ICC6,PBMC_A_HD2	12	46	COVID-19,Healthy,Inflammation,Leukemia,Solid tumor	SRR7219416,SRR1777788,SRR3233982,SRR060721,SRR7993438,SRR7961474,ERR4311058,SRR7993457,SRR1956787,SRR11802793,SRR4450964,SRR5659134,SRR4450951,SRR7412240,SRR7993490,SRR7993499,SRR1777775,SRR5659144,SRR7961488,SRR6130178,SRR1777765,SRR1777797,SRR6130162,SRR1777786,SRR1777778,ERR4311080,SRR060723,SRR4449811,SRR1777794,SRR060699,SRR3696555,SRR1777787,SRR5659130,SRR8511713,SRR7993504,SRR4084226,SRR06…
CASSEETQYF	TRBV2	TRBJ2-5	E5,CPIc_C6,B7,C-23,90711,B1,irAE_65,H2,H1,NPC_SC_1815,PBMC_C_HD5,C30	12	15	COVID-19,Healthy,Inflammation,Solid tumor	SRR4450962,SRR4450965,SRR4449749,SRR4450958,SRR3233947,SRR4450963,SRR1956795,SRR4451065,SRR4450955,SRR1777771,SRR1777802,SRR4102100,SRR7993467,SRR7004363,SRR2678160,SRR3696568,SRR1777781,SRR1956784,SRR4450951,SRR7993456,SRR7412238,SRR4450954,SRR1777777,SRR1777770,SRR1777797,SRR7004407,SRR7219416,SRR1777785,SRR7993450,SRR1956786,SRR4084229,SRR4084225,SRR4449813,SRR3233992,SRR1777787,SRR1777786,SRR…
CASSEGQGYEQYF	TRBV2	TRBJ2-7	2010113865,2010113893,NPC_SC_1813,su002,He_2020,ICC6,HSSS_191,MSK1263,B357818,2247116_JCC392_SJTRC_InfVaxBT_3_Rxn6,C-26,2169461_SJTRC_InfVax_2	12	36	COVID-19,Healthy,Inflammation,Solid tumor	SRR5664221,SRR6442323,SRR7961492,SRR1777779,SRR4084216,SRR7004407,SRR6442321,SRR3696549,SRR4450956,SRR1956794,SRR4084222,SRR8359186,SRR4084220,SRR6442302,SRR7961487,SRR4084212,SRR1777770,SRR1956796,SRR1777776,SRR4102107,SRR6380543,SRR1777765,SRR1777798,SRR1956791,SRR4450957,SRR1777795,SRR4449811,SRR1777771,SRR1777785,SRR1956793,SRR7993518,SRR6442322,SRR3696590,SRR1777801,SRR1777767,SRR4450964,SRR…
CASSETSGSTDTQYF	TRBV6-4	TRBJ2-3	GU0744,COV_015,C17,COV_013,HSSS_110,GC08,E2,PBMC_P3,U41,nc_CT2,B5,B_ALL_p3	12	19	COVID-19,Healthy,Inflammation,Leukemia,Solid tumor	SRR6380537,SRR4450954,SRR1777792,SRR1777774,SRR7993445,SRR7412214,SRR1777788,SRR1777779,SRR1777790,SRR8181397,SRR1777804,ERR4311051,SRR7412233,SRR8516970,SRR1777799,SRR3234010,SRR060725,SRR1777787,SRR4450958,SRR4449813,SRR7412238,SRR4449811,SRR4450246,SRR7993449,ERR4311045,SRR1956786,SRR7412216,SRR1777765,SRR4450960,SRR5659134,SRR5664237,SRR4450962,SRR1956790,ERR4311058,SRR4449817,SRR4102096,SRR4…
CASSFLAGTDTQYF	TRBV28	TRBJ2-3	PT_2,GSE222448_patient1,PEM6,N7001,RA_25,COVID_19_PBMC_BAL_donor_2,22-Jul-25,PEM19,MSK1302,AS01,C-9,H-8	12	17	Autoimmune disease,COVID-19,Healthy,Inflammation,Solid tumor	SRR1777802,SRR6380543,SRR11802799,SRR7412238,SRR5676623,SRR1777801,SRR7412233,SRR7522741,SRR7219406,SRR4102097,SRR5664224,SRR1777784,SRR6380540,SRR1777766,SRR4084235,SRR7993487,SRR1777777,SRR4102109,SRR6380536,SRR1956785,SRR6380560,SRR1777778,SRR6380544,SRR1777792,SRR1777794,SRR4084216,SRR4451065,SRR7993440,SRR1956795,SRR6380546,SRR1777774,SRR4451086,SRR4084227,SRR1777768,SRR7993479,SRR11802800,S…
CASSIRSTDTQYF	TRBV19	TRBJ2-3	10k_BEAM-T_Human_A0201_CMV_Flu_Covid_spikein_5pv2,su010,CX4,OC83,90711,CX6,HD1,PEM20,U41,UT1,201657857,CPInc_NC2	12	106	BEAM-T,COVID-19,Healthy,Inflammation,Solid tumor	SRR3233997,SRR060693,SRR5516314,SRR4102111,SRR1777776,SRR6380559,SRR5513363,SRR4450958,SRR060694,SRR6442294,SRR11802800,SRR7961474,SRR4102103,SRR4450949,SRR11802799,SRR060697,SRR4450964,SRR1777796,SRR3234007,SRR6442296,SRR6442295,SRR4451064,SRR5513375,SRR5516038,SRR3233987,SRR6380553,SRR4102097,SRR5676630,SRR7219394,SRR4084227,SRR8181395,SRR7219415,SRR7004366,SRR4449755,SRR5513413,SRR060695,SRR44…
CASSLDQETQYF	TRBV5-1	TRBJ2-5	PBMC_P3,PT_4,COV_028,IPIHNSC117,UPN18,irAE_65,E3,OH17,AR20,GC06,PBMC_C_HD2,HD3	12	15	Aging,COVID-19,Healthy,Inflammation,Leukemia,Solid tumor	SRR1777777,SRR6380552,SRR4102108,SRR7993466,SRR1777775,SRR4449810,SRR7993487,SRR6380537,SRR8511711,SRR1777776,SRR4451064,SRR1777768,SRR8511713,SRR7993432,SRR7993445,SRR4450964,SRR8511710,SRR7004366,SRR7993501,SRR6380558,SRR1956783,SRR4450953,SRR4084225,SRR7412232,SRR6442320,SRR1777801,SRR065670,SRR3181009,SRR7412230,SRR3696588,SRR3696582,SRR7993469,SRR4450965,SRR7993508,SRR3696550,SRR7219406,SRR1…
CASSLGETQYF	TRBV7-2	TRBJ2-5	GC02,COV_007,U4,HD3,PEM9,P1,BC09,20LN0249,COV_012,NPC_SC_1816,GC10,P4	12	20	COVID-19,Healthy,Inflammation,Leukemia,Solid tumor	SRR4084225,SRR3696549,SRR7993471,SRR1777773,SRR7993469,SRR1777784,SRR5742654,SRR1956783,SRR3233942,SRR1777766,SRR6442302,SRR7961486,SRR7993464,SRR6442323,SRR4450957,SRR4449750,SRR4450958,SRR1777796,SRR060704,SRR060712,SRR3696553,SRR1777778,SRR7993438,SRR7522740,SRR6380550,SRR7993515,SRR3696588,SRR1777802,SRR8516960,SRR4451064,SRR3233995,SRR8181397,SRR065669,SRR5676645,SRR5676655,SRR4084209,SRR177…
CASSLGGNTEAFF	TRBV12-3	TRBJ1-1	NivoExposed,COV_028,F023,J10887,PEM5,PEM1,COV_014,CPIc_C5,PrA1607,PrA1801,PT2,PEM16	12	12	Aging,Autoimmune disease,COVID-19,Inflammation,Leukemia,Solid tumor	SRR7993482,SRR1777769,SRR5664244,SRR7993474,SRR4449810,SRR060714,SRR8516987,SRR4102107,SRR060706,SRR7993524,SRR4450951,SRR7004359,SRR7004365,SRR6442314,SRR8516966,SRR060705,SRR5676621,SRR1777800,SRR1777774,SRR5676628,SRR7993516,SRR060702,SRR060710,SRR7961487,SRR7219394,SRR1777768,SRR5659132,SRR5664218,SRR6998312,SRR1956785,SRR1777764,SRR7004407,SRR7219406,SRR1777779,SRR1956787,SRR4449817,SRR06072…
CASSLGGNTEAFF	TRBV7-9	TRBJ1-1	P5,H1,PEM9,C-17,AR44,NPC_SC_1805,COV_009,P2,UPN18,C829,C21,COV_020	12	14	COVID-19,Healthy,Infection,Inflammation,Leukemia,Solid tumor	SRR6380549,SRR4449811,SRR1777781,SRR1956785,SRR060710,SRR060702,SRR7961490,SRR4450960,SRR1777764,SRR6442290,SRR060703,SRR1777773,SRR7961488,SRR4450959,ERR4311073,SRR7993517,SRR4451086,SRR3233947,SRR8516980,SRR5676626,SRR4450963,SRR1956795,SRR7961474,SRR6442317,SRR6442300,SRR5664246,SRR1956787,SRR6442295,SRR8296382,SRR3696555,SRR060722,SRR4451085,SRR7993502,SRR7004358,SRR4084222,SRR7219407,SRR4449…
CASSLGGTEAFF	TRBV7-9	TRBJ1-1	COV_011,UPN17,C-5,NPC_SC_1802,SC5v2_humanPBMCs_5Kcells_Connect_single_channel,PEM9,U4,Seshadri02,MSK1344,UPN18,COV_007,P1	12	17	BEAM-T,COVID-19,Inflammation,Leukemia,Solid tumor	SRR1777793,SRR1777792,SRR5664220,SRR1956796,SRR6442288,SRR7993520,SRR4450246,SRR3696592,SRR4450964,SRR4449813,SRR4450965,SRR1777790,SRR8181389,SRR7412232,SRR060691,SRR1956785,SRR7412217,SRR7961488,SRR4449749,SRR3233972,SRR4450959,SRR1777772,SRR7004364,SRR1777786,SRR1777768,SRR1956795,SRR1777779,SRR7219400,SRR7219405,SRR1777770,SRR6442322,SRR6442323,SRR7993486,SRR7993454,SRR4449817,SRR1777788,SRR0…
CASSLGQGNTEAFF	TRBV5-1	TRBJ1-1	HD4,2_Ki0100022_CMVneg,F017,COV_001,MSK1302,B_ALL_p2,PBMC_P2,C-26,su008,PEM15,ICC7,GU0700	12	15	COVID-19,Healthy,Infection,Inflammation,Leukemia,Solid tumor	SRR1777804,SRR7993516,SRR1777803,SRR060703,SRR4450951,SRR7993471,SRR1777781,SRR1777787,SRR7993438,SRR4450954,SRR1777768,SRR060690,SRR7961492,SRR6380550,SRR5659132,SRR3696549,SRR4450961,SRR1777774,SRR1777799,SRR1956790,SRR4450247,SRR6442325,SRR7993530,SRR4450958,SRR060706,SRR4084210,SRR7993443,SRR7993439,SRR1956786,SRR1777767,SRR3233967,SRR1956794,SRR7961475,SRR060719,SRR4084212,SRR3696593,SRR7993…
CASSLGQGYEQYF	TRBV27	TRBJ2-7	PBMC_A_HD2,NPC_SC_1816,irAE_63,GSE222448_patient1,CPInc_NC5,HSSS_191,COV_010,SC5v2_humanPBMCs_5Kcells_Connect_single_channel,B6,HD2,NPC_SC_1807,2010113890	12	13	BEAM-T,COVID-19,Healthy,Inflammation,Solid tumor	SRR5659132,SRR6442304,SRR6442316,SRR7412234,SRR6442324,SRR6442299,SRR1777771,SRR7993519,SRR1777792,SRR6442322,SRR1777794,SRR7219400,SRR1956792,SRR060725,SRR4449813,SRR1956784,SRR5676655,SRR7961487,SRR1777799,SRR2678160,SRR7993522,SRR5664248,SRR1956796,SRR7961489,SRR6442301,SRR7993503,SRR1956786,SRR7993507,SRR7219406,SRR4450247,SRR7961490,SRR5676623,SRR5676643,SRR1777776,SRR7004363,SRR3233977,SRR6…
CASSLGQNTEAFF	TRBV5-1	TRBJ1-1	F67,F64,PBMC_P3,UPN12,F41,18LN0104,AS02,COV_025,COV_010,B_ALL_p2,COV_001,J15893	12	16	Autoimmune disease,COVID-19,Healthy,Inflammation,Leukemia	SRR1956788,SRR4450253,SRR1777774,SRR4450959,SRR1956787,SRR060703,SRR5676621,SRR3696579,SRR7993446,SRR1777804,SRR7993508,ERR4311062,SRR1777788,SRR060700,SRR7993523,SRR7993510,SRR6442295,SRR060725,SRR7993509,SRR5676665,SRR1777778,SRR060698,SRR4449749,SRR7993491,SRR1777777,SRR1956791,SRR7993488,SRR4450949,SRR1777772,SRR060691,SRR3696553,SRR8511713,ERR4311101,SRR7219411,SRR7993443,SRR4450958,SRR32340…
CASSLGTSNEQFF	TRBV5-1	TRBJ2-1	C-18,ERS1,H-11,NPC_SC_1806,NPC_SC_1805,HC9,NPC_SC_1810,C-31,GC10,MM_PT15,C-25,B230723	12	108	COVID-19,Healthy,Myeloma,Solid tumor	SRR1956788,SRR4450949,SRR1777798,SRR7993456,SRR4449750,SRR1956794,SRR4450958,SRR1956783,SRR1777800,SRR1956791,SRR1777768,SRR4450246,SRR4450955,SRR3233947,SRR1956789,SRR7993450,SRR1777767,SRR7993503,SRR4449817,SRR1777793,SRR4450954,SRR7993459,SRR1777774,SRR7993473,SRR7993445,SRR7993436,SRR7993439,SRR4450957,SRR4451085,SRR1777802,SRR1777794,SRR7993461,SRR4450962,SRR5676643,SRR7993442,SRR7004407,SRR…
CASSLGYEQYF	TRBV5-1	TRBJ2-7	HSSS_110,20LN0249,PBMC_C_HD1,F51,COV_012,irAE_63,MSK1344,OC91,UPN18,COV_010,C-20,su005	12	17	COVID-19,Healthy,Inflammation,Leukemia,Solid tumor	SRR6442288,SRR1777794,SRR7993517,SRR7993507,SRR6442290,SRR7961487,SRR060711,SRR4450953,SRR7961495,SRR060703,SRR1777786,SRR060699,SRR4102098,SRR4450952,SRR4450960,SRR7961475,SRR4450961,SRR5676647,SRR7993506,SRR1956788,SRR6442323,SRR1777769,SRR7993520,SRR7993433,SRR7961489,SRR060710,SRR1777792,ERR4311077,SRR3233977,SRR6442322,SRR1777767,SRR7219394,SRR4449813,SRR1956791,SRR6442310,SRR1956795,SRR6380…
CASSLGYEQYF	TRBV7-2	TRBJ2-7	UPN12,RA_25,COV_012,NL1,irAE_63,PEM5,TC341,B_ALL_h2,COV_007,COV_020,E6,ccRCC_1	12	13	Autoimmune disease,COVID-19,Healthy,Inflammation,Leukemia,Solid tumor	SRR7961490,SRR7993431,SRR1777791,SRR8516959,SRR1777801,SRR7412218,SRR7004360,SRR1956794,SRR3234010,SRR5659132,SRR8516979,SRR1777773,SRR7219394,SRR3233972,SRR8516969,SRR1777772,SRR4450961,SRR4449755,SRR4450958,SRR3696561,SRR1777764,SRR3233992,SRR1777770,SRR3233997,SRR4450954,SRR060720,SRR5676625,SRR4102103,SRR7961475,SRR7993520,SRR8516954,SRR5664230,SRR4084216,SRR4102110,SRR7993463,SRR060700,SRR44…
CASSLNTEAFF	TRBV28	TRBJ1-1	PrA1505,4_Ki0100015_CMVneg,B7,EM192565,OH14,PEM3,C-36,GSE222448_patient1,AR50,10k_BEAM-T_Human_A1101_EBV_spikein_5pv2,COV_010,PEM23	12	12	Aging,Autoimmune disease,BEAM-T,COVID-19,Infection,Inflammation,Solid tumor	SRR5676625,SRR3233992,SRR5676638,SRR1777801,SRR3233952,SRR3233977,SRR1956787,SRR7993496,SRR3696564,SRR1777790,SRR6442317,SRR1777789,SRR7219406,SRR6380561,SRR6442325,SRR6380543,SRR7961490,SRR7993504,SRR1777794,SRR1777770,SRR1777787,SRR1956790,SRR4450955,SRR7993491,SRR7219417,SRR4449811,SRR7993479,SRR4451086,SRR6442320,SRR1777774,SRR1777795,SRR7993525,SRR1956795,SRR3233967,SRR7961493,SRR7993485,SRR…
CASSLPPDRVRNQPQHF	TRBV28	TRBJ1-5	2010113790,2010113903,201651365,201653382,201657852,HHU20160714,HHU20180404,HHU20180816,HHU20190926,HHU20191029,HHU20191105,HHU20191126	12	42	COVID-19,Healthy	SRR1777779
CASSLSYEQYF	TRBV7-9	TRBJ2-7	PBMC_C_HD1,U35,AR48,NPC_SC_1815,HD1,10k_BEAM-T_Human_A1101_EBV_spikein_5pv2,GC10,B4,nc_CT6,COV_012,B357818,MSK1344	12	13	BEAM-T,COVID-19,Healthy,Inflammation,Solid tumor	SRR065669,SRR3696559,SRR4450949,SRR060721,SRR11802799,SRR1777771,SRR6442306,SRR7961486,SRR7993526,SRR4450962,SRR4450964,SRR5676655,SRR060708,SRR1956796,SRR7993469,SRR1777770,SRR1777790,SRR7993509,SRR4084233,SRR1777784,SRR7993502,SRR6442304,SRR7993454,SRR7993485,SRR1777767,SRR4084224,SRR7993467,SRR4102108,SRR4450246,SRR7004407,SRR1777791,SRR1956792,SRR7961474,SRR4084211,SRR3234012,SRR6442325,SRR17…
CASSPLGQEAFF	TRBV27	TRBJ1-1	107677,2010113790,2010113865,201657034,201657852,201657854,201657856,90711,RAGN579992,RAGN740210,RAGN898219,RAGN962056	12	340	COVID-19,Healthy	SRR4449749,SRR1777774,SRR1777786
CASSPSRNTEAFF	TRBV4-2	TRBJ1-1	2010113903,20LN0249,GU0744,HD3,HD5,HHU20191126,MM_PT16,P6,PT4,RA_PT04,irAE_63,su012	12	631	Autoimmune disease,Healthy,Inflammation,Leukemia,Myeloma,Solid tumor	SRR7961493,SRR1777788,SRR1777802,SRR060715,SRR1777787,SRR7993463,SRR5676647,SRR1777775,SRR1777798,SRR1777772
CASSQDGGAGANVLTF	TRBV4-2	TRBJ2-6	EM192566,CPInc_NC4,C30,101520_Okada_B,HSSS_110,PBMC_P6,COV_013,IpiNivo_Mixed,UPN19,AR48,U41,107677	12	15	Autoimmune disease,COVID-19,Healthy,Inflammation,Leukemia,Solid tumor	SRR5664248,SRR1777779,SRR4449755,SRR1777785,SRR1777772,SRR1777794,SRR4449813,SRR2678160,SRR1777767,SRR5664239,SRR1777796,SRR7993436,SRR7993472,SRR4450962,SRR5676645,SRR7993471,SRR1777790,SRR1777791,SRR1777802,SRR7993473,SRR1777766,SRR6380547,SRR4102100,SRR4449811,SRR1777787,SRR7412230,SRR1777781,SRR6130164,SRR1777776,SRR11802800,SRR6380543
CASSQDLAGGPDTQYF	TRBV4-2	TRBJ2-3	HN_P34,COV_025,HD4,PrA1607,101520_Okada_C,101520_Okada_D,GC08,NPC_SC_1807,PBMC_A_HD1,PBMC_C_HD3,PEM5,p2_mild	12	28	Autoimmune disease,COVID-19,Healthy,Solid tumor	SRR7219406,SRR4449813,SRR4449750,SRR4449755,SRR4450962,SRR4449811,SRR1777785,SRR1777775,SRR1777772,SRR1956787,SRR908204,SRR5676638,SRR1777764,SRR1777793,SRR3234010,SRR4449749,SRR7412215,SRR4451086,SRR1777794,SRR1777786,SRR1777790,SRR1777781,SRR7993515,SRR1777777,SRR1777766,SRR8181389,SRR4449808,SRR5676665
CASSQETQYF	TRBV3-1	TRBJ2-5	COV_011,D492,COVID_19_PBMC_BAL_donor_4,UPN1,PrA1505,UPN10,J10535,PEM5,TC341,BC09,AS02,HD1	12	13	Autoimmune disease,COVID-19,Healthy,Leukemia,Solid tumor	SRR4449749,SRR1777774,SRR7961488,SRR1777777,SRR4450964,SRR1777801,SRR4449810,SRR1777796,SRR1777768,SRR7004366,SRR5664237,SRR1777792,SRR1777797,SRR1956783,SRR5676625,SRR4084228,SRR4450956,SRR1777794,SRR060694,SRR4450952,SRR3696566,SRR1956785,SRR1777791,SRR7993472,SRR1777772,SRR6442294,SRR4450963,SRR1956784,SRR1777775,SRR7961475,SRR4450965,SRR4084222,SRR7412238,SRR5664228,SRR7993502,SRR1777776,SRR3…
CASSSDSYEQYF	TRBV7-9	TRBJ2-7	C-19,P2,HHU20160714,COV_025,ERS3,F023,H-3,B230093,E6,NPC_SC_1811,COV_013,5_ki01000111CMVpos	12	24	Aging,COVID-19,Healthy,Infection,Inflammation,Solid tumor	SRR060711,SRR7004365,SRR4449817,SRR3696552,SRR1777804,SRR060705,SRR7993487,SRR1777800,SRR7993524,SRR7993448,SRR6442304,SRR1956784,SRR6442325,SRR1956794,SRR1777764,SRR2905701,SRR7993444,SRR3500424,SRR1956792,SRR1777797,SRR4450247,SRR4084228,SRR1777791,SRR1956785,SRR7961474,SRR3696551,SRR7412232,SRR4450959,SRR6442324,SRR1777778,SRR3696556,SRR7004364,SRR6442308,ERR4311049,SRR7219437,SRR7004366,SRR17…
CSARDSYEQYF	TRBV20-1	TRBJ2-7	H2,AR20,B230093,BC10,PEM10,CPInc_NC1,2169462_SJTRC_InfVax_3,COV_015,AR48,D511,101520_Okada_B,NPC_SC_1805	12	13	COVID-19,Healthy,Inflammation,Solid tumor	SRR3500424,SRR7993487,SRR060697,SRR7961489,SRR1777769,SRR4450957,SRR7961490,SRR1777778,SRR091631,SRR6380542,SRR1956792,SRR2905671,SRR4449808,SRR4451086,SRR7993475,SRR7219407,SRR7993441,SRR4450949,SRR7993498,SRR7004365,SRR4451064,SRR4449755,SRR7993483,SRR4084230,SRR3696590,SRR1777764,SRR4450951,SRR7961475,SRR4449749,SRR1777774,SRR7004406,SRR7993496,SRR1956787,SRR1777786,SRR7993504,SRR5664239,SRR32…
CSAREREYEQYF	TRBV20-1	TRBJ2-7	He_2020,COV_013,UPN19,B_ALL_p3,C-35,C33,HSSS_110,MM_PT15,PBMC_A_HD3,U35,nc_CT1,HSSS_191	12	44	COVID-19,Healthy,Inflammation,Leukemia,Myeloma	SRR6130174,SRR3658972,SRR1956783,SRR1777789,SRR7004365,SRR1777787,SRR1777796,SRR4450956,SRR4450962,SRR091632,SRR7993494,SRR7993518,SRR1777774,SRR1777794,SRR1956795,SRR1956786,SRR4450964,SRR5664239,SRR1956789,SRR7993473,SRR4450953,SRR6380549,SRR7412233,SRR6130175,SRR1777793,SRR5676656,SRR7993439,SRR6130185,SRR4450954,SRR060716,SRR7412240,SRR060697,SRR4084221,SRR6380552,SRR7412215,SRR7993530,SRR177…
CSARLADNEQFF	TRBV20-1	TRBJ2-1	NPC_SC_1807,COV_010,C-1,AS01,COV_009,COV_011,GC10,HUP213,ICC6,NL1,OVA1,PT2	12	27	Autoimmune disease,COVID-19,Healthy,Leukemia,Solid tumor	SRR7412237,SRR1956788,SRR2905658,SRR3233977,SRR3658982,SRR5664239,SRR060692,SRR060726,SRR5676640,SRR7993486,SRR1777778,SRR6130179,SRR7412234,SRR4449750,SRR7412215,SRR060697,SRR060705,SRR1777801,SRR1777779,SRR060696,SRR7993476,SRR6130173,SRR5664221,SRR1956783,SRR7993526,SRR1777798,SRR1777776,SRR8511713,SRR060702,SRR065670,SRR060704,SRR060701,SRR060707,SRR5676625,SRR6380542,SRR7412230,SRR7993530,SR…
CAISTGDSNQPQHF	TRBV10-3	TRBJ1-5	PEM1,su009,HSSS_110,COVID_19_PBMC_BAL_donor_3,U4,HHU20180724,HSSS_219,UPN19,108236,N7002,PT2	11	104	COVID-19,Healthy,Inflammation,Leukemia,Solid tumor	SRR4450951,SRR4450955,SRR1777776,SRR1956796,SRR7993515,SRR5676647,SRR1956790,SRR1956787,ERR4311047,SRR1777784,SRR7219417,SRR3233990,SRR4450949,SRR1777787,SRR7993530,SRR3233947,SRR3233985,SRR1777788,SRR1777801,SRR7993520,SRR1777777,SRR1777785,SRR3233987,SRR2678160,SRR1777765,SRR1956785,SRR1777775,SRR1777770,SRR4450953,SRR1777764,SRR1777793,SRR3233992,SRR1956794,SRR7219400,SRR7993428
CASSDSDTGELFF	TRBV6-4	TRBJ2-2	BMMNC_5pv2,COV_013,UPN19,B_ALL_h2,HSSS_110,HN_P34,U35,COV_015,PrA1505,PT_6,COV_019	11	45	Autoimmune disease,BEAM-T,COVID-19,Inflammation,Leukemia,Solid tumor	SRR3696554,SRR1777791,SRR060706,ERR4311047,SRR4451064,SRR1777786,SRR1777794,SRR060718,SRR7412213,SRR7993526,SRR4450953,SRR7412237,SRR4450951,SRR11802799,SRR5659144,SRR1777790,SRR1777769,SRR5659134,ERR4311073,SRR060702,SRR5664242,SRR4450961,SRR060703,SRR6130167,SRR5664246,SRR1777787,SRR7993517,SRR1777774,SRR7412217,SRR3696555,SRR060705,SRR4102108,SRR4102105,SRR5664233,SRR1956794,SRR4084229,SRR0607…
CASSLAQETQYF	TRBV5-1	TRBJ2-5	COVID_19_PBMC_BAL_donor_4,COV_014,C-19,COV_012,GSE222448_patient2,COV_019,GSE222448_patient10,B7,LRS4,PEM8,6_ki0100110_CMVneg	11	11	COVID-19,Infection,Solid tumor	SRR7993514,SRR1777777,SRR7993438,SRR1777796,SRR1956784,SRR3181009,SRR4449750,SRR1777789,SRR3233967,SRR7219437,SRR4449749,SRR4450247,SRR1956786,SRR4450962,SRR1777790,SRR1777764,SRR4450951,SRR5659136,SRR7993449,SRR1956794,SRR1777797,SRR4449810,SRR1956789,SRR4450955,SRR1956796,SRR1777776,SRR7993531,SRR7993480,SRR7993519,SRR7993524,SRR1777766,SRR5664224,SRR1956791,SRR1777786,SRR6380534,SRR1777769,SRR…
CASSLEGGNQPQHF	TRBV5-1	TRBJ1-5	HD4,ICC1,nc_CT3,C910,COV_028,J15890,p8_HD,COV_013,COV_010,PBMC_C_HD5,PT_3	11	13	COVID-19,Healthy,Infection,Solid tumor	SRR060696,SRR1956787,SRR1777795,SRR4450964,SRR3696572,SRR1956796,SRR1777779,SRR060723,SRR5676655,SRR7993523,SRR7993501,SRR7993527,SRR7004407,SRR1777784,SRR4102097,SRR1956793,SRR1777778,SRR1777800,SRR4450962,SRR1777799,SRR3696590,SRR1777767,SRR4449749,SRR6442321,SRR7412237,SRR4084227,SRR7993469,SRR7412232,SRR7993483,SRR4450965,SRR6442322,ERR4311089,SRR1777792,SRR7004364,SRR7961475,SRR7961495,SRR44…
CASSLEGQASSYEQYF	TRBV5-1	TRBJ2-7	HHU20190822,HSSS_180,PrA1607,COVID_19_PBMC_BAL_donor_7,HHU20180816,N7001,UPN15,UT1,n_sp1,su006,COV_001	11	20	Autoimmune disease,COVID-19,Healthy,Inflammation,Leukemia,Solid tumor	SRR1956786,SRR1777766,SRR1956791,SRR3658974,SRR3658975,SRR4450964,SRR1777775,ERR4311079,SRR1956787,SRR7993434,SRR1777773,SRR5664248,SRR4450961,SRR5676630,SRR8181395,SRR3234005,SRR1956794,SRR7219394,SRR4450962,SRR6380552,SRR7993451,SRR1777800,SRR7412240,SRR4450963,SRR7993461,SRR1956788,SRR1777786,SRR1777799,SRR7219436,SRR1777790,SRR4450958,SRR1777784,SRR1777797,SRR1956789,SRR1777776,SRR1956784,SRR…
CASSLGETQYF	TRBV11-1	TRBJ2-5	AR44,F017,18LN0104,AS01,AR50,COV_007,GC04,MSK1344,COV_028,COV_015,2_Ki0100022_CMVneg	11	12	Autoimmune disease,COVID-19,Healthy,Infection,Inflammation,Leukemia,Solid tumor	SRR1777787,SRR4102107,ERR4311070,SRR7522741,SRR060727,SRR091632,SRR7219417,SRR7412214,SRR6380548,SRR4450958,SRR060697,SRR1777788,SRR7004359,SRR1956787,SRR6380534,SRR4450962,SRR1777795,SRR060696,SRR1777798
CASSLGETQYF	TRBV27	TRBJ2-5	COV_009,irAE_45,COV_020,AR20,COV_013,COV_015,PBMC_P4,B7,irAE_63,COV_028,CX7	11	16	COVID-19,Healthy,Inflammation	SRR5742646,SRR2905701,SRR4102112,SRR3233992,SRR1956788,SRR4450963,SRR4450953,SRR1777797,SRR6442305,SRR1777772,SRR1777798,SRR4450956,SRR7993431,SRR1956796,SRR3233987,SRR4084221,SRR7219407,SRR6442309,SRR1777802,SRR2905684,SRR6442314,SRR7412216,SRR5676621,SRR5676623,SRR1956792,SRR7993454,SRR7993504,SRR1956790,SRR1777801,SRR7993436,SRR7219437,SRR5676643,SRR4449755,SRR4450247,SRR1777789,SRR4450961,SRR…
CASSLGETQYF	TRBV28	TRBJ2-5	B5,MM_PT2,19LN0198,H-3,B357818,GC02,NPC_SC_1807,COV_028,OVA1,UPN13,E5	11	13	COVID-19,Healthy,Leukemia,Myeloma,Solid tumor	SRR7961490,SRR6380543,SRR1956788,SRR7219436,SRR7412238,SRR4102108,SRR6442325,SRR6442304,SRR1777796,SRR5664220,SRR7993450,SRR2678160,SRR5659136,SRR5676647,SRR5664244,SRR6442320,SRR6442321,SRR7961492,SRR7219407,SRR11802795,SRR4084230,SRR7412233,SRR4084224,SRR4102111,SRR1956795,SRR7993532,SRR6380551,SRR1777778,SRR6442288,SRR4084229,SRR6442317,SRR7412240,SRR1777777,SRR7219406,SRR8181389,SRR7993439,SR…
CASSLGETQYF	TRBV7-6	TRBJ2-5	20LN0249,AR25,E2,PEM19,CX7,BL8,RA_25,C-31,RA_PT21,COV_025,COV_010	11	130	Autoimmune disease,COVID-19,Healthy,Inflammation,Leukemia,Solid tumor	SRR3696570,SRR060704,ERR4311049,SRR6442312,SRR11802801,SRR1777796,SRR4449749,SRR3233962,SRR6380544,SRR11802795,SRR7219416,SRR8516954,SRR7993497,SRR7993475,SRR1777786,SRR4449810,SRR3696586,SRR060699,SRR3696592,SRR1777791,SRR5676649,SRR3233987,SRR1777767,SRR1777768,SRR1777784,SRR7412212,SRR4450951,SRR5659134,SRR4451085,ERR4311055,SRR7219400,SRR7219436,SRR7993506,SRR11802794,SRR7993513,SRR3233977,SR…
CASSLGGYGYTF	TRBV12-4	TRBJ1-2	UPN8,201651363,S150,S158,su014,COV_011,PT_7,P3,TC341,2_Ki0100022_CMVneg,F50	11	17	COVID-19,Healthy,Infection,Inflammation,Leukemia,Solid tumor	SRR4084212,SRR4450958,SRR4084230,SRR3696572,SRR7993428,SRR4084211,SRR4449811,SRR1777768,SRR4450952,SRR7993497,SRR4084224,SRR4084218,SRR6380549,SRR1777788,SRR1777765,SRR060707,SRR7993496,SRR4450955,SRR7993446,SRR7993433,SRR4450247,SRR7219400,SRR7961493,SRR4450957,SRR1777764,SRR4084229,SRR1777767,SRR1777776,SRR7993519,SRR1777766,SRR1777795,SRR7993530,SRR1777786,SRR4102104,SRR7961490,SRR4450949,SRR7…
CASSLGTDTQYF	TRBV5-1	TRBJ2-3	p6_severe,U41,COV_019,F67,PBMC_P4,PT_2,GC07,19LN0198,H-4,GSE222448_patient7,GC08	11	11	COVID-19,Healthy,Inflammation,Leukemia,Solid tumor	SRR2905701,SRR060719,SRR11802800,SRR1956790,SRR1777787,SRR7993473,SRR7993498,SRR7219406,SRR2905684,SRR4449755,SRR7412240,SRR1956795,SRR7993499,SRR4451064,SRR7412233,SRR11802796,SRR1777768,SRR8181395,SRR5676655,SRR7993438,SRR7993445,SRR7993435,SRR7961493,SRR7993519,SRR4450960,SRR4450953,SRR1956791,SRR4084236,SRR1777765,SRR4450956,SRR4450951,SRR4450962,SRR1777784,SRR7993470,SRR4084227,SRR1777792,SR…
CASSLGTEAFF	TRBV5-1	TRBJ1-1	MM_PT3,COV_015,F51,B2,PBMC_C_HD5,D492,C-1,2010113865,PT_4,C-38,P1	11	13	COVID-19,Healthy,Inflammation,Myeloma,Solid tumor	SRR7004364,ERR4311102,SRR1956793,SRR5676647,SRR7993500,SRR060719,SRR1956795,SRR1777796,SRR7993444,SRR1956784,SRR060720,SRR060691,SRR1956789,SRR7412237,SRR4450953,SRR060705,SRR4450956,SRR5261734,SRR4451086,SRR1956796,SRR4102112,SRR4450958,SRR1777769,SRR1777787,SRR1777781,SRR7961488,SRR7993520,SRR4102111,SRR1956783,SRR4450964,SRR7993499,SRR3181009,SRR7993498,SRR4450961,SRR060696,SRR7004365,SRR06069…
CASSLGTGELFF	TRBV7-9	TRBJ2-2	101520_Okada_B,LRS5,GC07,COV_009,CPIc_C1,20LN0278,F012,COV_007,101520_Okada_D,18LN0110,U44	11	11	COVID-19,Healthy,Inflammation,Leukemia,Solid tumor	SRR1777789,SRR1777788,SRR4449755,SRR1777790,SRR1777773,SRR1956789,SRR6380547,SRR1777786,SRR5676625,SRR7993530,SRR7993514,SRR7219437,ERR4311057,SRR4449813,SRR4450965,SRR7993515,SRR7993520,SRR7993437,SRR3696572,SRR7412240,SRR4450246,SRR7961487,SRR4450958,SRR4084226,SRR6442299,SRR7219406,SRR3233987,SRR4450956,SRR7004363,SRR6442301,SRR7993496,SRR1956787,SRR6442292,SRR7993499,SRR4450964,SRR6442323,SRR…
CASSLQETQYF	TRBV7-2	TRBJ2-5	UPN24,EM192567,18LN0110,PBMC_C_HD6,F017,su001,NPC_SC_1813,C33,COV_012,COV_025,20LN0243	11	11	Autoimmune disease,COVID-19,Healthy,Leukemia,Solid tumor	SRR3233977,SRR7993530,SRR4084229,SRR3233982,SRR7993507,SRR060714,SRR5676643,SRR7993428,SRR7004369,SRR1777772,SRR7961475,SRR7993453,SRR1956793,SRR7004407,SRR3234010,SRR4450963,SRR3233972,SRR7993484,SRR7993467,SRR3696568,SRR7961490,SRR3696563,SRR6380536,SRR3233947,SRR1777764,SRR7993508,SRR1777797,SRR1956785,SRR7993439,SRR1956786,SRR1777795,SRR060710,SRR11802795,SRR5742654,SRR7004363,SRR7412217,SRR4…
CASSNTGLGNTIYF	TRBV19	TRBJ1-3	2010113790,2010113903,201651363,201653382,201657852,90711,HHU20160714,HHU20180816,HHU20190926,HHU20191029,HHU20191126	11	18	COVID-19,Healthy	ERR4311061
CASSPGPNYEQYF	TRBV7-6	TRBJ2-7	201657263,2169462_SJTRC_InfVax_3,CX6,PEM15,UPN12,MSK1263,AS01,COV_025,20LN0249,ICC5,101520_Okada_B	11	83	Autoimmune disease,COVID-19,Healthy,Leukemia,Solid tumor	SRR1777796,SRR060716,SRR1777770,SRR7993513,SRR060715,SRR060727,SRR060718,SRR060702,SRR060721,SRR1777793,SRR060710,SRR1777798,SRR1777784,SRR7993516,SRR1777768,SRR7004408,SRR065669,ERR4311070,SRR060719,SRR060709,SRR091632,SRR1777764,SRR060706,SRR1777771,SRR060722,SRR060705,SRR1777772,SRR060701,SRR1777795,SRR1777804,SRR1777789,SRR060725,SRR060699,SRR4450954,SRR1956789,SRR1956790,SRR908202,SRR060723,…
CASSPGQGETQYF	TRBV18	TRBJ2-5	D492,COV_020,101520_Okada_C,F50,AR25,COV_013,J21854,COV_019,PrA1801,PBMC_C_HD4,21LN0302	11	18	Autoimmune disease,COVID-19,Healthy,Inflammation,Leukemia,Solid tumor	SRR3233987,SRR4450963,SRR1777775,SRR1777803,SRR4450247,SRR1777786,SRR1777802,SRR4449749,SRR11802795,SRR7993533,SRR3233992,SRR4084225,SRR1777778,SRR4449808,SRR7219417,SRR4451086,SRR3233952,SRR6442292,SRR1956796,SRR1777799,SRR1956794,SRR6380550,SRR1777789,SRR3696588,SRR1777792,SRR5664224,SRR8181397,SRR4102112,SRR3233977,SRR7993494,SRR5676638,SRR5664242,SRR1777791,SRR7993447,SRR1956791,SRR1777768,SR…
CASSPGTDTQYF	TRBV18	TRBJ2-3	PEM7,UPN18,PEM6,PEM17,PBMC_P3,PEM9,COV_010,C18,PT_4,MSK1344,TC341	11	12	COVID-19,Healthy,Inflammation,Leukemia,Solid tumor	SRR11802800,SRR1777791,SRR1777799,SRR3696561,SRR6442318,SRR11802796,SRR8511713,SRR3696588,SRR1956795,SRR3696564,SRR7004365,SRR1777779,SRR060708,SRR6442316,SRR4450247,SRR7993521,SRR1777766,SRR7993471,SRR3233982,SRR060727,SRR7004358,SRR4102112,SRR3233970,SRR1777794,SRR091632,SRR065670,SRR1777792,SRR1956785,SRR060701,SRR4084228,SRR4449813,SRR3234012,SRR5676638,SRR7219400,SRR3696552,SRR1777777,SRR799…
CASSPQGNTEAFF	TRBV18	TRBJ1-1	P3,BC11,AR25,COV_011,F017,PEM20,MSK1302,F51,COV_020,COV_015,F67	11	12	COVID-19,Healthy,Inflammation,Solid tumor	SRR8181395,SRR4449817,SRR3696569,SRR4084227,SRR7961492,SRR4449749,SRR4449810,SRR1777786,SRR1777766,SRR060710,SRR7993438,SRR7219437,SRR7961489,SRR7993474,ERR4311074,ERR4311098,SRR7004360,SRR7004363,SRR1777797,SRR7993493,SRR3233972,SRR3181009,SRR7993450,SRR4451065,SRR1777768,SRR1956794,SRR1777769,SRR3233987,SRR5676665,SRR7961488,SRR4449750,ERR4311072,SRR1777792,SRR4450965,SRR1777798,SRR4450955,SRR7…
CASSQAGYEQYF	TRBV3-1	TRBJ2-7	U34,PFI_83,COV_028,COV_009,NPC_SC_1813,AR20,AR48,su010,N7001,PEM3,N7002	11	15	COVID-19,Infection,Inflammation,Solid tumor	SRR1777784,SRR7993443,SRR1777794,SRR1777790,SRR4102096,SRR060699,SRR1956787,SRR5676645,SRR4450962,SRR7993466,SRR1956794,SRR1777795,SRR3233965,SRR4450965,SRR4084227,SRR1777781,SRR1777774,SRR4449750,SRR7412215,SRR7993469,SRR060706,SRR1956795,SRR060707,SRR7004363,SRR1777777,SRR7993523,SRR4450246,SRR1956783,SRR4450953,SRR060703,SRR3233952,SRR1777769,SRR1956793,SRR4084226,SRR1777787,SRR060701,SRR64423…
CASSQGTGELFF	TRBV12-4	TRBJ2-2	CPIc_C2,nc_CT6,BL2,nc_CT7,U41,90711,CPInc_NC2,S33,nc_CT3,CPInc_NC5,S22	11	43	COVID-19,Healthy,Inflammation	SRR7993525,SRR4449749,SRR11802798,SRR1777795,SRR7993482,SRR1777793,SRR1777771,SRR7993481,SRR4450247,SRR2905682,SRR1956788,SRR7993478,SRR4449811,SRR1777796,SRR7993435,SRR1777786,SRR11802794,SRR11802800,SRR4449755,SRR4450952,SRR11802799,SRR4450965,SRR4449750,SRR1777778,SRR11802797
CASSQGYEQYF	TRBV3-1	TRBJ2-7	H-1,irAE_65,COV_010,GU0700,UPN13,F50,COV_015,PBMC_P4,AR25,MM_PT18,COVID_19_PBMC_BAL_donor_6	11	11	COVID-19,Healthy,Inflammation,Leukemia,Myeloma,Solid tumor	SRR1777784,SRR060704,SRR7993440,SRR1777770,SRR7219416,SRR060717,SRR7993491,SRR5676625,SRR1777773,SRR7412214,SRR7993503,SRR5676628,SRR060708,SRR1956785,SRR4102099,SRR1777777,SRR4450959,SRR1956789,SRR1777775,SRR7993500,SRR7993473,SRR4451085,SRR7993479,SRR4450951,SRR060719,SRR7993450,SRR4450957,SRR1777768,SRR1956791,SRR060725,SRR7993497,SRR7993467,SRR4449750,SRR2905695,SRR4450956,SRR1956787,SRR44509…
CASSQSYEQYF	TRBV3-1	TRBJ2-7	HD3,B2,P1,COV_015,He_2020,20LN0259,EM192567,5_ki01000111CMVpos,COV_010,PEM11,COV_012	11	11	Autoimmune disease,COVID-19,Healthy,Infection,Inflammation,Leukemia,Solid tumor	SRR4449808,SRR4084226,SRR1777789,SRR060707,SRR4450953,SRR1777800,SRR060709,SRR3233952,SRR7961489,SRR1777802,SRR7993495,SRR1777787,SRR1777792,SRR3233972,SRR1777793,SRR7961474,SRR091631,SRR7219436,SRR5676655,SRR1777786,SRR7993516,SRR4451086,SRR4102110,SRR1777779,SRR7004367,SRR7412241,SRR1777775,SRR060706,SRR1777770,SRR1956794,SRR4449810,SRR4449750,SRR1777774,SRR7961487,SRR7961493,SRR4450951,SRR7004…
CASSVGGTGELFF	TRBV9	TRBJ2-2	UPN24,PEM2,COV_002,COV_012,PBMC_A_HD3,101520_Okada_A,HD5,COV_013,B230723,HN_P51,B6	11	14	COVID-19,Healthy,Leukemia,Solid tumor	SRR1777779,SRR1777804,SRR5676630,SRR7961492,SRR7993431,SRR4084224,SRR4102099,SRR6442306,SRR6442325,SRR1777775,SRR7004364,SRR1777788,SRR1777798,ERR4311056,SRR1777794,SRR4450960,SRR6442319,SRR7004363,SRR1956783,SRR1777765,SRR1777790,SRR7412215,SRR1777787,SRR1777800,SRR7993440,SRR4084228,SRR4102112,SRR4450952,SRR7993510,SRR4449813,SRR7961489,SRR4450957,SRR7219400,ERR4311073,SRR1956796,SRR7961490,SRR…
CASSYSRTGGGYGYTF	TRBV6-5	TRBJ1-2	20LN0264,MSK1302,PrA1801,PrABX254_ST,GC08,ERS4,NPC_SC_1806,AS01,MSK1344,BMMNC_5pv2,COV_001	11	18	Autoimmune disease,BEAM-T,COVID-19,Leukemia,Solid tumor	SRR7961486,SRR1777767,SRR7412240,SRR7004407,SRR7004363,SRR7993446,SRR7961490,SRR4449755,SRR3696581,SRR4450962,SRR1777795,SRR7993467,SRR1777803,SRR7993445,SRR5664226,SRR3233982,SRR7993533,SRR4102108,SRR1777801,SRR1956787,SRR4084223,SRR3696590,SRR5676658,SRR4450959,SRR1777776,SRR4102112,SRR7004366,SRR3234010,SRR1956795,SRR7004365,SRR5676638,SRR4450961,SRR7993456,SRR3696579,SRR5664244,SRR7961487,SRR…
CSARDRTGNGYTF	TRBV20-1	TRBJ1-2	HHU20191029,PrA1607,COV_025,107677,CX4,E5,PBMC_P3,PEM8,RAGN962056,201657857,AS01	11	20	Autoimmune disease,COVID-19,Healthy,Inflammation,Solid tumor	SRR7219411,SRR7219415,SRR3658970,SRR4084211,SRR4449749,SRR7993521,SRR5664226,SRR4102099,SRR7412232,SRR1777786,SRR7993525,SRR7993512,SRR1777772,SRR1956793,SRR4102101,SRR4102106,SRR3658975,SRR7993503,SRR7219407,SRR1956788,SRR1777798,SRR1777779,SRR1777781,SRR4450949,SRR1777787,SRR4084234,SRR4102104,SRR1777788,SRR3658982,SRR1956789,SRR4449811,SRR3658976,SRR7993514,SRR4084223,ERR4311079,SRR3658972,SRR…
CSARDRVGNTIYF	TRBV20-1	TRBJ1-3	GC02,PEM2,B357818,107677,PT6,18LN0132,GSE222448_patient11,2247115_JCC392_SJTRC_InfVaxBT_2_Rxn5,RAGN962056,AS01,PrA1505	11	30	Autoimmune disease,COVID-19,Leukemia,Solid tumor	SRR2678160,ERR4311056,SRR7993455,SRR1956784,SRR4102099,SRR8296371,ERR4311048,SRR4102111,ERR4311042,SRR6442310,SRR4450953,SRR7219415,SRR4102098,SRR6442323,SRR6442297,SRR4450949,SRR1777790,SRR1956789,SRR1777769,SRR7004359,SRR091631,SRR1777786,SRR6442302,SRR7993514,SRR7993525,SRR7993499,SRR7993521,SRR7219411,SRR6442320,SRR6442319,SRR6380554,SRR7993459,SRR1956788,SRR1777764,SRR6442314,SRR7219437,SRR3…
CSAREGNTEAFF	TRBV20-1	TRBJ1-1	I757,COV_001,UPN10,UPN12,p2_mild,COV_012,UPN13,C-38,UPN17,P2,PBMC_P5	11	12	COVID-19,Inflammation,Leukemia	SRR7993445,SRR060702,SRR4450959,SRR7961495,SRR7993476,SRR7961493,SRR4451085,SRR3233947,SRR1956796,SRR7004407,SRR1777786,SRR1777788,SRR1956795,SRR4084233,SRR7993429,SRR7993435,SRR1777770,SRR3696588,SRR3233982,SRR7993462,SRR7961487,SRR4450961,SRR060714,SRR7004364,SRR6380559,SRR1777781,SRR7219437,SRR7993430,SRR6380556,SRR1777774,SRR1956793,SRR1777798,SRR7993525,SRR060715,SRR7993501,SRR7961490,SRR799…
CSARGGNTEAFF	TRBV20-1	TRBJ1-1	PT2,C739,COV_025,GSE222448_patient1,HC1,C-20,101520_Okada_D,U5,COV_007,B5,PT_1	11	12	COVID-19,Healthy,Infection,Inflammation,Leukemia,Solid tumor	SRR7993444,SRR5664220,SRR060720,SRR1777774,SRR7004363,SRR4084228,SRR7961486,SRR1777771,SRR7961487,SRR7993531,SRR7993480,SRR11802793,SRR5742644,SRR1777800,SRR1777781,SRR5676625,SRR7961490,SRR1777784,SRR3181009,SRR1777788,SRR1956791,SRR7993464,SRR4449749,SRR4450961,SRR5676659,SRR6442323,SRR7412237,SRR7993526,SRR4450959,SRR7993443,SRR7993523,SRR7993466,SRR7993498,SRR6442314,SRR6442316,SRR7993468,SRR…
CSARGLAGYEQYF	TRBV20-1	TRBJ2-7	B_ALL_p3,NPC_SC_1806,CX2,E357,GC08,HSSS_110,C30,COV_013,HSSS_191,PBMC_C_HD4,U5	11	31	COVID-19,Healthy,Inflammation,Leukemia,Solid tumor	SRR060697,SRR1777779,SRR4450246,SRR4449813,SRR1777794,SRR4102108,SRR1956786,SRR1956784,SRR4102112,SRR2905706,SRR060707,SRR4450957,SRR1956787,SRR1956795,SRR7961474,SRR3181009,SRR7993486,SRR4450958,SRR11802799,SRR4084216,SRR4084210,SRR1956796,SRR1777797,SRR060718,SRR7993490,SRR6442310,SRR5664212,SRR4084238,SRR7004363,SRR1777796,SRR1777778,SRR1777765,SRR4450960,SRR1777770,SRR060720,SRR7993461,SRR796…
CSARLAGDTGELFF	TRBV20-1	TRBJ2-2	BL5,201657852,B_ALL_p3,C-35,COV_010,COV_013,ERS4,GC09,GC10,S34,p6_severe	11	17	COVID-19,Inflammation,Leukemia,Solid tumor	SRR1777791,SRR4450246,SRR7004367,SRR7961488,SRR4084217,SRR060695,SRR7412236,SRR4102101,SRR060697,SRR1777778,SRR3233985,SRR4102103,SRR1956783,SRR4102099,SRR7219437,SRR6380550,SRR7412238,SRR7412233,SRR1777769,SRR1777773,SRR1777776,SRR4084221,SRR060690,SRR065669,SRR6380537,SRR6380534,SRR2905657,SRR3234010,SRR5659132,SRR3233977,SRR7993498,SRR6130184,SRR5676640,SRR7412231,SRR5664237,SRR4450949,SRR0606…
CSASGSSYNEQFF	TRBV20-1	TRBJ2-1	F64,N7001,P2,RA_PT21,MSK1344,107677,F30,C21,GSE222448_patient10,UPN18,E6	11	11	Autoimmune disease,COVID-19,Healthy,Inflammation,Leukemia,Solid tumor	SRR7993521,SRR7993500,SRR1777776,SRR1777796,SRR4449810,SRR1777802,SRR060700,SRR1777801,SRR1956785,SRR1777791,SRR4451085,SRR7993473,SRR1956786,SRR3233952,SRR060718,SRR4450951,SRR060709,SRR060690,SRR7412233,ERR4311085,SRR060710,SRR6380550,SRR7961488,SRR7993486,SRR4450949,SRR1777773,SRR7219437,SRR1777778,SRR4450247,SRR7004365,SRR1956790,SRR4450953,SRR060712,SRR6380542,SRR5676621,SRR4102111,SRR195679…
CSASGSTDTQYF	TRBV20-1	TRBJ2-3	PBMC_P3,AS01,PT_2,F016,HD5,nc_CT4,COV_012,MM_PT16,U34,C910,PEM8	11	13	Autoimmune disease,COVID-19,Healthy,Infection,Inflammation,Myeloma,Solid tumor	SRR4084217,SRR4102107,SRR060699,SRR2905659,SRR7004407,SRR4450963,SRR7993521,SRR1777781,SRR4084223,SRR7993506,SRR5676628,SRR060690,SRR060725,SRR1956794,SRR060724,SRR1777787,SRR1956796,SRR6130171,SRR5676621,SRR1956790,SRR1777800,SRR7993491,SRR1777766,SRR1777796,SRR7219416,SRR1777785,SRR1777767,SRR4084221,SRR1777778,SRR1956784,SRR4449750,SRR7993467,SRR4450965,SRR4450957,SRR1777776,SRR7961490,SRR0607…
CASSDGTSGSNEQFF	TRBV6-4	TRBJ2-1	PBMC_A_HD2,COV_012,COV_015,H-11,N7001,NPC_SC_1808,BL7,EM192566,GC04,U35	10	13	Autoimmune disease,COVID-19,Healthy,Inflammation,Solid tumor	SRR4449749,SRR4451086,SRR4451085,SRR4450962,SRR6130171,SRR7412214,SRR6380536,SRR5664239,SRR8516967,SRR4449750,SRR6380535,SRR4450960,SRR4450964,SRR7993499,SRR7522727,SRR1777764,SRR8511710,SRR8516973,SRR7993457,SRR7412230,SRR7412215,SRR8181397,SRR5664212,SRR2905670,SRR7522728,SRR7219407,SRR7993438,SRR4102110,SRR4451065,SRR6130170,SRR1777793,SRR4449813,SRR7004365,SRR4450956,SRR8511713,SRR4450961,SRR…
CASSDSGTDTQYF	TRBV6-4	TRBJ2-3	nc_CT8,101520_Okada_A,OVA1,PEM6,UPN19,N7001,PEM23,PBMC_C_HD4,COV_015,CPIc_C5	10	12	COVID-19,Healthy,Inflammation,Leukemia,Solid tumor	SRR3234010,SRR1777791,SRR8181389,SRR7993458,SRR5676623,SRR060707,SRR7412212,SRR4449813,SRR1777786,SRR7004358,SRR4450963,SRR060701,SRR1956787,SRR1777790,SRR5676630,SRR5664239,SRR7961475,SRR1777799,SRR2905694,SRR4084223,SRR1777768,SRR1777798,SRR5664244,SRR4449755,SRR7993461,SRR7219436,SRR3233987,SRR6442314,SRR4449808,SRR4084224,SRR1777795,SRR7993503,ERR4311078,SRR060721,SRR060722,SRR4449811,SRR0606…
CASSDSSGGTDTQYF	TRBV6-4	TRBJ2-3	PrA1505,101520_Okada_A,101520_Okada_C,PEM2,PBMC_A_HD2,GC08,PBMC_C_HD3,S33,melanoma_K409,p2_mild	10	17	Autoimmune disease,COVID-19,Healthy,Inflammation,Solid tumor	SRR065669,SRR7993428,SRR1956785,SRR6380548,SRR4449808,SRR060692,SRR060693,SRR060709,SRR7219436,SRR6130184,SRR060694,SRR7412218,SRR7412230,SRR7993455,SRR060724,SRR060699,SRR4449813,SRR4102106,SRR1956789,SRR060715,SRR5664239,SRR1777775,SRR1777793,SRR6130168,SRR060691,SRR4449749,SRR065670,SRR7993490,SRR060705,SRR060704,SRR1956787,SRR4449811,SRR7412231,SRR060706,SRR1777766,SRR6130181,SRR4450964,SRR06…
CASSDYEQYF	TRBV2	TRBJ2-7	C640,COV_015,F50,UT1,IpiNivo_Mixed,PT_2,C236,PBMC_A_HD2,F45,PrA1607	10	10	Autoimmune disease,COVID-19,Healthy,Infection,Solid tumor	SRR1956796,SRR4102108,SRR1777768,SRR091632,SRR060698,SRR1777802,SRR7412233,SRR1777800,SRR7993520,SRR6442302,SRR4450963,SRR6442305,SRR1956783,SRR1777797,SRR1777788,SRR4450246,SRR1777799,SRR11802796,SRR5676630,SRR4450960,SRR4450958,SRR060697,SRR4450253,SRR1956791,SRR4450961,SRR7993479,SRR1777769,SRR4084237,SRR7219400,SRR4084229,SRR1777765,SRR7004407,SRR4450964,SRR7219417,SRR7219416,SRR4450955,SRR40…
CASSERGGTDTQYF	TRBV6-4	TRBJ2-3	PBMC_P3,PEM6,COV_010,HHU20191126,HUP213,PBMC_P4,PT8,nc_CT4,COV_009,COV_028	10	13	COVID-19,Healthy,Inflammation,Leukemia,Solid tumor	SRR4449808,SRR060696,SRR1777794,SRR7993494,SRR060697,SRR4102107,SRR5664237,SRR1777765,SRR7412236,SRR1777789,SRR1956785,SRR1956788,SRR6130162,SRR4450962,SRR8516983,SRR8516966,SRR7993502,SRR1777766,SRR2905669,SRR060711,SRR4102102,SRR1777781,SRR7219437,SRR2905670,SRR060700,SRR1956783,SRR8516968,SRR7961488,SRR1777774,SRR1777786,SRR060710,SRR8516979,SRR8516988,SRR4449755,SRR5659134,SRR7993520,SRR44509…
CASSFQGYTEAFF	TRBV28	TRBJ1-1	10k_BEAM-T_Human_A0201_CMV_Flu_Covid_spikein_5pv2,C-20,NPC_SC_1806,B357818,MSK1302,GC02,C-7,F007,LRS3,p7_HD	10	502	BEAM-T,COVID-19,Fraility,Healthy,Solid tumor	SRR3233982,SRR6442300,SRR6442293,SRR6442291,SRR1777778,SRR4102097,SRR1956787,SRR4449813,SRR1777779,SRR4102109,SRR3658972,SRR3658970,SRR6380552,SRR1777777,SRR1956792,SRR3658976,SRR1956794,SRR7004363,SRR6442301,SRR1956790,SRR1956788,SRR7219416,SRR6380551,SRR1777795,SRR6442297
CASSIGGNQPQHF	TRBV19	TRBJ1-5	HD4,PT_2,BMMNC_5pv2,C143,101520_Okada_C,U44,HHU20171228,CPIc_C3,GC06,F51	10	10	BEAM-T,COVID-19,Healthy,Inflammation,Solid tumor	SRR7961474,SRR1777774,SRR4102108,SRR4449755,SRR1777771,SRR6442325,SRR6442322,SRR1777764,SRR060705,SRR3181009,SRR6442302,SRR6442320,SRR1777784,SRR7004364,ERR4311097,SRR4084210,SRR5664212,SRR6442304,SRR6380537,SRR7219437,SRR6442316,SRR4451085,SRR3233977,SRR7004366,SRR1777789,SRR6442323,SRR5664226,SRR5676625,SRR6442305,SRR060712,SRR1777803,SRR7004360,SRR7961492,SRR3233972,SRR5742654,SRR3233997,SRR44…
CASSIRSAYEQYF	TRBV19	TRBJ2-7	HHU20180816,n_sp1,U35,PEM11,U41,10k_BEAM-T_Human_A0201_CMV_Flu_Covid_spikein_5pv2,N7002,HSSS_219,HHU20191126,irAE_63	10	303	BEAM-T,COVID-19,Healthy,Inflammation,Solid tumor	SRR5516314,SRR4084235,SRR4102096,SRR5513426,SRR6442325,SRR060691,SRR4084236,SRR4084222,SRR6442318,SRR1956796,SRR6442320,SRR11802800,SRR5513375,SRR8181397,SRR1777798,SRR060695,SRR6442289,SRR4102098,SRR8181395,SRR1777795,SRR4084228,SRR7004358,SRR1777802,SRR6442317,SRR7219406,SRR6442319,SRR1777789,SRR3233960,SRR4102108,SRR7219411,SRR4102107,SRR5676625,SRR5513467,SRR3234012,SRR4102111,SRR3234005,SRR5…
CASSLAGGSYNEQFF	TRBV7-2	TRBJ2-1	PBMC_P3,PEM15,4_Ki0100015_CMVneg,F50,COV_019,PEM11,U34,COV_011,18LN0104,H-11	10	23	COVID-19,Healthy,Infection,Inflammation,Leukemia,Solid tumor	SRR7993484,SRR7412216,SRR4450961,SRR1777797,SRR4450253,SRR7993444,SRR060698,SRR1777779,SRR1777786,SRR7993488,SRR060705,SRR4450951,SRR1777792,SRR1777794,SRR3696593,SRR1777775,SRR4449817,SRR7993512,SRR1777800,SRR4450955,SRR3233972,SRR1777764,SRR7219436,SRR1777795,SRR7993502,SRR1777770,SRR4450964,SRR4449755,SRR060725,SRR060709,SRR1777766,SRR6442320,SRR5664242,SRR1777784,SRR7961475,SRR7993463,SRR7993…
CASSLAGTDTQYF	TRBV5-1	TRBJ2-3	N7002,NPC_SC_1802,B230498,HD1,F024,AS01,101520_Okada_D,AR44,J15893,U34	10	10	Autoimmune disease,COVID-19,Healthy,Inflammation,Solid tumor	SRR3696588,SRR5664218,SRR5676647,SRR7993477,SRR4102107,SRR7993484,SRR7993513,SRR3696566,SRR5664235,SRR1777804,SRR7993503,SRR1777768,SRR060697,SRR3181009,SRR4449813,SRR060707,SRR6380556,SRR4450951,SRR6442320,SRR060727,SRR7412231,SRR060719,SRR7961495,SRR4449749,SRR1777788,SRR4084228,SRR4449810,SRR6442316,SRR7219437,SRR7412234,SRR7961475,SRR1777797,SRR1956793,SRR7219417,SRR7993498,SRR3233967,SRR1777…
CASSLEETQYF	TRBV7-9	TRBJ2-5	PEM16,UPN17,PEM17,NPC_SC_1810,IpiNivo_Mixed,PrA1607,p5_severe,HD1,PT_6,irAE_76	10	11	Autoimmune disease,COVID-19,Healthy,Inflammation,Leukemia,Solid tumor	SRR1777785,SRR7993509,SRR1777796,SRR4084223,SRR4449808,SRR7004364,SRR1777789,SRR1777792,SRR7993441,SRR4084227,SRR3233942,SRR4102098,SRR4102110,SRR4450955,SRR1777766,SRR7993435,SRR7961474,SRR7993515,SRR1956786,SRR1777787,SRR7004363,SRR7993430,SRR1777772,SRR3234010,SRR5742634,SRR1777781,SRR4084230,SRR4102097,SRR4449749,ERR4311077,SRR5676665,SRR3696571,SRR7004365,SRR7993502,SRR1777771,SRR4450247,ERR…
CASSLEGDQPQHF	TRBV5-1	TRBJ1-5	PT_4,MSK1302,AR48,2247115_JCC392_SJTRC_InfVaxBT_2_Rxn5,COV_019,B4,HD5,ICC2,BMMNC_5pv2,COV_020	10	39	BEAM-T,COVID-19,Healthy,Inflammation,Solid tumor	SRR1777776,SRR7993463,SRR7993479,SRR1777781,SRR1777778,SRR4450961,SRR7993469,SRR6442311,SRR2678160,SRR7993470,SRR7993497,SRR4449811,SRR7219417,SRR7961488,SRR1777793,SRR7993429,SRR1777801,SRR4450963,SRR1777772,SRR4450964,SRR7412218,SRR1777789,SRR7993531,SRR7993450,SRR1777790,SRR4450949,SRR1777792,SRR060712,ERR4311080,SRR7993521,SRR1777795,SRR4450962,SRR5664230,SRR7993519,SRR5664250,SRR1777767,SRR4…
CASSLGETQYF	TRBV5-6	TRBJ2-5	PBMC_P3,COV_011,PBMC_C_HD6,HSSS_110,MSK1344,su001,COV_013,C-38,108236,p8_HD	10	11	COVID-19,Healthy,Inflammation,Solid tumor	SRR4449755,SRR7993514,SRR1956784,SRR060703,SRR4450246,SRR6380545,SRR6442316,SRR4449813,SRR5664218,SRR4449808,SRR4450952,SRR7412234,SRR4449817,SRR4450961,SRR060704,SRR7961475,SRR5676645,ERR4311046,SRR4450954,ERR4311078,SRR1777784,SRR5676625,SRR7993529,SRR7993432,SRR3696590,SRR3696579,SRR7004363,SRR1777797,SRR4450247,SRR6442312,SRR6442319,SRR1956783,SRR4450964,SRR060705,SRR7993466,SRR1956796,SRR644…
CASSLGETQYF	TRBV7-9	TRBJ2-5	MSK1344,LRS5,su011,HD1,NivoExposed,AR50,UPN1,C640,NPC_SC_1802,22-Jul-25	10	11	COVID-19,Healthy,Infection,Inflammation,Leukemia,Solid tumor	SRR4102110,SRR6442314,SRR7993502,SRR3696572,SRR4450953,SRR1956787,SRR5659130,SRR4084221,SRR7412241,SRR060691,SRR1777768,SRR4450958,SRR5664242,SRR5676625,SRR7993510,SRR1777788,SRR7993514,SRR6442292,SRR6442316,SRR4084216,SRR4084212,SRR4449811,SRR8181395,SRR4450952,SRR6442323,SRR1777779,SRR4102112,SRR060715,SRR4084211,SRR1956784,SRR4084228,SRR7993470,SRR3696574,SRR4102108,SRR7993429,SRR1777776,SRR19…
CASSLGGNQPQHF	TRBV5-1	TRBJ1-5	F016,AS01,20LN0264,18LN0078,C739,F67,2_Ki0100022_CMVneg,ERS5,PBMC_C_HD3,UPN18	10	11	Autoimmune disease,COVID-19,Healthy,Infection,Leukemia	SRR7219406,SRR1777765,SRR3233977,SRR7412238,SRR7993512,SRR7993469,SRR7004364,SRR7993482,SRR1777776,SRR3181009,SRR5676643,SRR8516958,SRR6442294,SRR3233942,SRR6442296,SRR1777793,SRR4084211,SRR4450960,SRR7993519,SRR1777781,SRR7993496,SRR4450949,SRR7412231,SRR4084225,SRR5664228,SRR3233982,SRR3696579,SRR1777796,SRR7961486,SRR1777772,SRR1777795,SRR7412241,SRR4449750,SRR4450247,SRR1777788,SRR3696588,SRR…
CASSLGGNQPQHF	TRBV7-9	TRBJ1-5	F024,RA_69,p5_severe,COV_020,F023,MSK1344,IpiNivo_Resistant,PEM5,PBMC_C_HD5,20LN0217	10	12	Aging,Autoimmune disease,COVID-19,Healthy,Leukemia,Solid tumor	SRR060716,SRR7412238,SRR7961495,SRR6380534,SRR1777771,SRR1777793,SRR4451085,SRR1956790,SRR1777767,SRR7961488,SRR060694,SRR1777787,SRR1777775,SRR1777795,SRR060721,SRR5676643,SRR1956786,SRR7993529,SRR7004363,SRR1777766,SRR1777765,SRR7004364,SRR3233977,SRR7219417,SRR7412231,SRR4451086,SRR1777784,SRR3696572,SRR7412234,SRR1956791,SRR1777777,SRR1777804,SRR1956793,SRR7961493,SRR4450964,SRR4084224,SRR177…
CASSLGGSSYEQYF	TRBV5-1	TRBJ2-7	p2_mild,PT_2,COV_010,su012,IPIHNSC117,UPN12,AR25,PFI_104,PFI_79,CPIc_C4	10	11	COVID-19,Infection,Inflammation,Leukemia,Solid tumor	SRR7993495,SRR6442316,SRR1777786,SRR4084224,SRR7993496,SRR5676625,SRR3696580,SRR7993530,SRR7961489,SRR3233987,SRR1777772,SRR060714,SRR4450953,SRR7993464,SRR7993437,SRR7004365,SRR6442317,SRR4450246,SRR1777799,SRR7412236,SRR1777774,SRR3696553,SRR4084230,SRR7004363,SRR5664237,SRR7993446,SRR3696593,SRR1777779,SRR6380537,SRR7993507,SRR7993517,SRR3696556,SRR4102108,SRR1777766,SRR1777777,SRR5664228,SRR7…
CASSLGGSSYNEQFF	TRBV5-1	TRBJ2-1	MSK1344,UPN24,AR20,UPN18,U44,OVA1,COV_028,AS01,RA_PT11,UPN12	10	10	Autoimmune disease,COVID-19,Inflammation,Leukemia,Solid tumor	SRR1956791,SRR4450957,SRR4084217,SRR1777769,SRR1777794,SRR7993462,SRR5676651,SRR060692,SRR7993501,SRR7993470,SRR1777802,SRR1956790,SRR1777798,SRR7993526,SRR7993447,SRR1777795,SRR7219417,SRR7993507,SRR4451064,SRR091632,SRR4450960,SRR3696565,SRR4449808,SRR7993486,SRR4084230,SRR8181395,SRR4449817,SRR4084221,SRR1956785,SRR4102111,SRR3696570,SRR7993513,SRR4102106,SRR1777803,SRR4084224,SRR3696571,SRR79…
CASSLGNQPQHF	TRBV7-9	TRBJ1-5	COV_010,MQpool,20LN0217,MDA1_T04,COV_025,TC341,20LN0259,18LN0104,E4,UPN12	10	11	COVID-19,Healthy,Leukemia,Solid tumor	SRR6442325,SRR7993476,SRR7219411,SRR7961488,SRR7993446,SRR6442301,SRR1777791,SRR7412239,SRR1777774,SRR1777784,SRR7993500,SRR1956786,SRR7004366,SRR060705,SRR060709,SRR4084225,SRR1777801,SRR4102097,SRR060697,ERR4311063,SRR7961475,SRR7219436,SRR7993450,SRR7993468,SRR6380547,SRR6442305,SRR6442320,SRR060712,SRR4084221,SRR7993470,SRR4450247,SRR1777781,SRR4450955,SRR1777777,SRR5676651,SRR5676626,SRR0607…
CASSLGQGAYEQYF	TRBV5-1	TRBJ2-7	BC11,COV_020,UPN10,AS01,H3,GC07,C-39,COV_013,H1,GU0700	10	12	Autoimmune disease,COVID-19,Inflammation,Leukemia,Solid tumor	SRR1777804,SRR1777774,SRR1777785,SRR060721,SRR3696549,SRR060714,SRR4450963,SRR1777767,SRR7993469,SRR7961493,SRR5676643,SRR7004363,SRR4449755,SRR7993503,SRR1777765,SRR5676625,SRR11802800,SRR5676647,SRR6442322,SRR1777796,SRR7219416,SRR1777799,SRR1777768,ERR4311097,SRR7004366,SRR7993513,SRR7004365,SRR1777772,SRR4450961,SRR3234010,SRR6442296,SRR7993529,SRR6442311,SRR6442318,SRR1777764,SRR7993492,SRR7…
CASSLGQGYEQYF	TRBV5-1	TRBJ2-7	COV_012,H1,PEM12,PBMC_C_HD1,IpiNivo_Resistant,19LN0178,CX4,UPN1,U45,AR20	10	10	COVID-19,Healthy,Inflammation,Leukemia,Solid tumor	SRR3696590,SRR7993474,SRR1777781,SRR7961475,SRR060697,SRR060723,SRR7993431,SRR4102105,SRR4449808,SRR091632,SRR4450954,SRR7961490,SRR4450949,SRR1956789,SRR1777787,SRR6442300,SRR4084216,SRR5676655,SRR7993442,SRR3696564,SRR1777786,SRR1777799,SRR6380533,SRR4084222,SRR8516972,SRR4450951,SRR060718,SRR1956796,SRR1777791,SRR065669,SRR4084211,SRR6442290,SRR7961489,SRR1777778,SRR1777803,SRR1777800,SRR79614…
CASSLGQSTDTQYF	TRBV5-1	TRBJ2-3	AR20,COV_019,PBMC_A_HD1,GSE222448_patient2,CX2,COV_011,AR25,COV_028,C-10,su013	10	40	COVID-19,Healthy,Inflammation,Solid tumor	SRR1777791,SRR7993433,SRR4449749,SRR4450963,SRR7412238,SRR11802796,SRR060711,SRR5676621,SRR4451085,SRR2905672,SRR4450962,SRR060698,SRR060709,SRR1956793,SRR6442314,SRR1777800,SRR7993444,SRR7993441,SRR7993502,SRR7004365,SRR1777790,SRR7993519,SRR6442321,SRR091631,SRR091632,SRR1777771,SRR1956789,SRR7993495,SRR6442322,SRR1777775,SRR7993532,SRR1777786,SRR1777768,SRR060720,SRR7993446,SRR7961487,SRR29057…
CASSLGSNQPQHF	TRBV27	TRBJ1-5	101520_Okada_B,PrA1505,108500,COV_007,C-36,P2,NPC_SC_1811,PBMC_P4,NL2,U44	10	14	Autoimmune disease,COVID-19,Healthy,Inflammation,Solid tumor	SRR3233942,SRR6442295,SRR11802800,SRR7219415,SRR1777774,SRR6442319,SRR1777779,SRR1777773,SRR7219407,SRR7219416,SRR4449813,SRR7004364,SRR4084211,SRR6442302,SRR6442318,SRR7219406,SRR1777784,SRR4450952,SRR1777788,SRR5676626,SRR1777764,SRR4102100,SRR4084223,SRR6442288,SRR4450246,ERR4311079,SRR1777769,SRR6442312,SRR7993438,SRR1777796,SRR7961490,SRR7219417,SRR1777771,SRR1777775,SRR1777794,SRR7993475,SR…
CASSLGTSTDTQYF	TRBV5-1	TRBJ2-3	C-32,MSK1344,TC341,NPC_SC_1808,GSE222448_patient1,PEM9,AR25,PBMC_A_HD2,COV_025,F51	10	10	COVID-19,Healthy,Inflammation,Solid tumor	SRR4102106,SRR7412238,SRR3233977,SRR7412237,SRR7993506,SRR1777778,SRR1777793,SRR3696571,SRR7993530,SRR7993509,SRR7993457,SRR5676653,SRR4450963,SRR7993531,SRR1777765,SRR1777798,SRR7993435,SRR7993455,SRR060701,SRR4450954,SRR3233947,SRR5664246,SRR6442314,SRR1777775,SRR5676638,SRR7993522,SRR3233942,SRR4084224,SRR060710,SRR1777786,SRR7993517,SRR4449810,SRR4450247,SRR1777790,SRR1956787,SRR3696565,SRR06…
CASSLGYEQYF	TRBV12-3	TRBJ2-7	F45,COVID_19_PBMC_BAL_donor_7,COV_011,F41,COV_025,COV_019,U35,NPC_SC_1802,UPN18,COV_002	10	10	COVID-19,Healthy,Inflammation,Leukemia,Solid tumor	SRR2678160,SRR7961486,SRR1777775,ERR4311047,SRR1777766,SRR4450949,SRR091632,SRR7412232,SRR4449755,SRR1956794,SRR4449817,SRR4450956,SRR6442318,SRR060710,SRR060712,SRR060693,SRR4450959,SRR5659132,SRR7004407,SRR1956786,SRR8181397,SRR1777773,SRR7219406,SRR7219411,SRR7993532,ERR4311084,SRR4450246,SRR1777774,SRR4450958,SRR4084223,SRR3233947,SRR7993514,SRR6442296,SRR2905701,SRR5676645,SRR7219437,SRR1777…
CASSLGYEQYF	TRBV5-4	TRBJ2-7	PEM10,MM_PT2,C152,PrA1505,NPC_SC_1807,BC10,4_Ki0100015_CMVneg,COV_019,COV_007,COV_028	10	11	Autoimmune disease,COVID-19,Infection,Myeloma,Solid tumor	SRR060709,SRR1777788,SRR3233987,SRR6442319,SRR4449811,SRR6442294,SRR6442323,SRR7004366,SRR6442292,SRR5676659,SRR4450956,SRR6442305,ERR4311073,SRR060691,SRR5676625,SRR6442311,SRR7219406,SRR6442295,SRR1777781,SRR5676643,SRR6442302,SRR7412212,SRR6442318,SRR2678160,SRR8511712,SRR6442321,SRR3233942,SRR4102109,SRR6442314,ERR4311047,SRR060724,SRR4084209,SRR4450964,SRR7961495,SRR4084227,SRR6442320,SRR177…
CASSLQGANYEQYF	TRBV27	TRBJ2-7	nc_CT5,2169462_SJTRC_InfVax_3,90711,BL5,CPIc_C3,GSE222448_patient11,ICC2,PT2,S149,irAE_63	10	43	COVID-19,Healthy,Inflammation,Leukemia,Solid tumor	SRR1777787,SRR4449749,SRR4449808,SRR6442317,SRR1956791,SRR6442325,SRR6442318,SRR4449813,SRR5664212,SRR1777775,SRR7219405,SRR8181389,SRR6442316,SRR1777778,SRR1777774,SRR1777777,ERR4311058,SRR1777801,SRR4450961,SRR1777764,SRR1777794,SRR1777779,SRR7219416,SRR4449750,SRR060698,SRR1777795,SRR1956796,SRR1777766,SRR7993441,SRR1777803,SRR4084221,SRR1777772,SRR4449817,SRR4449811,SRR7412219,SRR4449755,SRR1…
CASSLQGNTEAFF	TRBV5-1	TRBJ1-1	J10887,F67,18LN0104,201657852,F50,U34,PEM13,COV_010,BL4,C236	10	11	COVID-19,Healthy,Infection,Inflammation,Leukemia,Solid tumor	SRR11802795,SRR7993498,SRR3696571,SRR1777774,SRR1956791,SRR3233942,SRR1777794,SRR6442319,SRR7412215,SRR4084226,SRR7412234,SRR7993524,ERR4311057,SRR060707,SRR7993458,SRR7993461,SRR060722,SRR4084213,SRR7993514,SRR7961474,SRR6442325,SRR7993488,SRR7412238,SRR1777790,SRR4449749,SRR3696549,SRR3233970,SRR1956788,SRR4450953,SRR7993501,SRR1777771,ERR4311087,SRR7004408,SRR7993520,SRR5664235,SRR5664248,SRR3…
CASSLSSYEQYF	TRBV5-6	TRBJ2-7	101520_Okada_B,21LN0302,GC08,OH14,108050,PT_5,He_2020,COV_014,H-5,GC01	10	22	Aging,COVID-19,Healthy,Leukemia,Solid tumor	SRR1777771,SRR4084230,SRR6442325,SRR7522736,SRR4451085,SRR3233987,SRR6442322,ERR4311035,SRR1777785,SRR1956784,SRR4450960,SRR4450957,SRR8516977,SRR4450949,SRR1777795,SRR1777788,SRR1956794,SRR1777770,SRR1956783,SRR6442317,SRR7522741,ERR4311070,SRR8516972,SRR1956787,SRR6442323,SRR1777798,SRR5676625,SRR7993514,SRR7993464,SRR4450958,SRR8516958,SRR6442302,SRR4450955,SRR1777773,SRR1956791,SRR6442300,SRR…
CASSLSYEQYF	TRBV28	TRBJ2-7	COV_010,MM_PT2,GSE222448_patient10,PEM23,C16,AR25,CPIc_C7,COV_028,E2,HD5	10	15	COVID-19,Healthy,Inflammation,Myeloma,Solid tumor	SRR1956784,SRR7219394,SRR7961495,SRR4449817,SRR6442305,SRR7993428,SRR1777794,SRR5664220,SRR7961475,SRR3696561,SRR1956792,SRR1777796,SRR7993515,SRR4102112,SRR7993435,SRR1777803,SRR1777777,SRR7993523,SRR3500424,SRR7993462,SRR6442325,SRR6442314,SRR5676643,SRR3696591,SRR4449810,SRR1777768,SRR4451064,SRR6380557,SRR1777800,SRR1777788,SRR4450962,SRR3233972,SRR1777787,SRR4450960,SRR6442318,SRR5676647,SRR…
CASSLVQGDTGELFF	TRBV5-6	TRBJ2-2	UPN10,108500,2010113893,2247116_JCC392_SJTRC_InfVaxBT_3_Rxn6,HCA_F_Imm13086136,HCA_F_Imm13086137,HUP213,IpiNivo_Mixed,IpiNivo_Resistant,NivoExposed	10	22	COVID-19,Healthy,Leukemia,Solid tumor	SRR7961495,SRR7004363,SRR4084225,ERR4311100,ERR4311101,SRR6380550,SRR7219405,SRR3233967,SRR7993438,SRR3233987,SRR5664221,SRR1777776,SRR7993440,SRR1777773,SRR7993523,SRR5659136,SRR7993524,SRR7993522,SRR7993502,SRR7412214,SRR5659132
CASSPDRNTEAFF	TRBV18	TRBJ1-1	101520_Okada_D,PEM13,nc_CT6,20LN0217,10k_BEAM-T_Human_A1101_EBV_spikein_5pv2,p2_mild,S149,BMMNC_5pv2,PEM10,COV_014	10	10	BEAM-T,COVID-19,Healthy,Leukemia,Solid tumor	SRR4084223,SRR7993446,SRR7993429,ERR4311084,SRR060721,SRR1956795,SRR1777789,SRR3233947,SRR4450954,SRR4451086,SRR3233987,SRR7412240,SRR1777786,SRR060724,SRR060716,SRR7993501,SRR4449811,SRR3181009,ERR4311081,SRR060708,SRR7961490,SRR060718,SRR7993472,SRR7993518,SRR4451065,SRR7993467,SRR1777781,SRR6442316,SRR7961475,SRR4449817,SRR060723,SRR1777779,SRR1956786,SRR7219437,SRR4449755,SRR4450247,SRR408422…
CASSPPGSSYNEQFF	TRBV18	TRBJ2-1	BMMNC_5pv2,HD5,IpiNivo_Mixed,MM_PT18,MM_PT2,su006,MSK1263,C910,COV_001,UPN24	10	13	BEAM-T,COVID-19,Healthy,Infection,Leukemia,Myeloma,Solid tumor	ERR4311068,SRR1777765,SRR3233997,SRR7961493,SRR4450955,SRR7961495,SRR1777774,SRR1777772,SRR4084222,SRR5664248,SRR7993473,SRR4450956,SRR1956794,SRR1777785,SRR7993495,SRR7993469,SRR7993477,SRR7412232,SRR1777804,SRR3696593,SRR1777775,SRR4450951,SRR3696588,SRR3696591,SRR3696550,SRR4450954,SRR4450964,SRR1777770,SRR4450962,SRR3696590,SRR4450963,SRR4450959,SRR1777777,SRR1777790,SRR1777771,SRR7993498,SRR…
CASSPPTESYGYTF	TRBV18	TRBJ1-2	20LN0259,2169462_SJTRC_InfVax_3,BL5,BL9,HD4,PEM7,S149,su012,irAE_45,PT2	10	19	COVID-19,Healthy,Inflammation,Leukemia,Solid tumor	SRR4449811,SRR1777779,SRR7219394,SRR1777793,ERR4311080,SRR7993516,SRR7993468,SRR1956790,SRR4449749,SRR4084234,SRR7219406,SRR4450964,SRR2678160,SRR4450961,SRR1956794,ERR4311084,SRR5664212,SRR4450960,ERR4311085,SRR8181389,SRR4450965,SRR1777781,SRR1956788,SRR4084228,SRR7219416,SRR1777765,SRR1777767,SRR1777778,SRR1777773,SRR4449750,SRR4450958,SRR4449755,ERR4311053,SRR4449808,SRR4084236,SRR1777800,SRR…
CASSPQGYEQYF	TRBV18	TRBJ2-7	B_ALL_p2,PT_2,C910,B230093,AR46,COV_015,NPC_SC_1813,PEM3,MDA1_T04,COV_010	10	12	COVID-19,Infection,Inflammation,Leukemia,Solid tumor	SRR4084227,SRR7993446,SRR6442318,SRR7412234,SRR3233997,SRR1777777,SRR1777800,SRR1777787,SRR4084228,SRR1777799,SRR4102106,SRR4102097,SRR4449755,SRR4450958,SRR4084220,SRR7219436,SRR4102111,SRR3696560,SRR4451085,SRR7993447,SRR4450962,SRR060706,SRR7961474,SRR1777790,SRR1777789,SRR1956794,SRR7004366,SRR5676643,SRR7993523,SRR7993462,SRR4449811,SRR4450954,SRR7993469,SRR1956792,SRR4450955,SRR1777804,SRR0…
CASSPQRNTEAFF	TRBV4-2	TRBJ1-1	2010113903,20LN0249,GC01,GSE222448_patient4,HHU20191029,HHU20191126,MM_PT16,RA_PT21,S149,irAE_63	10	137	Autoimmune disease,Healthy,Inflammation,Leukemia,Myeloma,Solid tumor	SRR1777772,SRR1777803,SRR1777798,SRR1777797,SRR060705
CASSPRETQYF	TRBV18	TRBJ2-5	COV_011,COV_014,UPN17,MSK1302,107677,C739,GC06,PEM6,EM192567,CX4	10	11	Autoimmune disease,COVID-19,Healthy,Infection,Leukemia,Solid tumor	SRR1777789,SRR060706,SRR060707,SRR4450952,SRR7993455,SRR3696593,SRR6380551,SRR1777785,SRR060703,SRR4449810,SRR7993497,SRR1777779,SRR4451086,SRR4451085,SRR1777786,SRR060722,SRR1777784,SRR1777766,SRR1777803,SRR11802797,SRR1777797,SRR6380552,SRR3696556,SRR4450951,SRR060702,SRR4450959,SRR060711,SRR5676638,SRR4449813,SRR1777774,SRR060719,SRR4084230,SRR7412239,SRR4450253,SRR1956793,SRR5664239,SRR445024…
CASSPSYEQYF	TRBV7-9	TRBJ2-7	PBMC_P4,AS01,MDA1_T05,F007,CX4,PEM11,B1,COV_020,21-Aug-48,AR20	10	15	Autoimmune disease,COVID-19,Fraility,Healthy,Inflammation,Solid tumor	SRR4450965,SRR5676645,SRR1956791,SRR4450958,SRR1777774,SRR4450962,SRR060696,SRR060694,SRR6442312,SRR3234010,SRR7219406,SRR060708,SRR1777794,SRR7961474,SRR1777786,SRR065669,SRR7219394,SRR1777764,SRR7993525,SRR6442318,SRR7993523,SRR1956792,SRR1777771,SRR1956784,SRR4451085,SRR11802800,SRR6442290,SRR2905672,SRR7004363,SRR11802799,SRR4449749,ERR4311070,SRR1956786,SRR1777792,SRR1956787,SRR1777802,SRR17…
CASSQDRETQYF	TRBV14	TRBJ2-5	PEM16,H-2,S133,S149,N7001,PT_3,CPIc_C6,101520_Okada_A,HHU20191126,OH17	10	193	Aging,Healthy,Inflammation,Solid tumor	SRR1777779,SRR1777765,SRR4084235,SRR1956786,ERR4311073,SRR6442325,SRR7993519,ERR4311103,SRR1956783,SRR4450965,SRR1777787,SRR7993477,SRR1956791,SRR6442319,SRR6380557,SRR1777798,SRR1777789,SRR4084228,SRR1956795,ERR4311094,ERR4311063,SRR6380558,SRR1777768,SRR1777794,SRR7004364,SRR1777800,SRR6442316,SRR1777781,SRR7004407,SRR1956784,SRR7004358,SRR4451064,SRR7004363,ERR4311075,SRR4102108,ERR4311061,SRR…
CASSREGDQPQHF	TRBV5-1	TRBJ1-5	PEM18,20LN0249,COV_019,GSE222448_patient11,HC9,ICC7,MDA1_T01,MSK1302,ICC5,PEM7	10	28	COVID-19,Healthy,Leukemia,Solid tumor	SRR2678160,SRR4084227,SRR1777767,SRR7219406,ERR4311049,SRR1777774,SRR1777794,SRR1777800,SRR1777768,SRR4449813,SRR1777788,SRR4449755,SRR7993463,SRR1956783,SRR4450949,SRR1777765,SRR1777795,SRR8181397,SRR7219417,SRR1777772,SRR7219437,SRR4450958,ERR4311057,SRR4084238,SRR4450953,SRR4450951,SRR4450961,SRR1956788,SRR4449811,SRR1956785,SRR1777778,SRR7993525,SRR7993466,SRR7219400,SRR4449808,SRR7993479,SRR…
CASSTRDSNQPQHF	TRBV19	TRBJ1-5	PEM5,101520_Okada_D,su008,CPIc_C5,COV_011,2169460_SJTRC_InfVax_1,COVID_19_PBMC_BAL_donor_3,GSE222448_patient7,PEM17,UPN19	10	129	COVID-19,Inflammation,Leukemia,Solid tumor	SRR1956794,SRR060720,SRR1956790,SRR060721,SRR4102106,SRR7412215,SRR1956796,SRR1777775,SRR3233987,ERR4311047,ERR4311082,SRR8181397,SRR7219400,SRR7004363,SRR7522740,SRR7522739,SRR7993476
CASSVGETQYF	TRBV9	TRBJ2-5	PBMC_C_HD2,F51,p2_mild,5_ki01000111CMVpos,D492,19LN0144,PEM15,AS01,C21,F013	10	10	Autoimmune disease,COVID-19,Healthy,Infection,Leukemia,Solid tumor	SRR3234010,SRR4084235,SRR7993472,SRR7219394,SRR7993444,SRR6442318,SRR1777789,SRR4450962,SRR4450952,SRR1777779,SRR7993443,SRR4450953,SRR6380553,SRR4084237,SRR1777795,SRR7004369,SRR4449811,SRR4084236,SRR1777766,SRR7412219,SRR4102108,SRR7004363,SRR4450951,SRR4450964,SRR1777771,SRR7412232,SRR5664237,SRR5676638,SRR4084232,SRR1777777,SRR6442314,SRR3233987,SRR7993438,SRR3696568,SRR1956783,SRR1777803,SRR…
CASSVGGGTGELFF	TRBV9	TRBJ2-2	PBMC_P6,COV_020,PEM2,irAE_63,GC10,U35,PT_1,He_2020,B7,AR44	10	12	COVID-19,Healthy,Inflammation,Solid tumor	SRR5676626,SRR1777791,SRR7004364,SRR8181397,SRR7219407,SRR7961490,SRR7993448,SRR6442318,SRR1956790,SRR1777764,SRR4450955,SRR5676655,SRR4450956,SRR1777778,SRR6442317,SRR1777767,SRR1777772,SRR1956789,SRR1777781,SRR1777774,SRR1777769,SRR1777765,SRR5676643,SRR3696579,SRR1777786,SRR1777795,SRR7004407,SRR4450962,SRR4450951,SRR1777773,SRR4102110,SRR4450964,SRR1777770,SRR1777804,SRR1777793,SRR7961492,SRR…
CASSVGGSNQPQHF	TRBV9	TRBJ1-5	HD5,C739,EM192566,C910,COV_025,COV_007,PEM9,COV_011,COV_009,2010113893	10	14	Autoimmune disease,COVID-19,Healthy,Infection,Solid tumor	SRR1956786,SRR1777772,SRR7219411,SRR6442309,SRR4450963,SRR11802795,SRR1777800,SRR1777795,SRR4084223,SRR3696559,SRR6442318,SRR060712,SRR7993514,SRR7993516,SRR4450961,SRR4450954,SRR5676645,SRR6442323,SRR1777781,SRR060703,SRR1956783,SRR6442319,SRR4450964,SRR3696579,SRR7219417,SRR6442317,SRR7004364,SRR060708,SRR1777788,SRR6442322,SRR4450960,SRR1956796,SRR1956784,SRR060722,SRR7961490,SRR7993453,SRR700…
CASSYSDTGELFF	TRBV6-2	TRBJ2-2	N7002,COV_028,RAGN898219,GC08,B1,COV_019,E2,PBMC_A_HD2,PrA1505,PEM12	10	19	Autoimmune disease,COVID-19,Healthy,Solid tumor	SRR1777772,SRR1777800,SRR4450246,SRR7412232,SRR1777789,SRR3181009,SRR7993465,SRR1777798,SRR7961495,SRR6442311,SRR6130182,SRR1956787,SRR1956784,SRR6130175,SRR1777770,SRR1956788,SRR7993514,SRR1777771,SRR1777786,SRR1956785,SRR1956796,SRR6130174,SRR5664250,SRR6380536,SRR4450960,SRR7993532,SRR7004407,SRR6442296,SRR7522721,SRR6442294,SRR6380550,SRR3233942,SRR4450959,SRR1777769,SRR1777774,SRR7219417,SRR…
CASSYSTSTDTQYF	TRBV6-2	TRBJ2-3	E357,HSSS_110,irAE_63,101520_Okada_C,C-25,COV_013,F006,OC83,P5,PBMC_P6	10	10	COVID-19,Fraility,Inflammation,Solid tumor	SRR060699,SRR6380553,SRR060717,SRR1956794,SRR5664212,SRR1777785,SRR4450958,SRR1777765,SRR1777804,SRR1777784,SRR6130181,SRR1777794,SRR7993444,SRR4084230,ERR4311047,ERR4311051,SRR4450964,SRR1777790,SRR6130179,SRR060725,SRR060700,SRR4450963,SRR1777773,SRR7993468,SRR7219437,SRR1956790,SRR1777800,SRR1777788,SRR6130182,SRR6442320,SRR1777775,SRR060701,SRR7412219,SRR6130180,SRR7412233,SRR6130177,SRR06069…
CATSRVAGETQYF	TRBV15	TRBJ2-5	COV_012,NPC_SC_1807,UPN19,GC09,H-7,NPC_SC_1815,PEM2,irAE_63,C-29,COV_013	10	107	COVID-19,Healthy,Inflammation,Leukemia,Solid tumor	SRR1777787,SRR1956796,SRR1956790,ERR4311094,SRR7004366,SRR7993483,SRR1777770,SRR3181009,SRR4084222,SRR5664212,ERR4311065,SRR2678160,SRR5676630,SRR1777773,SRR1777769,SRR7004367,SRR4102107,SRR4450956,SRR1777777,SRR1777776,SRR1956785,SRR1956791,SRR1777766,SRR7993486,SRR1777765,SRR1777801,SRR1777804,SRR1777781,ERR4311075,SRR1956794,SRR1777775,SRR4449749,SRR7219405,SRR5664250,SRR4102106,SRR1777793,SRR…
CSARGGGETQYF	TRBV20-1	TRBJ2-5	MSK1344,HD3,NPC_SC_1807,TIL4007,irAE_63,p1_mild,COV_020,20LN0249,COV_011,J10887	10	13	COVID-19,Healthy,Inflammation,Leukemia,Solid tumor	SRR5676621,SRR7993525,SRR4084223,SRR7993471,SRR1777781,SRR060697,SRR7993462,SRR1777790,SRR5664228,SRR6442295,SRR1777784,SRR7004359,SRR7993519,SRR1777794,SRR6442304,SRR1777776,SRR4450955,SRR1777768,SRR3233942,SRR091632,SRR1777778,SRR4450954,SRR4450958,SRR7004365,SRR7004363,SRR7412230,SRR1956789,SRR3233977,SRR4449813,SRR4449755,SRR4449750,SRR1956794,SRR1777766,SRR7219415,SRR7004367,SRR1956791,SRR17…
CSARQGDTEAFF	TRBV20-1	TRBJ1-1	COV_009,COV_015,NPC_SC_1807,RA_65,nc_CT1,10k_BEAM-T_Human_A2402_EBV_CMV_spikein_5pv2,C-10,COV_028,SC5v2_humanPBMCs_5Kcells_Connect_single_channel,B5	10	11	Autoimmune disease,BEAM-T,COVID-19,Healthy,Solid tumor	SRR1777774,SRR5659134,SRR7219411,SRR5676636,SRR1777769,SRR7961486,SRR7004367,SRR4450962,SRR5676630,SRR091631,SRR060701,SRR3233987,SRR7412213,SRR7219416,SRR060724,SRR060694,SRR5659132,SRR060692,SRR7993516,SRR7993496,SRR1956793,SRR1777786,SRR065670,SRR060702,SRR1777788,SRR7993441,SRR060705,SRR7993486,SRR4449755,SRR3233977,SRR4450956,SRR1777776,SRR7412214,SRR7993531,SRR7961490,SRR060703,SRR060690,SR…
CSARQGNTEAFF	TRBV20-1	TRBJ1-1	P2,C-36,C-21,C-38,F67,2_Ki0100022_CMVneg,COV_001,GSE222448_patient8,20LN0249,C910	10	13	COVID-19,Healthy,Infection,Inflammation,Leukemia,Solid tumor	SRR7993445,SRR7993506,SRR1777798,SRR5659136,SRR060721,SRR5742654,SRR7993513,SRR4449810,SRR5664244,SRR060708,SRR7993465,SRR7993493,SRR7412233,SRR4450949,SRR060704,SRR1956783,SRR4084211,SRR1777786,SRR1777776,SRR060699,SRR1777796,SRR1777767,SRR5676659,SRR060694,SRR3233992,SRR1956792,SRR4450247,SRR4449749,SRR1956784,SRR5659130,SRR1777790,SRR1777772,SRR1956787,SRR7993508,SRR1956790,SRR1777777,SRR17777…
CSARVGVGNTIYF	TRBV20-1	TRBJ1-3	UPN15,COV_002,GSE222448_patient10,IpiNivo_Complete,MDA1_T06,NPC_SC_1813,PEM10,PEM9,RAGN962056,B357818	10	47	COVID-19,Leukemia,Solid tumor	ERR4311070,SRR4102112,ERR4311084,SRR7219406,SRR1956787,SRR3658973,SRR4449808,SRR4450957,SRR3696549,SRR1777776,SRR6380558,SRR1777771,SRR6380554,SRR4084215,SRR4102099,ERR4311048,SRR8181395,SRR6380552,SRR3500424,SRR1777793,ERR4311056,SRR4084234,SRR1777790,SRR4450954,ERR4311046,SRR5676656,ERR4311059,SRR1956789,SRR1777786,SRR4084229,SRR4449811,SRR1777769,SRR7219436,SRR1777766,SRR1777796,SRR7004363,SRR…
CSVGSGGTNEKLFF	TRBV29-1	TRBJ1-4	GSE222448_patient11,GU0744,RAGN962056,UPN19,CPIc_C2,AS01,C17,GC02,N7002,C-4	10	62	Autoimmune disease,COVID-19,Healthy,Inflammation,Leukemia,Solid tumor	SRR5664235,SRR1956788,SRR4084228,SRR6442319,SRR7993428,SRR4450962,SRR1777766,SRR6442323,SRR1777777,SRR6442302,SRR1777796,SRR7219411,SRR7993531,SRR7993455,SRR5664226,SRR1777795,ERR4311069,SRR1777776,SRR1956792,SRR4084235,ERR4311068,SRR6380553,SRR7993516,SRR1956790,SRR1777771,SRR7993461,SRR6442325,SRR1777779,SRR7993521,SRR1956784,SRR4449750,SRR1777778,SRR4450954,SRR4084232,SRR6442314,SRR7219415,SRR…
CAIGTGDSNQPQHF	TRBV10-3	TRBJ1-5	UPN19,H-3,PEM1,COV_009,HSSS_110,LRS3,S134,S22,GSE222448_patient7	9	34	COVID-19,Healthy,Inflammation,Leukemia,Solid tumor	SRR6380559,SRR7412215,SRR060707,SRR1777795,SRR2678160,SRR1777793,SRR7219400,SRR1956796,SRR1777779,SRR1956795,SRR1956787,SRR1956790,SRR4449749,SRR1777797,SRR3233985,SRR7993476,SRR4102106,SRR1956793,SRR1777785,SRR1777765,SRR1777804,SRR4450954,SRR060724,SRR1777788,SRR1956788,SRR1956789,SRR1956791,SRR1777803,SRR060706,SRR060715,SRR3233977,SRR7993530,SRR1777800,SRR1956786,SRR1777766,SRR1777778,SRR3233…
CASSDSTGGTDTQYF	TRBV6-4	TRBJ2-3	COV_015,PBMC_C_HD3,MSK1263,F014,p6_severe,N7001,BL4,su004,NPC_SC_1802	9	43	COVID-19,Healthy,Inflammation,Solid tumor	SRR4450958,SRR1777795,SRR060725,SRR7993431,SRR4450962,SRR1956793,SRR1777774,SRR1956796,SRR7004358,SRR5659132,SRR1777789,SRR7993440,SRR6130170,SRR7219394,SRR8516978,SRR4450964,SRR4449811,SRR1777791,SRR1777775,SRR7993439,SRR5659144,SRR7993433,SRR7993496,SRR5676632,SRR4450956,SRR4102103,SRR5659134,SRR7993515,SRR1777803,SRR5664221,SRR7412239,SRR1777768,SRR5664244,SRR1956786,SRR7993524,SRR1956789,SRR6…
CASSDSTSGGADTQYF	TRBV6-4	TRBJ2-3	PrA1505,PBMC_A_HD2,RB-P3,U35,C16,COV_010,S34,n_sp1,UPN19	9	18	Autoimmune disease,COVID-19,Healthy,Inflammation,Leukemia,Solid tumor	SRR4449813,SRR6380547,SRR8516979,SRR060703,SRR060700,SRR3233982,SRR4084224,SRR7219394,SRR4450956,SRR060704,SRR4450960,SRR7004358,SRR1777776,SRR7993454,SRR060701,SRR060697,SRR060702,SRR1956793,SRR7412218,SRR060723,SRR1956787,SRR7412236,SRR7993500,SRR4450964,SRR4450954,SRR060721,SRR060691,SRR1777786,SRR060708,SRR060720,SRR1777797,SRR065670,SRR1777796,SRR4084228,SRR1777772,SRR1956785,SRR4450952,SRR8…
CASSDTSGSTDTQYF	TRBV6-4	TRBJ2-3	UPN19,COV_013,PEM2,H-5,PBMC_A_HD2,PBMC_P3,S33,Seshadri02,N7001	9	12	COVID-19,Healthy,Inflammation,Leukemia,Solid tumor	SRR1777803,SRR5664237,SRR1956787,SRR1956795,SRR8181389,SRR1777786,SRR4449755,SRR4449749,SRR1777796,SRR4102105,SRR4449811,SRR1777781,SRR3233977,SRR065670,SRR4102110,SRR7412214,SRR2905658,SRR7993440,SRR8516985,SRR3233997,SRR7993439,SRR1777774,SRR1777791,SRR5664244,SRR3233987,SRR1777784,SRR4450952,SRR1777785,SRR7412240,SRR4102104,SRR060710,SRR4450964,SRR1777778,SRR7993514,SRR3696572,ERR4311055,SRR17…
CASSELAGGYNEQFF	TRBV6-1	TRBJ2-1	BL5,PrA1505,COV_010,HSSS_219,PBMC_A_HD1,PT1,ccRCC_1,GU0744,C236	9	14	Autoimmune disease,COVID-19,Healthy,Infection,Inflammation,Leukemia,Solid tumor	SRR1777776,SRR8516968,SRR8516984,SRR7961474,SRR060701,SRR5664218,SRR4450246,SRR8516960,SRR7961493,SRR060698,SRR7412219,ERR4311080,SRR5659134,SRR7412239,SRR3233967,SRR8516982,SRR060706,SRR060711,SRR1777768,SRR1956794,SRR060704,SRR060714,SRR1777793,SRR091632,SRR1777772,SRR1777785,SRR5676663,SRR060716,SRR7993441,SRR7993521,SRR8516952,SRR060719,SRR8181389,SRR3181009,SRR8516988,SRR8516979,SRR1777778,S…
CASSFRGNTEAFF	TRBV5-1	TRBJ1-1	COV_028,C-39,GC04,GC05,UPN19,TC341,NPC_SC_1808,n_sp1,UPN12	9	12	COVID-19,Healthy,Leukemia,Solid tumor	SRR7961490,SRR1777771,SRR5676626,SRR4449810,SRR7961493,SRR1956793,SRR1777804,SRR1956792,SRR4102095,SRR1777772,SRR060722,SRR7961492,SRR1956789,SRR4450247,SRR4449817,SRR3696572,SRR3696588,SRR1956795,SRR4450960,SRR1777800,SRR1777789,SRR8516977,SRR1777791,SRR1777764,SRR7961489,SRR4449755,SRR1956783,SRR1777794,SRR4102109,SRR7993531,SRR4084225,SRR7412217,SRR7993499,SRR4102103,SRR4450958,SRR1777799,SRR7…
CASSFSYEQYF	TRBV6-2	TRBJ2-7	ICC1,su008,10k_BEAM-T_Human_A2402_EBV_CMV_spikein_5pv2,PT2,PBMC_A_HD2,LRS5,U5,P3,COV_009	9	18	BEAM-T,COVID-19,Healthy,Inflammation,Leukemia,Solid tumor	SRR3233985,SRR1777794,SRR1777778,SRR1777804,SRR1777787,SRR1777792,SRR7412212,SRR7993430,SRR4450960,SRR1956796,SRR1777795,SRR1956793,SRR4450956,SRR7993521,SRR3233977,SRR3233990,SRR6442320,SRR060701,SRR1777802,SRR7412234,SRR4084223,SRR1777771,SRR6442318,SRR1956785,SRR7004363,SRR5659134,SRR5676621,ERR4311069,SRR7993468,SRR7219436,SRR060704,SRR1777775,SRR060716,SRR7412219,SRR7004407,SRR1956790,SRR177…
CASSFVAGTDTQYF	TRBV28	TRBJ2-3	2247116_JCC392_SJTRC_InfVaxBT_3_Rxn6,S134,su010,GU0744,HSSS_110,MM_PT3,HSSS_191,COVID_19_PBMC_BAL_donor_2,UPN19	9	21	COVID-19,Inflammation,Leukemia,Myeloma,Solid tumor	SRR7219405,SRR1777775,SRR8511713,SRR6380560,SRR7219407,SRR4450954,SRR1777801,SRR060720,SRR4084228,SRR4102105,ERR4311070,SRR8181395,SRR6380558,SRR1777798,SRR4102099,SRR6442306,SRR4450961,SRR3233990,SRR7993504,SRR060707,SRR6442315,SRR4084231,SRR1777765,SRR6380557,SRR7219436,SRR7993523,SRR1777790,SRR6442288,SRR4102111,SRR5676640,SRR6380541,SRR7993440,SRR060704,SRR6442304,SRR6442287,SRR5676625,SRR177…
CASSGGQGAGETQYF	TRBV9	TRBJ2-5	PBMC_A_HD3,GC02,He_2020,MDA1_T02,MSK1302,PrA1505,RAGN898219,S158,melanoma_K409	9	28	Autoimmune disease,COVID-19,Healthy,Solid tumor	SRR7412237,SRR4084236,SRR4084230,SRR1777765,SRR1777798,SRR1777794,SRR7004365,SRR7993519,SRR1956784,SRR3233972,SRR1956796,SRR4102099,SRR6380540,SRR1777773,SRR1777764,SRR4102105,SRR4084219,SRR1777777,SRR4084235,SRR3658977,SRR1777774,SRR4102111,SRR4084227,SRR4084232,SRR4450949,SRR1777776,SRR7993518
CASSGQGAYEQYF	TRBV9	TRBJ2-7	su010,PEM18,GSE222448_patient2,PEM11,He_2020,MM_PT6,PFI_104,PT5,UPN10	9	15	Healthy,Infection,Leukemia,Myeloma,Solid tumor	SRR3696564,SRR11802797,SRR1777791,SRR1777774,SRR3696570,SRR6380555,SRR5664220,SRR3233972,SRR5664233,SRR1956791,SRR1777770,SRR1777768,SRR4084212,SRR3696581,SRR7993448,SRR3233997,SRR3696550,SRR1777777,SRR3696549,SRR1956784,SRR1777776,SRR3696561,SRR1777792,SRR4084209,SRR5676647,SRR7993523,SRR3696569,SRR1777790,SRR1777788,SRR7219411,SRR1777804,SRR1956783,SRR7993524,SRR1777795,SRR7993526,SRR1777775,SR…
CASSIGGTEAFF	TRBV19	TRBJ1-1	COV_011,BC09,PBMC_C_HD1,PBMC_P5,HD4,PBMC_P4,COV_012,RAGN962056,IpiNivo_Resistant	9	9	COVID-19,Healthy,Inflammation,Solid tumor	SRR060702,SRR7961486,SRR1956796,SRR3233977,SRR5676625,SRR3233982,SRR4084225,SRR4084224,SRR7993517,SRR7219415,SRR1777774,SRR7961489,SRR1777784,SRR8181389,SRR060697,SRR4084227,SRR7219394,SRR7219407,SRR11802798,SRR6442319,SRR7993532,SRR4450956,SRR4450958,SRR6442324,SRR060699,SRR7961490,SRR7993435,SRR060701,SRR6442290,SRR7004406,SRR060704,SRR6442305,SRR7961474,SRR1777794,SRR7412234,SRR7993440,SRR1777…
CASSIGNQPQHF	TRBV19	TRBJ1-5	COV_015,107677,P2,C17,PEM11,B_ALL_p2,F014,E3,COV_007	9	9	COVID-19,Healthy,Inflammation,Leukemia,Solid tumor	SRR4450956,SRR7412231,SRR6442325,SRR4450954,SRR4450246,SRR3696588,SRR1777791,SRR5664224,SRR6442320,SRR7004363,SRR7412217,SRR6442312,SRR6442308,SRR7961486,SRR3233997,SRR7004357,SRR060699,SRR4084229,SRR1777764,SRR4450247,SRR1777790,SRR060701,SRR060692,SRR8181395,SRR7219406,SRR060702,SRR5664235,SRR6442294,SRR6442319,SRR4449749,SRR3234012,SRR1777804,SRR8511711,SRR7993475,SRR6380549,SRR1777777,SRR4084…
CASSIQGNQPQHF	TRBV19	TRBJ1-5	p3_mild,UPN12,18LN0104,F41,TC341,UPN19,10k_PBMC_5pv2_nextgem_Chromium_X,HD5,F45	9	10	BEAM-T,COVID-19,Healthy,Leukemia	SRR5664230,SRR6442316,SRR4084225,SRR1777799,SRR7412231,SRR11802798,SRR1777786,SRR7219417,SRR1777800,SRR7004364,SRR7004365,SRR7412218,SRR5664228,SRR3233952,SRR2678160,SRR7219437,SRR1777771,SRR1956783,SRR1956786,SRR3233962,SRR7004366,SRR7993484,SRR060722,SRR7412233,SRR7004360,SRR4084216,SRR060697,SRR7993439,SRR060719,SRR4084223,SRR5676621,SRR4450954,SRR1777793,SRR7993520,SRR5664235,SRR1777792,SRR72…
CASSLAGGTDTQYF	TRBV5-1	TRBJ2-3	F51,COV_007,COV_001,F50,GC07,TC341,F014,F29,GSE222448_patient7	9	11	COVID-19,Healthy,Solid tumor	SRR1777774,SRR3233977,SRR060725,SRR1777798,SRR060722,SRR7993484,SRR7993439,SRR3233942,SRR7961495,SRR060708,SRR5664228,SRR4102107,SRR11802796,SRR1777772,SRR4102111,SRR7993432,SRR1777776,SRR1777803,SRR1956789,SRR7993497,SRR1777788,SRR7993469,SRR6442302,SRR1777785,SRR1777801,SRR6442325,SRR1777796,SRR4084223,SRR7993470,SRR4450956,SRR3233982,SRR5659134,SRR1777792,SRR7004359,SRR5676658,SRR4450952,SRR44…
CASSLAGGTDTQYF	TRBV7-3	TRBJ2-3	F30,p8_HD,COV_007,C236,C16,COV_012,COV_010,PBMC_C_HD4,F51	9	19	COVID-19,Healthy,Infection	SRR1777797,SRR1956785,SRR1777787,SRR11802796,SRR4084228,SRR4450952,SRR4084224,SRR7961492,SRR5676647,SRR4450963,SRR1777773,SRR1777803,SRR4449817,SRR1777779,SRR1777798,SRR1777776,SRR7993532,SRR7993518,SRR4450949,SRR060716,SRR1777793,SRR11802799,SRR4084235,SRR1777774,SRR1777765,SRR060717,SRR1777800,SRR1777801,SRR7219437,SRR4450956,SRR7219400,SRR7961489,SRR1777790,SRR5664228,SRR1777791,SRR7004365,SRR…
CASSLAGYEQYF	TRBV7-2	TRBJ2-7	B2,PBMC_P4,AR20,PEM8,F50,UPN18,GSE222448_patient13,B6,S22	9	11	COVID-19,Healthy,Inflammation,Leukemia,Solid tumor	SRR7004408,SRR1777765,SRR1777794,SRR4084214,SRR4450247,SRR1777803,SRR7004365,SRR1777770,SRR060722,SRR7219416,SRR6442288,SRR4084216,SRR5742654,SRR1777793,SRR7993499,SRR7219417,SRR4102112,SRR6442316,SRR060712,SRR1777772,SRR4084225,SRR1956786,SRR3233942,SRR1777764,SRR4084210,SRR1777801,SRR5676655,SRR7004366,SRR8181389,SRR3234012,SRR5664248,SRR1777799,SRR2905696,SRR1956794,SRR4450951,SRR7993530,SRR74…
CASSLALGETQYF	TRBV5-1	TRBJ2-5	NPC_SC_1808,su013,E6,BL10,COV_010,CPIc_C7,CPInc_NC2,CPInc_NC6,U44	9	9	COVID-19,Inflammation,Solid tumor	SRR1956790,SRR1777785,SRR3696553,SRR1777791,SRR7993442,SRR1777787,SRR4450957,SRR1956795,SRR1777789,SRR1777776,SRR1956794,SRR7412232,SRR1777773,SRR5659134,SRR4450246,SRR4450961,SRR1777778,SRR7993527,SRR1777772,SRR1956786,SRR3696565,SRR1777801,SRR5659132,SRR4449755,SRR4449811,SRR1777793,SRR11802795,SRR3696563,SRR1777771,SRR4450949,SRR060708,SRR4450247,SRR7412239,SRR4450951,SRR1777788,SRR4450956,SRR…
CASSLDMNTEAFF	TRBV7-9	TRBJ1-1	6_ki0100110_CMVneg,U35,101520_Okada_B,COV_001,COV_011,PEM10,PEM6,IpiNivo_Resistant,p5_severe	9	12	COVID-19,Infection,Inflammation,Solid tumor	SRR7993507,SRR3696591,SRR060715,SRR3696592,SRR7004366,SRR060711,SRR1956785,SRR060725,SRR1777765,SRR060719,SRR060726,SRR7993520,SRR065670,SRR1777778,SRR1777779,SRR1777775,SRR7993474,SRR2905675,SRR11802795,ERR4311070,SRR7993431,SRR6442320,SRR1956793,SRR7993475,SRR7993470,SRR1777774,SRR7993435,SRR7961474,SRR3696585,SRR3696572,SRR6442318,SRR1956784,SRR7993498,SRR4451064,SRR4451085,SRR4084225,SRR79934…
CASSLDSSYNEQFF	TRBV5-1	TRBJ2-1	UPN10,COV_009,su010,HD3,F51,F50,F67,C-11,B_ALL_p2	9	10	COVID-19,Healthy,Leukemia,Solid tumor	SRR4449813,SRR7993499,SRR1777789,SRR7961493,SRR4450962,SRR7993531,SRR7993513,SRR1777768,SRR1777781,SRR1777784,SRR091631,SRR4084222,SRR1777787,SRR1777790,SRR7993514,SRR1777766,SRR7993516,SRR4102110,SRR7993497,SRR1777799,SRR7993432,SRR4450955,SRR1777767,SRR7993495,SRR4102111,SRR091632,SRR3696582,SRR1777770,SRR1777769,SRR4451086,SRR1777776,SRR5676621,SRR1777801,SRR1777772,SRR1777791,SRR1956787,SRR17…
CASSLDTDTQYF	TRBV7-2	TRBJ2-3	HD4,UPN13,BMMNC_5pv2,C16,NPC_SC_1806,nc_CT4,B230723,C-29,COV_020	9	11	BEAM-T,COVID-19,Healthy,Leukemia,Solid tumor	SRR4102109,SRR7993517,SRR060707,SRR7993471,SRR1777791,SRR7993504,SRR7993487,SRR4450953,SRR7219436,SRR4450963,SRR4084211,SRR1777771,SRR1777800,SRR7412237,SRR1777779,SRR1777766,SRR5676638,SRR1777801,SRR3234010,SRR1777778,SRR7004359,SRR1956787,SRR11802796,SRR1777792,SRR1777776,SRR11802795,SRR4084229,SRR7993484,SRR7993440,SRR7219405,SRR1956796,SRR7993499,SRR7961492,SRR4449808,SRR7993469,SRR1956793,SR…
CASSLEGNTEAFF	TRBV5-1	TRBJ1-1	AR25,PEM2,F021,NPC_SC_1811,AS02,COV_009,H3,COV_010,UPN8	9	16	Aging,Autoimmune disease,COVID-19,Inflammation,Leukemia,Solid tumor	SRR7993522,SRR4450951,SRR1777799,SRR060710,SRR060701,SRR7004407,SRR7961492,SRR7993508,SRR7993469,SRR060706,SRR7004363,SRR1956786,ERR4311052,SRR1777795,SRR1777779,SRR7993482,SRR4450247,SRR1956794,SRR7993455,SRR3696549,SRR7993513,SRR1777767,SRR5659144,SRR5664246,SRR060699,SRR3500424,SRR060704,SRR4084228,SRR4450962,SRR1777793,SRR060720,SRR4450959,SRR4450957,SRR7993454,SRR7993436,SRR1777794,SRR567662…
CASSLEGTDTQYF	TRBV5-1	TRBJ2-3	F012,COVID_19_PBMC_BAL_donor_2,melanoma_K409,N7002,RA_65,C829,HD5,C236,NivoExposed	9	9	Autoimmune disease,COVID-19,Healthy,Infection,Solid tumor	SRR7412234,SRR4084213,ERR4311072,SRR1777800,SRR7993480,SRR1777793,SRR4450957,SRR4102107,SRR7993433,SRR1777778,SRR060724,SRR7993461,SRR7412233,SRR4449817,SRR1956796,SRR4084210,SRR7993429,SRR1777772,SRR1777788,SRR1956794,SRR1777779,SRR4449749,SRR1777787,SRR1777764,SRR060695,SRR7961489,SRR6380537,SRR1777773,SRR1777796,SRR060725,SRR060711,SRR3233992,SRR4449811,SRR1956785,SRR7961495,SRR060719,SRR79934…
CASSLEGYGYTF	TRBV5-1	TRBJ1-2	1_Ki0100020_CMVpos,NPC_SC_1810,AR20,PEM3,PBMC_A_HD1,PFI_104,PEM5,20LN0243,PEM12	9	10	Healthy,Infection,Inflammation,Leukemia,Solid tumor	SRR3696591,SRR1777798,SRR4450958,SRR060704,SRR7412214,SRR7993519,SRR4084228,SRR1956795,SRR1956788,SRR5676655,SRR1777765,SRR1956786,SRR4449817,SRR1777799,SRR060720,SRR7993524,SRR1956794,SRR4102112,SRR1777796,SRR7993504,SRR060709,SRR7219406,SRR7993515,SRR060721,SRR060700,SRR1777795,SRR7993454,SRR1777778,SRR1956787,SRR1777775,SRR6442318,SRR7961493,SRR4084224,SRR8516946,SRR065669,SRR1777791,SRR177777…
CASSLGAYEQYF	TRBV7-9	TRBJ2-7	NPC_SC_1813,irAE_63,PT_3,U35,C-18,IPIHNSC118,P2,PBMC_A_HD2,COV_019	9	9	COVID-19,Healthy,Inflammation,Solid tumor	SRR1777785,SRR6442325,SRR7993488,ERR4311078,SRR1777784,SRR1777779,SRR7219406,SRR060691,SRR4450956,SRR4451086,SRR7219411,SRR6442288,SRR7004365,SRR7993487,SRR7219407,SRR1777768,SRR060695,SRR4450964,SRR1777797,SRR1777764,SRR4450246,SRR4084225,SRR7993444,SRR7993498,SRR1956792,SRR7993496,SRR5664246,SRR1777796,SRR1777767,SRR3233992,SRR1777781,SRR1956793,SRR5676645,SRR1956785,SRR1777765,SRR7961488,SRR79…
CASSLGENTEAFF	TRBV5-1	TRBJ1-1	PEM2,PFI_83,S134,COV_028,COV_012,MSK1263,U41,NPC_SC_1815,COV_010	9	9	COVID-19,Infection,Inflammation,Solid tumor	SRR1777798,SRR3696572,SRR1777790,SRR3696558,SRR1777766,SRR1777775,SRR7961490,SRR1777779,SRR1777785,SRR1777793,SRR11802800,SRR7961493,SRR7004369,SRR7004364,SRR060703,SRR7993497,SRR7219417,SRR7993524,SRR4449817,SRR6380536,SRR1777784,SRR7993509,SRR060715,SRR7993442,SRR1777769,SRR6380549,SRR060725,SRR4449755,SRR4451064,SRR060705,SRR7961495,SRR7993493,SRR4450247,SRR7993459,SRR7993501,SRR3696556,SRR799…
CASSLGETQYF	TRBV5-4	TRBJ2-5	F38,PEM8,NPC_SC_1808,AR44,GC04,F45,10k_BEAM-T_Human_A1101_EBV_spikein_5pv2,C-14,101520_Okada_B	9	9	BEAM-T,COVID-19,Healthy,Inflammation,Solid tumor	SRR8181395,SRR6380543,SRR7004407,SRR060697,SRR4084228,SRR6442316,SRR060722,SRR4084224,SRR5676647,ERR4311073,ERR4311072,SRR060693,SRR5676630,SRR3181009,SRR1777786,SRR4084215,SRR7412236,SRR4084230,SRR3233947,SRR6380552,SRR1777789,SRR3696575,SRR4084238,SRR5664235,SRR6380542,SRR5664224,SRR1777797,ERR4311047,SRR7993529,SRR3696592,SRR3696593,SRR3233987,SRR1956795,SRR4084214,SRR7993524,SRR1777766,SRR741…
CASSLGGGETQYF	TRBV5-1	TRBJ2-5	COV_011,COV_012,PFI_79,AS01,COV_020,COV_025,PBMC_A_HD3,TC341,AR46	9	9	Autoimmune disease,COVID-19,Healthy,Infection,Inflammation	SRR7004363,SRR1956794,SRR5664244,SRR7004359,SRR1956795,SRR4084228,SRR7004366,SRR1777775,SRR4450965,SRR4084221,SRR1777764,SRR7004364,SRR7993444,SRR1956791,SRR7412234,SRR1777800,SRR060690,SRR4450957,SRR7961486,SRR1777784,SRR7993508,SRR1777802,SRR1777770,SRR7993490,SRR1777786,SRR1777774,SRR1956783,SRR4084226,SRR1777791,SRR091632,SRR1777772,SRR4450963,SRR1956796,SRR5659134,SRR7993462,SRR4449817,SRR44…
CASSLGGGNTEAFF	TRBV5-1	TRBJ1-1	COV_025,COV_009,su011,P7,COV_012,su013,CPIc_C1,C16,su010	9	10	COVID-19,Healthy,Inflammation,Solid tumor	SRR060704,SRR1777787,SRR065670,SRR1777791,SRR4451085,SRR4449810,SRR7993532,SRR7993469,SRR3233987,SRR7993520,SRR7993479,SRR7004363,SRR1777764,SRR3696552,SRR4449808,SRR1777772,SRR1777793,SRR7961488,SRR7993510,SRR1777794,SRR1777785,SRR1777776,SRR1777790,SRR4450949,SRR1956784,SRR1956783,SRR4450957,SRR1777781,SRR7993513,SRR7961492,SRR3181009,SRR4451065,SRR6442316,SRR060699,SRR7219437,SRR6442317,SRR799…
CASSLGGNQPQHF	TRBV11-1	TRBJ1-5	IpiNivo_Resistant,GSE222448_patient7,COV_012,p1_mild,UPN19,PBMC_P5,COV_011,COV_020,su014	9	10	COVID-19,Inflammation,Leukemia,Solid tumor	SRR4451085,SRR5664228,SRR4450958,SRR4450956,SRR7961488,SRR060705,SRR7219437,SRR1777787,SRR4451064,SRR060707,SRR5676655,SRR1777765,SRR060698,SRR1956795,SRR1777794,SRR060726,SRR060706,SRR1777778,SRR060695,SRR3181009,SRR5676643,SRR7219394,SRR060696,SRR1777764
CASSLGGTEAFF	TRBV11-1	TRBJ1-1	CX4,B5,nc_CT7,2169462_SJTRC_InfVax_3,RAGN962056,NL1,2169460_SJTRC_InfVax_1,COV_028,COV_011	9	12	COVID-19,Healthy	SRR1777789,SRR1777775,SRR4449817,SRR4450247,SRR1956791,SRR1777779,SRR1777776,SRR4449749,SRR5659134,SRR5664235,SRR1777778,SRR060698,SRR4450964,ERR4311080,SRR4449813,ERR4311079,SRR4450246,SRR1777781,SRR7412231
CASSLGQGNTEAFF	TRBV7-9	TRBJ1-1	MSK1344,F67,IpiNivo_Resistant,PEM22,18LN0132,C30,F51,HD6,COV_025	9	12	COVID-19,Healthy,Leukemia,Solid tumor	SRR7219436,SRR1777768,SRR7219437,SRR060722,SRR3233982,SRR1777804,SRR4450959,SRR1956786,SRR1956789,SRR3696566,SRR3233952,SRR6380553,SRR7004363,SRR1777800,SRR1777779,SRR1956783,SRR7004364,SRR1777772,SRR7993503,SRR7993502,SRR6442320,SRR3181009,SRR7993498,SRR4451086,SRR6442317,SRR3696571,SRR5676625,SRR4450964,SRR7004366,SRR4450952,SRR7961488,SRR1777784,SRR1777801,SRR7004365,SRR7993509,SRR1956791,SRR1…
CASSLGQNTEAFF	TRBV12-3	TRBJ1-1	COV_028,U5,nc_CT5,C910,IpiNivo_Resistant,F51,HD5,NPC_SC_1811,UPN8	9	11	COVID-19,Healthy,Infection,Inflammation,Leukemia,Solid tumor	SRR7961493,SRR060703,SRR4451086,SRR8359195,SRR060707,SRR4450963,SRR1956794,SRR060717,SRR4450964,SRR5676655,SRR7219406,SRR7961490,SRR5676628,SRR060712,SRR8516963,SRR7993429,SRR1777794,SRR7004363,SRR4450955,SRR1956784,SRR7004364,SRR6442318,SRR7993523,SRR4450965,SRR8181389,SRR1777773,SRR1777795,SRR1777764,SRR060710,SRR7993504,SRR4449750,SRR7993524,SRR7993503,SRR2678160,SRR7993517,SRR7219405,SRR06070…
CASSLGSYEQYF	TRBV7-9	TRBJ2-7	RA_69,p6_severe,ERS4,nc_CT3,PrA1801,COV_010,COV_011,UPN18,P4	9	9	Autoimmune disease,COVID-19,Healthy,Inflammation,Leukemia	SRR7412240,SRR060725,SRR5664244,SRR4450962,SRR3696573,SRR1956791,SRR1777803,SRR1777786,SRR4450958,SRR1956793,SRR4449811,SRR7219400,SRR7412230,SRR7993519,SRR7993477,SRR3233972,SRR1777773,SRR1777779,SRR1777788,SRR7993500,SRR7993444,SRR4102097,SRR6442300,SRR4084211,SRR7993436,SRR7961489,SRR1777804,SRR7412233,SRR3233997,SRR060703,SRR1777795,SRR4450964,SRR1956795,SRR7219437,SRR7961488,SRR5659132,SRR72…
CASSLGTDTQYF	TRBV7-9	TRBJ2-3	PEM19,UPN12,HSSS_110,E4,HSSS_180,F014,COV_002,MM_PT18,UPN17	9	12	COVID-19,Healthy,Inflammation,Leukemia,Myeloma,Solid tumor	SRR6442316,SRR7961490,ERR4311047,SRR1777785,SRR7993445,SRR4450955,SRR4450958,SRR7004363,SRR6442294,SRR6380535,SRR4102111,ERR4311070,SRR1777794,SRR060724,SRR1777769,SRR1777774,SRR060727,SRR1956796,SRR1956783,SRR7412234,SRR7993473,SRR1956788,SRR6442300,SRR7219405,SRR7961487,SRR7219407,SRR1777801,SRR1777775,SRR4102110,SRR8181397,SRR4084223,SRR6442318,SRR5676626,SRR1956790,SRR7004407,SRR7412212,SRR64…
CASSLGYEQYF	TRBV5-6	TRBJ2-7	COV_012,F30,C-34,P3,F41,B7,19LN0198,PT_3,COV_009	9	9	COVID-19,Healthy,Inflammation,Leukemia,Solid tumor	SRR1777773,SRR4450963,SRR1777778,SRR4449813,SRR7961486,SRR1777768,SRR1777795,SRR6442294,SRR1777791,SRR7412216,SRR7412232,ERR4311073,SRR6442310,SRR7993439,SRR7993442,SRR6442316,SRR5664242,SRR4450958,SRR6442295,SRR7004363,SRR6442290,SRR1777769,SRR7219405,SRR7961487,SRR1777774,SRR1777767,ERR4311068,SRR1956795,SRR1777804,SRR7961474,SRR1956792,SRR4449808,SRR1956786,SRR6442317,SRR4450961,SRR1956793,SRR…
CASSLSTDTQYF	TRBV5-1	TRBJ2-3	HSSS_110,PrA1607,UPN13,PEM12,18LN0110,C33,COV_020,COV_011,PT_2	9	10	Autoimmune disease,COVID-19,Healthy,Inflammation,Leukemia,Solid tumor	SRR7993500,SRR1777796,SRR4450956,SRR2905664,SRR4449813,SRR3233967,SRR1777798,SRR11802800,SRR1777776,SRR7993442,SRR7961474,SRR1777795,SRR7412239,SRR7993531,SRR1956796,SRR7961492,SRR7412238,SRR060721,SRR7412212,SRR7993507,SRR5676651,SRR7993447,SRR1956793,SRR6442287,SRR6442316,SRR060695,SRR7993444,SRR7993465,SRR7993471,SRR6442317,SRR7219437,SRR4450955,SRR1777803,SRR060700,SRR7993456,SRR3696561,SRR56…
CASSLSTDTQYF	TRBV5-4	TRBJ2-3	C16,MM_PT19,101520_Okada_D,HSSS_110,PEM23,UPN1,PrA1505,MSK1263,B230723	9	9	Autoimmune disease,Healthy,Inflammation,Leukemia,Myeloma,Solid tumor	SRR4084213,SRR3233977,SRR5664242,SRR4084223,SRR4084215,SRR1777771,SRR060705,SRR6442314,SRR4102096,SRR060710,SRR7961495,SRR060701,SRR7219417,SRR060700,SRR1777786,SRR060699,SRR3233972,SRR5659134,ERR4311058,SRR1777794,SRR4450253,SRR7412238,SRR1956796,SRR4084214,SRR4084229,SRR4102112,SRR4084219,SRR1777793,SRR6380547,SRR6442302,SRR3233982,SRR4449817,SRR4451086,SRR3696553,SRR6442323,SRR060703,SRR741221…
CASSLSYEQYF	TRBV12-4	TRBJ2-7	COV_013,COV_007,AR44,UPN19,COV_020,P3,GSE222448_patient7,F017,J11689	9	9	COVID-19,Healthy,Inflammation,Leukemia,Solid tumor	SRR7961474,SRR4450963,SRR7993507,SRR1777798,SRR1777776,SRR7993428,SRR2905701,SRR4450964,SRR1777793,SRR4450960,SRR2905672,SRR7993470,SRR4102111,SRR1956791,SRR4449755,SRR1777802,SRR1777778,SRR1777765,SRR7993500,SRR3696575,SRR7993475,SRR3696549,SRR3696558,SRR6380535,SRR7993513,SRR6380549,SRR1777766,SRR7004369,SRR4450959,SRR4451064,SRR4102108,SRR4449813,SRR4451086,SRR060712,SRR1777768,SRR4450954,SRR4…
CASSLTDTQYF	TRBV12-3	TRBJ2-3	COV_007,C910,C739,COV_019,MDA1_T05,RAGN740210,U41,B230723,PBMC_A_HD3	9	12	COVID-19,Healthy,Infection,Inflammation,Solid tumor	SRR5664218,SRR7004365,SRR060693,SRR060699,SRR060702,SRR11802801,SRR7219406,SRR5659132,SRR1777796,SRR4450951,SRR4450246,SRR7993533,SRR4451064,SRR060718,SRR1777770,SRR1956793,SRR4450963,SRR060703,SRR8516965,SRR4449808,SRR1777776,SRR5664242,SRR1777790,SRR5664248,SRR5664220,SRR1777798,SRR4084230,SRR7412237,SRR1777794,SRR1777803,SRR1777773,SRR6380533,SRR1777786,SRR7993530,SRR060700,SRR3233942,SRR36965…
CASSLTSATGELFF	TRBV28	TRBJ2-2	PrA1801,NPC_SC_1805,2247116_JCC392_SJTRC_InfVaxBT_3_Rxn6,HC1,HHU20191105,OC96,PT1,PT_6,PT_8	9	85	Autoimmune disease,COVID-19,Healthy,Leukemia,Solid tumor	SRR4102107,SRR4102097,SRR4102111,SRR7004369,SRR4102106,SRR4084222,SRR7219416,SRR7219394,SRR4084216,SRR4102109,SRR4102100,SRR4102112,SRR7993532,SRR4084210,SRR4102103,SRR4102104,SRR6380561,SRR6380534,SRR3181009,SRR1777767
CASSLYNEQFF	TRBV27	TRBJ2-1	PBMC_C_HD1,E357,su008,RAGN898219,GSE222448_patient9,MSK1302,COV_010,su001,AR25	9	10	COVID-19,Healthy,Inflammation,Solid tumor	SRR2678160,SRR1956794,ERR4311085,SRR7219394,SRR1777775,SRR4450962,SRR2905666,SRR7993453,SRR7219406,ERR4311095,SRR4450956,SRR1777766,SRR7993525,SRR1777777,SRR4449749,SRR4450246,SRR4449813,SRR5676626,SRR4084213,SRR7412234,SRR1777799,SRR1777803,SRR6442323,SRR1777800,SRR5676661,SRR1956787,SRR3233972,SRR3233987,SRR7961489,SRR7219416,SRR5676638,SRR1777785,SRR4084211,SRR3233992,SRR1777797,SRR7219437,SRR…
CASSLYNEQFF	TRBV7-9	TRBJ2-1	NPC_SC_1811,su013,AR44,COV_019,22LN0417,C-4,PrA1801,HD3,19LN0144	9	11	Autoimmune disease,COVID-19,Healthy,Inflammation,Leukemia,Solid tumor	SRR7004359,SRR4102107,SRR1777769,SRR7993469,SRR6442322,SRR4449817,ERR4311063,SRR7993504,SRR7993518,SRR7993509,SRR1777797,SRR4449749,SRR7004408,SRR7993532,SRR7993495,SRR8181395,SRR1956791,SRR3233997,SRR6442304,SRR7961493,SRR1777787,SRR7993516,SRR7004365,SRR7993502,SRR3696553,SRR4450951,SRR1777801,SRR5676621,SRR3696563,SRR4084225,SRR7961495,SRR1777766,SRR7961489,SRR4451085,SRR1777786,SRR5742654,SRR…
CASSPADTQYF	TRBV18	TRBJ2-3	101520_Okada_A,B230498,AR50,PBMC_P3,GC02,J15893,PFI_79,MSK1344,COV_010	9	9	COVID-19,Infection,Inflammation,Solid tumor	SRR6442325,SRR6442316,SRR1777791,SRR060726,SRR4102107,SRR1777779,SRR3233977,SRR6380550,SRR7993445,SRR1777773,SRR7219406,SRR1956790,SRR4450955,SRR060714,SRR4450963,SRR1956796,SRR2678160,SRR4450962,SRR4451085,SRR7993459,SRR1956795,SRR7961487,SRR1777790,SRR4102110,SRR1777788,SRR6442318,SRR1777793,SRR7961492,SRR7961495,SRR1956788,SRR7961490,SRR1956789,SRR4449755,SRR4449749,SRR1777798,SRR7961486,SRR11…
CASSPDRNQPQHF	TRBV18	TRBJ1-5	GC06,RA_69,BMMNC_5pv2,F012,COV_012,COV_001,CPIc_C8,PT_1,PT_2	9	9	Autoimmune disease,BEAM-T,COVID-19,Healthy,Inflammation,Solid tumor	SRR7961487,ERR4311101,SRR1777776,SRR7961474,ERR4311072,SRR1777766,SRR7412233,SRR1956795,SRR7993513,SRR3696559,SRR1777770,SRR1777779,SRR1777771,SRR7993432,SRR4450954,SRR7993491,SRR4450951,SRR060701,SRR1777765,SRR1777769,SRR3696592,SRR1777793,SRR7412234,SRR7993445,SRR8359195,SRR1777772,SRR060706,SRR060707,SRR4102095,SRR7961495,SRR6380533,SRR1777786,SRR060704,SRR5742672,SRR5676651,SRR4084237,SRR7004…
CASSPGNTEAFF	TRBV18	TRBJ1-1	COV_011,NPC_SC_1806,C640,BL10,B4,C16,U41,F013,MSK1302	9	12	COVID-19,Healthy,Infection,Inflammation,Solid tumor	SRR4450246,SRR7961495,SRR4450962,SRR1777797,SRR7219406,SRR1777774,SRR7993474,SRR3233977,SRR7961493,SRR4084223,SRR1777764,SRR7961486,SRR4450964,SRR1777802,SRR2678160,SRR6442320,SRR1777778,SRR7961488,SRR060690,SRR6380554,SRR3696572,SRR3233942,SRR4084230,ERR4311073,SRR4449813,SRR4450955,SRR7993527,SRR4450954,ERR4311077,SRR1777770,SRR7219417,SRR4450247,SRR3500424,SRR1777798,SRR3233952,SRR7993438,SRR7…
CASSPGSNQPQHF	TRBV18	TRBJ1-5	N5TEST,C-32,GC08,p1_mild,PBMC_C_HD2,MSK1302,PT_8,P2,C910	9	10	COVID-19,Healthy,Infection,Inflammation,Solid tumor	SRR7993515,SRR065669,SRR5664228,SRR1777767,SRR1777766,SRR4451085,SRR5659136,SRR7993519,SRR1777802,SRR1956795,SRR060697,SRR7412232,SRR1956783,SRR4084225,SRR7961493,SRR1777774,SRR1777800,SRR1777765,SRR1956787,SRR7993514,SRR7993493,SRR060694,SRR7412231,SRR3233992,SRR060695,SRR3696561,SRR4084223,SRR4084222,SRR7993466,SRR1777777,SRR5664244,SRR1777779,SRR7004407,SRR7412237,SRR060693,SRR5676665,SRR32339…
CASSPLTDTQYF	TRBV27	TRBJ2-3	MDA1_T02,PT_6,AS01,D492,MSK1263,201657263,EM192566,NL1,TC341	9	24	Autoimmune disease,COVID-19,Healthy,Solid tumor	SRR7412232,SRR6442323,SRR7993494,SRR1777792,SRR1777778,SRR1777774,SRR1777770,SRR1777777,SRR4450963,SRR3234012,SRR4450961,SRR1956788,SRR4450965,SRR6442325,SRR1956794,SRR4084224,SRR6442320,SRR1777784,SRR4450962,SRR1777767,SRR4450954,SRR1777795,SRR6442289,SRR6442314,SRR3233987,SRR7412214,SRR7219400,SRR1777790,SRR7993456,SRR5676638,SRR1777785,SRR6442322,SRR6442302,SRR1777764,SRR6442306,SRR3233977,SRR…
CASSPSYEQYF	TRBV6-2	TRBJ2-7	HSSS_110,GSE222448_patient3,201651365,COV_014,COV_007,HD5,N5TEST,101520_Okada_C,PrA1801	9	16	Autoimmune disease,COVID-19,Healthy,Inflammation,Solid tumor	SRR5659132,SRR1956784,SRR4450955,SRR7993448,SRR6442323,SRR1777794,SRR1777788,SRR4450951,SRR3233972,SRR5659136,SRR7993506,SRR7993461,SRR5676630,SRR4450962,SRR060726,SRR6442306,SRR4084227,SRR1956783,SRR7993455,SRR7412237,SRR4450954,SRR4450247,SRR1777790,SRR4450964,SRR5676626,SRR1777804,SRR4084222,SRR6442319,SRR7004407,SRR7219411,SRR4450957,SRR6380545,SRR5664233,SRR1777776,SRR1777781,SRR4450953,SRR1…
CASSQAGELFF	TRBV3-1	TRBJ2-2	SC5v2_humanPBMCs_5Kcells_Connect_single_channel,J10888,J10886,201657857,101520_Okada_C,GC07,J15893,MSK1344,COV_015	9	14	BEAM-T,COVID-19,Solid tumor	SRR1777764,SRR1777766,SRR1777789,SRR060704,SRR1777786,SRR4450949,SRR4450955,SRR7961495,SRR1956791,SRR4102096,SRR4451065,SRR1777775,SRR1956796,SRR4102111,SRR4450958,SRR3233942,SRR7004407,SRR7961474,SRR4451086,SRR7219416,SRR1777784,SRR3233997,SRR6442316,SRR060710,SRR7993533,SRR4449755,SRR1777791,SRR060703,SRR7412217,SRR1777779,SRR7993436,SRR7993473,SRR5664228,SRR1777770,SRR6442325,SRR7993520,SRR177…
CASSQDSGSGANVLTF	TRBV4-2	TRBJ2-6	COV_028,B_ALL_p3,C30,ICC3,UPN19,COV_014,p2_mild,p6_severe,GC01	9	82	COVID-19,Healthy,Leukemia,Solid tumor	SRR1777773,SRR1777787,SRR7993488,SRR1777781,SRR3696562,SRR1777804,SRR1777772,SRR5659134,SRR4451085,SRR7993496,SRR5664212,SRR060691,SRR5676640,SRR7412240,SRR060694,SRR5664218,SRR1956790,SRR4450951,SRR1777775,SRR7412241,SRR4450962,SRR7412219,SRR4450956,SRR5664244,SRR5659132,SRR6130185,SRR1777770,SRR7993499,SRR4450953,SRR060692,SRR1777766,SRR1777795,SRR6130184,SRR5659144,SRR7993478,SRR1956787,SRR741…
CASSQDSNQPQHF	TRBV4-2	TRBJ1-5	F41,COV_019,C-25,BMMNC_5pv2,C910,COV_014,NPC_SC_1813,CPIc_C8,F50	9	10	BEAM-T,COVID-19,Healthy,Infection,Inflammation,Solid tumor	SRR1777770,SRR4450246,SRR3233982,SRR6442296,SRR4450963,SRR4450955,SRR1777785,SRR1956785,SRR1777771,SRR060690,SRR7412219,SRR5676638,SRR4450962,SRR1956793,SRR4449749,SRR1956788,SRR5676665,SRR1777773,SRR1777794,ERR4311095,SRR7993503,SRR7993433,SRR1956787,SRR7219416,SRR7219437,SRR4451086,SRR2678160,SRR4102111,SRR1777766,SRR1777781,SRR3233977,SRR6442295,SRR7993429,SRR1777779,SRR6442310,SRR4450949,SRR5…
CASSQGGNQPQHF	TRBV3-1	TRBJ1-5	C16,AR25,J15891,MSK1344,COV_011,D511,UPN17,PT_2,10k_PBMC_5pv2_nextgem_Chromium_X	9	23	BEAM-T,COVID-19,Healthy,Inflammation,Leukemia,Solid tumor	SRR3233982,SRR7993513,SRR1777778,SRR7993483,SRR7961489,SRR1777800,SRR5664228,SRR060707,SRR1956790,SRR3696572,SRR1777798,SRR7961487,SRR7412238,SRR7004407,SRR4450960,SRR060706,SRR3696569,SRR7993498,SRR1777801,SRR1777795,SRR5659134,SRR4451085,SRR7004366,SRR1777776,SRR1777767,SRR1777764,SRR1777794,SRR5676621,SRR1777804,SRR1777803,SRR1777768,SRR4084230,SRR1956791,SRR4450958,SRR1777773,SRR060711,SRR177…
CASSQGYEQYF	TRBV14	TRBJ2-7	TIL4071,melanoma_K409,CX7,F50,E357,S135,F29,CPInc_NC5,J10624	9	10	COVID-19,Healthy,Inflammation,Solid tumor	SRR7993503,SRR4450955,SRR6442310,SRR060725,SRR1777775,SRR060699,SRR6442305,SRR1956783,SRR7993493,SRR5664244,SRR1777771,SRR7004365,SRR060703,SRR4450960,SRR7004407,SRR060724,SRR3233972,SRR065670,SRR7993435,SRR3696553,SRR6442319,SRR4084228,SRR6442320,SRR4450957,SRR4450964,SRR4450952,SRR5676630,SRR5676626,SRR7412219,SRR1777801,SRR7961489,SRR6442316,SRR060722,SRR060721,SRR1777803,SRR7004364,SRR5664226…
CASSQTYEQYF	TRBV3-1	TRBJ2-7	F45,PEM19,F017,U45,C17,COV_028,F67,101520_Okada_C,su006	9	9	COVID-19,Healthy,Inflammation,Solid tumor	SRR1956787,SRR7993441,SRR5664242,SRR7993435,SRR5742646,SRR4451065,SRR5676628,SRR1777784,SRR7993458,SRR7993465,SRR1777787,SRR1777791,SRR1777799,SRR7961493,SRR4450965,SRR4084225,SRR1956795,SRR4450953,SRR3696549,SRR1777800,SRR7961490,SRR060704,SRR1956783,SRR1777793,SRR4449749,SRR7961488,SRR1777798,SRR1777781,SRR1777794,SRR060714,SRR060702,SRR060701,SRR7993446,SRR7993516,SRR1777774,SRR4450963,SRR4084…
CASSRGQGRVEQYF	TRBV7-9	TRBJ2-7	2010113790,201651365,108245,2010113903,201653382,201657852,HHU20180404,HHU20180816,HHU20191029	9	13	COVID-19,Healthy
CASSSGPNYEQYF	TRBV7-6	TRBJ2-7	201657263,EM192561,MDA1_T02,MSK1263,GSE222448_patient7,HC9,AS01,UPN12,nc_CT1	9	887	Autoimmune disease,COVID-19,Healthy,Leukemia,Solid tumor	SRR7993494,SRR7993517,SRR6442320,SRR060726,SRR7993509,SRR060718,SRR091632,SRR7004365,SRR6442318,SRR060716,SRR060712,SRR065670,SRR7993521,SRR060725,SRR060699,SRR060720,SRR1777796,SRR1777793,SRR3181009,SRR1777767,SRR060708,SRR060717,SRR7412233,SRR060715,SRR7004363,SRR6442316,SRR7993518,SRR7004408,SRR7993513,SRR7004406,SRR060702,SRR6380554,SRR060721,SRR060727,SRR060700,SRR060707,SRR060698,SRR7412214…
CASSSGSTDTQYF	TRBV5-1	TRBJ2-3	COV_012,PBMC_A_HD1,C-6,AR48,101520_Okada_A,HD3,CPIc_C5,101520_Okada_B,18LN0078	9	9	COVID-19,Healthy,Inflammation,Leukemia,Solid tumor	SRR7961490,SRR5659136,SRR4449750,SRR1777764,SRR5659130,SRR3233977,SRR060690,SRR5659132,SRR1956795,SRR4450958,SRR1956791,SRR2905712,SRR3696593,SRR1956792,SRR1777774,SRR7993503,SRR4449817,SRR060698,SRR1777795,SRR5659144,SRR7993461,SRR1777796,SRR7961489,SRR7993490,SRR7993437,SRR1777779,SRR060707,SRR4084223,SRR1777790,SRR1956784,SRR3696590,SRR1777798,SRR1777768,SRR1777800,SRR6380558,SRR091631,SRR1956…
CASSTGDSNQPQHF	TRBV19	TRBJ1-5	UPN19,S134,201651363,201651365,COV_009,PT2,HSSS_219,CX7,su009	9	24	COVID-19,Healthy,Inflammation,Leukemia,Solid tumor	SRR1956796,SRR1777801,SRR6442317,SRR6442320,SRR3696553,SRR7004366,ERR4311082,SRR3696554,SRR7993473,SRR7993474,SRR7219406,SRR8181389,SRR3233955,SRR3233957,SRR7219405,SRR6442318,SRR2678160,ERR4311047,SRR7004407,SRR7993429,SRR7219400,SRR3233947,SRR6442312,SRR4449811,SRR4450955,SRR1777772,SRR3696555,SRR7219407,SRR6380562
CASSVGGGTDTQYF	TRBV9	TRBJ2-3	PBMC_P1,P6,U4,2247115_JCC392_SJTRC_InfVaxBT_2_Rxn5,MSK1344,COV_001,F012,UPN10,HD3	9	11	COVID-19,Healthy,Inflammation,Leukemia,Solid tumor	SRR6442305,SRR4084227,SRR7993519,SRR4450952,SRR1777801,SRR7993454,SRR4450959,SRR1777773,SRR1777798,SRR4449749,SRR7412219,SRR7961475,SRR7961490,SRR1777765,SRR1956795,SRR1777770,SRR7004366,SRR1777787,SRR7004363,SRR7004407,SRR060712,SRR1777781,SRR1777796,SRR4450956,SRR6442325,SRR060720,SRR1777791,SRR1777794,SRR1777766,SRR7219415,SRR1777764,SRR7993488,SRR7219406,SRR4450954,SRR1777771,SRR4450957,SRR44…
CASSVGGSSYEQYF	TRBV9	TRBJ2-7	irAE_65,101520_Okada_C,C829,irAE_45,COV_009,COV_011,2010113865,HD5,HD6	9	20	COVID-19,Healthy,Infection,Inflammation,Solid tumor	SRR1777789,SRR7412234,SRR7993467,SRR060705,SRR7961474,SRR4450955,SRR1777772,SRR4450954,SRR1777781,SRR7412240,SRR4102108,SRR8181397,SRR7993496,SRR1777778,SRR1777788,SRR7219400,SRR1777767,SRR1777779,SRR5261740,SRR6442292,SRR1777777,SRR7961490,SRR091631,SRR1956784,SRR1777785,SRR6442321,SRR3233987,SRR1777804,SRR6442320,SRR7004407,SRR7961489,SRR7993438,SRR6442309,SRR4451086,SRR1777773,SRR4450957,SRR32…
CASSVGTGELFF	TRBV9	TRBJ2-2	NPC_SC_1810,UPN18,B7,F50,su009,10k_PBMC_5pv2_nextgem_Chromium_X,201657852,NPC_SC_1806,COV_025	9	9	BEAM-T,COVID-19,Healthy,Leukemia,Solid tumor	SRR7412213,SRR1777791,SRR7993442,SRR5676625,SRR7993433,SRR4449755,SRR4450956,SRR6442318,SRR1777771,SRR1777774,SRR1777788,SRR1777766,SRR6442292,SRR1777798,SRR4084232,SRR4450962,SRR1777773,SRR1777770,SRR6442304,SRR4450949,SRR7004407,SRR4449808,SRR4450246,SRR1777792,SRR4450959,SRR4449749,SRR6442325,SRR1777795,SRR4084229,SRR1956791,SRR4451085,SRR4450964,SRR1777779,SRR7961474,SRR7961490,SRR1777778,SRR…
CASSVGYNEQFF	TRBV9	TRBJ2-1	F50,NPC_SC_1808,18LN0104,AS01,BC11,GC04,U35,PEM12,UPN24	9	13	Autoimmune disease,Healthy,Inflammation,Leukemia,Solid tumor	SRR7993454,SRR5676625,SRR1777799,SRR1777795,SRR7219437,SRR4450951,SRR1777781,SRR1956786,SRR7961492,SRR1777773,SRR1777767,SRR1777785,SRR7219400,SRR060727,SRR6442318,SRR4451065,SRR1777790,SRR7412232,SRR7993516,SRR1777775,SRR060715,SRR7993446,SRR6442317,SRR7993517,SRR7993433,SRR7993518,SRR091632,SRR7961475,SRR7004365,SRR4450959,SRR060705,SRR7961486,SRR6442316,SRR1777787,SRR4450953,SRR1777800,SRR1777…
CASSYDSGTGELFF	TRBV6-5	TRBJ2-2	C19,BC10,CX3,HSSS_191,HUP217,S24,irAE_63,201657852,ICC6	9	24	COVID-19,Healthy,Inflammation,Solid tumor	SRR1777766,ERR4311061,SRR4084224,SRR7961493,SRR1777772,ERR4311049,SRR6442319,SRR7219437,SRR1956785,ERR4311065,SRR4084211,ERR4311072,SRR7961489,SRR7219436,SRR5664242,SRR1956787,SRR3234010,SRR6442290,SRR1777764,SRR1777792,SRR7993469,SRR1777769,ERR4311075,SRR7412232,ERR4311074,SRR6442300,ERR4311063,SRR6442305,SRR6442320,SRR6442316,SRR8181394,SRR1777785,SRR6442292,SRR1777768,SRR6442317,SRR7993502,SRR…
CASSYGYEQYF	TRBV6-5	TRBJ2-7	H-7,PT_5,COV_009,20LN0264,AR44,GSE222448_patient11,U45,su005,HD5	9	12	COVID-19,Healthy,Inflammation,Leukemia,Solid tumor	SRR1956784,SRR4102111,SRR4449750,SRR2678160,SRR1777776,SRR1777769,SRR1777792,SRR7993504,SRR11802800,SRR4449755,SRR1777781,SRR4102097,SRR7993513,SRR060721,SRR060720,SRR7993439,SRR6442300,SRR8181397,SRR4084222,SRR7219436,SRR5676625,SRR1956793,SRR7993531,SRR3181009,SRR8516960,SRR4102100,SRR7993486,SRR7993461,SRR1956796,SRR4450964,SRR1777765,SRR4450953,SRR060715,SRR091631,SRR3658974,ERR4311035,SRR195…
CASSYSGNTEAFF	TRBV6-5	TRBJ1-1	MM_PT19,COV_025,18LN0110,U45,COV_002,E357,AR50,F50,HD3	9	9	COVID-19,Healthy,Inflammation,Leukemia,Myeloma	SRR7961489,SRR7004363,SRR3696549,SRR1777804,SRR4450958,SRR5659130,SRR5676638,SRR1777800,SRR7993471,SRR6442325,SRR2678160,SRR091631,SRR4450246,SRR1777774,SRR7004407,SRR1777787,SRR7961488,SRR4451086,SRR6442316,SRR4084222,SRR4450247,SRR7993446,SRR7961475,SRR7004364,SRR4450949,SRR7412230,SRR7993437,SRR1956796,SRR7993527,SRR1956786,SRR1956784,SRR1777786,SRR1777765,SRR7993492,SRR6442317,SRR7993474,SRR7…
CASSYSGTEAFF	TRBV6-5	TRBJ1-1	COV_010,PBMC_A_HD2,OC83,MM_PT17,PEM6,COV_009,CPInc_NC4,C910,PFI_104	9	19	COVID-19,Healthy,Infection,Inflammation,Myeloma,Solid tumor	SRR3696568,SRR5676621,SRR065670,SRR5664224,SRR7961492,SRR3233977,ERR4311084,SRR1777774,SRR4449755,SRR1777767,SRR7004363,SRR1777793,SRR1777784,SRR7412234,SRR4084233,SRR1777786,SRR7004365,SRR7219416,SRR6442319,SRR3233952,SRR6442317,SRR4449813,SRR11802799,SRR4084229,SRR7412217,SRR7993454,SRR4450959,SRR7993502,SRR4450960,SRR5676625,SRR7219394,SRR11802800,SRR7219407,SRR7993470,SRR7004366,SRR4450954,SR…
CASSYSRVYNEQFF	TRBV6-6	TRBJ2-1	p3_mild,PEM7,p6_severe,BMMNC_5pv2,C236,PEM23,PEM9,AR20,AR48	9	11	BEAM-T,COVID-19,Infection,Inflammation,Solid tumor	SRR060705,SRR5676665,SRR8516979,SRR1956794,SRR7219436,SRR1777770,SRR1956796,SRR5676638,SRR4450961,SRR1777787,SRR1777794,SRR060711,SRR1777784,SRR060716,SRR060706,SRR060703,SRR5676658,SRR1777769,SRR5676628,SRR060710,SRR060712,SRR060715,SRR060704,SRR1777801,SRR060719,SRR7004407,SRR060726,SRR7993458,SRR060701,SRR065670,SRR1777778,SRR1956791,SRR091632,SRR1956786,SRR4450955,ERR4311081,SRR1956790,SRR177…
CASSYSSGANVLTF	TRBV6-2	TRBJ2-6	C-35,HD5,NPC_SC_1813,AS01,COV_013,COV_028,HUP213,PBMC_C_HD3,S34	9	18	Autoimmune disease,COVID-19,Healthy,Inflammation,Solid tumor	SRR6380559,SRR1777798,SRR060712,SRR6380548,SRR2678160,SRR1777795,SRR5659134,SRR6380533,SRR1777792,SRR060709,SRR5659144,SRR1956786,SRR6380546,SRR1777779,SRR1777784,SRR7219411,SRR060700,SRR7412237,SRR060693,SRR1777800,SRR1956794,SRR1777801,SRR4449813,SRR4449750,SRR1777769,SRR5659136,ERR4311045,SRR065670,SRR4450956,SRR4449808,SRR1777771,SRR1777799,SRR1777781,SRR7993533,SRR4450960,SRR060692,SRR410210…
CATSRLAGETQYF	TRBV15	TRBJ2-5	PEM7,COV_009,C-23,H-7,C-13,COV_013,C-37,NPC_SC_1806,MM_PT6	9	285	COVID-19,Healthy,Myeloma,Solid tumor	SRR4450958,SRR7004364,SRR7004363,SRR6380540,SRR060724,SRR2678160,SRR4450962,SRR1777786,SRR1777775,SRR1956787,SRR6380553,SRR1777781,SRR1777765,SRR060723,SRR4102100,SRR5659144,SRR060712,SRR1777788
CSARDREYEQYF	TRBV20-1	TRBJ2-7	OVA1,COV_010,GC04,PEM15,PEM17,UT2,p3_mild,EM192564,PEM11	9	9	Autoimmune disease,COVID-19,Solid tumor	SRR11802799,SRR1777798,SRR6130179,SRR1777786,SRR6442300,SRR7412231,SRR6130166,SRR4450957,SRR1956795,SRR4450960,SRR6380547,SRR6442292,SRR4451086,SRR1777799,SRR1777775,SRR11802800,SRR7993518,SRR4450961,SRR1956794,SRR7993517,SRR7993434,SRR060727,SRR1777793,SRR1777772,SRR6130167,SRR4450958,SRR7993454,SRR7993508,SRR6130177,SRR1777797,SRR1777766,SRR4451064,SRR1777770,SRR1777787,SRR4450963,SRR1956790,SR…
CSARDRGSYEQYF	TRBV20-1	TRBJ2-7	H-1,COV_025,NPC_SC_1813,PrA1607,UPN12,IPIHNSC118,UPN24,P2,COV_007	9	10	Autoimmune disease,COVID-19,Healthy,Inflammation,Leukemia,Solid tumor	SRR1956786,SRR7993502,SRR060716,SRR7961489,SRR4449749,SRR7412237,SRR4084230,SRR1777800,SRR1956796,SRR1777793,SRR1777794,SRR060717,SRR7993519,SRR4450956,SRR7412215,SRR060723,SRR1777777,SRR1956791,SRR1777786,SRR060707,SRR7412218,SRR6442316,SRR4450958,SRR3233987,SRR6442320,SRR7993471,SRR1777784,SRR4450949,SRR7004364,SRR4450959,SRR1956785,SRR4084228,SRR6442325,SRR1777792,SRR3696590,SRR1777791,SRR7993…
CSARGDSNQPQHF	TRBV20-1	TRBJ1-5	HD4,AR25,C30,nc_CT5,CPIc_C6,IpiNivo_Mixed,UT1,CPInc_NC2,COVID_19_PBMC_BAL_donor_4	9	12	COVID-19,Healthy,Inflammation,Solid tumor	SRR1777774,SRR7961488,SRR6380562,SRR060720,SRR3233942,SRR4084221,SRR4102109,SRR1777795,SRR7993473,SRR7993497,SRR3181009,SRR7004407,SRR1777779,SRR1956789,SRR7993429,SRR6998312,SRR7993521,SRR1777785,SRR1777776,SRR3696572,SRR4084233,SRR1777764,SRR1777770,SRR6380554,SRR6380540,SRR7993518,SRR3234012,SRR5676638,SRR1956794,SRR7993487,SRR3696556,SRR1956785,SRR060722,SRR7412239,SRR1956783,SRR11802799,SRR1…
CSARGETQYF	TRBV20-1	TRBJ2-5	EM192566,F023,B230093,MM_PT2,MSK1263,MSK1344,UPN19,C910,H-9	9	11	Aging,Autoimmune disease,Healthy,Infection,Leukemia,Myeloma,Solid tumor	SRR4450959,SRR4450952,SRR1777800,SRR3696564,SRR1956785,SRR1956793,SRR060721,SRR1777784,SRR1777775,SRR4450963,SRR060697,SRR7993471,SRR060709,SRR1777768,SRR7219437,SRR7412212,SRR1956795,SRR3233982,SRR7219417,SRR1777804,SRR7004407,SRR7993520,SRR1777785,SRR6380561,SRR1777801,SRR6442304,SRR065669,SRR7993490,SRR3696580,SRR3233987,SRR7993468,SRR1777790,SRR5664239,SRR1777765,SRR5664244,SRR4449755,SRR7993…
CSARGGNQPQHF	TRBV20-1	TRBJ1-5	PT8,20LN0264,F50,F67,101520_Okada_A,COV_014,GC04,D511,201651363	9	15	COVID-19,Healthy,Leukemia,Solid tumor	SRR1777770,SRR7993444,SRR4084225,SRR060720,SRR7993441,SRR7004407,SRR1777801,SRR5659132,SRR7993524,SRR6380547,SRR7993437,SRR060704,SRR1777795,SRR4084235,SRR4450954,SRR1777789,SRR1777792,SRR3233982,SRR1777781,SRR060711,SRR7961490,SRR4450949,SRR4449810,SRR3233952,SRR7004364,SRR7993471,SRR7219437,SRR4450959,SRR060695,SRR1777773,SRR4102107,SRR4084223,SRR3696574,SRR1777776,SRR060702,SRR1956788,SRR41021…
CSARGLAGNEQFF	TRBV20-1	TRBJ2-1	COV_028,101520_Okada_B,PT1,2247115_JCC392_SJTRC_InfVaxBT_2_Rxn5,B230723,COV_001,GC08,IpiNivo_Mixed,COV_007	9	12	COVID-19,Leukemia,Solid tumor	SRR7412233,SRR1956791,SRR1777770,SRR7993501,SRR5742654,SRR1956794,SRR5664244,SRR7961493,SRR4102109,SRR1777799,SRR1777765,SRR4102103,SRR7219437,SRR4449810,SRR1777768,SRR4450956,SRR6380555,SRR1777786,SRR1777795,SRR060717,SRR3233977,SRR1956795,SRR1777798,SRR4450954,SRR4450955,ERR4311072,SRR1956783,SRR7412212,SRR060709,SRR7993494,SRR4451064,SRR1956793,SRR7993435,SRR4449813,SRR6130178,SRR1956785,SRR17…
CSARGNTEAFF	TRBV20-1	TRBJ1-1	J14205,P5,C739,F51,P2,su001,COV_007,F50,AR48	9	10	COVID-19,Healthy,Infection,Inflammation,Solid tumor	SRR7004407,SRR8511710,SRR4450949,SRR4450963,SRR4451085,SRR11802795,SRR091632,SRR060700,SRR1777798,SRR7993496,SRR7004366,SRR7993518,SRR7961488,SRR7993504,SRR1956796,SRR1777784,SRR1777781,SRR4450957,SRR1777797,SRR7412216,SRR3658972,SRR1777788,SRR1777804,SRR4450958,SRR060724,SRR060727,SRR4084228,SRR7993497,SRR5676638,SRR060714,SRR7993443,SRR7993532,SRR7004360,SRR1956791,SRR7412212,SRR1956788,SRR0607…
CSARRETQYF	TRBV20-1	TRBJ2-5	PBMC_P5,COV_007,B7,GC04,PT_2,C640,COV_015,MSK1344,PBMC_P4	9	11	COVID-19,Infection,Inflammation,Solid tumor	SRR1777792,SRR1956786,SRR6380554,SRR3233982,SRR7993499,SRR3233947,SRR091632,SRR4450961,SRR6380538,SRR1777804,SRR4450951,SRR7993458,SRR7004367,SRR4084212,SRR1777788,SRR060725,SRR5676643,SRR1956784,SRR4449817,SRR5676655,SRR060708,SRR7004365,SRR6442319,SRR7993507,SRR3696593,SRR1777803,SRR1777793,SRR4102097,SRR4102107,SRR1777796,SRR1777773,SRR7412237,SRR6442325,SRR1777790,SRR2678160,SRR1956796,SRR177…
CSVDTDTQYF	TRBV29-1	TRBJ2-3	RA_65,PFI_79,UPN18,UT1,su001,su014,C16,C640,GSE222448_patient10	9	12	Autoimmune disease,Healthy,Infection,Leukemia,Solid tumor	SRR1777801,SRR1956794,SRR1777800,SRR060698,SRR4449810,SRR7993434,SRR1777781,SRR7412238,SRR1777790,SRR4102111,SRR7993447,SRR1777802,SRR7993437,SRR1777768,SRR4450949,SRR1956796,SRR3233970,SRR4450958,SRR4450247,SRR1777777,SRR4449755,SRR4450963,SRR7993431,SRR5676658,SRR7004363,SRR4450959,SRR7961475,SRR1777764,SRR7412232,SRR7961474,SRR3233942,SRR4450960,SRR5676628,SRR1777795,SRR1777772,SRR7993513,SRR4…
CAISESGYEQYF	TRBV10-3	TRBJ2-7	HD5,MSK1263,PBMC_A_HD2,J10888,E6,J11689,J14204,4_Ki0100015_CMVneg	8	19	COVID-19,Healthy,Infection,Solid tumor	SRR7961492,SRR1777804,SRR6442294,SRR1777770,SRR1777766,SRR7961493,SRR7993471,SRR1777774,SRR4450957,SRR3233942,SRR4084227,SRR7993466,SRR7993500,SRR1956791,SRR4450953,SRR1777781,SRR1956795,SRR060710,SRR1956784,SRR7961495,SRR1956787,SRR2678160,SRR7993428,SRR6442318,SRR1777786,ERR4311075,SRR1777800,SRR1777803,SRR7993503,SRR065670,SRR060720,SRR1777777,SRR6442317,SRR4450954,SRR7219411,SRR4449813,SRR445…
CASRDGELFF	TRBV6-2	TRBJ2-2	AS01,N7001,PEM2,UPN12,UPN19,GSE222448_patient11,nc_CT7,n_sp1	8	32	Autoimmune disease,COVID-19,Healthy,Leukemia,Solid tumor	SRR1956790,SRR4449749,SRR4449750,SRR1777789,SRR7004359,SRR1777786,ERR4311063,SRR1777765,SRR4449755,ERR4311097,SRR1777771,SRR4450954,SRR7219436,SRR1777792,SRR7219415,SRR4449811,SRR5676634,SRR4450953,SRR1777779,SRR1777799,SRR1777793,SRR1777766,SRR4450962,SRR4450246,SRR1777781,SRR6380536,SRR6442312,SRR1777790,SRR1777784,SRR5676661,SRR7412232,SRR7219394,SRR5664248,ERR4311061,SRR1777764,SRR4450964,SRR…
CASSAGDYGYTF	TRBV9	TRBJ1-2	2247116_JCC392_SJTRC_InfVaxBT_3_Rxn6,2169461_SJTRC_InfVax_2,2169462_SJTRC_InfVax_3,2247114_JCC392_SJTRC_InfVaxBT_1_Rxn4,COVID_19_PBMC_BAL_donor_3,p2_mild,2247115_JCC392_SJTRC_InfVaxBT_2_Rxn5,101520_Okada_B	8	23	COVID-19,Solid tumor	SRR1956784,SRR4449811,SRR1777764,SRR7004367,SRR1956796,SRR1777784,SRR1956787,SRR4450954,SRR4449755,SRR7004407,SRR1777802,SRR4449749,SRR1777797
CASSDGDTGELFF	TRBV6-4	TRBJ2-2	COV_010,18LN0078,PBMC_A_HD2,U35,su010,NPC_SC_1815,nc_CT2,COV_015	8	30	COVID-19,Healthy,Inflammation,Leukemia,Solid tumor	SRR4450962,SRR1777776,SRR1777786,SRR7412215,SRR4450954,SRR1956789,SRR060693,SRR1777787,SRR1956792,SRR7961490,SRR5676661,SRR7993440,SRR060691,SRR4450957,SRR7993498,SRR4450951,SRR7004369,SRR6130170,SRR1777781,SRR060727,SRR8296371,SRR7004366,SRR7412213,SRR1956785,SRR4449755,SRR6380556,SRR6130171,SRR1777791,SRR060694,SRR060696,SRR3696578,SRR4449808,SRR1777774,SRR060695,SRR060697,SRR1777793,SRR7993504…
CASSDGGATDTQYF	TRBV6-4	TRBJ2-3	COV_015,2247115_JCC392_SJTRC_InfVaxBT_2_Rxn5,NPC_SC_1807,PBMC_P2,PrA1801,F021,MSK1263,U41	8	12	Aging,Autoimmune disease,COVID-19,Inflammation,Solid tumor	SRR5659132,SRR5659130,SRR7412233,SRR1777789,SRR1777774,SRR4450954,SRR11802800,SRR4450963,SRR4450964,SRR7004358,SRR7522742,SRR1777802,ERR4311058,SRR4450961,SRR8181389,SRR7993507,SRR4449813,SRR5664221,SRR4450956,SRR1777776,SRR4450953,SRR7412230,SRR1956791,SRR1777794,SRR7961492,SRR1956786,SRR7993513,SRR1777786,SRR5664248,SRR1777793,SRR7993523,SRR4451085,SRR1777803,SRR4450958,SRR5659144,ERR4311043,SR…
CASSDGQGADTQYF	TRBV6-4	TRBJ2-3	COV_009,COV_010,COV_025,PBMC_C_HD3,Seshadri02,nc_CT6,PBMC_P3,GC05	8	32	COVID-19,Healthy,Inflammation,Solid tumor	SRR7412212,SRR060692,SRR4449817,SRR1777796,SRR065670,SRR4450955,SRR1777771,SRR1956791,SRR1956790,SRR11802799,SRR7993454,SRR7993478,SRR1777764,SRR4450957,SRR1777801,SRR6130181,SRR5664242,SRR4449750,SRR060694,SRR7412233,SRR7004365,SRR7412216,SRR1777770,SRR5664230,SRR1777792,SRR1777804,SRR060695,SRR7219411,SRR1777786,SRR1777794,SRR5676630,SRR7993494,SRR7412232,ERR4311035,SRR7993440,SRR6130168,SRR195…
CASSDRGTGELFF	TRBV6-4	TRBJ2-2	MSK1263,101520_Okada_B,AR44,COV_025,NPC_SC_1807,C-14,S34,COV_013	8	14	COVID-19,Inflammation,Solid tumor	SRR4450246,SRR7993443,SRR4450958,SRR11802800,SRR8516951,SRR7004358,SRR1777794,SRR1956784,SRR1777797,SRR7993438,SRR5664242,SRR5676630,SRR1777787,SRR4449755,SRR4450960,SRR7993520,SRR7412231,SRR5664248,SRR7219405,SRR1777789,SRR4450961,SRR7993532,SRR1777791,SRR5676623,SRR1956786,SRR4450963,SRR1777768,SRR7993431,SRR1777784,SRR5664246,SRR4449811,SRR1777802,SRR7004369,SRR4450247,SRR11802794,SRR4449749,S…
CASSDSGGATDTQYF	TRBV6-4	TRBJ2-3	EM192566,PBMC_C_HD3,COV_001,101520_Okada_C,10k_BEAM-T_Human_A2402_EBV_CMV_spikein_5pv2,COV_011,COV_020,U34	8	9	Autoimmune disease,BEAM-T,COVID-19,Healthy,Inflammation,Solid tumor	SRR6130172,SRR6130185,SRR1777781,SRR6130177,SRR1777777,SRR1777764,SRR060692,SRR060694,SRR5664235,SRR4450954,SRR4450951,SRR1777795,SRR060697,ERR4311049,SRR7219394,SRR11802799,SRR4449813,SRR7993514,SRR4450960,SRR5742654,SRR6130173,SRR7412233,SRR4450957,SRR4450965,SRR7412215,SRR4449755,SRR060696,SRR4449749,SRR1777772,SRR3500424,SRR4450949,SRR8181389,SRR1777787,SRR060695,SRR7412232,SRR8516958,SRR1777…
CASSDSSGGATDTQYF	TRBV6-4	TRBJ2-3	COV_011,HSSS_191,ccRCC_1,p2_mild,N7001,su006,PBMC_C_HD4,C12	8	13	COVID-19,Healthy,Inflammation,Solid tumor	SRR4449755,SRR1777795,SRR5659144,SRR1777781,SRR6130176,SRR5659136,ERR4311057,SRR1777772,SRR1777794,SRR060709,SRR1956795,SRR1956794,SRR1777779,SRR6130179,SRR1777778,SRR7412233,SRR7412230,SRR7993454,SRR1777774,SRR6130177,SRR060705,SRR060720,SRR7412219,SRR1956787,SRR060703,SRR6130178,SRR7993520,SRR4449749,SRR1777802,SRR1777789,SRR7004359,SRR7993446,SRR6130162,SRR5664212,SRR1777790,SRR4449813,SRR4450…
CASSEGNTGELFF	TRBV6-4	TRBJ2-2	ICC4,C-4,COV_013,PBMC_A_HD3,PEM2,S134,SC5v2_humanPBMCs_5Kcells_Connect_single_channel,C739	8	8	BEAM-T,COVID-19,Healthy,Infection,Solid tumor	SRR6130179,SRR1777770,SRR4450949,SRR4450956,SRR4450958,SRR4450953,SRR908202,ERR4311049,SRR4449808,SRR7412215,SRR4450962,SRR1777790,SRR7993519,SRR6380533,SRR7004363,SRR1777802,SRR7412232,SRR065670,SRR1777792,SRR1777788,SRR1777765,SRR1777781,SRR7961489,SRR7961492,SRR1777786,SRR1777791,SRR1777779,SRR7004369,ERR4311058,SRR4449749,SRR8181395,SRR7993448,SRR3234010,SRR7993454,SRR7993462,SRR3233942,SRR19…
CASSEGQAYEQYF	TRBV2	TRBJ2-7	2010113865,UPN17,MSK1263,201657263,HSSS_191,PEM19,PEM20,UPN12	8	16	COVID-19,Healthy,Inflammation,Leukemia,Solid tumor	SRR4449813,SRR6442295,SRR1777774,SRR1777788,SRR4102107,SRR1956793,SRR6442296,SRR1777776,SRR1777795,SRR1777781,SRR060727,SRR4084227,SRR1777772,SRR1777765,SRR7993502,SRR6380546,SRR1777801,SRR1777802,SRR1777798,SRR6442294,SRR1777770,SRR1777785,SRR1777797,SRR1777764,SRR091632,SRR1777800,SRR1777803,SRR1777775,SRR4449749,SRR1956794,SRR7004364,SRR7993437,SRR7993519,SRR1777787,SRR3233942,SRR1777773
CASSEGQGADTQYF	TRBV6-4	TRBJ2-3	NPC_SC_1802,B_ALL_h2,C17,S23,p2_mild,COV_010,5_ki01000111CMVpos,B_ALL_p3	8	14	COVID-19,Healthy,Infection,Leukemia,Solid tumor	SRR7961489,SRR7993457,SRR1777795,SRR1777789,SRR1777790,SRR1777771,SRR7004407,SRR7993502,SRR6442317,SRR4450965,SRR7993499,SRR060701,SRR1956794,SRR1777774,SRR7412215,SRR060704,SRR4450954,SRR4450956,SRR6442316,SRR060700,SRR060702,SRR1777791,SRR2905658,SRR6442318,SRR4084230,SRR1956783,SRR3696562,SRR6442325,SRR6380559,SRR6380555,SRR1777779,SRR7219437,SRR1956795,SRR7961490,SRR060703,SRR060699,SRR799343…
CASSEGTSGSYEQYF	TRBV6-1	TRBJ2-7	E357,MSK1302,S22,GC10,COV_012,COV_013,PBMC_A_HD3,OVA1	8	11	COVID-19,Healthy,Solid tumor	SRR8516952,SRR5676634,SRR1956783,SRR8516971,SRR1777785,SRR1777791,SRR7522736,SRR7004407,SRR5676625,SRR7004369,SRR3233967,SRR7993486,SRR4450951,SRR7004365,SRR1777765,SRR1777790,SRR7522733,SRR8516985,SRR1956788,SRR4084213,SRR1777774,SRR4450957,SRR3658975,SRR7522742,SRR1777798,SRR8516979,SRR7993438,SRR4084218,SRR5676630,SRR1777787,SRR1777779,SRR1777796,SRR7993440,SRR1956790,SRR7004366,SRR3658976,SRR…
CASSELAGGPQETQYF	TRBV6-1	TRBJ2-5	MSK1344,108500,PEM18,2169462_SJTRC_InfVax_3,PT_4,OC137,BL4,HSSS_180	8	23	COVID-19,Inflammation,Solid tumor	SRR4449811,SRR3233982,SRR1777764,SRR1777774,SRR4102111,ERR4311098,SRR1777778,SRR7993503,SRR7993525,SRR7412232,SRR5676640,SRR4449749,SRR7993451,SRR5676623,SRR7004365,SRR7219407,SRR1777786,SRR7219436,SRR4449755,SRR1777776
CASSELAGSYNEQFF	TRBV6-1	TRBJ2-1	D492,COV_013,GC08,HD5,HSSS_110,COV_010,HUP217,UPN19	8	14	COVID-19,Healthy,Inflammation,Leukemia,Solid tumor	SRR1956794,SRR5659134,SRR4450962,SRR8516961,SRR1956791,SRR3233987,SRR4084227,SRR1956788,SRR7961489,SRR8516960,SRR065670,SRR7412240,SRR7993441,SRR7004358,SRR4450952,SRR7961475,SRR7219436,SRR4449750,SRR8516958,SRR1777799,SRR1777779,SRR3234012,SRR8516988,SRR060715,SRR060706,SRR1777778,SRR060708,SRR060714,SRR3233942,SRR1777775,SRR6998306,SRR060722,SRR7993494,SRR6380549,SRR8516953,SRR4084237,SRR410210…
CASSETSGGADTQYF	TRBV6-1	TRBJ2-3	PEM12,10k_PBMC_5pv2_nextgem_Chromium_X,C799,CPIc_C5,PrA1607,su009,COV_011,HSSS_191	8	16	Autoimmune disease,BEAM-T,COVID-19,Infection,Inflammation,Solid tumor	SRR8516977,SRR6130176,SRR6130177,SRR7993519,SRR7993494,SRR1956788,SRR8516985,SRR6130162,SRR6380538,SRR1777790,SRR7412215,SRR7993502,SRR5664244,SRR3658970,SRR7961474,SRR7219437,SRR1777772,SRR7219416,SRR1777781,SRR4084218,SRR8516990,SRR5659144,SRR8516982,SRR7961486,SRR4450961,SRR1777786,SRR5659132,SRR8516948,SRR8516962,SRR7961488,SRR7961489,SRR7412240,SRR1777776,SRR6130179,SRR4449750,SRR7961495,SRR…
CASSETSGGTDTQYF	TRBV6-4	TRBJ2-3	COV_009,NPC_SC_1806,U41,ccRCC_1,p2_mild,GC09,NPC_SC_1807,U34	8	9	COVID-19,Inflammation,Solid tumor	SRR6130179,SRR4450954,SRR7961475,SRR4449813,SRR7004358,SRR7961487,SRR1956785,SRR6130177,SRR7412219,SRR1777777,SRR060705,SRR7412214,SRR7412215,ERR4311058,SRR4450960,SRR4450955,SRR7993514,SRR060701,SRR1777796,SRR8181389,SRR1777787,SRR5664212,SRR060702,SRR7993497,SRR1777786,SRR4450952,SRR1777775,SRR060704,SRR11802793,SRR7993441,SRR1777779,SRR7961474,SRR11802799,SRR5664244,SRR7412237,SRR7961486,SRR79…
CASSFGADNQPQHF	TRBV27	TRBJ1-5	2247115_JCC392_SJTRC_InfVaxBT_2_Rxn5,RAGN898219,2010113865,C16,CPIc_C4,CPIc_C5,ICC5,nc_CT8	8	19	COVID-19,Healthy,Inflammation,Solid tumor	SRR060726,SRR060699,SRR060708,SRR060704,SRR060714,SRR060702,SRR1956794,SRR1777787,SRR1777784,SRR060722,SRR1777798,SRR060706,SRR060712,SRR060700,SRR060719,SRR060701,SRR060720,SRR7993503,SRR060725,SRR060703,SRR060723,SRR7412233,SRR060715,SRR060705,SRR060721,SRR060717,SRR8181389,SRR060707,SRR060711,SRR060724,SRR060710,SRR060709,SRR065670,SRR060718,SRR091632,SRR060716,SRR7993443
CASSFTDTQYF	TRBV7-2	TRBJ2-3	NPC_SC_1810,UPN24,AR20,AR46,GC02,MSK1344,PEM19,F45	8	9	Healthy,Inflammation,Leukemia,Solid tumor	SRR4084229,SRR7993434,SRR7993493,SRR8181397,SRR7004363,SRR7993497,SRR060724,SRR4450951,SRR7961488,SRR7993475,SRR1956793,SRR6442323,SRR7993533,SRR1956783,SRR1777797,SRR4450954,SRR1777776,SRR5676645,SRR1777766,SRR1777800,SRR7993435,SRR4102106,SRR5664228,SRR5742634,SRR1777771,SRR7993468,SRR7004366,SRR4450961,SRR4450957,SRR1777765,SRR6442309,SRR7004365,SRR6442325,SRR6442320,SRR1777773,SRR6442319,SRR3…
CASSHRDRNYEQYF	TRBV7-9	TRBJ2-7	C-11,He_2020,C-19,201653382,C-5,NPC_SC_1807,P2,UPN10	8	29	COVID-19,Healthy,Inflammation,Leukemia,Solid tumor	SRR1777774,SRR1777778,SRR1777788,SRR1777775,SRR7004364,SRR7004406,SRR1777794,SRR1777781,SRR7004407,SRR1777766,SRR4102107,SRR1777797,SRR7004365,SRR4102098,SRR6380558,SRR6380557,SRR4102101,SRR1777798,SRR7219417,SRR7219400,SRR6380554,SRR1777803,SRR4084231,SRR4102108,SRR7961492,SRR7961475,SRR4102095,SRR1777800,SRR4102106,SRR6380550,SRR1777770,SRR1777772,SRR7004363,SRR1777773,SRR1777787,SRR1777767,SRR…
CASSIGGSGANVLTF	TRBV19	TRBJ2-6	PrA1505,MSK1344,PT4,201657263,HUP222,IpiNivo_Resistant,P7,CPInc_NC5	8	21	Autoimmune disease,COVID-19,Healthy,Inflammation,Leukemia,Solid tumor	SRR6442321,SRR4102098,SRR060720,SRR3233947,SRR7993442,SRR6442318,SRR6442322,SRR060701,SRR1777777,SRR6442317,SRR4084235,SRR6442316,SRR060714,SRR3233952,SRR060703,SRR1956788,SRR6442323,SRR1777798,SRR7004407,SRR4450959,SRR4450963,SRR7961493,SRR060691,SRR060700,SRR1777796,SRR060710,SRR1777776,SRR4084224,SRR4102110,SRR8181389,SRR1777804,SRR1777799,SRR4449749,SRR060708,SRR4084223,SRR060715,SRR6442314,S…
CASSIGGSSYNEQFF	TRBV19	TRBJ2-1	HUP213,P2,MSK1302,UPN12,NPC_SC_1808,p4_severe,UPN1,PEM11	8	12	COVID-19,Healthy,Inflammation,Leukemia,Solid tumor	SRR065670,SRR7219411,SRR1777801,SRR1777793,SRR4084222,ERR4311041,SRR1956796,SRR7004364,SRR1777774,SRR1777777,SRR4084228,SRR7993520,SRR2678160,SRR060709,SRR6380533,SRR6442302,SRR6442319,SRR060699,SRR060710,SRR1777775,SRR5676621,SRR1777789,SRR4102103,ERR4311055,SRR1777791,SRR4450247,SRR3181009,SRR8181397,SRR7219394,SRR4449750,SRR060722,SRR060702,SRR060711,SRR4084235,SRR4450962,SRR6442323,SRR1777803…
CASSIGQGNTEAFF	TRBV19	TRBJ1-1	101520_Okada_A,OVA1,HUP213,COV_010,IpiNivo_Resistant,COV_013,H3,F67	8	8	COVID-19,Healthy,Inflammation,Solid tumor	SRR7219394,SRR060724,SRR7219406,SRR8181389,SRR1956784,SRR1777769,SRR1777774,SRR4450247,SRR1777764,SRR1956786,SRR3696580,SRR1777795,SRR7004364,SRR6442325,SRR7004407,SRR6442305,SRR1777781,SRR5676630,SRR4451086,SRR7219416,SRR3181009,SRR1777784,SRR1777791,SRR7961486,SRR6442321,SRR1777790,SRR1777778,SRR7961493,SRR7993473,SRR6442322,SRR7004358,SRR4450949,SRR7004363,SRR3234010,SRR7961475,SRR060714,ERR43…
CASSIGTDTQYF	TRBV19	TRBJ2-3	20LN0264,GSE222448_patient13,B_ALL_p1,PT_4,GSE222448_patient9,PBMC_A_HD1,PT3,irAE_45	8	60	Healthy,Inflammation,Leukemia,Solid tumor	SRR7219436,SRR4084234,SRR4450962,ERR4311099,SRR1777799,SRR4102107,SRR1956783,SRR1777771,SRR1777788,SRR6442305,SRR4450247,SRR4449755,SRR8181397,SRR3233990,SRR1777800,SRR4450949,SRR4449749,SRR7219394,SRR1777794,SRR1956791,SRR3233977,SRR060697,SRR4102101,SRR4102112,SRR4450964,SRR4084230,SRR1777777,SRR4084227,SRR1777796,SRR6442319,ERR4311077,SRR4449817,SRR6442323,SRR1777793,ERR4311039,SRR6442295,SRR4…
CASSISGNTEAFF	TRBV19	TRBJ1-1	PEM22,C16,MM_PT16,20LN0264,IpiNivo_Mixed,C-17,P3,COV_010	8	8	COVID-19,Healthy,Inflammation,Leukemia,Myeloma,Solid tumor	SRR3233992,SRR2678160,SRR4450954,SRR7993503,SRR6442320,SRR11802799,SRR060690,SRR4451065,SRR1777777,SRR7961487,SRR7961492,SRR8181397,SRR060699,SRR5676645,SRR6442325,SRR7004407,SRR1777786,SRR1777771,SRR7412241,SRR060701,SRR1777765,SRR5676626,SRR5664218,SRR6442317,SRR7219406,SRR3233987,SRR6442322,SRR7219416,SRR4451085,SRR7219437,SRR060702,SRR3696552,SRR5676625,SRR060703,SRR7219394,SRR1777784,SRR1777…
CASSKPTEFYEQYF	TRBV2	TRBJ2-7	201653382,HHU20190926,2010113790,2010113903,201651365,HHU20180404,HHU20191029,HHU20191126	8	13	COVID-19,Healthy
CASSLADTQYF	TRBV7-9	TRBJ2-3	COV_012,OH14,MSK1302,TC341,COV_015,COV_028,F017,CPInc_NC5	8	12	Aging,COVID-19,Healthy,Inflammation,Solid tumor	SRR5261734,SRR7993518,SRR7993429,SRR1777786,SRR7993490,SRR060703,SRR1777765,SRR7993512,SRR7993530,SRR6380558,SRR060700,SRR1777789,SRR4450949,SRR3233977,SRR4102111,SRR1777775,SRR060701,SRR4450247,SRR1777777,SRR1956784,SRR1777794,SRR7993507,SRR1956794,SRR7993508,SRR4450954,SRR6442311,SRR5664220,SRR1777774,SRR3696592,SRR4084212,SRR4450961,SRR4449810,SRR1777785,SRR4084230,SRR4084225,SRR1777787,SRR700…
CASSLAETQYF	TRBV7-2	TRBJ2-5	MSK1302,PEM22,COV_007,PBMC_P2,U35,AR44,UPN24,NPC_SC_1810	8	9	COVID-19,Inflammation,Leukemia,Solid tumor	SRR7993501,SRR4449749,SRR8516982,SRR4450951,SRR7522742,SRR4450954,SRR1777791,SRR1777802,SRR7522728,SRR7993516,SRR8516987,SRR7004364,SRR8516983,SRR1956796,SRR1777768,SRR7219406,SRR1777793,SRR1777773,SRR1956788,ERR4311085,SRR1777794,SRR4449755,SRR1777803,SRR1777795,SRR8516958,SRR1956795,SRR7412214,SRR1956794,SRR8516990,SRR4449810,SRR1777776,SRR1777764,SRR8516984,SRR1777775,SRR5676621,SRR5676643,SRR…
CASSLAGETQYF	TRBV5-1	TRBJ2-5	irAE_65,COV_002,MSK1344,HD5,PBMC_C_HD1,UPN12,201657857,COV_014	8	8	COVID-19,Healthy,Inflammation,Leukemia,Solid tumor	SRR6442301,SRR7004364,SRR065669,SRR7993435,SRR1777804,SRR091632,SRR4450960,SRR5664220,SRR7993510,SRR6442319,SRR7993499,SRR6442311,SRR2905695,SRR1777779,SRR4450961,SRR060698,SRR1777784,SRR5659130,SRR1777768,SRR060711,SRR4451086,SRR1777786,SRR4450953,SRR1777787,SRR4450957,SRR060699,SRR7993446,SRR7993526,SRR4451085,SRR5676645,SRR1956788,SRR1777793,SRR6380552,SRR3696572,SRR4450246,SRR4449750,SRR17777…
CASSLAGGNTEAFF	TRBV5-1	TRBJ1-1	F024,F41,BC09,B230723,10k_BEAM-T_Human_A1101_EBV_spikein_5pv2,201657854,TC341,AR20	8	10	BEAM-T,COVID-19,Healthy,Inflammation,Solid tumor	SRR7412232,SRR7993503,SRR4450965,SRR1777770,SRR4084237,SRR3233947,SRR7993523,SRR4449817,SRR4450951,SRR1956789,SRR4450961,SRR7219415,SRR7993524,SRR4449755,SRR4450246,SRR060725,SRR11802799,SRR7993513,SRR1777778,SRR1777775,SRR1777795,SRR7993494,SRR065670,SRR7993474,SRR1956795,SRR4451086,SRR4450955,SRR4450963,SRR060707,SRR7961474,SRR060705,SRR7993504,SRR1777786,SRR1777767,SRR3696593,SRR1777771,SRR796…
CASSLAGGTDTQYF	TRBV7-2	TRBJ2-3	5_ki01000111CMVpos,F67,COV_012,COV_028,F38,18LN0110,1_Ki0100020_CMVpos,p4_severe	8	9	COVID-19,Healthy,Infection,Leukemia	SRR3233982,SRR060716,SRR1777770,SRR4084228,ERR4311101,ERR4311065,SRR060703,SRR1777776,SRR4449755,SRR3234002,SRR7004363,SRR2905701,SRR4450960,SRR3233972,SRR6442292,SRR1777777,SRR7004358,SRR7993428,SRR6442310,SRR5659136,SRR7961488,SRR7219416,SRR060711,SRR7219436,SRR1777787,SRR3500419,SRR6442305,SRR3696588,SRR1956795,SRR1777772,SRR4102111,SRR7219437,SRR5676621,SRR7412216,SRR1956784,SRR7219417,SRR369…
CASSLAGGTDTQYF	TRBV7-9	TRBJ2-3	CPIc_C4,F29,PrA1801,UPN18,20LN0264,C30,GC08,MSK1344	8	9	Autoimmune disease,Healthy,Inflammation,Leukemia,Solid tumor	SRR1777789,SRR1777764,SRR4449811,SRR4450954,SRR4449755,SRR1777784,SRR8181389,SRR7004406,SRR1956793,SRR7993532,SRR1777768,SRR4450247,SRR7961489,SRR4449749,SRR065670,SRR4450958,SRR7993503,SRR4084222,SRR4450953,SRR1777771,SRR7993440,SRR7961490,SRR6442325,SRR1777766,SRR4450961,SRR060724,ERR4311102,SRR1777798,SRR7961493,SRR6380560,SRR7993471,SRR1777778,SRR7993468,SRR1777775,SRR1956794,SRR1777801,ERR43…
CASSLAGTDTQYF	TRBV7-2	TRBJ2-3	NPC_SC_1811,F51,MM_PT17,PT_1,GC10,su010,COV_020,B230723	8	11	COVID-19,Healthy,Myeloma,Solid tumor	SRR4084225,SRR4450961,SRR060705,SRR4084226,SRR4450958,SRR7004407,SRR1777768,SRR4450246,SRR3234012,SRR4450959,SRR060710,SRR4084212,SRR1956791,SRR7219415,SRR7993464,SRR7993491,SRR1777764,SRR1777770,SRR060706,SRR1777788,SRR4451086,SRR4449817,SRR7961488,SRR1777772,SRR4449749,SRR1777791,SRR7961475,SRR1777766,SRR4450951,SRR7993446,SRR3696588,SRR11802795,SRR1777776,SRR4450965,SRR7993455,SRR1777797,SRR17…
CASSLAGYGYTF	TRBV5-1	TRBJ1-2	B230093,F45,18LN0104,F50,P2,COV_007,PBMC_P5,2_Ki0100022_CMVneg	8	9	COVID-19,Healthy,Infection,Inflammation,Leukemia,Solid tumor	SRR1956791,SRR4450952,SRR7004364,SRR1956790,SRR7004366,SRR1777774,SRR7993506,SRR7004407,SRR3233972,SRR7993498,SRR4450954,SRR060715,SRR3234010,SRR1956794,SRR1777766,SRR1777770,SRR1956788,SRR060690,SRR1956793,SRR1777801,SRR060723,SRR7993474,SRR7961486,SRR7993447,SRR7993490,SRR7412233,SRR7004363,SRR3233942,SRR7961475,SRR7961495,SRR7993464,SRR4450959,SRR4084219,SRR7961487,SRR7961492,SRR060716,SRR1777…
CASSLAYEQYF	TRBV7-2	TRBJ2-7	PBMC_A_HD1,MSK1302,F017,P3,PEM20,COV_025,B_ALL_h2,COV_012	8	8	COVID-19,Healthy,Inflammation,Leukemia,Solid tumor	SRR1777766,SRR7993502,SRR060712,SRR4450954,SRR5664235,SRR5676645,SRR1777790,SRR1777792,SRR5676626,SRR8181389,SRR065670,SRR1956785,SRR1777772,SRR1777803,SRR8511713,SRR7993436,SRR7004363,SRR1956786,SRR3233970,SRR1777767,SRR7993514,SRR060721,SRR7004364,SRR060708,SRR3233942,SRR7993456,SRR6442320,SRR7522727,SRR1956787,SRR4084233,SRR1777774,SRR4450951,SRR7219437,SRR6442317,SRR4450958,SRR060722,SRR44509…
CASSLDRGYGYTF	TRBV5-1	TRBJ1-2	HD5,101520_Okada_A,F38,22LN0417,C739,D511,F41,20LN0278	8	8	Healthy,Infection,Leukemia,Solid tumor	SRR1777773,SRR1777778,SRR8511712,SRR060700,SRR1777791,SRR4102108,SRR060719,SRR1956787,SRR060723,SRR7993527,SRR1777769,SRR1777766,SRR4084224,SRR1956784,SRR7961486,SRR1777775,SRR1777793,SRR4449810,SRR1956786,SRR4450963,SRR7993468,SRR1956796,SRR1777789,SRR1777786,SRR1777784,SRR4450954,SRR7004407,SRR1777796,SRR1777765,SRR4450960,SRR1777776,SRR4084235,SRR7993494,SRR1777772,SRR7004365,SRR8511713,SRR799…
CASSLDSNQPQHF	TRBV11-1	TRBJ1-5	GC07,U4,PEM5,F024,COVID_19_PBMC_BAL_donor_5,nc_CT2,101520_Okada_B,p5_severe	8	9	COVID-19,Healthy,Inflammation,Solid tumor	SRR1777794,SRR6380550,SRR1777771,SRR7004364,SRR3234012
CASSLDSNQPQHF	TRBV5-1	TRBJ1-5	B2,COV_014,D492,101520_Okada_D,AR50,PEM6,C16,UPN19	8	9	COVID-19,Healthy,Inflammation,Leukemia,Solid tumor	SRR3233942,SRR5664226,SRR3696554,SRR1777795,SRR4450957,SRR5664221,SRR7961495,SRR1777766,SRR7993440,SRR060695,SRR1956787,SRR1777794,SRR3696572,SRR7993442,SRR6442316,SRR1777779,SRR7961486,SRR4449817,SRR1777793,SRR7993527,SRR1777778,SRR4451086,SRR1777791,SRR1777781,SRR060706,SRR7993432,SRR1956796,SRR1777790,SRR3696561,SRR5659132,SRR7993516,SRR4450954,SRR5676665,SRR060694,SRR060700,SRR7961490,SRR4451…
CASSLEGYEQYF	TRBV5-1	TRBJ2-7	B230723,PBMC_C_HD3,COV_009,HC1,P2,COV_010,U35,C-8	8	9	COVID-19,Healthy,Inflammation,Solid tumor	SRR4450951,SRR7219406,SRR065669,SRR2905677,SRR7993444,SRR4450949,SRR4449808,SRR6442323,SRR5676655,SRR7993464,SRR1777769,SRR060707,SRR060697,SRR4450960,SRR6442316,SRR4450962,SRR3696563,SRR4450963,SRR4450953,SRR1777788,SRR7993428,SRR7412239,SRR7993515,SRR6442318,SRR1777774,SRR060727,SRR3696590,SRR7993439,SRR1956793,SRR3696566,SRR1777797,SRR7993500,SRR7993491,SRR060725,SRR7412218,SRR5676626,SRR56642…
CASSLGETQYF	TRBV12-3	TRBJ2-5	U5,HC1,COV_010,CX4,COV_009,18LN0078,U44,P5	8	11	COVID-19,Healthy,Inflammation,Leukemia	SRR7993430,SRR7993516,SRR1777773,SRR1777797,SRR4084230,ERR4311071,SRR7219394,SRR6442290,SRR1777775,SRR4450957,SRR5664235,ERR4311086,SRR4102111,SRR8516988,SRR8516958,SRR1956785,SRR060724,SRR6442311,SRR1956792,SRR6442300,SRR5659132,SRR7961493,SRR7004363,SRR060714,SRR060708,SRR1777765,SRR3696578,SRR7993476,SRR4450965,SRR060723,SRR2905684,SRR060700,SRR8516953,SRR1777767,SRR1956796,SRR5676628,SRR56591…
CASSLGGAGDTQYF	TRBV12-3	TRBJ2-3	EM192567,GU0715,PEM14,p3_mild,RA_25,101520_Okada_D,GC10,GSE222448_patient2	8	89	Autoimmune disease,COVID-19,Solid tumor	SRR1777804,SRR11802800,SRR1777778,SRR1777793,SRR7993502,SRR4450952,SRR1777770,SRR7219400,SRR1777772,SRR1777784,SRR7993527,SRR5664235,SRR7219417,SRR7412231,SRR4451085,SRR1777768,SRR1777771,SRR1777779,SRR11802799,SRR1956787,SRR7961493,SRR4450958,SRR4450949,SRR1777774,SRR1777795,SRR060726,SRR7993453,SRR060705,SRR1777764,SRR1777781,SRR7993455,SRR1777775,SRR1777785,SRR1777773,SRR1777788,SRR8181397,SRR…
CASSLGGETQYF	TRBV7-2	TRBJ2-5	IpiNivo_Mixed,UPN18,irAE_40,HD5,P3,F007,F013,J11689	8	9	COVID-19,Fraility,Healthy,Inflammation,Leukemia,Solid tumor	SRR5676628,SRR4450953,SRR8181397,SRR1777796,SRR060723,SRR7993497,SRR1956785,SRR1777788,SRR1777802,SRR1777797,SRR7993526,SRR7004364,SRR5676658,SRR3233982,SRR3696566,SRR7004358,SRR1777785,ERR4311043,SRR1777794,SRR4450964,SRR8516966,SRR7993524,SRR7993438,SRR3233942,SRR4450952,SRR1777804,SRR4450954,SRR1777767,SRR1956783,SRR1777801,SRR4450951,SRR3181009,SRR7004407,SRR7412233,SRR7993498,SRR1777777,SRR0…
CASSLGGGLYEQYF	TRBV7-2	TRBJ2-7	B357818,COV_012,GSE222448_patient7,LRS3,MM_PT6,NPC_SC_1805,NPC_SC_1806,su005	8	16	COVID-19,Myeloma,Solid tumor	SRR7004363,SRR5664220,SRR7219437,SRR1956786,SRR1777800,SRR1777793,SRR7004406,SRR4084219,SRR8511713,SRR2905660,SRR1777799,SRR1777776,SRR1777784,SRR1777779,SRR7993455,SRR2905658,ERR4311097,ERR4311096,SRR1777777,SRR3234010,SRR7004407,SRR1777774,SRR1777771,SRR8511710,SRR1777765,SRR4450964,SRR6380551,SRR1777803,SRR6380552,SRR1956791,SRR4450246,SRR7522727,SRR1956793,SRR3233977,SRR7004365,SRR1777798,SRR…
CASSLGGNTEAFF	TRBV11-1	TRBJ1-1	22-Jul-25,C739,COV_001,B6,C-39,RA_65,MM_PT15,F004	8	19	Autoimmune disease,COVID-19,Fraility,Infection,Inflammation,Myeloma	SRR1956791,SRR6380551,SRR1777776,SRR060695,SRR060699,SRR4450959,SRR2678160,SRR7993469,SRR7219407,SRR7004367,SRR7004365,SRR1777767,SRR3233992,SRR060702,SRR4450961,SRR1777798,SRR6380554,SRR1777797,SRR060692,SRR060705,SRR7219417,SRR7219406,SRR1956784,SRR060698
CASSLGGNTEAFF	TRBV11-3	TRBJ1-1	B5,MM_PT2,PEM12,MSK1344,irAE_63,IpiNivo_Mixed,NPC_SC_1807,COVID_19_PBMC_BAL_donor_6	8	13	COVID-19,Inflammation,Myeloma,Solid tumor	SRR7993533,SRR5664242,SRR1956793,SRR7993467,SRR6380535,SRR7004359,SRR1777785,SRR060698,SRR7219406,SRR1777784,SRR7993523,SRR5676638,SRR5659130,SRR7412217,SRR6380550,SRR1777767,SRR7412237,SRR7412216,SRR8296380,SRR7993524,SRR5664224,SRR7004366,SRR4084222,SRR060693,SRR1777773,SRR1777802,SRR1777793,SRR1956788,SRR7993443,SRR7219437,SRR1777796,ERR4311060,SRR7993522,SRR7993506,SRR4450961,SRR1956796,SRR63…
CASSLGGNTEAFF	TRBV5-1	TRBJ1-1	COV_025,MSK1302,IpiNivo_Resistant,F017,CX2,COV_009,GC02,PBMC_C_HD1	8	14	COVID-19,Healthy,Solid tumor	SRR7993474,SRR3696549,SRR1777779,SRR1777786,SRR3233942,SRR1956786,SRR7961486,SRR4450247,SRR060725,SRR1777767,SRR7993494,SRR7993524,SRR4450961,SRR1777768,SRR4451086,ERR4311080,SRR3696568,SRR5659136,SRR1777800,SRR4102097,SRR5261734,SRR4450965,SRR4102100,SRR4084223,SRR065669,SRR4084221,SRR7993487,SRR7993445,SRR7993496,SRR4450960,SRR6442317,SRR3696590,SRR4450957,SRR1777785,SRR1777797,SRR7993463,SRR74…
CASSLGGPEQYF	TRBV7-2	TRBJ2-7	GSE222448_patient3,MDA1_T02,C-26,NPC_SC_1807,OH15,S158,nc_CT3,HN_P34	8	32	Aging,COVID-19,Healthy,Solid tumor	SRR6442317,SRR4084227,SRR4084233,SRR4450949,SRR4084236,SRR1777776,SRR4084218,SRR060725,SRR4084234,SRR7004364,SRR1777767,SRR4450247,SRR1777775,SRR4084224,SRR4084238,SRR6442320,SRR1777803,SRR7004366,SRR1777801,SRR4084230,SRR1956785,SRR1777766,SRR1777774,SRR1777773,SRR3181009,SRR6442316,SRR1956796,SRR1956792,SRR6442318,SRR6442319,SRR1777798,SRR4102106,SRR7993501,SRR1777769,SRR1777772,SRR4102097,SRR6…
CASSLGGSSYEQYF	TRBV7-2	TRBJ2-7	BC09,MSK1302,101520_Okada_A,PrA1505,PEM22,irAE_45,MDA1_T04,18LN0078	8	10	Autoimmune disease,Inflammation,Leukemia,Solid tumor	SRR1777787,SRR4450949,SRR7412214,SRR6442317,SRR4450954,SRR1777767,SRR1777773,SRR7993533,SRR7993520,SRR1777795,SRR7219417,SRR060722,SRR1956784,SRR1777796,SRR3233945,SRR2905689,SRR1777784,SRR5664221,SRR7219437,SRR8181395,SRR1956789,SRR7004366,SRR3233995,SRR3233997,SRR1777786,SRR060705,SRR4450953,SRR3233992,SRR7412237,SRR3233952,SRR3234010,SRR3233987,SRR7219400,SRR1956786,SRR1777774,SRR065669,SRR796…
CASSLGGSYEQYF	TRBV5-1	TRBJ2-7	COV_007,P7,U41,MSK1302,HUP222,COV_001,PEM19,GC06	8	9	COVID-19,Healthy,Inflammation,Solid tumor	SRR4450957,SRR4450246,SRR3696575,SRR7412233,SRR1777786,SRR3234010,SRR060720,SRR4084213,SRR4450956,SRR4102100,SRR6442318,SRR7993524,SRR7219437,SRR1956789,SRR7993474,SRR3696590,SRR7993468,SRR7993506,SRR5676655,SRR1777795,SRR1777794,SRR6442323,SRR4449749,SRR7993531,SRR7993442,SRR060709,SRR6442325,SRR6442290,SRR6380552,SRR4450954,SRR6442304,SRR4450247,SRR7993443,SRR1777798,SRR4084223,SRR6380550,SRR44…
CASSLGGSYNEQFF	TRBV11-3	TRBJ2-1	NPC_SC_1811,RA_25,IpiNivo_Mixed,GSE222448_patient13,HD5,P5,2169461_SJTRC_InfVax_2,PEM7	8	9	Autoimmune disease,COVID-19,Healthy,Inflammation,Solid tumor	SRR4450951,SRR4084225,SRR1777790,SRR3696563,SRR4084223,SRR1777801,SRR6442305,SRR3696568,SRR1777774,SRR1777764,SRR7993472,SRR6442300,SRR1777794,SRR4450961,SRR1777772,SRR1777766,SRR7993500,SRR1777775,SRR4084236,SRR3696559,SRR3233982,SRR1956794,SRR3658973,SRR1777798,SRR3233952,SRR1956789,SRR4450964,SRR4450959,SRR4102111,SRR7522733,SRR7961489,SRR1777800,SRR4084211,SRR1777777,SRR1777799,SRR3696565,SRR…
CASSLGGYEQYF	TRBV11-1	TRBJ2-7	COVID_19_PBMC_BAL_donor_4,COV_001,COV_011,COV_002,HSSS_180,su013,2169462_SJTRC_InfVax_3,NPC_SC_1805	8	27	COVID-19,Inflammation,Solid tumor	SRR060727,SRR7961475,SRR7219400,SRR1777785,SRR1777767,SRR7412237,SRR11802800,SRR1777779,SRR3233977,SRR7993450,SRR1777794,SRR1777792,SRR4449811,SRR1777778,SRR1777796,SRR1777795,SRR1777784,SRR7004363,SRR1777774,SRR060723,ERR4311068,SRR1777764,SRR060705,SRR3500424,SRR7219407,SRR1777766,SRR1777787,SRR1777797,SRR060700,SRR060708,SRR060697,SRR1777793,SRR11802799,SRR1956785,SRR1777800,SRR1777788,SRR0607…
CASSLGGYEQYF	TRBV28	TRBJ2-7	PT_6,UPN13,PrA1801,MSK1344,nc_CT3,H-1,NPC_SC_1811,P7	8	9	Autoimmune disease,Healthy,Inflammation,Leukemia,Solid tumor	SRR7219394,SRR5742634,SRR1777776,SRR4449749,SRR7993530,SRR1956790,SRR6442312,SRR4449813,SRR7993504,SRR4450957,SRR7993514,SRR1777771,SRR7993447,SRR4102099,SRR1777801,SRR1777781,SRR4449811,SRR4450960,SRR4084221,SRR5676628,SRR6442322,SRR4102110,SRR7219411,SRR1777772,SRR7993506,SRR5742660,SRR4449755,SRR1777786,SRR8516954,SRR6442288,SRR1956787,SRR1777794,SRR3234012,SRR4450963,SRR4451065,SRR8516960,SRR…
CASSLGGYEQYF	TRBV7-2	TRBJ2-7	RB-P3,UPN24,PBMC_A_HD2,irAE_63,20LN0278,GC09,P3,COVID_19_PBMC_BAL_donor_2	8	8	COVID-19,Healthy,Inflammation,Leukemia,Solid tumor	SRR7993477,SRR7961486,SRR6442314,SRR7993450,SRR4451085,SRR7993429,SRR1956794,SRR7993530,SRR1956784,SRR1777787,SRR7219436,SRR1777779,SRR4450965,SRR6442317,SRR1956783,SRR1956790,SRR1777794,SRR4102099,SRR3696549,SRR7993503,SRR7219437,SRR4084211,SRR3234012,SRR1777796,SRR6442302,SRR3233977,SRR1777773,SRR1777769,SRR8516971,SRR7993457,SRR7412233,SRR7993516,SRR8516953,SRR8516958,SRR1777768,SRR11802796,SR…
CASSLGGYEQYF	TRBV7-9	TRBJ2-7	H-3,SC5v2_humanPBMCs_5Kcells_Connect_single_channel,PEM19,COV_025,COV_013,MSK1263,AR44,MSK1344	8	144	BEAM-T,COVID-19,Healthy,Inflammation,Solid tumor	SRR7993439,SRR6442319,SRR5664230,SRR1777777,SRR1777789,SRR2905695,SRR4102111,SRR1777775,SRR6442321,SRR4450247,SRR4450954,SRR1777802,SRR1777772,SRR7219437,SRR7961475,SRR4449811,SRR3233995,SRR4450964,SRR5676645,SRR1956783,SRR7412232,SRR1956792,SRR6442317,SRR4102112,SRR7961490,SRR7412218,SRR4102100,SRR6442288,SRR1777764,SRR1777787,SRR060720,SRR7961493,SRR4450959,SRR7993508,SRR1956785,SRR1777766,SRR8…
CASSLGLAGYNEQFF	TRBV5-1	TRBJ2-1	PEM5,HSSS_110,UPN12,101520_Okada_D,UPN17,PEM16,COV_028,C33	8	21	COVID-19,Healthy,Inflammation,Leukemia,Solid tumor	SRR060698,SRR1777794,SRR1777778,SRR7993444,SRR7412233,SRR4449749,SRR4451086,SRR7993443,SRR1956785,SRR7219416,SRR6442325,SRR6380549,SRR7993449,SRR4084229,SRR1956794,SRR7993469,SRR7993450,SRR1777776,SRR1956796,SRR060697,SRR4449808,SRR1777787,SRR4451065,SRR7993516,SRR3696560,SRR091631,SRR5676645,SRR1777795,SRR1777801,SRR7993518,SRR6380537,SRR5664233,SRR11802795,SRR4449817,SRR7993447,SRR1777770,SRR44…
CASSLGPNYEQYF	TRBV7-6	TRBJ2-7	ICC5,C-23,GSE222448_patient3,20LN0249,ICC2,MDA1_T02,PEM20,UPN12	8	52	COVID-19,Leukemia,Solid tumor	SRR1777790,SRR1777773,SRR1956787,SRR7993463,SRR1777793,SRR7993433,SRR1777764,SRR1777777,SRR1777801,SRR7004407,SRR1777774,SRR1777766,SRR7004406,SRR1777788,ERR4311049,SRR1777776,SRR8181389,SRR1956788,SRR1777772,SRR1777767,SRR1777794,SRR1956784,SRR7004363,SRR2678160,SRR060699,SRR1777796,SRR1777800,SRR1777785,SRR060727,SRR1777778,ERR4311085,ERR4311053,SRR1777797,SRR7993509
CASSLGQGGTEAFF	TRBV5-1	TRBJ1-1	UPN18,U45,C739,F014,F024,su014,PEM11,HD4	8	22	Healthy,Infection,Inflammation,Leukemia,Solid tumor	SRR1777765,SRR091632,SRR1777785,SRR7993428,SRR1956786,SRR1777791,SRR7219416,SRR3233977,SRR1777779,SRR060721,SRR4450247,SRR1956796,SRR7004407,SRR1956787,SRR060698,SRR2678160,SRR7993507,SRR1777800,SRR060704,SRR060722,SRR4449810,SRR4449817,SRR1956784,SRR7993521,SRR7993516,SRR7993515,SRR7993496,SRR6998312,SRR6998306,SRR7004366,SRR7993520,SRR6442316,SRR1956794,SRR7993439,SRR7993498,SRR1777787,SRR79935…
CASSLGQGNTGELFF	TRBV5-1	TRBJ2-2	P3,U4,D511,PBMC_C_HD4,J14205,HD6,UPN18,PT_1	8	8	COVID-19,Healthy,Inflammation,Leukemia,Solid tumor	SRR1777771,SRR1777781,SRR4450246,SRR4450949,SRR7961493,SRR1777777,SRR7004407,SRR7961488,SRR7993466,SRR1777764,SRR5742644,SRR7993447,SRR7993445,SRR3696561,SRR7993439,SRR1777767,SRR4102111,SRR7961486,SRR7993496,SRR3696564,ERR4311072,SRR7961475,SRR4450247,SRR060721,SRR1777793,SRR060722,SRR065669,SRR4451085,SRR7993531,SRR7961495,SRR060697,SRR4449755,SRR4450953,SRR1777795,SRR7993524,SRR7004366,SRR4450…
CASSLGQMNTEAFF	TRBV5-1	TRBJ1-1	HD4,COV_009,1_Ki0100020_CMVpos,PEM12,BMMNC_5pv2,E5,101520_Okada_B,101520_Okada_D	8	8	BEAM-T,COVID-19,Healthy,Infection,Solid tumor	SRR7993455,SRR1777770,SRR7993433,SRR3233987,SRR1956784,SRR1956796,SRR4084216,SRR7961486,SRR4449750,SRR7993442,SRR1777786,SRR4450951,SRR1777771,SRR7993487,SRR060705,SRR060707,SRR7993469,SRR1956791,SRR1777788,SRR1777766,SRR7993463,SRR4102110,SRR7993501,SRR7993515,SRR1956783,SRR4449755,SRR6442302,SRR7993493,SRR6442323,SRR060706,SRR4449813,SRR4450246,SRR1777764,SRR4450961,SRR7961493,SRR3696563,SRR177…
CASSLGQQETQYF	TRBV5-1	TRBJ2-5	C-26,UPN10,UPN18,C-19,AR25,GC09,H-5,GC10	8	8	COVID-19,Healthy,Inflammation,Leukemia,Solid tumor	SRR1777770,SRR4450965,SRR7004364,SRR060695,SRR4449813,SRR4449810,SRR1777802,SRR4450963,SRR7993487,SRR060711,SRR060703,SRR1777795,SRR1777767,SRR060696,SRR060692,SRR7993526,SRR4102108,SRR1777764,SRR060706,SRR091632,SRR060724,SRR7993471,SRR1777793,SRR7993450,SRR7961475,SRR4450960,SRR8516953,SRR060712,SRR1956785,SRR060719,SRR060727,SRR060694,SRR1956791,SRR1777773,SRR4449817,SRR7522736,SRR1956794,SRR1…
CASSLGTDTQYF	TRBV11-1	TRBJ2-3	PEM2,COV_007,ERS4,HSSS_191,E2,MSK1344,COV_028,B230093	8	10	COVID-19,Inflammation,Solid tumor	SRR4450962,SRR4450964,SRR1777775,SRR1777765,SRR1777794,SRR4450958,SRR060705,SRR7219437,SRR1956791,SRR1777789,SRR1777801,SRR1777802,SRR4084230,SRR5676628,SRR060706,SRR1777788,SRR4450953,SRR7993519,SRR5676658,SRR4450949,SRR1777771,SRR5676655,SRR7961493,SRR060699,SRR4084235,SRR1777770,SRR7961474,SRR060727
CASSLGTGELFF	TRBV5-1	TRBJ2-2	MDA1_T03,PFI_79,F30,UPN18,GC10,PT4,BC10,AS02	8	8	Autoimmune disease,Healthy,Infection,Leukemia,Solid tumor	SRR1777792,SRR2905695,SRR4450247,SRR11802796,SRR7993518,SRR6442325,SRR7961488,SRR4449810,SRR7993520,SRR060711,SRR7961474,SRR1777778,SRR1777801,SRR4450959,SRR4449811,SRR1777786,SRR1777766,SRR2905701,SRR7412214,SRR4084223,ERR4311101,SRR7993506,SRR7004366,SRR7993432,SRR1777797,SRR7993445,SRR1777773,SRR060704,SRR5664237,SRR7993479,SRR7993450,SRR4450953,SRR4450951,SRR7993526,SRR7993508,SRR7993492,SRR4…
CASSLGTGELFF	TRBV5-6	TRBJ2-2	COV_011,C30,CPInc_NC1,S158,S24,p6_severe,PEM2,MM_PT2	8	120	COVID-19,Healthy,Inflammation,Myeloma,Solid tumor	SRR4449813,SRR5676621,SRR4450958,SRR1956787,SRR1777790,SRR1777803,SRR1956786,SRR4450954,SRR8181389,SRR1777772,SRR3181009,SRR7993520,SRR4102098,SRR6380534,SRR7961493,SRR1777784,SRR060697,SRR1956785,SRR4449811,SRR11802799,SRR7993477,SRR1956792,SRR7993487,SRR1777775,SRR4084237,SRR4450964,ERR4311096,SRR5659144,SRR4449755,SRR1956796,SRR7993482,SRR7004407,SRR1777771,SRR4450952,SRR4450951,SRR1777764,SRR…
CASSLQETQYF	TRBV18	TRBJ2-5	IPIHNSC118,C17,su011,MSK1344,PEM3,AR20,NPC_SC_1802,COV_014	8	10	COVID-19,Healthy,Inflammation,Solid tumor	SRR1777798,SRR1956789,SRR1777802,SRR1777774,SRR060710,SRR7412212,SRR4450951,SRR7993455,SRR4449749,SRR7004366,SRR4084216,SRR7961492,SRR4450246,SRR4449755,SRR4084227,SRR3234012,SRR5676621,SRR1777784,SRR060718,SRR1777799,SRR4102108,SRR060703,SRR1777787,SRR5742654,SRR3696588,SRR1777801,SRR1956796,SRR1777765,SRR060717,SRR4449808,SRR7993483,SRR1777794,SRR1777792,SRR11802799,SRR7522724,ERR4311047,SRR195…
CASSLRGNQPQHF	TRBV7-2	TRBJ1-5	C19,U35,nc_CT3,nc_CT6,RB-P5,UPN12,AS01,irAE_65	8	9	Autoimmune disease,Healthy,Inflammation,Leukemia,Solid tumor	SRR4450963,SRR7004363,SRR4084211,SRR7961487,SRR1777771,SRR1777801,SRR1777768,SRR4084219,SRR4084212,SRR1777795,SRR7993435,SRR3233942,SRR5664244,SRR1777785,SRR1777781,SRR7961495,SRR3181009,SRR5676628,SRR7961490,SRR7993519,SRR4451064,SRR1956791,SRR5664246,SRR1777769,SRR065670,SRR4451065,SRR4450951,SRR060701,SRR7961475,SRR4450961,SRR1956792,SRR7004407,SRR7961492,SRR4450955,SRR8181389,SRR060702,SRR799…
CASSLRGTEAFF	TRBV5-6	TRBJ1-1	HUP213,UPN19,C21,101520_Okada_C,201657857,Seshadri02,PT3,PT_2	8	30	COVID-19,Healthy,Leukemia,Solid tumor	SRR1956795,SRR11802793,SRR7219405,SRR1956784,SRR3234002,SRR6442318,SRR1777777,SRR7993507,SRR2678160,SRR5676661,SRR7004364,SRR4450958,SRR6442325,ERR4311084,SRR1956788,SRR1777794,SRR4450954,SRR1777791,SRR4450247,SRR7004407,SRR7993441,SRR1777770,SRR3233947,SRR7219415,SRR6130168,SRR11802794,SRR060716,SRR4450962,SRR7993487,SRR6442316,SRR1956787,SRR1777773,SRR3233952,SRR5676643,SRR7993431,SRR7219437,SR…
CASSLRYEQYF	TRBV28	TRBJ2-7	TC341,P2,MSK1302,P4,U4,PBMC_A_HD3,OVA1,10k_BEAM-T_Human_A1101_EBV_spikein_5pv2	8	8	BEAM-T,Healthy,Inflammation,Solid tumor	SRR4450247,SRR1777794,SRR6380539,SRR1777771,SRR6442306,SRR1777804,SRR065669,SRR6380547,SRR1956787,SRR1956786,SRR7993532,SRR060705,SRR7412238,SRR1777772,SRR4450959,SRR7993471,SRR1777800,SRR7219417,SRR6442312,SRR4449755,SRR1956785,SRR4449749,SRR1777774,SRR1777796,SRR4450949,SRR7004363,SRR3233972,SRR6380540,SRR3696571,SRR7993470,SRR4450955,SRR4084213,SRR6442304,SRR4102112,SRR1777785,SRR7993497,SRR64…
CASSLSGANVLTF	TRBV27	TRBJ2-6	EM192566,PBMC_P5,F017,101520_Okada_B,UPN12,melanoma_K409,101520_Okada_A,MSK1344	8	8	Autoimmune disease,Healthy,Inflammation,Leukemia,Solid tumor	SRR5664242,SRR6442287,SRR1777767,SRR7412231,SRR1777798,SRR1956785,SRR1777784,SRR1777772,SRR1777793,SRR1777766,SRR3233987,SRR3234010,SRR7219406,SRR7993527,SRR4102108,SRR7993469,SRR4449755,SRR7412216,SRR1777785,SRR7412215,SRR5676621,SRR11802798,SRR4450962,SRR1777803,SRR6442312,SRR4450246,SRR7219407,SRR1956783,SRR1777778,SRR060695,SRR3696572,SRR7993445,SRR4449817,SRR8516960,SRR4450958,SRR7412237,SRR…
CASSLTDTQYF	TRBV12-4	TRBJ2-3	UPN10,CPIc_C3,J11689,U5,P2,PBMC_P4,NPC_SC_1805,18LN0132	8	10	COVID-19,Inflammation,Leukemia,Solid tumor	SRR6380559,SRR4084216,SRR1777766,SRR1956791,SRR4450962,SRR6442306,SRR7961490,SRR1777781,SRR060716,SRR4450951,SRR4450959,SRR1956788,SRR1777774,SRR1777777,SRR7993442,SRR7993502,SRR7961488,SRR1777795,SRR060706,SRR1777765,SRR7993503,SRR4450247,SRR4450964,SRR1777784,SRR11802793,SRR4450949,SRR1777772,SRR7219406,SRR1777767,SRR091632,SRR1777779,SRR6380554,SRR4450954,SRR7993429,SRR4449813,SRR4450246,SRR44…
CASSLTGNTEAFF	TRBV7-3	TRBJ1-1	COV_028,N7001,PBMC_A_HD1,COV_013,COV_015,F50,F67,EM192566	8	14	Autoimmune disease,COVID-19,Healthy,Solid tumor	SRR1777777,SRR4450958,SRR1777803,SRR7961486,SRR1956793,SRR7961474,SRR7219400,SRR3696593,SRR4084224,SRR3233985,SRR1777778,SRR4450964,SRR060715,SRR1956792,SRR6442318,SRR4449817,SRR4450965,SRR4084234,SRR7219436,SRR4450949,SRR1956794,SRR7219437,SRR1777800,SRR1956785,SRR7993496,SRR7412239,SRR1956795,SRR3696579,SRR7961475,SRR1777792,SRR4084226,SRR7961493,SRR7219417,SRR4450951,SRR6442325,SRR7993477,SRR0…
CASSLVETQYF	TRBV7-2	TRBJ2-5	COV_020,NPC_SC_1810,COV_014,EM192566,p3_mild,U44,PEM9,AR44	8	8	Autoimmune disease,COVID-19,Inflammation,Solid tumor	SRR3233987,SRR060699,SRR7219417,SRR6442316,SRR4084224,SRR3234012,SRR1777797,SRR4084226,SRR1777770,SRR4084230,SRR4450959,SRR4450957,SRR1777776,SRR1777774,SRR1777798,SRR7219436,SRR1956795,SRR7993523,SRR5676638,SRR7219416,SRR7004365,SRR6442317,SRR7412212,SRR7412232,SRR3233977,SRR7993531,SRR5676647,SRR7004367,SRR5676655,SRR1777786,SRR7004407,SRR060705,SRR1777772,SRR4450963,SRR7993475,SRR1777788,SRR32…
CASSLYSNQPQHF	TRBV27	TRBJ1-5	NPC_SC_1806,HN_P51,F67,COV_025,GSE222448_patient11,MSK1302,COV_010,U41	8	10	COVID-19,Healthy,Inflammation,Solid tumor	SRR1777765,SRR1777784,SRR4451085,SRR7412218,SRR1777798,SRR2678160,SRR1777771,SRR7993430,SRR7412236,SRR1777778,SRR6442300,SRR4102108,SRR7993517,SRR7219394,SRR7412238,SRR1956791,SRR4449749,SRR1777787,SRR1956787,SRR7004363,SRR5261740,SRR1956790,SRR060711,SRR4450959,SRR7412219,SRR1777795,SRR1777785,SRR1777804,SRR1777803,SRR1777781,SRR1777764,SRR4450952,SRR7219437,SRR4449755,SRR1777786,SRR060715,SRR40…
CASSPDRGGNQPQHF	TRBV18	TRBJ1-5	C16,EM192567,UT1,BC09,PBMC_A_HD1,MQpool,PT_7,COVID_19_PBMC_BAL_donor_3	8	23	Autoimmune disease,COVID-19,Healthy,Solid tumor	SRR1777773,SRR7993445,SRR3696590,SRR7993446,SRR1777801,SRR1777796,SRR7993473,SRR3696591,SRR1956783,SRR1956791,SRR7961474,SRR1777792,SRR7993458,SRR3233947,SRR7961493,SRR7993471,SRR7993470,SRR1777772,SRR7961488,SRR1777788,SRR5742658,SRR4102105,SRR5742632,SRR7993467,ERR4311096,SRR1956784,ERR4311079,SRR1777785,SRR1777767,SRR1777787,SRR7993501,SRR1777776,SRR5676658,SRR6380558,SRR7004363,SRR1777770,SRR…
CASSPEETQYF	TRBV18	TRBJ2-5	AR44,COV_019,HD3,HD1,C16,MSK1344,COV_013,HD5	8	13	COVID-19,Healthy,Inflammation,Solid tumor	SRR7993430,SRR4450965,SRR7961489,SRR060711,SRR1956793,SRR1777772,SRR060705,SRR3696590,SRR1956792,SRR4449817,SRR4102110,SRR3233942,SRR4451085,SRR3234010,SRR4102108,SRR1777789,SRR6442325,SRR1777790,SRR5664220,SRR6442300,SRR1777788,SRR1777781,SRR4449811,SRR4450955,SRR4451064,ERR4311072,SRR4451086,SRR4102111,SRR7219417,SRR7004363,SRR8181397,SRR4084222,SRR1777766,SRR4451065,SRR6380547,SRR3181009,SRR56…
CASSPGYEQYF	TRBV18	TRBJ2-7	AR25,COV_007,F29,C21,21LN0343,C910,HHU20191126,F45	8	8	COVID-19,Healthy,Infection,Inflammation,Leukemia	SRR4450955,SRR060705,ERR4311084,SRR4449755,SRR1777772,SRR4450958,SRR1777781,SRR7219417,SRR4102097,SRR6380549,SRR7961475,SRR1777788,SRR060709,SRR1956788,SRR7961489,SRR060714,SRR6442320,SRR060722,SRR1777802,SRR5659144,SRR7993518,SRR1777773,SRR060702,SRR1777793,SRR7993431,SRR7961490,SRR1956795,SRR1777786,SRR7993446,SRR3696561,SRR1777771,SRR4450951,SRR3696549,SRR6442312,SRR6442317,SRR3181009,SRR70043…
CASSPRGPDTQYF	TRBV7-9	TRBJ2-3	PrA1801,EM192566,HD3,NPC_SC_1811,irAE_63,D492,ccRCC_1,C910	8	10	Autoimmune disease,Healthy,Infection,Inflammation,Solid tumor	SRR1956794,SRR7993501,SRR7993439,SRR1777771,SRR4084223,SRR7993517,SRR7993434,SRR1777796,SRR4084229,SRR7993465,SRR091632,SRR7993466,SRR7412214,SRR1777773,SRR1777797,SRR3233942,SRR1956793,SRR1777798,SRR4449808,SRR1777801,SRR7993479,SRR7993440,SRR1956790,SRR1956787,SRR060722,SRR4084232,SRR7412232,SRR7993467,SRR7219436,SRR060704,SRR1956789,SRR7993518,SRR7993527,SRR7993455,SRR1777788,SRR3233972,SRR177…
CASSPRQGSYGYTF	TRBV3-1	TRBJ1-2	101520_Okada_D,NPC_SC_1808,P2,PEM6,PFI_83,S150,UPN17,irAE_62	8	10	Infection,Inflammation,Leukemia,Solid tumor	SRR7993432,SRR7004367,SRR7993472,SRR4084226,SRR8181395,SRR7993470,SRR3233967,SRR1777772,SRR1777786,SRR4450247,SRR7993520,SRR4451086,SRR7993498,SRR1777766,SRR8511710,SRR4451064,SRR4451085,SRR7993468,SRR7993430,SRR8511711,SRR7004363,SRR7993473,SRR7004407,SRR7993428,SRR7993447,SRR3696592,SRR1777771,SRR7993434,SRR7993476,SRR1777768,SRR3500424,SRR7993443,SRR7993502,SRR7993515,SRR7993450,SRR7993475,SRR…
CASSPSSYEQYF	TRBV18	TRBJ2-7	UPN18,PEM11,U41,COV_001,COV_015,C19,irAE_45,su013	8	8	COVID-19,Healthy,Inflammation,Leukemia,Solid tumor	SRR4450957,SRR11802795,SRR7993432,SRR6442316,SRR060723,SRR7993499,SRR7961492,SRR1777772,SRR060706,SRR1956785,SRR6442294,SRR1777769,SRR1956795,SRR7993497,SRR3233942,SRR7412241,SRR060707,SRR7993461,SRR1777799,SRR1777781,SRR1777768,SRR1777800,SRR7412217,SRR7993527,SRR7219406,SRR4449811,SRR060722,SRR7412234,SRR060691,SRR7993475,SRR1777765,SRR7004407,SRR4449808,SRR5676621,SRR1777785,SRR1777802,SRR6380…
CASSPSSYEQYF	TRBV7-2	TRBJ2-7	ICC6,COV_007,GSE222448_patient7,C739,COVID_19_PBMC_BAL_donor_2,21LN0302,PT_3,MSK1302	8	13	COVID-19,Infection,Leukemia,Solid tumor	SRR5676655,SRR7993495,SRR4450246,SRR4450954,SRR4451064,ERR4311045,SRR5676626,SRR1777800,SRR7993508,SRR060726,SRR1777797,SRR7522736,SRR1777790,SRR1777777,SRR7993445,SRR3696582,SRR6442310,SRR3696563,SRR1956791,ERR4311085,SRR5664242,SRR3233947,SRR7993429,SRR7993500,SRR1956785,SRR1956790,SRR1777791,ERR4311057,SRR4084211,SRR7412216,SRR1777764,SRR4450956,SRR7412218,SRR4450247,SRR1777788,SRR1777767,SRR7…
CASSPTDTQYF	TRBV18	TRBJ2-3	N7002,F020,NPC_SC_1802,S134,COV_001,C-19,MSK1344,U5	8	8	Aging,COVID-19,Inflammation,Solid tumor	SRR1956793,SRR5676647,SRR7993498,SRR4450951,SRR7961493,SRR1777801,SRR4450958,SRR1777786,SRR4102108,SRR060711,SRR7993435,SRR7412239,SRR7961486,SRR8359186,SRR5676638,SRR1777768,SRR7993446,SRR7993523,SRR060727,SRR2678160,SRR1777772,SRR5676621,SRR7993430,SRR3233942,SRR7993485,SRR4450246,SRR1777796,SRR1777797,SRR4449817,SRR4449749,SRR1956791,SRR6442295,SRR1777794,SRR7219436,SRR6442312,SRR7993520,SRR17…
CASSQAYEQYF	TRBV3-1	TRBJ2-7	irAE_65,J11689,PEM22,UPN12,B7,GC07,PBMC_P3,P4	8	17	COVID-19,Inflammation,Leukemia,Solid tumor	SRR1777771,SRR1956791,SRR4450246,SRR1956784,SRR5676659,SRR1777795,SRR060706,SRR4084227,SRR7993471,SRR7993433,SRR7993445,SRR7961488,SRR091632,SRR060700,SRR1777785,SRR1777769,SRR4450959,SRR1777786,SRR3233972,SRR1777775,SRR1777793,SRR060693,SRR1777792,SRR3233987,SRR4449813,SRR1777770,SRR3234012,SRR1777779,SRR1777799,SRR11802800,SRR1777802,SRR1956783,SRR1956795,SRR5664218,SRR7961475,SRR4102107,SRR799…
CASSQDSSGANVLTF	TRBV3-1	TRBJ2-6	F29,N7002,18LN0110,CPInc_NC2,COV_011,UPN19,PEM2,NPC_SC_1815	8	10	COVID-19,Healthy,Inflammation,Leukemia,Solid tumor	SRR1777804,SRR7993507,SRR1777777,SRR3233987,SRR1777791,SRR7993532,SRR1777773,SRR1777771,SRR1777793,SRR1777774,SRR5659134,SRR5659136,SRR7993438,SRR065669,SRR1777801,SRR1956783,SRR1777800,SRR1777788,SRR1956787,SRR7412239,SRR1777784,SRR1777781,SRR1777789,SRR7412219,SRR7993510,SRR4450957,SRR1777787,SRR5659132,SRR4450952,SRR1777803,SRR091632,SRR4450253,SRR1777767,SRR7993434,SRR1956792,SRR1777778,SRR44…
CASSQGGETQYF	TRBV3-1	TRBJ2-5	AR25,AR44,AR50,PFI_79,GC02,S133,CX6,PT6	8	9	Healthy,Infection,Inflammation,Leukemia,Solid tumor	SRR1777774,SRR4084210,SRR1956785,SRR1777803,SRR1777781,SRR1777766,SRR7412232,SRR4450959,SRR1777800,SRR4450957,SRR4449749,SRR7961489,SRR1777796,SRR1777793,SRR7993488,SRR4084223,SRR7993523,SRR1777799,SRR1777767,SRR1956796,SRR1777794,SRR1777777,SRR1777775,SRR4450961,SRR1777792,SRR4451065,SRR1777790,SRR4450247,SRR3696590,SRR1777769,SRR1956793,SRR3233995,SRR4449808,SRR1956790,SRR060722,SRR6380540,SRR0…
CASSQGGTDTQYF	TRBV3-1	TRBJ2-3	COV_025,CPInc_NC3,U41,AR50,C-35,COV_013,MSK1344,P5	8	11	COVID-19,Inflammation,Solid tumor	SRR4084220,SRR1777788,SRR1777790,SRR4084226,SRR1956793,SRR11802797,SRR7412219,SRR4449817,SRR060727,SRR4449755,SRR4450958,SRR4450951,SRR1777794,SRR11802796,SRR5659134,SRR1777791,SRR7412237,SRR3233997,SRR7993446,SRR7993525,SRR11802795,SRR3234010,SRR1777801,SRR1777774,SRR7961487,SRR7993506,SRR1777771,SRR1956785,SRR1956784,SRR1956783,SRR1777786,SRR1777796,SRR060708,SRR4451065,SRR7993441,SRR1956787,SR…
CASSQGPNYEQYF	TRBV7-6	TRBJ2-7	UPN12,GSE222448_patient3,CPIc_C5,CX6,HSSS_191,101520_Okada_B,AS01,PEM15	8	49	Autoimmune disease,Healthy,Inflammation,Leukemia,Solid tumor	SRR6380548,SRR1777785,SRR1777784,SRR7412233,SRR1956786,ERR4311101,SRR1956787,SRR6380554,ERR4311085,SRR1777798,SRR908202,SRR1777767,SRR1956789,SRR1777779,SRR1956794,SRR1956795,SRR6380553,SRR6380562,SRR1777777,SRR1956788,SRR1956785,SRR1777796,SRR1777764,SRR060698,SRR1777769,SRR1777793,SRR1777801,SRR7993509,SRR7993520,ERR4311045,SRR060727,SRR1956792,SRR1956790,SRR1777765,SRR1777770,SRR1777776,ERR431…
CASSQGQGAYEQYF	TRBV4-1	TRBJ2-7	MSK1263,P4,108050,irAE_63,B7,HSSS_191,101520_Okada_B,UPN19	8	16	COVID-19,Inflammation,Leukemia,Solid tumor	SRR6442323,SRR4084225,SRR4449749,SRR5676643,SRR4449755,SRR6442310,SRR7961475,SRR7219406,SRR7961486,SRR1777790,SRR6442320,SRR1777791,SRR6442317,SRR060716,SRR6380547,SRR1956783,SRR1956784,SRR7219394,SRR6442314,SRR1777794,SRR1777787,SRR3234010,SRR5261740,SRR1777801,SRR7004365,SRR5659130,SRR4450960,SRR1777771,SRR1777800,SRR1956796,SRR1777793,SRR060717,SRR060695,SRR3696552,SRR1777797,SRR7219407,SRR060…
CASSQGTSGSYEQYF	TRBV4-2	TRBJ2-7	GSE222448_patient10,PBMC_P5,MSK1302,COV_012,COV_013,HUP213,PEM8,F45	8	10	COVID-19,Healthy,Inflammation,Solid tumor	SRR6442319,SRR4450247,SRR1777801,SRR4450958,SRR1777785,SRR1777798,SRR1777778,SRR1777788,SRR1956788,SRR1956789,SRR1956785,SRR7993499,SRR4451064,SRR4450962,SRR4084238,SRR6442322,SRR3696563,SRR1956794,SRR6442317,SRR6442312,SRR7004365,SRR4450960,SRR1777765,SRR1777767,SRR6442318,SRR1956787,SRR7993433,SRR060710,SRR4450961,SRR4450951,SRR7993473,SRR4449755,SRR7004363,SRR4451085,SRR6442325,SRR1777790,SRR1…
CASSQSPGGTQYF	TRBV14	TRBJ2-3	AS01,COVID_19_PBMC_BAL_donor_5,2247114_JCC392_SJTRC_InfVaxBT_1_Rxn4,107677,CPIc_C2,PEM14,PEM5,IpiNivo_Resistant	8	21	Autoimmune disease,COVID-19,Inflammation,Solid tumor	SRR6442309,SRR4084221,SRR7993453,SRR1777784,SRR1777792,SRR1777781,SRR6380554,SRR7004366,SRR4449813,SRR7993449,SRR1956787,SRR1777777,SRR6442315,SRR6442288,SRR4102099,SRR7993450,SRR7412219,SRR1777786,SRR4102111,SRR6442313,SRR7993454,SRR7004363,SRR6442312,ERR4311101,SRR6442287,SRR1956796,SRR7993503,SRR1777765,SRR7993448,SRR4449808,SRR5664212,SRR1777774,SRR4449750,SRR3658972,SRR7993456,SRR7993459,SRR…
CASSRDRVTEAFF	TRBV28	TRBJ1-1	CPIc_C2,su006,CPInc_NC6,F002,MSK1302,PT6,GSE222448_patient1,PFI_104	8	14	Fraility,Infection,Inflammation,Leukemia,Solid tumor	SRR1956788,SRR4449810,SRR1777776,SRR7412234,SRR3233972,SRR1777793,SRR4084231,SRR1777779,SRR6380537,SRR5659132,SRR5676647,SRR3233982,SRR3233980,SRR4449750,SRR1777772,SRR4084228,SRR3696561,SRR3181009
CASSRPYNEQFF	TRBV6-6	TRBJ2-1	PEM22,COV_015,PT2,HUP213,B6,HD2,Seshadri02,U5	8	14	COVID-19,Healthy,Inflammation,Leukemia,Solid tumor	SRR1777765,SRR1956792,SRR1956783,SRR7412240,SRR5664244,SRR1956785,SRR1777790,SRR4084230,SRR1777791,SRR1956787,SRR1777785,SRR7219437,SRR1777801,SRR3696549,SRR1956788,SRR7993493,SRR1777777,SRR1777795,SRR7993492,SRR1777768,SRR7993516,SRR7993458,SRR1777804,SRR1777770,SRR8181389,SRR1777784,SRR7219411,SRR7219415,SRR7993515,SRR5664226,SRR1777786,SRR1777776,ERR4311078,SRR4084229,SRR1956795,SRR1777769
CASSSGTGNTEAFF	TRBV5-1	TRBJ1-1	LRS5,PEM23,NPC_SC_1816,COVID_19_PBMC_BAL_donor_4,PT_4,MSK1344,COV_028,PEM6	8	8	COVID-19,Solid tumor	SRR11802796,SRR7993498,SRR1777795,SRR6442319,SRR7993443,SRR7004365,SRR4449810,SRR5659132,SRR1777787,SRR7993500,SRR7219406,SRR1777800,SRR7961490,SRR4450965,SRR4449755,SRR4084235,SRR1777775,SRR3233987,SRR7961486,SRR1777776,SRR4450953,SRR7412232,SRR6442320,SRR1777786,SRR7004407,SRR7961488,SRR7993521,SRR6380548,SRR1777799,SRR065669,SRR11802795,SRR6442325,SRR1777765,SRR7993516,SRR7993467,SRR3696592,SR…
CASSSSTEAFF	TRBV7-9	TRBJ1-1	BC09,B230498,B231260,F014,GC04,PT_1,S134,C-1	8	102	COVID-19,Healthy,Solid tumor	SRR7004364,SRR7993470,SRR7993453,SRR4102099,SRR7961487,SRR6442318,SRR3658975,SRR7961495,SRR4084210,SRR7993445,SRR1777784,SRR6442320,SRR1777797,SRR7412217,SRR8516973,SRR4084216,SRR7961474,SRR3233987,SRR6442322,SRR7961488,SRR1777775,SRR1956783,SRR4450956,SRR6442319,SRR3658971,SRR4084222,SRR7961486,SRR1777778,SRR1777764,SRR4449810,SRR1777774,SRR7004365,SRR1956791,SRR7004407,SRR1777770,SRR7961493,SRR…
CASSSSYEQYF	TRBV7-2	TRBJ2-7	CPInc_NC4,AS01,U45,AR48,6_ki0100110_CMVneg,UPN13,COV_014,18LN0110	8	9	Autoimmune disease,COVID-19,Infection,Inflammation,Leukemia	SRR5676621,SRR4450964,SRR7219400,SRR1777784,SRR7412234,SRR4451085,SRR4450959,SRR7993446,SRR7219406,SRR5676655,SRR1777802,SRR7522739,SRR4084227,SRR7522736,SRR4102108,SRR7993430,SRR5664220,SRR1956793,SRR4451064,SRR7219416,SRR7219437,SRR1777797,SRR1777770,SRR4449749,SRR060705,SRR7993507,SRR1956791,SRR6442316,SRR7993502,SRR4449750,SRR7993515,SRR065670,SRR1777801,SRR060704,SRR7412215,SRR7993470,SRR741…
CASSTRSTDTQYF	TRBV19	TRBJ2-3	ICC1,PrA1505,10k_BEAM-T_Human_A0201_CMV_Flu_Covid_spikein_5pv2,CX1,CX4,UT1,107677,GSE222448_patient10	8	14	Autoimmune disease,BEAM-T,COVID-19,Healthy,Solid tumor	SRR1956788,SRR6442318,SRR4449813,SRR4450961,SRR6442316,ERR4311072,SRR7219411,SRR4449808,SRR6380552,SRR4450962,SRR6380535,SRR7961489,SRR5676630,SRR1956796,SRR5676634,SRR4449755,SRR5516314,SRR8181395,SRR4449811,SRR2678160,SRR4450958,SRR5513413,SRR4102099,SRR3233992,SRR6380551,SRR5513430,SRR1777764,SRR7219407,SRR1777770,SRR5513363,SRR3233957,SRR4449749,SRR5515787,SRR1777781,SRR060697,SRR5516038,SRR8…
CASSVADTQYF	TRBV9	TRBJ2-3	UPN24,HD5,CX7,C16,B5,PBMC_P4,GSE222448_patient12,F017	8	12	COVID-19,Healthy,Inflammation,Leukemia,Solid tumor	SRR4451065,SRR7993437,SRR1777794,SRR6442316,SRR4450951,SRR4450959,SRR060715,SRR7993504,SRR1777778,SRR4449755,SRR4450955,SRR1777803,SRR1777770,SRR1777779,SRR4084230,SRR4450954,SRR4449813,SRR11802800,SRR7993446,SRR3233987,SRR1777765,SRR6442325,SRR060714,SRR1956793,SRR1777800,SRR7993444,SRR7993517,SRR6442319,SRR1956784,SRR6442320,SRR4450963,SRR1777788,SRR1777767,SRR1777798,SRR1777777,SRR4450961,SRR3…
CASSVGGDYGYTF	TRBV9	TRBJ1-2	GU0700,PEM11,IpiNivo_Complete,MM_PT18,PEM2,su009,S22,UPN12	8	16	Healthy,Leukemia,Myeloma,Solid tumor	SRR7219411,SRR1777796,SRR6442325,SRR1777791,SRR7993494,SRR4450960,SRR4102099,SRR7219416,SRR4450958,SRR1777790,SRR6442304,SRR1777765,SRR4084224,SRR1956796,SRR1777799,SRR4450952,SRR6442312,SRR4450955,SRR7219394,SRR1777766,SRR4084216,SRR1956787,SRR1777804,SRR1777787,SRR7219406,SRR1777773,SRR7219436,SRR7004364,SRR7412231,SRR4450949,SRR1777764,SRR1956785,SRR3500424,SRR7993513,SRR1777778,SRR7961488,SRR…
CASSVGGGNTGELFF	TRBV9	TRBJ2-2	CPInc_NC2,PEM6,201657263,su012,irAE_65,COV_011,MSK1344,NL2	8	25	COVID-19,Healthy,Inflammation,Solid tumor	SRR3696565,SRR7961474,SRR4450246,SRR1777803,SRR6442288,SRR6442320,SRR7004366,SRR1777784,SRR7219417,SRR4450958,SRR4450953,SRR1777767,SRR3233977,SRR4084227,SRR7993502,SRR1956792,SRR11802796,SRR4450955,SRR4450247,SRR4450957,SRR1777772,SRR1777764,SRR1777776,SRR5676630,SRR1777798,SRR7993503,SRR7961475,SRR4450959,SRR5676625,SRR6442305,SRR4084229,SRR060725,SRR1956790,SRR1777795,SRR1777791,SRR1777771,SRR…
CASSVGMNTEAFF	TRBV9	TRBJ1-1	B4,irAE_65,MSK1344,COV_010,NPC_SC_1813,F024,B230723,BMMNC_5pv2	8	12	BEAM-T,COVID-19,Healthy,Inflammation,Solid tumor	SRR7219407,SRR1777793,SRR7961475,SRR4449749,SRR1956795,SRR4450954,SRR3233982,SRR7961490,SRR4450963,SRR7412219,SRR1956784,SRR6442310,SRR4450959,SRR1777777,SRR3234010,SRR1777768,SRR7993532,SRR7993510,SRR1777796,SRR1777785,SRR4450952,SRR1777769,SRR1777795,SRR7993488,SRR7004364,SRR7993479,SRR7993497,SRR7993490,SRR7004365,SRR1777776,SRR5664242,SRR1956786,SRR1777774,SRR7993442,SRR4084226,SRR1956796,SRR…
CASSVGSYNEQFF	TRBV9	TRBJ2-1	UPN17,B_ALL_p3,COV_012,C-36,AR46,NPC_SC_1807,HC1,NPC_SC_1815	8	12	COVID-19,Healthy,Inflammation,Leukemia,Solid tumor	SRR1956788,SRR7219406,SRR4450955,SRR7219437,SRR1777777,SRR1956796,SRR1777790,SRR1777796,SRR1777804,SRR060704,SRR3181009,SRR4450957,SRR4449808,SRR4450954,SRR7219407,SRR4450952,SRR1777773,SRR1956786,SRR7961475,SRR060699,SRR7961489,SRR4084222,SRR4450962,SRR7004366,SRR060702,SRR4450247,SRR4451065,SRR1777788,SRR1956794,SRR1777789,SRR3696575,SRR1777776,SRR6380537,SRR7993464,SRR1956783,SRR1777799,SRR408…
CASSVGTDTQYF	TRBV9	TRBJ2-3	C640,U41,C-38,B_ALL_p2,UPN14,AR50,COV_010,C910	8	29	COVID-19,Infection,Inflammation,Leukemia	SRR6442305,SRR1777775,SRR060716,SRR4102111,SRR1777773,SRR4449749,SRR7993523,SRR3696550,SRR1777777,SRR1777771,SRR4450954,SRR4450949,SRR6442293,SRR6442318,SRR4450961,SRR3233987,SRR5676634,SRR1777802,SRR4451086,SRR4450957,SRR4084209,SRR1777778,SRR4084225,SRR1777797,SRR6442317,SRR5664224,SRR6442316,SRR060717,SRR060697,SRR7961490,SRR1777799,SRR8181389,SRR3233942,SRR3234012,SRR4450963,SRR6442312,SRR644…
CASSVGTGGYEQYF	TRBV9	TRBJ2-7	F67,AR44,2247116_JCC392_SJTRC_InfVaxBT_3_Rxn6,F38,F30,F017,F51,F024	8	9	COVID-19,Healthy,Inflammation	SRR1777775,SRR7219394,SRR5664235,SRR1956796,SRR1777791,SRR7961495,SRR1777798,SRR7961475,SRR1777778,SRR060702,SRR7993526,SRR1777770,SRR1956791,SRR6442318,SRR1777767,SRR3181009,SRR7004363,SRR6442319,SRR4449811,SRR1777796,SRR7961493,SRR060703,SRR7961492,SRR1777804,SRR1777764,SRR4450958,SRR7004364,SRR5676655,SRR7993495,SRR7993513,SRR4449749,SRR1777774,SRR060699,SRR1777789,SRR1777788,SRR7004366,SRR408…
CASSVSGSTDTQYF	TRBV9	TRBJ2-3	COV_013,LRS2,COV_007,P7,PEM14,BMMNC_5pv2,F017,COV_019	8	8	BEAM-T,COVID-19,Healthy,Inflammation,Solid tumor	SRR4084230,SRR1777784,SRR1777795,SRR8511713,SRR7993530,SRR7961495,SRR7993436,SRR1956788,SRR7993513,SRR091631,SRR1777789,SRR4084223,SRR1956796,SRR1777775,SRR5676621,SRR4449811,SRR8511710,SRR4102107,SRR7993447,SRR6442316,SRR1777804,SRR4102112,SRR6442318,SRR6442319,SRR1777767,SRR7961488,SRR1777790,SRR1777777,SRR4449810,SRR4450949,SRR060705,SRR7961493,SRR4084228,SRR4449808,SRR4450951,SRR4449749,SRR17…
CASSWDKSYEQYF	TRBV5-1	TRBJ2-7	COV_012,20LN0249,Seshadri02,HHU20160714,18LN0104,20LN0217,HUP213,PEM1	8	94	COVID-19,Healthy,Leukemia,Solid tumor	SRR6380535,SRR4084230,SRR7993428,SRR5664242,SRR7993433,SRR4450958,SRR1956784,SRR1777793,SRR1777777,SRR7004363,SRR7412212,SRR1956785,SRR5742640,SRR6380542,SRR1956788,SRR1956783,SRR1777779,SRR7412216,SRR7993527,SRR1956786,SRR1956789,SRR1956790,SRR1956794,SRR1956791,SRR1956787,SRR7993465,SRR4450961,SRR1956792,SRR7993510,SRR1777794,SRR7993512,SRR1956793,SRR6380536,SRR1956796,SRR1956795,SRR1777796,SRR…
CASSYGETQYF	TRBV6-2	TRBJ2-5	COV_020,MSK1302,6_ki0100110_CMVneg,N7001,COVID_19_PBMC_BAL_donor_2,21LN0343,COV_028,IpiNivo_Complete	8	12	COVID-19,Infection,Leukemia,Solid tumor	SRR1777794,SRR6380557,ERR4311100,SRR1777786,SRR060696,SRR4102110,SRR6442317,SRR4450958,SRR7219417,SRR1956784,SRR4451064,SRR3233972,SRR1956789,SRR1777779,SRR5676655,SRR7993524,SRR6380560,SRR7993451,SRR7993473,SRR060704,SRR7993509,SRR7412237,SRR5742648,ERR4311043,SRR7412215,SRR7004406,SRR7412236,SRR6380548,SRR5742672,SRR1777775,SRR7412214,SRR4084223,SRR1777788,SRR1956794,SRR7993441,SRR1777803,SRR17…
CASSYGYEQYF	TRBV6-2	TRBJ2-7	AS01,B_ALL_h2,PrA1801,MDA1_T04,CPIc_C3,GC09,GSE222448_patient2,20LN0243	8	12	Autoimmune disease,Inflammation,Leukemia,Solid tumor	SRR1777776,SRR6442310,SRR6442290,SRR7412232,SRR5676643,SRR3233995,SRR3233997,SRR1777778,SRR1956783,SRR3696556,SRR1777801,SRR1777785,SRR060727,SRR7412236,ERR4311073,SRR1777784,SRR1777799,SRR4084225,SRR7004365,SRR1777771,SRR1777803,SRR060709,SRR6442320,SRR4450246,SRR4450963,SRR3181009,SRR6442316,SRR1777770,SRR1777792,SRR6442317,SRR7961475,SRR4102108,SRR8516949,SRR4450949,SRR1777800,SRR7219411,SRR17…
CASSYPDTQYF	TRBV6-2	TRBJ2-3	CPIc_C3,2247116_JCC392_SJTRC_InfVaxBT_3_Rxn6,HD1,p7_HD,N7001,AR20,COV_012,UPN12	8	13	COVID-19,Healthy,Inflammation,Leukemia,Solid tumor	SRR7993432,SRR1956796,SRR4450962,SRR1956784,SRR6442318,SRR4449817,SRR6442317,SRR1777802,SRR1777764,SRR2678160,SRR1956794,SRR1777795,SRR4450949,SRR6442322,SRR1777789,SRR5664218,SRR1777767,SRR4084237,SRR7993512,SRR7993496,SRR6442296,SRR8181389,SRR1777790,SRR7961475,SRR4084222,SRR7961487,SRR1777774,SRR1777791,SRR4102109,SRR7412214,SRR8359200,SRR6442305,SRR1777772,SRR6442294,SRR7412217,SRR6442319,SRR…
CASSYPGELFF	TRBV6-2	TRBJ2-2	COV_012,U4,CPIc_C3,HD1,MSK1263,PT5,HSSS_191,HSSS_110	8	17	COVID-19,Healthy,Inflammation,Leukemia,Solid tumor	SRR7993503,SRR1956787,SRR6442294,SRR1777790,SRR7993430,SRR1777776,SRR7993519,SRR4450965,SRR5676643,SRR1777779,SRR1777795,SRR7993458,SRR1777800,SRR4451086,SRR1777769,SRR7412239,SRR4450949,SRR1777771,SRR4450253,SRR1777766,SRR6442290,SRR4450959,SRR6380547,SRR060692,SRR7993530,SRR1777793,SRR7993514,SRR7219394,SRR7993504,SRR7993435,SRR4084228,SRR7219417,SRR4449749,SRR7412212,SRR6442320,SRR6442317,SRR6…
CASSYQGGNYGYTF	TRBV6-5	TRBJ1-2	2247114_JCC392_SJTRC_InfVaxBT_1_Rxn4,E5,PEM11,NPC_SC_1806,GSE222448_patient10,PrA1607,HSSS_219,H2	8	13	Autoimmune disease,COVID-19,Inflammation,Solid tumor	SRR6380538,SRR7993525,ERR4311075,SRR1956790,SRR1956789,SRR7004363,SRR1777770,SRR6380543,SRR1777778,SRR4450952,SRR1777768,SRR4450960,SRR1777776,SRR3658982,SRR4450957,SRR1777795,SRR1777772,SRR1777797,SRR7004366,SRR3658975,SRR8516979,SRR3233942,SRR4449755,SRR1777793,SRR1777764,SRR1777798,SRR3658977,SRR7993433,SRR1777801,SRR1777777,SRR8516988,SRR4102099,SRR7993461,SRR5676663,SRR4449750,SRR1777786,SRR…
CASSYSQNTEAFF	TRBV6-5	TRBJ1-1	201651363,HD6,F45,B5,UPN17,D511,COV_011,LRS3	8	8	COVID-19,Healthy,Leukemia	SRR060722,SRR7993532,SRR1956795,SRR7219407,SRR4449811,SRR7004365,SRR1777796,SRR7219406,SRR3696590,SRR7993491,SRR7993492,SRR7993493,SRR7993494,SRR7993471,SRR7412237,SRR5664235,SRR11802800,SRR7412217,SRR6442297,SRR7004363,SRR3181009,SRR4449755,SRR6442301,SRR1777789,SRR7993529,SRR7004407,SRR1777781,SRR1777764,SRR5664224,SRR3696549,SRR7993467,SRR7993490,SRR7219437,SRR7004364,SRR1777769,SRR4450963,SRR…
CASSYSTSGGNEQFF	TRBV6-2	TRBJ2-1	C-36,GC08,BL1,C-16,GSE222448_patient13,N7001,PBMC_C_HD3,ccRCC_1	8	11	COVID-19,Healthy,Inflammation,Solid tumor	SRR1777775,SRR1956790,SRR3696560,SRR1777791,SRR6380550,SRR7993504,SRR1777779,SRR7412233,SRR1956791,SRR1956787,SRR3233982,SRR6130180,SRR1777785,SRR4450962,SRR7219394,SRR4450958,SRR7412237,SRR1777766,SRR5676656,SRR5676626,SRR4450951,SRR4450961,SRR7993519,SRR7219411,SRR1777795,SRR4451086,SRR1777793,SRR1777788,SRR6380547,SRR4450960,SRR7412232,SRR1777794,SRR1777790,SRR1777796,SRR5676663,SRR3696565,SRR…
CASSYTDTQYF	TRBV7-2	TRBJ2-3	C19,NPC_SC_1810,COV_019,P2,20LN0249,HHU20180816,nc_CT5,BC11	8	16	COVID-19,Healthy,Inflammation,Leukemia,Solid tumor	SRR1777775,SRR7993506,SRR4450960,SRR3233995,SRR5676665,SRR6442295,SRR7219405,SRR7219394,SRR1777768,SRR3234010,SRR1777798,SRR5676647,SRR1956784,SRR6442294,SRR1777765,SRR1777804,SRR7219411,SRR4450247,SRR7219437,SRR7993495,SRR7993524,SRR7993520,SRR4450956,SRR4450953,SRR4450958,SRR4449817,SRR4450962,SRR1777792,SRR7993446,SRR065669,SRR3696572,SRR3233997,SRR8181389,SRR060695,SRR4450955,SRR4450949,SRR17…
CAWSVGETQYF	TRBV30	TRBJ2-5	AR44,AR50,AS02,P4,B230093,PEM3,COV_011,COV_015	8	10	Autoimmune disease,COVID-19,Inflammation,Solid tumor	SRR4084221,SRR3234012,SRR4102107,SRR7412233,SRR5676621,SRR7961489,SRR4450957,SRR1777770,SRR1777798,SRR7219416,SRR3696588,SRR3233952,SRR5742654,SRR7961475,SRR7004407,SRR3696560,SRR3233972,SRR1777790,SRR1777769,SRR7993507,SRR1777787,SRR1777774,SRR4450949,SRR4450959,SRR1777793,SRR7412241,SRR1777803,SRR4084224,SRR7412239,SRR1956784,SRR1956787,SRR7993502,SRR4450246,SRR4084227,SRR7219437,SRR4450955,SRR…
CAWSVGGNTEAFF	TRBV30	TRBJ1-1	10k_PBMC_5pv2_nextgem_Chromium_X,PrA1801,C-11,10k_BEAM-T_Human_A1101_EBV_spikein_5pv2,COV_010,2_Ki0100022_CMVneg,PEM12,1_Ki0100020_CMVpos	8	8	Autoimmune disease,BEAM-T,COVID-19,Infection,Solid tumor	SRR6442316,SRR1777801,SRR3696572,SRR1777792,SRR6442320,SRR1777802,SRR1956796,SRR1777795,SRR1777777,SRR5676645,SRR5676658,SRR1777799,SRR5659144,SRR3234002,SRR1777776,SRR1777770,ERR4311078,SRR6442317,SRR2678160,SRR1777803,SRR1777764,SRR4450955,SRR6442311,SRR6442294,SRR6380542,SRR7219437,SRR6442323,SRR4450958,SRR7961492,SRR7961487,SRR6442325,SRR5676625,SRR6442314,SRR6442319,SRR1956794,SRR1777765,SRR…
CSARAGGNTGELFF	TRBV20-1	TRBJ2-2	101520_Okada_D,PT_2,B_ALL_p3,E4,F007,101520_Okada_B,CX8,su009	8	11	Fraility,Healthy,Leukemia,Solid tumor	SRR060722,SRR1777776,ERR4311096,SRR1777790,SRR7993482,SRR1777785,SRR4450246,SRR4450961,SRR5664248,SRR1956783,SRR4450247,SRR7993462,SRR1956785,SRR4084224,SRR4450955,SRR7993477,SRR4450963,SRR6380534,SRR1777801,SRR1777791,SRR1777798,SRR7993493,SRR6442318,SRR1777778,SRR6442317,SRR1777765,SRR6442316,SRR1777774,SRR4449749,SRR060702,SRR065670,SRR4102099,SRR7993497,SRR7993496,SRR1777767,SRR1777787,SRR799…
CSARDGTGNGYTF	TRBV20-1	TRBJ1-2	HSSS_180,107677,201657854,BL5,CX4,HHU20190822,PEM20,RAGN740210	8	21	COVID-19,Healthy,Inflammation,Solid tumor	SRR5664248,SRR7412213,SRR1777781,SRR3233987,ERR4311055,SRR7993458,SRR4450956,SRR7412231,SRR7993514,SRR1777787,SRR1777772,SRR1777764,ERR4311044,SRR7522727,SRR7993455,SRR1956787,SRR5676630,SRR5676661,SRR4450954,SRR1777778,SRR7993513,SRR1777802,SRR1777773,SRR1777803,SRR7219411,SRR4449755,SRR5516037,SRR6380552,SRR7993459,SRR7993434,SRR1777765,SRR1956789,SRR7993450,SRR1777798,SRR1956795,SRR7522736,SRR…
CSARDRGLGNTIYF	TRBV20-1	TRBJ1-3	nc_CT7,IpiNivo_Resistant,S34,C17,18LN0132,PEM20,C-7,GSE222448_patient11	8	15	COVID-19,Healthy,Inflammation,Leukemia,Solid tumor	SRR7004407,ERR4311046,SRR7993514,SRR3696552,SRR7219407,SRR6380535,SRR6442320,SRR7993503,SRR7993521,SRR6442325,SRR1777781,SRR7219406,SRR3696563,SRR4450954,SRR6442318,SRR7993447,SRR6442319,SRR1777794,SRR1777795,SRR7961495,SRR3233982,SRR7004363,SRR7993451,SRR6442316,SRR7004408,SRR1777786,SRR1777788,ERR4311044,SRR7993525,SRR6380536,SRR6442317,SRR6380541
CSARDSTGNGYTF	TRBV20-1	TRBJ1-2	RAGN740210,18LN0110,BL9,H3,HHU20190822,OC83,S34,201657854	8	11	COVID-19,Healthy,Inflammation,Leukemia,Solid tumor	SRR1956793,SRR1777785,SRR5676643,SRR4102097,SRR1777798,SRR7993451,SRR5664212,SRR4449749,SRR4450952,SRR4449811,SRR4450953,SRR1777765,SRR1777788,SRR7004363,SRR7412219,SRR3233942,SRR1777776,SRR1777771,ERR4311070,SRR3233997,SRR7219416,SRR1777779,SRR1777764,SRR1777781,SRR4449750,SRR1777797,SRR1777795,SRR1777770,SRR1777793,SRR7219394,SRR4450949,SRR4450958,SRR1777786
CSARGDRDTEAFF	TRBV20-1	TRBJ1-1	10k_PBMC_5pv2_nextgem_Chromium_X,B5,4_Ki0100015_CMVneg,CX7,ICC3,NL2,NivoExposed,irAE_45	8	10	BEAM-T,COVID-19,Healthy,Infection,Inflammation,Solid tumor	SRR6130172,SRR060698,SRR4450952,SRR4450957,SRR7993496,SRR7993499,SRR4450956,SRR4450958,SRR4450960,SRR6380547,SRR6130173,SRR1777784,SRR7993532,SRR7993503,SRR1777802,SRR3696562,SRR5676645,SRR7412233,SRR7993520,SRR4449813,SRR1777785,SRR1777795,SRR5664248,SRR7993514,SRR7993500,SRR7961475,SRR7412237,SRR7412214,SRR7993433,SRR7993469,SRR4450953,SRR7219437,SRR1956787,SRR1777791,SRR1777799,SRR1777789,SRR1…
CSARGTGGTDTQYF	TRBV20-1	TRBJ2-3	H3,PEM6,F51,PEM9,PFI_79,F50,F29,C236	8	8	Healthy,Infection,Inflammation,Solid tumor	SRR4450959,SRR1956784,SRR060690,SRR1777764,SRR1956794,SRR060720,SRR060693,SRR3233942,SRR7993470,SRR7993433,SRR060707,SRR1956786,SRR7993473,SRR1777778,ERR4311042,SRR1777785,SRR060695,SRR1777772,SRR1777803,SRR3696587,SRR7993428,SRR4450958,SRR4451085,SRR7412215,SRR7993514,SRR060696,SRR4450954,SRR1777766,SRR5676628,SRR1956787,SRR060694,SRR1777773,SRR1777788,SRR7993450,SRR6380549,SRR6380558,SRR060711,…
CSARGTSGYNEQFF	TRBV20-1	TRBJ2-1	COV_020,COV_015,MM_PT2,U41,HC2,COV_012,HUP213,P5	8	8	COVID-19,Healthy,Inflammation,Myeloma	SRR4449750,SRR7412232,SRR7961495,SRR4102103,SRR3234010,SRR1956784,SRR4449755,SRR4450960,SRR4449810,SRR065669,SRR6442314,SRR7993467,SRR4450963,SRR1777774,SRR7993449,SRR1956783,SRR6380553,SRR1777779,SRR7412214,SRR1956787,ERR4311093,SRR7993482,SRR4450246,SRR1777768,SRR4084225,SRR1777772,SRR3233970,SRR7993517,SRR1777804,SRR1777788,SRR4450958,SRR1956785,SRR7993519,SRR7412233,SRR7993494,SRR6442321,SRR5…
CSARLAGGTDTQYF	TRBV20-1	TRBJ2-3	PBMC_C_HD2,irAE_40,F50,HD5,F38,C-38,F45,F51	8	11	COVID-19,Healthy,Inflammation	SRR1777766,SRR060711,SRR1777769,SRR7993522,SRR1777793,SRR4451085,SRR6380554,SRR060710,SRR7993508,SRR1777800,SRR7219437,SRR1956786,SRR7993471,SRR5742634,SRR4450246,SRR7961495,SRR7993523,SRR7993470,SRR7219417,SRR1956793,SRR4084238,SRR7993530,SRR7993516,SRR7961486,SRR7219416,SRR4084226,SRR060715,SRR7993437,SRR7961488,SRR060723,SRR7993531,SRR7993521,SRR060700,SRR4450247,SRR060709,SRR7961490,SRR567663…
CSARQGNQPQHF	TRBV20-1	TRBJ1-5	J11689,F30,F50,NivoExposed,F51,F017,COV_019,COV_007	8	11	COVID-19,Healthy,Solid tumor	SRR7004357,SRR1777785,SRR7993468,SRR1777794,SRR1956796,SRR5676643,SRR4450965,SRR1777791,SRR3233977,SRR7993466,SRR091631,SRR4451064,SRR1777772,SRR5676655,SRR1777801,SRR7993516,SRR1777788,SRR6998308,SRR1956784,SRR1956788,SRR1777800,SRR7961486,SRR5261736,SRR4450959,SRR7961487,SRR3696562,SRR4450952,SRR4450963,SRR060718,SRR4450951,SRR1777767,SRR4084221,SRR7219437,SRR7993523,SRR1777799,SRR4084222,SRR74…
CSARTGNQPQHF	TRBV20-1	TRBJ1-5	TC341,B6,ERS4,HD1,C236,COV_020,B2,COV_010	8	11	COVID-19,Healthy,Infection	SRR3233942,SRR4449750,SRR4450965,SRR7004357,SRR4084216,SRR7412238,SRR4450955,SRR1777804,SRR7412233,SRR1777776,SRR7993455,SRR7993515,SRR1777795,SRR060704,SRR7219407,SRR7412232,SRR1777801,SRR1777770,SRR1777794,SRR1777779,SRR1956785,SRR4451064,SRR7993523,SRR7993525,SRR1956788,SRR4084225,SRR3181009,SRR11802799,SRR091631,SRR1777775,SRR060700,SRR4084227,SRR7993494,SRR1777778,SRR060699,SRR7993529,SRR721…
CSARTSTDTQYF	TRBV20-1	TRBJ2-3	C236,COVID_19_PBMC_BAL_donor_7,PBMC_C_HD4,PBMC_C_HD3,S133,COVID_19_PBMC_BAL_donor_2,F30,J14204	8	27	COVID-19,Healthy,Infection,Solid tumor	SRR2905695,SRR1777774,SRR1777789,SRR4450247,SRR7961493,SRR1956794,SRR1777790,SRR7993488,SRR3234010,SRR7993513,SRR7993493,SRR060698,SRR5664228,SRR6380550,SRR1777800,SRR060725,SRR3696565,SRR7993468,SRR3233987,SRR4451086,SRR060708,SRR7993446,SRR7961490,SRR8516969,SRR4451064,SRR1777795,SRR1777772,SRR6442316,SRR7993530,SRR1777801,SRR060697,SRR1956796,SRR065669,SRR060721,SRR8516975,SRR4449817,SRR566422…
CSASGGSTDTQYF	TRBV20-1	TRBJ2-3	PBMC_P4,PEM3,U41,HD5,UPN14,COV_010,HD1,PFI_79	8	8	COVID-19,Healthy,Infection,Inflammation,Leukemia,Solid tumor	SRR3233982,SRR5664230,SRR4084228,SRR7004366,SRR7412218,SRR7219417,SRR060708,SRR1777798,SRR1777791,SRR1956791,SRR5676658,SRR1777793,SRR1777775,SRR3181009,SRR4449817,SRR1777774,SRR1777781,SRR1777790,SRR1777766,SRR4450951,SRR060723,SRR1956794,SRR1777769,SRR1956785,SRR1777784,SRR1956787,SRR3696549,SRR1777777,SRR1777799,SRR4450247,SRR5676621,SRR1777765,SRR7993503,SRR2905695,SRR1777797,SRR1777778,SRR74…
CAISEGYEQYF	TRBV10-3	TRBJ2-7	PEM15,F51,SC5v2_humanPBMCs_5Kcells_Connect_single_channel,F50,H1,PEM20,HD3	7	8	BEAM-T,Healthy,Inflammation,Solid tumor	SRR060702,SRR1777788,SRR1777798,SRR4102110,SRR1777773,SRR3696590,SRR7961474,SRR065669,SRR6442318,SRR1956793,SRR060706,SRR1956784,SRR1956794,SRR4450962,SRR4449817,SRR060710,ERR4311070,SRR4450952,SRR7412238,SRR1956785,SRR1777778,SRR1956789,SRR7993435,SRR091631,SRR060708,SRR7993474,SRR1777803,SRR7993506,SRR060718,SRR7961490,SRR7219417,SRR4450954,ERR4311072,SRR1777797,SRR1777799,SRR060720,SRR4450965,…
CAISESNQPQHF	TRBV10-3	TRBJ1-5	PFI_104,BMMNC_5pv2,C-16,E6,IpiNivo_Complete,UPN10,101520_Okada_B	7	12	BEAM-T,COVID-19,Infection,Leukemia,Solid tumor	SRR6380554,SRR7993518,SRR6442325,SRR1956784,SRR7993504,SRR7993479,SRR4450958,SRR7993522,SRR4449749,SRR1956791,SRR1777788,SRR1777776,SRR7219406,SRR6442318,SRR6442312,SRR7993435,SRR3181009,SRR3696549,SRR6442316,SRR060714,SRR1777769,SRR6442317,SRR1777778,SRR5676643,SRR4450954,SRR1777772,SRR4450949,SRR7961486,SRR5676663,SRR1777770,SRR3696565,SRR7961475,SRR4450964,SRR4450955,SRR5664244,SRR7993517,SRR1…
CAISVGNEQFF	TRBV10-3	TRBJ2-1	COV_002,PEM11,PT_7,su008,2169461_SJTRC_InfVax_2,HD2,OC96	7	102	COVID-19,Healthy,Solid tumor	SRR4449749,SRR3181009,SRR1956785,SRR1777764,SRR060697,SRR091631,SRR7219437,SRR060700,ERR4311081,SRR060722,SRR7219411,SRR5676665,SRR1777799,SRR4450247,SRR4450962,SRR1777789,SRR3696561,SRR7961489,SRR7993437,SRR1777765,SRR4450954,SRR060719,SRR091632,SRR8516957,SRR4449750,SRR1777775,SRR7993445,SRR8516960,SRR1956788,ERR4311067,SRR1777791,SRR4450949,SRR4084224,SRR1777796,SRR3233977,SRR1777785,SRR177777…
CASRQAGETQYF	TRBV19	TRBJ2-5	p1_mild,nc_CT2,MSK1302,COV_019,CPInc_NC4,PT_8,COVID_19_PBMC_BAL_donor_5	7	10	COVID-19,Healthy,Inflammation,Solid tumor	SRR3233942,SRR6380555,SRR1777773,SRR1777804,SRR7993519,SRR1777774,SRR4451065,SRR1777802,SRR1777794,ERR4311077,SRR5676649,ERR4311034,SRR3696561,SRR1777791,SRR7993430,SRR7993483,SRR4102109,SRR1777799,SRR4084228,SRR1956786,ERR4311101,SRR5676628,SRR1777798,SRR3233952,SRR7004366,SRR1777764,SRR1777766,SRR1777779,SRR7993432,SRR1777775,SRR5664228,SRR7993465,SRR1777785,SRR7412231,SRR3234010,SRR6380556,SRR…
CASRRDSNQPQHF	TRBV2	TRBJ1-5	AR44,AS01,U4,C910,GC10,PT_2,J11689	7	30	Autoimmune disease,COVID-19,Infection,Inflammation,Solid tumor	SRR3233985,SRR1956789,SRR11802799,SRR7004407,SRR1777796,SRR4450963,SRR1956788,SRR7004408,SRR7004358,SRR11802800,SRR7993464,SRR3233992,SRR7961487,SRR7004363,SRR1777769,SRR7412215,SRR7993465,SRR7993518,SRR3181009,SRR1777788,SRR1777800,SRR7219416,SRR7993500,SRR3500424,SRR060698,SRR3233942,SRR3696570,SRR3696590,SRR1777774,SRR4084222,SRR7993531,SRR3233972,SRR1777793,SRR1956795,SRR4450954,SRR7004360,SR…
CASSDDGMNTEAFF	TRBV10-2	TRBJ1-1	PrA1607,CX6,E3,EM192564,PT_7,S34,irAE_63	7	29	Autoimmune disease,Healthy,Inflammation,Solid tumor	SRR7522736,SRR7993451,SRR7004363,SRR6380542,SRR7993521,ERR4311096,SRR7522724,SRR3233955,SRR6380559,SRR7522733,SRR7522740,SRR5664226,SRR5664248,SRR060700,SRR7522727,SRR7219436,SRR7004360,SRR7522741,SRR6380560,SRR7412240,SRR7522739,SRR6442312,ERR4311097,SRR7993520,SRR5664244,SRR5676630,SRR7993517,SRR3500424,SRR6442304,SRR7004408
CASSDGTSGTDTQYF	TRBV6-4	TRBJ2-3	UPN18,NPC_SC_1808,NPC_SC_1802,PBMC_C_HD3,10k_BEAM-T_Human_A2402_EBV_CMV_spikein_5pv2,COV_013,F014	7	11	BEAM-T,COVID-19,Healthy,Leukemia,Solid tumor	SRR1777789,SRR4451064,SRR6130170,SRR7412233,SRR7961489,SRR7961495,SRR1777779,SRR1777788,SRR5676630,SRR7993530,SRR1777775,SRR5664221,SRR4451065,SRR1777770,SRR4102106,SRR5676636,SRR5676653,SRR7993438,SRR5664244,SRR7412219,SRR4450965,SRR6130171,SRR4450964,SRR1777793,SRR7412236,SRR5676632,SRR7412240,SRR7993503,SRR7961493,SRR1777795,SRR6380541,SRR5664212,SRR4450246,SRR6380547,SRR1777790,SRR1777798,SRR…
CASSDSGGADTQYF	TRBV6-4	TRBJ2-3	C-1,p1_mild,F014,COV_007,COV_009,HSSS_191,p6_severe	7	8	COVID-19,Healthy,Inflammation	ERR4311058,SRR1777793,SRR1956789,SRR4450951,SRR1777764,SRR7993494,SRR1777789,SRR1777794,SRR4449808,SRR6442318,SRR6380548,SRR4450952,SRR4450953,SRR1956783,SRR6442316,SRR4450957,SRR7993466,SRR1777770,SRR3500424,SRR6130172,SRR1777779,SRR1777774,SRR1956785,ERR4311081,SRR4450949,SRR4450963,SRR1956794,SRR7993502,SRR6442319,SRR1777788,SRR4450962,SRR1956787,ERR4311049,SRR7993465,SRR1777786,SRR4450961,SRR…
CASSEAGGPDTQYF	TRBV6-4	TRBJ2-3	AR48,GC08,UPN19,PBMC_A_HD3,COV_020,10k_PBMC_5pv2_nextgem_Chromium_X,NPC_SC_1807	7	11	BEAM-T,COVID-19,Healthy,Inflammation,Leukemia,Solid tumor	SRR4450954,SRR7412230,SRR1777781,SRR4449811,SRR7004358,SRR7522741,SRR7993465,SRR7522742,SRR4450953,SRR5664239,SRR1777774,SRR3233985,SRR11802800,ERR4311058,SRR4449755,SRR8516972,SRR7993526,SRR3233987,SRR1777790,SRR1956796,SRR1777791,SRR1777784,SRR5659144,SRR11802799,SRR7412218,SRR1956785,SRR5664230,SRR1956783,SRR1777770,SRR4084224,SRR7219405,SRR1777771,SRR7219437,SRR4449813,SRR7961493,SRR1956790,S…
CASSEAGGTDTQYF	TRBV6-4	TRBJ2-3	2247115_JCC392_SJTRC_InfVaxBT_2_Rxn5,4_Ki0100015_CMVneg,PEM9,B_ALL_p2,HD6,HSSS_191,C-20	7	8	COVID-19,Healthy,Infection,Inflammation,Leukemia,Solid tumor	SRR1777789,SRR5742654,SRR8516979,SRR7412232,ERR4311094,SRR4450952,SRR7412214,SRR7961489,SRR7412230,SRR3181009,SRR5664244,SRR6130182,SRR8516969,SRR7993445,SRR8516982,SRR060710,SRR8359195,SRR1777768,SRR7961492,SRR7961490,SRR060714,SRR1777802,SRR7961488,ERR4311055,SRR4450949,SRR1777777,SRR4450958,SRR8516962,SRR8516967,SRR060704,SRR6130169,SRR060709,SRR8516984,SRR7412240,SRR4449813,SRR4451064,SRR5664…
CASSEASGGAETQYF	TRBV6-1	TRBJ2-5	CX4,10k_PBMC_5pv2_nextgem_Chromium_X,COV_007,COV_011,HSSS_110,NPC_SC_1813,NPC_SC_1802	7	16	BEAM-T,COVID-19,Healthy,Inflammation,Solid tumor	SRR7993486,SRR1777774,SRR1777804,SRR1777784,SRR1777779,SRR1777785,SRR7219437,SRR7219394,SRR7219416,SRR1956787,SRR7993468,SRR1956794,SRR1777787,SRR1777781,SRR7993525,SRR8516979,SRR7993533,SRR1777794,SRR7004369,SRR1777789,SRR3696562,SRR7004358,SRR1777775,SRR7412215,SRR1956791,SRR7412230,SRR8516959,SRR5659130,SRR8516970,SRR5664239,SRR1777791,SRR11802800,SRR11802799,SRR1777797,SRR1777771,SRR5659144
CASSEGDSSYEQYF	TRBV6-1	TRBJ2-7	GSE222448_patient6,101520_Okada_C,COV_010,COV_028,MSK1263,PEM12,PrA1505	7	9	Autoimmune disease,COVID-19,Solid tumor	SRR8516954,SRR4449808,SRR7004369,SRR1956784,SRR8516973,SRR1777772,SRR1956783,SRR5664244,SRR5664221,SRR1777791,SRR7961475,SRR5664226,SRR7412240,SRR4449755,SRR1956785,SRR4450965,SRR1777789,SRR1777779,SRR1777793,SRR1777773,SRR4450960,SRR7961486,SRR7412233,SRR4450961,SRR8516965,SRR1777795,SRR1777786,SRR4449817,SRR060705,SRR060723,SRR1956788,SRR7412219,SRR8516986,SRR7004407,SRR5676630,SRR1956793,SRR44…
CASSEGGSGANVLTF	TRBV6-1	TRBJ2-6	101520_Okada_A,COV_010,B_ALL_p3,PEM2,NPC_SC_1802,PBMC_P3,NPC_SC_1808	7	7	COVID-19,Inflammation,Leukemia,Solid tumor	SRR060721,SRR3696560,SRR1777774,SRR6130185,SRR8516978,SRR1956787,SRR8516954,SRR4449808,SRR4084219,SRR1777767,SRR3233977,SRR4450958,SRR060703,SRR4449755,SRR7412241,SRR060705,SRR8516949,SRR5664218,SRR7961495,SRR1956786,SRR7993502,SRR060708,SRR7993475,SRR1777768,SRR4450959,SRR1777776,SRR1777771,SRR1777781,SRR8516957,SRR060714,SRR7993440,SRR060715,SRR7219417,SRR8516987,SRR7412233,SRR7993500,SRR445095…
CASSEGLAGADTQYF	TRBV6-1	TRBJ2-3	HSSS_219,PrA1801,COV_013,NPC_SC_1808,OVA1,S22,COV_020	7	12	Autoimmune disease,COVID-19,Healthy,Inflammation,Solid tumor	SRR1777779,SRR4450962,SRR7412231,SRR7993458,SRR6380548,SRR7993503,SRR4450963,SRR7412219,SRR4449808,SRR4450965,SRR4449755,SRR1777764,SRR1777801,SRR7993448,SRR7993473,SRR1777784,SRR7004365,SRR7412238,SRR7993472,SRR5664235,SRR6380550,SRR1777790,SRR4450964,SRR7993457,SRR5664212,SRR4450960,SRR1777773,SRR1956794,SRR4449813
CASSEGMGQPQHF	TRBV2	TRBJ1-5	2010113790,201651363,201651365,201653382,HHU20160714,HHU20180816,HHU20191029	7	11	COVID-19,Healthy	SRR3696590,SRR6380547,SRR1777777
CASSEGSNQPQHF	TRBV6-4	TRBJ1-5	GC04,GC10,S34,CX2,ICC6,NPC_SC_1808,p2_mild	7	8	COVID-19,Healthy,Inflammation,Solid tumor	SRR1956792,SRR1956783,SRR7961474,SRR1956787,SRR4084228,SRR4450958,SRR7993525,SRR7219411,SRR2905664,SRR1777802,SRR7219407,SRR4449813,SRR1777791,SRR1777772,SRR4450954,SRR4450965,SRR1956786,SRR6380533,SRR3233982,SRR1956785,SRR1777787,SRR1777779,SRR8181397,SRR7961475,SRR4102108,SRR7219437,SRR4449749,SRR7993497,SRR3696560,SRR7412237,SRR1777784,SRR1777789,SRR1956794,SRR7004364,SRR4450956,SRR5659144,SRR…
CASSELAGGPETQYF	TRBV6-1	TRBJ2-5	p2_mild,MSK1263,10k_PBMC_5pv2_nextgem_Chromium_X,BL5,C-35,PBMC_C_HD3,F017	7	9	BEAM-T,COVID-19,Healthy,Inflammation,Solid tumor	SRR2905687,SRR1777775,SRR4450964,SRR4450961,SRR8516976,SRR8516953,SRR060719,SRR060705,SRR1777779,SRR7993514,SRR1777786,SRR1777790,SRR4450958,SRR7522728,SRR5664226,SRR1777789,SRR1777764,SRR1777784,SRR4450953,SRR7993478,SRR7993533,SRR4449755,SRR6380547,SRR6998308,SRR3696555,SRR060703,SRR5664244,SRR1777773,SRR6380548,SRR1777774,ERR4311058,SRR8516982,SRR1777785,SRR8516964,SRR1956787,SRR1777768,SRR118…
CASSEQGNQPQHF	TRBV2	TRBJ1-5	F38,UPN19,COV_020,UPN10,OVA1,AR48,PBMC_P4	7	8	COVID-19,Healthy,Inflammation,Leukemia,Solid tumor	SRR7004364,SRR7004407,SRR1777793,SRR3696555,SRR3181009,SRR1956783,SRR7004365,SRR1777765,SRR1777786,SRR7004366,SRR060690,SRR3233997,SRR1777776,SRR5371332,SRR1956793,SRR7993499,SRR1956788,SRR4450963,SRR1956796,SRR6380542,SRR7961486,SRR4084237,SRR1777785,SRR4084233,SRR3233947,SRR3696566,SRR4450954,SRR5371317,SRR4451065,SRR1777784,SRR1777803,SRR1777771,SRR5371323,SRR1777801
CASSESPGNSNQPQHF	TRBV10-2	TRBJ1-5	UPN1,C-35,HUP217,PEM1,PEM8,PT8,nc_CT4	7	26	COVID-19,Healthy,Leukemia,Solid tumor	SRR4084222,SRR1956794,SRR060704,SRR060700,SRR7993469,SRR7993520,SRR060721,SRR3233997,SRR060725,SRR060708,SRR060712,SRR065670,SRR4084212,SRR060715,SRR4084217,SRR060726,SRR060717,SRR060716,SRR060706,SRR4084230,SRR060724,SRR4084224,SRR091632,SRR4084209,SRR060714,SRR3233967,SRR1777804,SRR11802800,SRR060703,SRR4084225,SRR7993506,SRR060701,SRR1777772,SRR091631,SRR4084234,SRR4084233,SRR1777794,SRR060707…
CASSFGETQYF	TRBV11-1	TRBJ2-5	P4,COV_025,ICC6,RA_69,su013,UPN24,2169461_SJTRC_InfVax_2	7	8	Autoimmune disease,COVID-19,Inflammation,Leukemia,Solid tumor	SRR4449808,SRR060697,SRR1777768,SRR7219406,SRR1777775,SRR4450961,SRR5676643,SRR1777798,ERR4311085,SRR1777802,SRR4102095,SRR065670,SRR1777764,SRR4102100,SRR4450247,SRR4102112,SRR4450955
CASSFSNQPQHF	TRBV12-4	TRBJ1-5	BL5,RA_65,ccRCC_2,HN_P34,P4,PEM20,E6	7	9	Autoimmune disease,Inflammation,Solid tumor	SRR1956783,SRR7961492,SRR060723,SRR6380561,SRR7004365,SRR1777778,SRR7961493,SRR4450954,SRR7961490,SRR7961475,SRR4450949,SRR060716,SRR1777781,SRR4450962,SRR065670,SRR1777784,SRR065669,SRR4450958,SRR060705,SRR3696588,SRR7004366,SRR4450951,SRR4449750,SRR7004363,SRR7993500,SRR4449755,SRR7993513,SRR4450955,SRR11802800,SRR1777786,SRR4084234,SRR4449810,SRR1777764,SRR060708,SRR6442317,SRR1777785,SRR17777…
CASSGQGNQPQHF	TRBV2	TRBJ1-5	P1,AS02,nc_CT2,F50,COV_015,F41,COV_012	7	9	Autoimmune disease,COVID-19,Healthy,Inflammation	SRR1777767,SRR7993508,SRR3233970,SRR4450958,SRR4449810,SRR3181009,SRR7004365,SRR4450949,SRR060717,SRR4449817,SRR7412231,SRR7993455,SRR1777769,SRR7219400,SRR065669,SRR4084224,SRR7961490,SRR3233977,SRR4450959,SRR3696590,SRR4450962,SRR4451086,SRR060700,SRR3696564,SRR4450954,SRR7219437,SRR1777774,SRR7961493,SRR5664235,SRR1777768,SRR4102097,SRR1777775,SRR7004407,SRR7961475,SRR1777787,SRR3233972,SRR177…
CASSGRSTDTQYF	TRBV19	TRBJ2-3	C-27,n_sp1,CX4,10k_BEAM-T_Human_A0201_CMV_Flu_Covid_spikein_5pv2,HHU20180816,201657852,B357818	7	13	BEAM-T,COVID-19,Healthy,Solid tumor	SRR8181395,SRR4084236,SRR6442320,SRR060696,SRR4084210,SRR7219411,SRR4084214,SRR1777777,SRR4449749,SRR1777786,SRR5664226,SRR4450962,SRR4084227,SRR6380552,SRR4450953,SRR4102103,SRR3233985,SRR8181397,SRR7004363,SRR6442316,SRR4084211,SRR060695,SRR1777779,SRR5664248,SRR1777764,SRR5513374,SRR7219406,SRR5516038,SRR4084234,SRR5513375,SRR4449813,SRR3233987,SRR4084209,SRR5676623,SRR3234005,SRR4084232,SRR17…
CASSGTGGTDTQYF	TRBV6-4	TRBJ2-3	COV_014,EM192566,101520_Okada_B,S34,PBMC_A_HD3,NPC_SC_1808,p6_severe	7	9	Autoimmune disease,COVID-19,Healthy,Inflammation,Solid tumor	SRR4450961,SRR8516980,SRR7412218,SRR8516960,SRR11802800,SRR4450962,SRR8516987,SRR5664230,SRR7961493,SRR1777772,SRR4449750,SRR1777790,SRR7993500,SRR1777801,SRR8516988,SRR7004358,SRR7219405,SRR5664242,SRR4449755,SRR1777794,SRR7961490,SRR1956794,SRR11802798,SRR8516970,SRR8516984,SRR1777779,SRR8516954,SRR1777803,SRR8516969,SRR8516957,SRR1777791,SRR1956787,SRR4449808,SRR7412230,SRR4449817,SRR7004365,S…
CASSGTSGSNEQFF	TRBV6-4	TRBJ2-1	6_ki0100110_CMVneg,B_ALL_p3,HSSS_219,PEM2,S22,irAE_63,COV_013	7	68	COVID-19,Healthy,Infection,Inflammation,Leukemia,Solid tumor	SRR060711,SRR7412215,SRR4450952,SRR7004365,SRR6130165,SRR7522742,SRR7412230,SRR1956788,SRR7412240,SRR6380547,SRR6130174,SRR1956783,SRR7993438,SRR060724,SRR7412236,SRR6130175,SRR5664237,SRR4450953,SRR1777802,SRR060722,SRR7993439,SRR060721,SRR060712,SRR060718,SRR060710,SRR6130185,SRR6130176,SRR060706,SRR060707,SRR5664239,SRR1777786,SRR7993512,SRR065670,SRR1777788,SRR060720,SRR060714,SRR060708,SRR79…
CASSIAGGSYEQYF	TRBV19	TRBJ2-7	COV_020,P2,p5_severe,F014,AR44,NPC_SC_1815,E2	7	7	COVID-19,Healthy,Inflammation,Solid tumor	SRR7004364,SRR7004363,SRR060705,SRR6442302,SRR6380550,SRR4450952,SRR6442318,SRR1777768,SRR6442309,SRR3234010,SRR1956787,SRR4450960,SRR1777765,SRR6442305,SRR4449811,SRR7219437,SRR1777779,SRR6442292,SRR4449817,SRR1777786,SRR1777792,SRR6442316,SRR1777790,SRR4102097,SRR7219416,SRR7004407,SRR4450956,SRR11802800,SRR7961493,SRR4449813,SRR6442300,SRR4450964,SRR1777796,SRR11802799,SRR1777804,SRR1777774,SR…
CASSIGGDYNEQFF	TRBV19	TRBJ2-1	n_sp1,E357,HD1,COV_002,U4,p3_mild,GC04	7	17	COVID-19,Healthy,Inflammation,Solid tumor	SRR4084238,SRR6442319,SRR1777785,SRR1777772,SRR1777801,SRR7961492,SRR7993430,SRR7961493,SRR7219400,SRR7412241,SRR4084210,SRR7219405,SRR1777764,SRR091631,SRR4084236,ERR4311051,SRR1777790,SRR5664218,SRR4084228,SRR8181397,SRR6442320,ERR4311047
CASSIGRNTEAFF	TRBV19	TRBJ1-1	U44,C16,CPInc_NC6,COV_028,COV_010,BC09,PEM14	7	8	COVID-19,Healthy,Inflammation,Solid tumor	SRR1777768,SRR6442314,SRR060720,SRR4449810,SRR6442295,SRR5676630,SRR5676626,SRR7993520,SRR7219416,SRR1956784,SRR6442325,SRR060710,ERR4311072,SRR7219400,SRR4450954,SRR4451064,SRR060691,SRR1956785,SRR4450963,ERR4311095,SRR3233942,SRR6442323,SRR6442316,SRR7004364,SRR060692,SRR060706,SRR6442302,SRR4450964,SRR060693,SRR1777771,SRR4449817,SRR1777776,SRR6442290,ERR4311099,SRR1956790,SRR5664233,SRR644229…
CASSIGTGGYEQYF	TRBV19	TRBJ2-7	UPN1,CPInc_NC5,P5,F50,HD5,PBMC_A_HD3,F51	7	7	Healthy,Inflammation,Leukemia	SRR7004363,SRR6442325,SRR1777776,SRR1777764,SRR1777765,SRR6442318,SRR4102099,ERR4311077,SRR4084230,SRR1777789,SRR6442290,SRR3181009,SRR3233987,SRR1956795,SRR4451086,SRR6442316,SRR7961495,SRR1777796,SRR6442302,SRR7004365,SRR1777790,SRR4084227,SRR6442320,SRR1777779,SRR6442310,SRR060707,SRR060706,SRR2678160,ERR4311055,SRR4450956,SRR6442319,SRR6442317,SRR4102097,SRR1777767,SRR7004364,SRR5676625,ERR43…
CASSIGYEQYF	TRBV19	TRBJ2-7	CPIc_C2,GSE222448_patient2,PEM10,101520_Okada_C,PBMC_P5,P2,2010113890	7	8	Healthy,Inflammation,Solid tumor	SRR7961487,SRR7993479,SRR4450964,SRR1777765,SRR4450246,SRR7004363,SRR1777772,SRR7004365,SRR1777795,SRR060700,SRR3233942,SRR091631,SRR4450958,SRR4449813,SRR1777776,SRR060695,SRR4450959,SRR4084230,SRR6442322,SRR1956791,SRR1777803,SRR4449749,SRR1777798,SRR2905707,SRR4084222,SRR3234010,SRR4084238,SRR3233952,SRR1777802,SRR065670,SRR7219411,SRR6442318,SRR1777796,SRR1777779,SRR7219407,SRR7219437,SRR4450…
CASSIRETQYF	TRBV19	TRBJ2-5	D492,P3,P4,irAE_63,GC08,PEM11,U41	7	14	Healthy,Inflammation,Solid tumor	SRR3233947,SRR060691,SRR5676655,SRR1956784,SRR4449808,SRR4450962,SRR7004366,SRR060705,SRR060720,SRR7412212,SRR7993444,SRR5676647,SRR1777771,SRR8181397,SRR1777769,SRR1777804,ERR4311099,SRR3233967,SRR2678160,SRR4102107,SRR7004363,SRR4449755,SRR1956791,SRR5261734,SRR3696563,SRR5742654,SRR1777784,SRR1777803,SRR4084226,SRR7004365,SRR1777768,SRR1777790,SRR4102108,SRR7993453,SRR1777777,SRR3233952,SRR177…
CASSIRSTGELFF	TRBV19	TRBJ2-2	10k_BEAM-T_Human_A0201_CMV_Flu_Covid_spikein_5pv2,HN_P34,PrA1607,GSE222448_patient10,irAE_63,EM192563,HSSS_219	7	14	Autoimmune disease,BEAM-T,Inflammation,Solid tumor	SRR1777789,SRR3233982,SRR4084234,SRR7004364,SRR4450964,SRR3233980,SRR5515787,SRR5676640,SRR4449750,SRR8181397,ERR4311079,SRR4102099,SRR5676636,SRR5513426,SRR4450961,SRR5676634,SRR1777781,SRR3233987,SRR6442292,SRR3658973,SRR6442291,SRR7004408,SRR4449755,SRR1777788,SRR4084228,SRR5676661,SRR7219394,SRR4084209,SRR3233977,SRR4084235,SRR7219416,SRR060727,SRR6442305,SRR6380552,SRR1777764,SRR4449813,SRR6…
CASSLADTQYF	TRBV7-2	TRBJ2-3	C-3,AR20,TC341,MM_PT2,HD3,PT_4,F50	7	7	COVID-19,Healthy,Inflammation,Myeloma,Solid tumor	SRR7993516,SRR1956788,SRR7522733,SRR1777790,SRR4450253,SRR1777803,SRR4450955,SRR6442318,SRR7993432,SRR1777788,SRR7993484,SRR1956783,SRR7219416,SRR3233942,SRR4450957,SRR7993444,SRR7219437,SRR060721,SRR4450951,SRR7993437,SRR1777796,SRR4084222,SRR4449808,SRR1777795,SRR7412216,SRR7993523,SRR1777785,SRR1777776,SRR1777800,SRR7993501,SRR065669,SRR7993522,SRR7993517,SRR3233992,SRR4450962,SRR1777787,SRR41…
CASSLAGASTDTQYF	TRBV7-6	TRBJ2-3	IpiNivo_Resistant,COV_009,COV_011,U45,PEM12,HD5,B1	7	7	COVID-19,Healthy,Inflammation,Solid tumor	SRR060708,SRR1777773,SRR1956784,SRR7993516,SRR8181397,SRR1777776,SRR8516958,SRR7004363,SRR3696588,SRR1956786,SRR4449811,SRR5664212,SRR7412219,SRR7219394,SRR1777770,SRR065669,SRR4451086,SRR4450957,SRR7219400,SRR1956795,SRR1777779,SRR4084211,SRR1777794,SRR5742670,SRR1777791,SRR1777769,SRR1777804,SRR4084223,SRR7219406,SRR4451085,SRR1777777,SRR4084222,SRR7993503,SRR7412238,SRR4102096,SRR7993500,SRR72…
CASSLAGGPTDTQYF	TRBV7-2	TRBJ2-3	HSSS_191,BMMNC_5pv2,AS01,nc_CT3,COV_028,2_Ki0100022_CMVneg,TC341	7	11	Autoimmune disease,BEAM-T,COVID-19,Healthy,Infection,Inflammation	SRR1777796,SRR060704,SRR3233972,SRR4084226,SRR060702,SRR1777802,SRR1777804,SRR1777768,SRR4450951,SRR1956796,SRR1777775,SRR1777765,SRR1956785,SRR060714,SRR1956787,SRR7219416,SRR4450954,SRR4449808,SRR7522736,SRR1777793,SRR1777770,SRR7993506,SRR3233952,SRR5676628,SRR4450960,SRR1777794,SRR060715,SRR1777784,SRR1777766,SRR1777787,SRR2905695,SRR5664239,SRR1777774,SRR5676621,SRR7961474,SRR1777781,SRR1777…
CASSLAGGTEAFF	TRBV5-1	TRBJ1-1	IpiNivo_Resistant,F29,MSK1344,F017,F67,101520_Okada_A,U44	7	41	Healthy,Inflammation,Solid tumor	SRR4450962,SRR7993471,SRR6442323,SRR1777768,SRR2678160,SRR7993516,SRR060708,SRR7993435,SRR1777794,SRR4450958,SRR11802795,SRR7993487,SRR1777784,SRR7219406,SRR4084210,SRR7961486,SRR7004365,SRR1777769,SRR4450247,SRR1777779,SRR7993530,SRR5664242,SRR4449808,SRR1777797,SRR1777775,SRR065669,SRR7993439,SRR1956790,SRR7219407,SRR1956795,SRR7961490,SRR2905689,SRR5659144,SRR1777796,SRR4450957,SRR7993431,SRR7…
CASSLAGGTEAFF	TRBV7-9	TRBJ1-1	COV_025,COV_010,19LN0193,NPC_SC_1816,GSE222448_patient8,TC341,AS01	7	12	Autoimmune disease,COVID-19,Healthy,Leukemia,Solid tumor	SRR1777787,SRR7993453,SRR1956784,SRR7961492,SRR1777793,SRR4450951,SRR7961487,SRR3658977,SRR1956783,SRR3233952,SRR4449749,SRR1956786,SRR7961475,SRR7004407,SRR1777785,SRR7961486,SRR4450960,SRR4450953,SRR1777777,SRR7993445,SRR1777800,SRR7993510,SRR1777774,SRR1956793,SRR7993455,SRR7993530,SRR6442309,SRR4449755,SRR3696572,SRR4084225,SRR7004358,SRR4450954,SRR7993456,SRR1777764,SRR1777771,SRR8181389,SRR…
CASSLAGMNTEAFF	TRBV5-1	TRBJ1-1	COV_020,COV_010,UPN17,COV_009,F50,101520_Okada_B,B_ALL_h2	7	8	COVID-19,Healthy,Leukemia,Solid tumor	SRR1777797,SRR4084211,SRR1777804,SRR7993497,SRR7961493,SRR7004364,SRR7993503,SRR1777798,SRR1777779,SRR7961489,SRR7219416,SRR7993474,SRR3233942,SRR7993519,SRR7412234,SRR7993433,SRR4084225,SRR7961486,SRR1777799,SRR4451065,SRR7993507,SRR1956796,SRR1777772,SRR1777784,SRR5742654,SRR1777775,SRR7412232,SRR7993466,SRR4449817,SRR7993457,SRR7993515,SRR3696572,SRR4450963,SRR4450954,SRR1777803,SRR5664237,SRR…
CASSLAGSSYNEQFF	TRBV5-1	TRBJ2-1	GSE222448_patient3,GSE222448_patient4,RA_25,B_ALL_p1,COV_010,PBMC_P3,F023	7	8	Aging,Autoimmune disease,COVID-19,Inflammation,Leukemia,Solid tumor	SRR060719,SRR1956783,SRR1777771,SRR1777765,SRR1777796,SRR7993440,SRR6442296,SRR7993523,SRR7993497,SRR3696556,SRR4449817,SRR7993531,SRR1777788,SRR1777792,SRR1777773,SRR7993513,SRR1956796,SRR1777804,SRR4450961,SRR1777766,SRR7993509,SRR4450964,SRR7993521,SRR1777768,SRR7412238,SRR5664244,SRR1777794,SRR1777797,SRR1777790,SRR1777789,SRR1777787,SRR1956786,SRR3181009,SRR1777774,SRR7993447,SRR6442302,SRR3…
CASSLAGYEQYF	TRBV5-4	TRBJ2-7	RA_PT19,S133,101520_Okada_B,D492,PT4,AR50,COV_020	7	8	Autoimmune disease,COVID-19,Healthy,Inflammation,Leukemia,Solid tumor	SRR060700,SRR4449811,SRR060704,SRR060701,SRR060699,SRR7961475,SRR4450956,SRR1956787,SRR1777784,SRR060714,SRR1777764,SRR1777772,SRR4449813,SRR1777798,SRR7004407,SRR4450951,SRR060703,SRR060723,SRR5664228,SRR6380554,SRR1777774,SRR060722,SRR7961493,SRR7004366,SRR1956791,SRR1777790,SRR091631,SRR060702,SRR1956783,SRR7219437,SRR2678160,SRR1777793
CASSLANYGYTF	TRBV5-1	TRBJ1-2	UPN19,F41,PrA1801,F024,F38,F67,TC341	7	15	Autoimmune disease,Healthy,Leukemia	SRR1777775,SRR7412212,SRR1777778,SRR1777764,SRR7993470,SRR1777779,SRR7961493,SRR060706,SRR4450949,SRR1777785,SRR7993472,SRR1777770,SRR1956784,SRR3696569,SRR4450957,SRR7993514,SRR1777794,SRR1777786,SRR7961474,SRR4450952,SRR1777804,SRR1956796,SRR4450955,SRR1777798,SRR4450953,SRR7004407,SRR7993532,SRR7993504,SRR4450951,SRR7961475,SRR4449755,SRR1777769,SRR7993453,SRR7961495,SRR1777774,SRR1956793,SRR1…
CASSLAYEQYF	TRBV7-9	TRBJ2-7	AS01,C-26,COV_007,COVID_19_PBMC_BAL_donor_6,su013,GSE222448_patient11,PrA1505	7	8	Autoimmune disease,COVID-19,Solid tumor	SRR1777790,SRR5664226,SRR4450952,SRR3696556,SRR1777789,SRR1777764,SRR7219405,SRR3234010,SRR1777781,SRR1956784,SRR5676623,SRR2905658,SRR7219437,SRR1777796,SRR5659136,SRR4450951,SRR7412214,SRR4450962,SRR060718,SRR1777769,SRR4449817,SRR4450959,SRR1777788,SRR7993502,SRR8181389,SRR6442312,SRR1777765,SRR7993508,SRR3233947,SRR1956796,SRR1956785,SRR1777772,SRR4450956,SRR7004407,SRR4450964,SRR1777776,SRR4…
CASSLDGETQYF	TRBV5-1	TRBJ2-5	HD5,UPN24,n_sp1,UPN13,UPN10,ERS4,CPIc_C5	7	8	COVID-19,Healthy,Inflammation,Leukemia	SRR7993519,SRR7993432,SRR1956795,SRR5676625,SRR060705,SRR1777785,SRR4450949,SRR1777789,SRR6442316,SRR4450958,SRR6380533,SRR4084210,SRR060697,SRR1956787,SRR3696590,SRR3696565,SRR1956786,SRR7993521,SRR1777800,SRR1777767,SRR1777790,SRR060726,SRR7961488,SRR1777766,SRR4084221,SRR060711,SRR1777778,SRR1777781,SRR4102099,SRR4451086,SRR091632,SRR11802799,SRR6442314,SRR3181009,SRR4449810,SRR1777793,SRR0607…
CASSLDGSSYNEQFF	TRBV5-1	TRBJ2-1	E6,COV_015,COV_010,PT_2,5_ki01000111CMVpos,C829,p3_mild	7	7	COVID-19,Infection,Solid tumor	SRR5676628,SRR1777804,SRR060703,SRR1777770,SRR1777786,SRR7993449,SRR1956794,SRR1777784,SRR7993450,SRR4084230,SRR4450246,SRR1777781,SRR060715,SRR7993496,SRR1956793,SRR6442317,SRR7993456,SRR7004364,SRR1956784,SRR7219406,SRR4102105,SRR5676655,SRR1777776,SRR7961493,SRR1777771,SRR11802796,SRR1777773,SRR1777801,SRR2905701,SRR4451064,SRR4451086,SRR4450949,SRR4102100,SRR6442325,SRR4450961,SRR1777775,SRR4…
CASSLDNYGYTF	TRBV5-1	TRBJ1-2	F017,F50,HD4,AS01,PEM7,AR48,F67	7	9	Autoimmune disease,Healthy,Inflammation,Solid tumor	SRR1956796,SRR4084223,SRR1777796,SRR4450955,SRR1777772,SRR1777795,SRR4449749,SRR4084227,SRR7004365,SRR1777799,SRR5664235,SRR060724,SRR7993471,SRR1777781,SRR4449755,SRR4084233,SRR7993513,SRR7993434,SRR1777801,SRR3696574,SRR1777802,SRR7993525,SRR4449810,SRR1777798,SRR7993497,SRR3696553,SRR11802800,SRR7961486,SRR4450247,SRR4084232,SRR1777797,SRR091631,SRR3696588,SRR7004364,SRR4102112,SRR7412215,SRR7…
CASSLDRDYGYTF	TRBV5-1	TRBJ1-2	PFI_83,GC06,P1,PEM2,20LN0243,MSK1302,HD5	7	8	Healthy,Infection,Inflammation,Leukemia,Solid tumor	SRR1777769,SRR060700,SRR7993516,SRR060726,SRR1956789,SRR1777779,SRR7993468,SRR7993436,SRR1777796,SRR1777770,SRR4084228,SRR3181009,SRR908204,SRR7993520,SRR4451085,SRR1956783,SRR1777774,SRR060717,SRR7219416,SRR7961489,SRR1956794,SRR7219437,SRR1777777,SRR7004364,SRR1777788,SRR3696574,SRR7993499,SRR060703,SRR1956795,SRR1777766,SRR4451064,SRR1777792,SRR1777771,SRR4450949,SRR4450962,SRR5664242,SRR44502…
CASSLDSSGNTIYF	TRBV5-1	TRBJ1-3	101520_Okada_C,MSK1344,C910,COV_007,P2,COV_012,RA_65	7	8	Autoimmune disease,COVID-19,Infection,Inflammation,Solid tumor	SRR7961486,SRR7961489,SRR4451064,SRR6380554,SRR1777771,SRR7004363,SRR7993509,SRR7993517,SRR3233972,SRR7993429,SRR1777796,SRR1777799,SRR4451086,SRR1777778,SRR1777791,SRR1777777,SRR1777776,SRR7993518,SRR7993503,SRR7993498,SRR4450952,SRR7961493,SRR4449750,SRR7219437,SRR7993493,SRR7961475,SRR7993515,SRR1777766,SRR7993496,SRR060708,SRR4450246,SRR5676628,SRR4449749,SRR1777775,SRR5676645,SRR7993432,SRR4…
CASSLDTDTQYF	TRBV5-1	TRBJ2-3	PT_5,C236,nc_CT2,EM192564,PFI_83,CPInc_NC2,MSK1344	7	10	Autoimmune disease,Healthy,Infection,Inflammation,Solid tumor	SRR7993506,SRR7993487,SRR060714,SRR3233977,SRR4450957,SRR4451065,SRR7993476,SRR7993433,SRR1777803,SRR1777800,SRR7961487,SRR4450951,SRR1777771,SRR7993441,SRR4084227,SRR7993530,SRR7993471,SRR4449817,SRR1956784,SRR1777770,SRR5676645,SRR060697,SRR4451086,SRR1777774,SRR1956788,SRR4451064,SRR1777773,SRR5664220,SRR4102111,SRR1777778,SRR1777765,SRR2678160,SRR7961474,SRR4450964,SRR7004365,SRR3234012,SRR79…
CASSLDYEQYF	TRBV5-1	TRBJ2-7	PT_2,HD5,ICC5,F017,COV_007,B_ALL_p2,AR25	7	12	COVID-19,Healthy,Inflammation,Leukemia,Solid tumor	SRR060708,SRR4450964,SRR6442325,SRR5664233,SRR1777777,SRR7993470,SRR060719,SRR4451065,SRR1777789,SRR7412218,SRR1777804,SRR1777788,SRR060698,SRR1777795,SRR7993453,SRR1777784,SRR7961495,SRR5664230,SRR11802796,SRR7961490,SRR3696590,SRR4451085,SRR7004366,SRR1777797,SRR1956792,SRR6442318,SRR1777774,SRR7993499,SRR3233987,SRR4450949,SRR060711,SRR7961474,SRR3234010,SRR7993516,SRR065669,SRR4450961,SRR7961…
CASSLDYYSNQPQHF	TRBV7-2	TRBJ1-5	GSE222448_patient7,COV_011,HSSS_219,PEM5,UPN19,CPIc_C3,su009	7	61	COVID-19,Inflammation,Leukemia,Solid tumor	SRR7993429,SRR7219417,SRR7004407,SRR1777775,SRR7219400,SRR7993433,SRR1777801,SRR1777785,SRR7993428,SRR7993476
CASSLEETQYF	TRBV5-4	TRBJ2-5	COV_010,RA_69,UPN24,UPN12,NivoExposed,COV_028,NPC_SC_1806	7	8	Autoimmune disease,COVID-19,Leukemia,Solid tumor	SRR7219406,SRR6380551,SRR1777791,SRR060700,SRR6380547,SRR1777779,SRR4450247,SRR060703,ERR4311092,SRR4084227,SRR4084230,SRR6442325,SRR1777803,SRR3696590,SRR1777792,ERR4311071,SRR6442317,SRR5676655,SRR1777781,SRR6442316,ERR4311063,SRR3233997,SRR1777789,SRR3234010,SRR4451085,SRR060699,SRR1777793,SRR060711,SRR5676638,SRR7993517,SRR060710,SRR7993503,SRR3696588,SRR060722,SRR5676628,SRR4451086,SRR445095…
CASSLGEKLFF	TRBV12-4	TRBJ1-4	H3,HN_P51,22LN0417,F50,COV_020,GSE222448_patient1,COV_010	7	9	COVID-19,Healthy,Inflammation,Leukemia,Solid tumor	SRR4450964,SRR7961486,SRR1777773,SRR1777778,SRR7993499,SRR4449749,SRR1777800,SRR4102100,SRR060712,SRR3696558,SRR4450954,SRR4450949,SRR4449810,SRR4450955,SRR7993464,SRR4450958,SRR7961488,SRR4449755,SRR1777787,SRR1777775,SRR060727,SRR4449817,SRR1777789,SRR7004363,SRR7993470,SRR7961475,SRR1777772,SRR1777795,SRR3696578,SRR7993516,SRR060708,SRR4449750,SRR1777779,SRR7961489,SRR11802800,SRR4450951,SRR17…
CASSLGETQYF	TRBV7-4	TRBJ2-5	AR25,20LN0264,CX1,U4,F51,C739,107677	7	17	COVID-19,Healthy,Infection,Inflammation,Leukemia	SRR7219437
CASSLGGGNQPQHF	TRBV5-1	TRBJ1-5	F51,PEM16,UPN19,COV_009,PT_7,IpiNivo_Resistant,CPInc_NC6	7	198	COVID-19,Healthy,Inflammation,Leukemia,Solid tumor	SRR7961493,SRR7961488,SRR7961475,SRR4451064,SRR1777769,SRR5742654,SRR11802795,SRR4449810,SRR1777794,SRR4102112,SRR1956793,SRR1777779,SRR1777774,SRR091631,SRR7961486,SRR1956783,SRR7961489,SRR7993521,SRR5676645,SRR4450951,SRR7993468,SRR7993520,SRR7004407,SRR1777776,SRR060705,SRR1956794,SRR1956795,SRR4084222,SRR1956784,SRR1777803,SRR1777792,SRR060717,SRR1777786,SRR4451065,SRR1777801,SRR4450965,SRR41…
CASSLGGGPQETQYF	TRBV7-2	TRBJ2-5	E357,CPInc_NC2,CPInc_NC5,NPC_SC_1806,nc_CT6,U41,2247115_JCC392_SJTRC_InfVaxBT_2_Rxn5	7	29	COVID-19,Healthy,Inflammation,Solid tumor	SRR1777769,SRR1777790,SRR5676623,SRR1956787,SRR7219394,SRR1777775,SRR1777771,SRR1777788,SRR4449808,SRR1777766,SRR1777798,SRR1777776,SRR5664237,SRR5676632,SRR4450958,SRR5676636,SRR5676661,SRR1956788,SRR7219437,SRR1777791,SRR3233977,SRR1956785,SRR1777781,SRR1777799,SRR7219416,SRR4449750,SRR1777804,SRR7412232,SRR6442310,SRR7219407,SRR11802800,SRR4450949,ERR4311047,SRR4449813,SRR1777794,SRR1777785,SR…
CASSLGGGSYEQYF	TRBV5-1	TRBJ2-7	20LN0249,U4,OH14,PBMC_C_HD6,COV_007,irAE_63,S134	7	7	Aging,COVID-19,Healthy,Inflammation,Leukemia,Solid tumor	SRR7412232,SRR1956787,SRR7993531,SRR4450955,SRR1777768,SRR1777787,SRR1777794,SRR4449817,SRR060694,SRR1956794,SRR4450951,SRR1777779,SRR1777777,SRR060727,SRR4450949,SRR1777766,SRR7004407,SRR1777778,SRR1956784,SRR060691,SRR7993435,SRR4084223,SRR7219416,SRR3696553,SRR5261734,SRR1956795,SRR1777765,SRR060725,SRR7993501,SRR1777798,SRR4450958,SRR4449808,SRR4450246,SRR7961495,SRR7993470,SRR3696574,SRR7219…
CASSLGGGTEAFF	TRBV11-1	TRBJ1-1	PBMC_P3,P3,S159,PEM13,MSK1344,C739,MSK1302	7	7	Infection,Inflammation,Solid tumor	SRR1777778,SRR6442314,SRR7219417,SRR1777767,SRR4450247,SRR1777797,SRR1777765,SRR8181389,SRR4451086,SRR065669,SRR6442323,SRR1777795,SRR7219437
CASSLGGNEQFF	TRBV5-1	TRBJ2-1	MSK1302,18LN0104,COV_010,COV_007,PBMC_A_HD3,su010,108236	7	7	COVID-19,Healthy,Leukemia,Solid tumor	SRR4084218,SRR7993438,SRR7993501,SRR7412219,SRR4451086,SRR1777789,SRR3181009,SRR5676625,SRR7993444,SRR1956786,SRR7993446,SRR1777768,SRR1956784,SRR3696592,SRR4450957,SRR7961495,SRR7993519,SRR1777797,SRR1777767,SRR5516039,SRR1777795,SRR4450949,SRR3696593,SRR6442316,SRR1777777,SRR060699,SRR060722,SRR4084224,SRR060694,SRR3696572,SRR1777770,SRR7219406,SRR5664240,SRR1956787,SRR7961490,SRR1777773,SRR408…
CASSLGGNQPQHF	TRBV12-3	TRBJ1-5	PEM19,2_Ki0100022_CMVneg,2169461_SJTRC_InfVax_2,HD4,2247116_JCC392_SJTRC_InfVaxBT_3_Rxn6,F020,101520_Okada_A	7	8	Aging,COVID-19,Healthy,Infection,Solid tumor	SRR4449811,SRR5659136,SRR060702,SRR060703,SRR5676645,SRR060722,SRR7993506,SRR6442321,SRR060694,SRR1777772,SRR1777795,SRR7412232,SRR3234012,SRR7993502,SRR3233942,SRR1956794,SRR7961490,SRR7993439,SRR1777801,SRR1956788,SRR3233997,SRR1956790,SRR4451064,SRR4102107,SRR060690,SRR1956787,SRR5676649,SRR7219417,SRR11802800,SRR5676628,ERR4311053,SRR5659132,SRR1777770,SRR6442317,ERR4311045,SRR060707,SRR44502…
CASSLGGNTEAFF	TRBV5-4	TRBJ1-1	PBMC_P3,COV_015,F023,HD4,B230723,CPInc_NC4,PEM5	7	7	Aging,COVID-19,Healthy,Inflammation,Solid tumor	SRR6442311,SRR4450964,SRR091632,SRR060708,SRR7219436,SRR4449749,SRR7219406,SRR060714,SRR1777801,SRR3234010,SRR3233952,SRR1777781,SRR4084224,SRR065669,SRR1777795,SRR7961492,SRR3181009,SRR7219437,SRR4450949,SRR1777764,SRR7219400,SRR3234012,SRR3696572,SRR4450246,SRR7993436,SRR3233947,SRR3233942,SRR1956792,SRR7961488,SRR3233977,SRR7004360,SRR7004366,SRR6380547,SRR7412239,SRR7993453,SRR3696553,SRR7004…
CASSLGGNTEAFF	TRBV7-2	TRBJ1-1	101520_Okada_A,COV_013,ICC3,UT1,LRS5,20LN0278,U41	7	9	COVID-19,Inflammation,Leukemia,Solid tumor	SRR7522736,SRR1777793,SRR7961489,SRR3233967,SRR7961486,SRR1777800,SRR7004358,SRR8181389,SRR1777798,SRR7993445,SRR4084226,SRR1777802,SRR4449750,SRR1777804,SRR3696564,SRR1777799,SRR1777787,SRR1777791,SRR4450955,SRR7522741,SRR1777778,SRR3233952,SRR11802800,SRR3500424,SRR1777770,SRR7004363,SRR1777801,SRR7993465,SRR3181009,SRR3233997,SRR7219394,SRR1777781,SRR1777774,SRR7961495,SRR7004360,SRR7219405,SR…
CASSLGGNTGELFF	TRBV5-1	TRBJ2-2	PEM12,su009,UPN12,PFI_79,B5,NPC_SC_1808,BMMNC_5pv2	7	8	BEAM-T,COVID-19,Infection,Leukemia,Solid tumor	SRR1777779,SRR4102106,SRR4449755,SRR4449750,SRR1956792,SRR060702,SRR7961475,SRR1956785,SRR6380559,SRR6380556,SRR7993476,SRR7993522,SRR4102108,SRR1956791,SRR1777787,SRR5664228,SRR6380545,SRR060700,SRR4450952,SRR4450951,SRR4449817,SRR7004364,SRR1777799,SRR4084224,SRR1777777,SRR7993518,SRR4084238,SRR7004363,SRR7993473,SRR1777792,SRR7961490,SRR7993498,SRR3233942,SRR4084225,SRR7961486,SRR7961495,SRR17…
CASSLGGQNYGYTF	TRBV27	TRBJ1-2	N7001,COV_015,CX8,HSSS_180,p5_severe,su014,101520_Okada_A	7	30	COVID-19,Healthy,Inflammation,Solid tumor	SRR1777803,SRR6442317,SRR7993439,SRR6442325,SRR1777778,SRR3234010,SRR3233945,SRR7993478,SRR7412231,SRR7993430,SRR7993454,SRR1777779,SRR3233997,SRR4084229,SRR7993481,SRR5664226,SRR1777801,SRR1777773,SRR1777775,SRR7961486,SRR1777765,SRR4084233,SRR1777774,SRR1777794,SRR7993431,SRR7993455,SRR3234012,SRR7219407,SRR7961493,SRR1777786,SRR7961475,SRR3233995,SRR1777785,SRR7993491,SRR1777804,SRR6442318,SRR…
CASSLGGSNQPQHF	TRBV7-9	TRBJ1-5	C-10,CPIc_C5,2247116_JCC392_SJTRC_InfVaxBT_3_Rxn6,AR48,HHU20180816,P3,GSE222448_patient13	7	8	COVID-19,Healthy,Inflammation,Solid tumor	SRR1777767,SRR7961495,SRR1956795,SRR4450949,SRR1777766,SRR4102097,SRR7961487,SRR4450955,SRR1956794,SRR7412217,SRR6380551,SRR1956791,SRR4084223,SRR1956785,SRR1777765,SRR6442319,SRR060722,SRR1777790,SRR060705,SRR060726,SRR1777804,SRR6442322,SRR4449810,SRR7219411,SRR4449755,SRR7004363,SRR1777785,SRR5742668,SRR5664212,SRR7993445,SRR4450954,SRR4450958,SRR4084230,SRR3696558,SRR7219394,SRR7961486,SRR445…
CASSLGGTEAFF	TRBV7-2	TRBJ1-1	COV_025,COV_007,COV_019,MM_PT6,U44,C236,F41	7	8	COVID-19,Healthy,Infection,Inflammation,Myeloma	SRR4450961,SRR1777766,SRR7993435,SRR1777786,SRR4450246,SRR7993447,SRR6442312,SRR1777800,SRR7412239,SRR3233977,SRR7993504,SRR7219416,SRR3181009,SRR7004408,SRR1777771,SRR5659136,SRR1777787,SRR7412236,SRR1956791,ERR4311071,SRR7004364,SRR7993449,SRR1777792,SRR4450965,SRR4450964,SRR1777803,SRR5664237,SRR1777776,SRR1956787,SRR3234010,SRR7993516,SRR7219394,SRR8181389,SRR1956784,SRR4450952,SRR3233972,SRR…
CASSLGGYNEQFF	TRBV5-1	TRBJ2-1	MM_PT19,HD1,PEM8,J10624,su008,J09835,C30	7	18	COVID-19,Healthy,Myeloma,Solid tumor	SRR1956794,SRR7993440,SRR7993531,SRR4084221,SRR3696558,SRR7219406,SRR3696593,SRR1777768,SRR1777775,SRR7219415,SRR1956793,SRR7412234,SRR1956784,SRR7412236,SRR1956787,SRR7993480,SRR1777788,SRR1777776,SRR060725,SRR1777771,SRR7993441,SRR7993443,SRR1777791,SRR1956791,SRR4450963,SRR1777774,SRR3696561,SRR4449817,SRR5676638,SRR060719,SRR1777799,SRR7993521,SRR7961486,SRR7993509,SRR7961495,SRR060716,SRR177…
CASSLGLAGADTQYF	TRBV5-1	TRBJ2-3	P1,COV_012,MSK1263,COVID_19_PBMC_BAL_donor_3,UPN10,UPN19,RB-P2	7	11	COVID-19,Inflammation,Leukemia,Solid tumor	SRR4450954,SRR4450955,SRR7993514,SRR4449750,SRR1777784,SRR6442318,SRR5676649,SRR1777796,SRR4449810,SRR1777775,SRR1777787,SRR4450964,SRR1777773,SRR1956796,SRR3696578,SRR7993518,SRR060703,SRR060702,SRR060701,SRR1956787,SRR1956784,SRR4450962,SRR1956789,SRR1777803,SRR4449813,SRR060700,SRR5676621,SRR5664224,SRR7961474,SRR7993504,SRR1777789,SRR1777793,SRR7993470,SRR7993521,SRR1777770,SRR1777794,SRR4450…
CASSLGLNTEAFF	TRBV7-2	TRBJ1-1	COV_010,U4,GSE222448_patient1,NPC_SC_1816,AS01,IpiNivo_Resistant,GC09	7	10	Autoimmune disease,COVID-19,Inflammation,Solid tumor	SRR4450955,SRR4450951,SRR4450958,SRR7219436,SRR7993483,SRR1777803,SRR1956789,SRR1777787,SRR7961488,SRR5742646,SRR1777767,SRR6442318,SRR4450247,SRR1777769,SRR1777773,SRR4449749,SRR4451086,SRR1777801,SRR3234012,SRR4450959,SRR3233977,SRR8181397,SRR1956796,SRR6380550,SRR6380549,SRR1777792,SRR7219416,SRR4449813,SRR7993442,SRR7993504,SRR4449755,SRR6442319,SRR4084224,SRR1777768,SRR7219394,SRR4450956,SRR…
CASSLGLTSYEQYF	TRBV5-1	TRBJ2-7	107677,108050,2010113903,HHU20171228,HHU20180724,HHU20191105,F013	7	15	COVID-19,Healthy	SRR060722,SRR4084223,SRR7993500,SRR060709,SRR1777793,SRR4450949,SRR1777800,SRR1777764,SRR1777765,SRR1956786,SRR7993515,SRR1777798,SRR1777792,SRR2678160,SRR1956796,SRR1956785,SRR1956788,SRR4449808,SRR6380551,SRR1956791,SRR1777784,SRR7004407
CASSLGNQPQHF	TRBV12-4	TRBJ1-5	HN_P34,D511,COV_010,F017,COV_013,PEM1,SC5v2_Melanoma_5Kcells_Connect_single_channel	7	7	BEAM-T,COVID-19,Healthy,Solid tumor	SRR1777796,SRR4449749,SRR4450954,SRR1777764,SRR7004363,SRR7993479,SRR4084235,SRR1777772,SRR7993501,SRR4450960,SRR4450247,SRR7993526,SRR060727,SRR3696568,SRR4450952,SRR7993432,SRR060706,SRR4449750,SRR7961493,SRR4450963,SRR7219415,SRR1777776,SRR7961475,SRR1956788,SRR11802796,SRR7993514,SRR4449813,SRR6442314,SRR4449811,SRR1956791,SRR6442321,SRR4450956,SRR4449808,SRR060691,SRR4450961,SRR060707,SRR444…
CASSLGNTEAFF	TRBV5-1	TRBJ1-1	UPN18,SC5v2_humanPBMCs_5Kcells_Connect_single_channel,GC10,PBMC_P4,HD1,PrA1801,MSK1344	7	7	Autoimmune disease,BEAM-T,Healthy,Inflammation,Leukemia,Solid tumor	SRR3233987,SRR4449749,SRR1956784,SRR7993520,SRR4450959,SRR7993473,SRR7993523,SRR7993439,SRR4450949,SRR7993506,SRR7961490,SRR7993494,SRR7993502,SRR6442295,SRR4450247,SRR7993451,SRR3696588,SRR1777777,SRR6380549,SRR1777788,SRR7993514,SRR5676665,SRR3233997,SRR1956794,ERR4311099,SRR7993470,SRR7993521,SRR7993454,SRR7993467,SRR5742654,SRR7993493,SRR1777778,SRR6380540,SRR3696563,SRR1777789,SRR7993529,ERR…
CASSLGPYEQYF	TRBV5-1	TRBJ2-7	U44,E4,PBMC_C_HD2,TC341,HD4,4_Ki0100015_CMVneg,COV_011	7	7	COVID-19,Healthy,Infection,Inflammation,Solid tumor	SRR3234010,SRR4450949,SRR1956791,SRR1777789,SRR7961495,SRR2905701,SRR7993491,SRR1777788,SRR5261734,SRR4084233,SRR6380541,SRR060699,SRR6442316,SRR4449810,SRR7961489,SRR1777770,SRR4450962,SRR7961490,SRR1777798,SRR1777801,SRR1956786,SRR7412215,SRR5676643,SRR7993531,SRR1777795,SRR060702,SRR1777787,SRR060724,SRR1956794,SRR4449755,SRR1777779,SRR7412236,SRR1956795,SRR4450963,SRR1777796,SRR1777764,SRR700…
CASSLGPYEQYF	TRBV7-2	TRBJ2-7	1_Ki0100020_CMVpos,PEM8,GSE222448_patient1,20LN0259,irAE_65,90711,PT_8	7	7	COVID-19,Infection,Inflammation,Leukemia,Solid tumor	SRR4449811,SRR1777764,SRR3696563,SRR4449749,SRR1956784,SRR7412214,SRR1777794,SRR1777769,SRR7412231,SRR7993520,SRR3696549,SRR1956783,SRR6442298,SRR1956792,SRR3233952,SRR8181397,SRR1956796,SRR1777801,SRR7993516,SRR4450965,SRR1777802,SRR4450951,SRR6442319,SRR1777772,SRR7993442,SRR6442297,SRR1777800,SRR7993469,SRR1956787,SRR7993515,SRR4450959,SRR7004363,SRR060720,SRR1777765,SRR5676638,SRR7219411,SRR4…
CASSLGQGADTQYF	TRBV5-1	TRBJ2-3	C-30,GC10,C-23,C236,F30,F017,C910	7	7	COVID-19,Healthy,Infection,Solid tumor	SRR1777772,SRR1956783,SRR4450958,SRR1777776,SRR060690,SRR4451064,SRR060723,SRR7993465,SRR7993523,SRR7219436,SRR7004366,SRR8511710,SRR3233987,SRR11802796,SRR7004363,SRR1777774,SRR1777799,SRR7993445,SRR4450963,SRR7993520,SRR7412241,SRR4450961,SRR7993433,SRR1777777,SRR7993495,SRR3234010,SRR1777797,SRR3696555,SRR4451086,SRR1956784,SRR1777779,SRR1777791,SRR1956786,SRR7412214,SRR7993476,SRR7993490,SRR4…
CASSLGQGGYEQYF	TRBV5-1	TRBJ2-7	C30,B231260,20LN0264,GC10,C-36,COV_028,COV_011	7	8	COVID-19,Healthy,Leukemia,Solid tumor	SRR7219437,SRR1777799,SRR7219406,SRR4450247,SRR7993520,SRR7993530,SRR7993468,SRR7961495,SRR060726,SRR7412212,SRR4084230,SRR1777769,SRR1777798,SRR1777794,SRR1777776,SRR1777795,SRR7961489,SRR7993524,SRR7219416,SRR4450952,SRR4450954,SRR7961490,SRR1777778,SRR4450959,SRR7993471,SRR1956792,SRR4449750,SRR1956783,SRR1777772,SRR7004363,SRR7993523,SRR4450958,SRR1956794,SRR1777767,SRR4450964,SRR7993522,SRR1…
CASSLGQNTEAFF	TRBV7-2	TRBJ1-1	PrA1801,p5_severe,PBMC_P4,COVID_19_PBMC_BAL_donor_6,U35,COV_015,F29	7	7	Autoimmune disease,COVID-19,Healthy,Inflammation	SRR1777764,SRR4084221,SRR1777776,SRR3696561,SRR1956783,SRR6442312,SRR8516970,SRR6442320,SRR3696590,SRR7219437,SRR3233977,SRR7219417,SRR5676621,SRR8516988,SRR5664224,SRR1777773,SRR7993532,SRR7219406,SRR1777787,SRR7219416,SRR7993437,SRR7004363,SRR4451085,SRR7993453,SRR1777767,SRR1777794,SRR1956786,SRR7993468,SRR1777768,SRR1777793,SRR4450958,SRR1777777,SRR6442325,SRR060716,SRR6442316,SRR5664230,SRR7…
CASSLGQNTGELFF	TRBV5-1	TRBJ2-2	COV_012,BMMNC_5pv2,COV_020,P5,PEM23,F67,F29	7	7	BEAM-T,COVID-19,Healthy,Inflammation,Solid tumor	SRR4449755,SRR060701,SRR5659132,SRR7993474,SRR1777765,SRR7993433,SRR5742654,SRR7993520,SRR4450965,SRR4449817,SRR7961486,SRR4450960,SRR1777775,SRR1777764,SRR4450955,SRR060708,SRR1777785,SRR7993499,SRR4450963,SRR4450247,SRR6380535,SRR4450956,SRR060695,SRR7993435,SRR7993522,SRR1777801,SRR5664221,SRR3696560,SRR060710,SRR4102102,SRR7219406,SRR4102097,SRR3696571,SRR7961495,SRR1956786,SRR060693,SRR17777…
CASSLGQPQHF	TRBV12-3	TRBJ1-5	CPInc_NC1,COV_015,AR44,COV_019,B_ALL_h2,GSE222448_patient3,P2	7	7	COVID-19,Inflammation,Leukemia,Solid tumor	SRR8181397,SRR3696588,SRR1956793,SRR1777802,SRR1777771,SRR1777789,SRR4449817,SRR7993495,SRR7993453,SRR7219406,SRR4450247,SRR1777779,SRR7412239,SRR7993513,SRR7961475,SRR1777776,SRR5664226,SRR6380554,SRR7993525,SRR060722,SRR5659136,SRR3233972,SRR1777796,SRR1777804,SRR1777770,SRR6442316,SRR1956791,SRR7993435,SRR3658972,SRR6442292,SRR7412232,SRR1956787,SRR6442300,SRR4450956,SRR060724,SRR1956796,SRR79…
CASSLGQPQHF	TRBV28	TRBJ1-5	COV_013,PBMC_A_HD1,F50,F67,HC2,P2,UPN10	7	7	COVID-19,Healthy,Inflammation,Leukemia	SRR1777800,SRR5261736,SRR060697,SRR6442312,SRR1777791,SRR1956783,SRR11802795,SRR1956795,SRR6442291,SRR1956788,SRR7004363,SRR4102109,SRR6442314,SRR5676655,SRR7993494,SRR6442288,SRR6442304,SRR3181009,SRR3233945,SRR7412214,SRR1777790,SRR5676625,SRR1777767,SRR1777776,SRR4450961,SRR6442300,SRR1777768,SRR1956796,SRR4102112,SRR7219394,SRR3233987,SRR1777781,SRR4084210,SRR6442302,SRR7993499,SRR7993457,SRR…
CASSLGQSYEQYF	TRBV11-1	TRBJ2-7	MSK1344,HD5,C-38,CPInc_NC3,B_ALL_p3,CX3,I757	7	10	COVID-19,Healthy,Inflammation,Leukemia,Solid tumor	SRR4084226,SRR1777788,SRR7004360,SRR4084218,SRR1956784,SRR3696575,SRR1777776,SRR7004365,SRR1956796,SRR1777774,SRR1777767,SRR060722,SRR060727,SRR4084216,SRR4084212,SRR1777800,SRR4084224,SRR7993432,SRR1956783,SRR1777790,SRR1777772
CASSLGSSTDTQYF	TRBV5-1	TRBJ2-3	H3,UPN17,COV_012,su008,RA_PT21,PEM15,NPC_SC_1810	7	7	Autoimmune disease,COVID-19,Inflammation,Leukemia,Solid tumor	SRR1777799,SRR7961495,SRR4449810,SRR1777801,SRR1777773,SRR7961490,SRR1777792,SRR4449749,SRR3696568,SRR1777784,SRR1777768,SRR1777778,SRR7993530,SRR1777794,SRR7219437,SRR3233942,SRR1956783,SRR1777789,SRR7961492,SRR1777781,SRR1956787,SRR1777793,SRR3696549,SRR1777774,SRR1777776,SRR060705,SRR7993467,SRR7993506,SRR7993517,SRR2678160,SRR3696567,SRR060727,SRR1777766,SRR1777803,SRR7961489,SRR1956796,SRR56…
CASSLGSYEQYF	TRBV5-1	TRBJ2-7	p6_severe,MSK1344,COV_010,PEM9,AR44,GSE222448_patient13,COV_019	7	11	COVID-19,Inflammation,Solid tumor	SRR7993493,SRR1777801,SRR7993499,SRR4084217,SRR1777789,SRR1777774,SRR7412214,SRR7993524,SRR1777773,SRR1777778,SRR7993468,SRR1956786,SRR060718,SRR5664228,SRR4450956,SRR3181009,SRR4084223,SRR7993485,SRR4451086,SRR7993439,SRR7993479,SRR1956788,SRR8511710,SRR5676643,SRR1777804,SRR8511711,SRR5664212,SRR4450952,SRR8181397,SRR7993470,SRR5664226,SRR7993453,SRR1777772,SRR7993476,SRR2905660,SRR6442289,SRR5…
CASSLGTDTQYF	TRBV27	TRBJ2-3	F67,COV_028,IpiNivo_Complete,CPIc_C1,B_ALL_p1,COV_012,COV_020	7	14	COVID-19,Healthy,Inflammation,Leukemia,Solid tumor	SRR6442290,SRR1777774,SRR4450958,SRR1777800,SRR1777767,SRR4450962,SRR1777797,SRR7004365,SRR4084226,SRR1777771,SRR7412238,SRR7219437,SRR1777770,SRR5676625,SRR6442312,SRR1956787,SRR4449813,SRR6442319,SRR4449749,SRR4450960,SRR2678160,SRR3181009,SRR060725,SRR4449811,SRR5676645,SRR5676655,SRR7993532,SRR1777787,SRR4450247,SRR4084228,SRR4449808,SRR4450964,SRR1777778,SRR7961487,SRR4084235,SRR1777803,SRR7…
CASSLGTDTQYF	TRBV7-2	TRBJ2-3	PBMC_P5,HD5,MSK1263,C910,BC10,COV_012,irAE_62	7	7	COVID-19,Healthy,Infection,Inflammation,Solid tumor	SRR6442320,SRR7004363,SRR7219416,SRR7004364,SRR7004366,SRR7412216,SRR1956796,SRR7219415,SRR1956783,SRR3233972,SRR4451085,SRR7412215,SRR8516970,SRR4450958,SRR4450965,ERR4311047,SRR7993462,SRR8181389,SRR1777790,SRR4450949,SRR7993431,SRR7993494,SRR7219417,SRR1777764,SRR7961495,SRR1777769,SRR7412238,SRR4450246,SRR11802796,SRR1777779,SRR1777777,SRR3696566,SRR4450961,SRR1777797,SRR8181395,SRR4084225,SR…
CASSLGYEQYF	TRBV27	TRBJ2-7	C-8,COV_007,p2_mild,B_ALL_p3,HSSS_191,I757,E4	7	7	COVID-19,Inflammation,Leukemia,Solid tumor	SRR1777777,SRR5676655,SRR1777796,SRR6442312,SRR060722,SRR6442310,SRR7219394,SRR060726,SRR7219407,SRR7004407,SRR5676621,SRR8181389,SRR060700,SRR4450955,SRR1777785,SRR1777790,SRR7993498,SRR6442290,SRR7993519,SRR4449749,SRR4450962,SRR060704,SRR060717,SRR4084227,SRR4084229,SRR6442319,SRR1777786,SRR065670,SRR7993464,SRR1956791,SRR4450253,SRR1777764,SRR7993532,SRR091631,SRR4449755,SRR6442320,SRR1777788…
CASSLGYEQYF	TRBV7-4	TRBJ2-7	nc_CT1,B357818,PEM3,F014,UPN12,MSK1302,2247115_JCC392_SJTRC_InfVaxBT_2_Rxn5	7	10	COVID-19,Healthy,Leukemia,Solid tumor
CASSLKETQYF	TRBV7-2	TRBJ2-5	p6_severe,COV_015,UPN12,PEM9,C-20,GC08,HC1	7	7	COVID-19,Healthy,Leukemia,Solid tumor	SRR7412233,SRR1777788,SRR1956796,SRR1777794,SRR4450963,SRR1956786,SRR7993442,SRR1956788,SRR4450962,SRR4102097,SRR7993532,SRR4450247,SRR1777790,SRR060720,SRR4451065,SRR1777773,ERR4311073,SRR4084224,SRR1777770,SRR7993467,SRR7219416,SRR7993444,SRR5676647,SRR7219436,ERR4311057,SRR1777799,SRR1956783,SRR5659130,SRR1777797,SRR4450965,SRR3181009,SRR7993446,SRR1777785,SRR7993502,SRR1956785,SRR1777786,SRR8…
CASSLNRWNEQFF	TRBV12-3	TRBJ2-1	PEM20,C21,HC1,COV_015,C-39,P2,F014	7	9	COVID-19,Healthy,Inflammation,Solid tumor	SRR1777795,SRR1777764,SRR1956783,SRR1956784,SRR4449749,SRR6998312,SRR4102108,SRR5676649,SRR5664244,SRR1777771,SRR7412241,SRR5664220,SRR7993436,SRR7993475,SRR7961492,SRR7993488,SRR1777772,SRR7961495,SRR1777793,SRR7412240,SRR7993526,SRR7961488,SRR1777799,SRR060709,SRR3696579,SRR3696581,SRR2905676,SRR7961475,SRR1777796,SRR1956793,SRR5676647,SRR1777765,SRR7993514,SRR1777804,SRR5676658,SRR1956791,SRR7…
CASSLNTEAFF	TRBV12-3	TRBJ1-1	F38,101520_Okada_B,COV_012,C-23,C910,COV_020,MSK1263	7	8	COVID-19,Healthy,Infection,Solid tumor	SRR8516972,SRR7993532,SRR2905665,SRR4450957,SRR7219407,SRR1777770,SRR1777789,SRR1777799,SRR4450955,SRR060696,SRR060691,SRR060701,SRR060724,SRR7993516,SRR1777779,SRR7412232,SRR4449755,SRR8516954,SRR1777785,SRR1777795,SRR1777772,SRR5676625,SRR1777765,SRR4450962,SRR3233992,SRR1777798,SRR7004407,SRR7219400,SRR4450963,SRR7993473,SRR1777769,SRR4449808,SRR060708,SRR1777792,SRR060705,SRR7993495,SRR644232…
CASSLQGANYGYTF	TRBV27	TRBJ1-2	F41,F30,101520_Okada_A,HHU20180404,ICC7,PEM20,irAE_45	7	12	Healthy,Inflammation,Solid tumor	SRR1777767,SRR5676634,SRR4450962,SRR1956792,SRR1777768,ERR4311061,SRR4450954,SRR1777781,SRR5676630,SRR7219407,SRR7219437,SRR1777794,SRR8181397,SRR1777772,SRR4450953,ERR4311053,SRR1777778,ERR4311058,SRR7219417,SRR1777784,SRR7993498,SRR7993468,SRR1956794,ERR4311049,SRR7993463,SRR7219406,SRR1777788,ERR4311065,SRR7961474,SRR1777775,SRR1777786,SRR4449808,SRR7993519,SRR4450958,SRR1956796,SRR1777798,ERR…
CASSLQGNTEAFF	TRBV27	TRBJ1-1	F38,PBMC_P5,COV_028,CX4,COV_015,F51,U41	7	7	COVID-19,Healthy,Inflammation	SRR060725,SRR6442295,SRR3233977,SRR1777790,SRR7412212,SRR3233997,SRR1777776,SRR1777791,SRR8516954,SRR060693,SRR7219394,SRR6442318,SRR6442320,SRR4449810,SRR060697,SRR1777781,SRR060695,SRR060691,SRR060705,SRR5676630,SRR060692,SRR4450964,SRR1777779,SRR7219400,SRR060696,SRR1777796,SRR1777777,SRR060690,SRR6442322,SRR4084210,SRR8516949,SRR1777801,SRR7993498,SRR1777772,SRR6442325,SRR1777765,SRR4102109,S…
CASSLQGYEQYF	TRBV5-1	TRBJ2-7	HD5,GC10,GC09,18LN0132,PEM11,PBMC_P4,C910	7	8	Healthy,Infection,Inflammation,Leukemia,Solid tumor	SRR4450958,SRR6380558,SRR1777765,SRR7993480,SRR11802796,SRR7993473,SRR7004363,SRR7993512,SRR7961474,SRR4449817,SRR7993516,SRR4449750,SRR7993495,SRR060700,SRR4450247,SRR4450949,SRR4084225,SRR4450962,SRR3696579,SRR7993438,SRR4450953,SRR3696581,SRR7993442,SRR7993523,SRR7993435,SRR7412234,SRR1777799,SRR6442320,SRR1777769,SRR4102097,SRR4450960,SRR1777786,SRR7993527,SRR4102108,SRR7412232,SRR060703,SRR0…
CASSLQSSYNEQFF	TRBV5-1	TRBJ2-1	su010,C640,COV_013,PFI_83,UPN12,PBMC_C_HD4,COV_010	7	7	COVID-19,Healthy,Infection,Leukemia,Solid tumor	SRR4450954,SRR1777804,SRR7993447,SRR7004365,SRR1777798,SRR4450253,SRR1777768,SRR7993507,SRR1777769,SRR1777781,SRR7993464,SRR1956794,SRR1777792,SRR1777789,SRR1777785,SRR6380561,SRR1777779,SRR11802800,SRR3696560,SRR4450955,SRR1777799,SRR4102107,SRR4084225,SRR4449811,SRR4102110,SRR4449813,SRR1777787,SRR11802799,SRR7993445,SRR1777784,SRR1777800,SRR7219416,SRR3233972,SRR4451064,SRR3181009,SRR4450949,S…
CASSLRETQYF	TRBV5-1	TRBJ2-5	P4,MSK1344,NPC_SC_1806,I757,F023,C-25,B_ALL_p2	7	9	Aging,COVID-19,Inflammation,Leukemia,Solid tumor	SRR5261734,SRR060703,SRR1777776,SRR1777774,SRR4084221,SRR7993488,SRR5659134,SRR1777800,SRR1777803,SRR1777797,SRR060695,SRR060727,SRR7993516,SRR4449755,SRR7993456,SRR4451085,SRR7219437,SRR1777768,SRR4450959,SRR3696571,SRR1777801,SRR1777802,SRR5664242,SRR1956786,SRR1777787,SRR4450246,SRR1956795,SRR1956791,SRR4102108,SRR7993487,SRR5261732,SRR060691,SRR4450965,SRR7993455,SRR4450951,SRR060702,SRR79935…
CASSLRGNQPQHF	TRBV28	TRBJ1-5	UPN1,COV_015,HC1,Seshadri02,MSK1302,irAE_63,18LN0104	7	8	COVID-19,Healthy,Inflammation,Leukemia,Solid tumor	SRR1777779,SRR1777768,SRR7993517,SRR1956793,SRR1777789,SRR7219437,SRR4084228,SRR1956795,SRR4449749,SRR4450962,SRR1777803,SRR1777793,SRR6442318,SRR7219411,SRR7993436,SRR7004369,SRR7219416,SRR5676625,SRR1777776,SRR7961489,SRR6442320,SRR5664226,SRR1777771,SRR7993462,SRR7004406,SRR4450964,SRR6442316,SRR6442319,SRR6442317,SRR6442325,SRR1777770,SRR1777781,SRR3233982,SRR4084229,SRR3234012,SRR5676643,SRR…
CASSLRGNTEAFF	TRBV27	TRBJ1-1	NPC_SC_1805,OC137,PBMC_C_HD1,COV_014,B_ALL_p1,P6,PEM10	7	7	COVID-19,Healthy,Inflammation,Leukemia,Solid tumor	SRR1777764,SRR6442296,SRR4450965,SRR7993529,ERR4311051,SRR4449755,SRR1777794,SRR5676645,SRR1956787,SRR1777788,SRR1777800,SRR7993500,SRR6442306,SRR5742654,SRR1777776,SRR1777786,SRR7004365,ERR4311083,SRR6442317,SRR4450951,SRR1777777,SRR1777779,SRR1777781,SRR1956788,SRR7961495,SRR1777799,SRR3500424,SRR7219394,SRR1956784,SRR6442310,SRR7961493,SRR4450952,SRR3696572,SRR7219417,SRR6442295,SRR7961490,SRR…
CASSLRTDYGYTF	TRBV5-4	TRBJ1-2	PEM3,UPN17,AS01,C739,PT5,UPN1,C-15	7	11	Autoimmune disease,COVID-19,Infection,Leukemia,Solid tumor	SRR3696572,SRR3696588,SRR4084221,SRR3696553,SRR1777766,SRR1777779,ERR4311095,SRR1777787
CASSLSGNTEAFF	TRBV27	TRBJ1-1	PT5,PrA1801,PT_6,U45,PEM8,PEM9,HSSS_110	7	7	Autoimmune disease,Inflammation,Leukemia,Solid tumor	SRR5676626,SRR7219416,SRR7993446,SRR1956786,SRR5676643,SRR1956791,SRR6442306,SRR4449813,SRR1777785,SRR4450954,SRR3181009,SRR1777777,SRR1777774,SRR1777767,SRR6442325,SRR1956790,SRR7993462,SRR6442321,SRR4450960,SRR4449749,SRR1777764,SRR6442288,SRR1777770,SRR4084225,SRR3233987,SRR060722,SRR1777801,SRR1956784,SRR7004365,SRR7522733,SRR7412237,SRR6442323,SRR060694,SRR060692,SRR7993437,SRR4450962,SRR799…
CASSLSTDTQYF	TRBV7-9	TRBJ2-3	B230498,S135,COV_012,PBMC_C_HD4,COV_011,COV_019,C19	7	8	COVID-19,Healthy,Solid tumor	SRR7993470,SRR7993465,SRR060694,SRR1777789,SRR7993493,SRR3234012,SRR7993502,SRR7004407,SRR3234010,SRR7961490,SRR1777797,SRR1777774,SRR1777778,SRR6442290,SRR1777786,SRR7219437,SRR1777768,SRR4102109,SRR4450957,SRR4450955,SRR4084221,SRR4450965,SRR065670,SRR4450963,SRR4450964,SRR5676643,SRR1777803,SRR6442325,SRR1777781,SRR7412233,SRR4450959,SRR1777775,SRR1956788,SRR7993518,SRR060706,SRR7993433,SRR177…
CASSLTDTQYF	TRBV11-1	TRBJ2-3	PFI_104,P5,COV_020,GC02,COV_013,COV_007,COV_025	7	7	COVID-19,Infection,Inflammation,Solid tumor	SRR1777788,SRR060727,SRR1956789,SRR060698,SRR7993504,SRR1777781,SRR1777798,ERR4311073,SRR4450955,SRR3233982,SRR7961474,SRR7993501,SRR5676651
CASSLTGGTEAFF	TRBV5-1	TRBJ1-1	F29,F38,B1,BMMNC_5pv2,COV_011,F50,PBMC_C_HD5	7	8	BEAM-T,COVID-19,Healthy	SRR065669,SRR7993445,SRR3233977,SRR7004366,SRR1777775,SRR7993509,SRR4450956,SRR7993521,SRR6442314,SRR1777803,SRR7004364,SRR7961495,SRR4449810,SRR1777779,SRR4450951,SRR1777771,SRR7993431,SRR5676625,SRR7961493,SRR7412240,SRR7993495,SRR1777768,SRR7961489,SRR4449749,SRR1777767,SRR3234010,SRR1956784,SRR7993438,SRR7961492,SRR7004363,SRR3696593,SRR1777790,SRR4450965,SRR3233952,SRR4450958,SRR6442320,SRR1…
CASSLTGMNTEAFF	TRBV5-1	TRBJ1-1	22-Jul-25,C236,101520_Okada_A,PBMC_P3,NPC_SC_1808,PBMC_C_HD4,101520_Okada_D	7	10	Healthy,Infection,Inflammation,Solid tumor	SRR1777770,SRR1956786,SRR1956793,SRR6442317,SRR7961495,SRR7219437,SRR7993457,SRR4451085,SRR1777773,SRR4450951,SRR1956784,SRR7961474,SRR6442320,SRR1777766,SRR7004363,SRR7004407,SRR1777779,SRR6442294,SRR7993472,SRR7993497,SRR7993520,SRR1777768,SRR1777767,SRR7961490,SRR1777764,SRR3233982,SRR4450958,SRR4451086,SRR4449810,SRR1777771,SRR7993531,SRR7961489,SRR1956787,SRR4449755,SRR1777790,SRR7993436,SRR…
CASSLTGYEQYF	TRBV7-9	TRBJ2-7	PT_4,nc_CT5,TC341,HN_P34,20LN0278,UPN18,AR20	7	14	Healthy,Inflammation,Leukemia,Solid tumor	SRR5664237,SRR6442318,SRR4450949,SRR1777777,SRR6442317,SRR7993513,SRR1777793,SRR7004408,SRR1777774,SRR6442310,SRR1777781,SRR1956793,SRR1777768,SRR7004365,SRR4449750,SRR7004407,SRR1777779,SRR1777772,SRR4449817,SRR7412216,SRR3696558,SRR1956794,SRR4450960,SRR3696576,SRR7412214,SRR7993471,SRR6442316,SRR4450253,SRR1777770,SRR1777804,SRR5676647,SRR1956784,SRR1777778,SRR1777764,SRR6442319,SRR7412236,SRR…
CASSLTYEQYF	TRBV11-1	TRBJ2-7	C16,BC10,GSE222448_patient7,J09835,E4,MSK1344,J09836	7	7	COVID-19,Healthy,Solid tumor	SRR1777784,SRR7004369,SRR7412212,SRR1777764,SRR4450247,SRR3233990,SRR1777778,SRR4102110,SRR7993484
CASSLVGTEAFF	TRBV11-1	TRBJ1-1	H2,NPC_SC_1802,MSK1344,COV_010,CPInc_NC3,201657263,COV_014	7	9	COVID-19,Inflammation,Solid tumor	SRR1777787,SRR1777771,SRR1777772,SRR1777794,SRR1777769,SRR1777765,SRR060710,SRR4450958
CASSLVGYEQYF	TRBV7-9	TRBJ2-7	PBMC_C_HD4,AR50,C910,P3,PEM10,BL11,COV_014	7	7	COVID-19,Healthy,Infection,Inflammation,Solid tumor	SRR7004364,SRR3233972,SRR1777800,SRR7993470,SRR4450949,SRR7961490,ERR4311091,SRR1956787,SRR4449810,SRR7961486,SRR4449817,SRR6442304,SRR060690,SRR6442302,SRR6442322,SRR7961475,SRR1777769,SRR7993494,SRR7993445,SRR3233992,SRR4449755,SRR5742644,SRR6442305,SRR1777779,SRR4450960,SRR6442290,SRR1777796,SRR1777792,SRR1777789,SRR060691,SRR1777781,SRR4449813,SRR3696574,SRR060707,SRR1777773,SRR060712,SRR1777…
CASSLVNTEAFF	TRBV5-1	TRBJ1-1	UPN12,HD5,D492,BMMNC_5pv2,COV_001,H1,PBMC_C_HD1	7	7	BEAM-T,COVID-19,Healthy,Inflammation,Leukemia	SRR4450962,SRR4450247,SRR1777793,SRR1777774,SRR4450949,SRR1956794,SRR1777799,SRR4449808,SRR1956785,SRR7004407,SRR1777776,SRR1956783,SRR1777765,SRR4449810,SRR1777798,SRR3233985,SRR4450954,SRR11802796,SRR3696549,SRR1777790,SRR7961490,SRR7961475,SRR7004365,SRR7004366,SRR1777768,SRR7993529,SRR5664226,SRR1777795,SRR11802800,SRR1777787,SRR060726,SRR7219406,SRR3233987,SRR3234010,SRR4450965,SRR1777784,SR…
CASSLWSATNEKLFF	TRBV28	TRBJ1-4	PT8,S135,C-15,F023,GC02,S150,NPC_SC_1815	7	74	Aging,COVID-19,Leukemia,Solid tumor	SRR4450964,SRR3233977,SRR7004358
CASSPDSNYGYTF	TRBV18	TRBJ1-2	GC10,2010113893,S34,NPC_SC_1807,UPN17,ERS2,PEM2	7	7	COVID-19,Healthy,Inflammation,Leukemia,Solid tumor	SRR1777765,SRR1777795,SRR1956793,SRR1777779,SRR1777786,SRR1777799,SRR1777794,SRR7993471,SRR1956784,ERR4311047,SRR4449755,SRR8516982,SRR4451086,SRR4450247,ERR4311074,SRR1956792,SRR7993430,SRR1777777,SRR1777775,SRR4084221,SRR4450963,SRR4450959,SRR4102111,SRR4450953,SRR1777767,SRR7993529,SRR1956795,SRR1956796,SRR060717,SRR3696590,SRR4084209,SRR4084226,SRR7961495,SRR7993488,SRR7961486,SRR060706,SRR32…
CASSPGGTEAFF	TRBV18	TRBJ1-1	2169461_SJTRC_InfVax_2,U45,2247116_JCC392_SJTRC_InfVaxBT_3_Rxn6,2247115_JCC392_SJTRC_InfVaxBT_2_Rxn5,TC341,P3,P5	7	14	COVID-19,Healthy,Inflammation	SRR4450958,SRR1777770,SRR4450959,SRR1777771,SRR1956793,SRR4084230,SRR4449817,SRR4449810,SRR7993471,SRR1777777,SRR060711,SRR1777781,SRR5659134,SRR1777776,SRR1777774,SRR3696592,SRR1956794,SRR1777790,SRR7219394,SRR1777775,SRR060710,SRR7993524,SRR7961490,SRR7004365,SRR7961495,SRR1777784,SRR5742654,SRR060701,SRR060699,SRR1777773,SRR4102111,SRR4084222,SRR5676626,SRR8296383,SRR7219416,SRR1777765,SRR0607…
CASSPGLNTEAFF	TRBV18	TRBJ1-1	nc_CT3,NPC_SC_1810,COV_007,MSK1344,F50,MM_PT7,C910	7	7	COVID-19,Healthy,Infection,Myeloma,Solid tumor	SRR3233995,SRR1956789,SRR8181395,SRR3233977,SRR4449749,SRR1777786,SRR4450965,SRR1777801,SRR7412234,SRR7993464,SRR1777774,SRR1956788,SRR1777802,SRR1956784,SRR1956787,SRR1777796,SRR5676655,SRR7961486,SRR3233965,ERR4311061,SRR1777770,SRR7993458,SRR060727,ERR4311049,SRR7993428,SRR4449755,SRR1956783,SRR3233967,SRR4084228,SRR6380558,SRR1956794,SRR1956786,SRR7412217,SRR7961493,SRR1777804,SRR1956785,SRR1…
CASSPGLQETQYF	TRBV18	TRBJ2-5	B1,nc_CT5,101520_Okada_B,COV_001,COV_025,J09836,HCA_F_Imm13086137	7	9	COVID-19,Healthy,Solid tumor	SRR091632,SRR3696561,SRR3233972,SRR1777792,SRR4450954,SRR1777799,ERR4311087,ERR4311055,SRR7219437,SRR1956791,SRR5676621,SRR7993462,SRR7004366,SRR4084223,SRR060706,SRR060718,SRR11802799,SRR4451064,SRR7412241,SRR060721,SRR4450957,SRR4451086,SRR3233982,SRR4450958,SRR060723,SRR7993435,SRR1777775,SRR7993523,SRR1777773,SRR1777802,SRR4450951,SRR5676645,SRR1777794,SRR1777789,SRR3233942,SRR7993512,ERR4311…
CASSPGQGSYEQYF	TRBV18	TRBJ2-7	HD4,AR20,UPN13,U41,C16,MSK1302,COV_019	7	7	COVID-19,Healthy,Inflammation,Leukemia,Solid tumor	SRR1777789,SRR1956796,SRR6442316,SRR1956783,SRR2678160,SRR7993518,SRR1777802,SRR7412234,SRR1777800,SRR4449810,SRR4449817,SRR1777791,SRR6442305,SRR7004365,SRR060724,SRR3233992,SRR1956786,SRR1777775,SRR6442295,SRR1777795,SRR4102111,SRR7961489,SRR4449755,SRR6442317,SRR1777801,SRR4450965,SRR4102103,SRR1777779,SRR7961492,SRR6442290,SRR1777765,SRR7961495,SRR3696590,ERR4311070,SRR6442311,SRR1777803,SRR1…
CASSPGQNYGYTF	TRBV18	TRBJ1-2	19LN0198,COV_007,C-19,COV_015,su011,COV_025,PEM10	7	9	COVID-19,Leukemia,Solid tumor	SRR7993437,SRR7993515,SRR1777777,SRR5664244,SRR7961474,SRR7961489,SRR4084225,SRR1777774,SRR3696590,SRR1956794,SRR1777794,SRR1956791,SRR7412240,SRR4449817,SRR1777790,SRR4084222,SRR4084223,SRR5676645,SRR4450951,SRR1777771,SRR091632,SRR1956790,SRR7961492,SRR1777770,SRR1777797,SRR7004363,SRR1777781,SRR7412233,SRR1956788,SRR1777766,SRR1777784,SRR6380550,SRR7961493,SRR1777798,SRR1777801,SRR4451085,SRR7…
CASSPGSTDTQYF	TRBV5-1	TRBJ2-3	19LN0178,AS02,NPC_SC_1811,UPN17,MSK1344,PT_8,COV_001	7	7	Autoimmune disease,COVID-19,Leukemia,Solid tumor	SRR1777785,SRR1777765,SRR1777788,SRR060699,SRR060722,SRR7961495,SRR3696592,SRR7993473,SRR1956787,SRR1777790,SRR7993444,SRR7961475,SRR1777797,SRR1777766,SRR4084223,SRR5664218,SRR4450955,SRR1777786,SRR060708,SRR1777798,SRR11802796,SRR7993526,SRR1777781,SRR4449817,SRR1777768,SRR1777778,SRR1956786,SRR7993507,SRR7993506,SRR060702,SRR1777802,SRR1777777,SRR1777772,SRR1956783,SRR1956796,SRR1777799,SRR177…
CASSPGTDYGYTF	TRBV18	TRBJ1-2	101520_Okada_D,EM192565,19LN0193,COV_002,P3,su013,C-36	7	7	Autoimmune disease,COVID-19,Inflammation,Leukemia,Solid tumor	SRR1777781,SRR1777796,SRR1777776,SRR1777777,SRR7412217,SRR7993499,SRR1956789,SRR1956793,ERR4311051,SRR7993436,SRR060724,ERR4311094,SRR1777764,SRR3696572,SRR7961486,SRR3233942,ERR4311070,SRR1777779,SRR1777766,SRR1777800,SRR1777785,SRR4450954,SRR3233987,SRR3696571,SRR4449817,SRR6380554,SRR4450247,SRR4450949,SRR3696588,SRR1777793,SRR4102112,SRR3233952,SRR1777768,SRR4102108,SRR4451064,SRR1777773,SRR7…
CASSPGTEAFF	TRBV18	TRBJ1-1	H-3,UPN24,PEM2,COV_013,MSK1263,GSE222448_patient7,PBMC_P6	7	7	COVID-19,Healthy,Inflammation,Leukemia,Solid tumor	SRR1777800,SRR7993473,SRR7412217,SRR8181389,SRR1777768,SRR3696568,SRR1777764,SRR060708,SRR3233997,SRR1777803,SRR1777775,SRR1777776,SRR7004407,SRR1777785,SRR7412230,SRR5742646,SRR1777771,SRR1777798,SRR3696572,SRR1777774,SRR4451086,SRR3233947,SRR1777778,SRR060709,SRR7993510,SRR1777770,SRR1777769,SRR7219400,SRR060722,SRR7961475,SRR6442320,SRR1777791,SRR4449750,SRR7961492,SRR1777777,SRR1777765,SRR445…
CASSPNTGELFF	TRBV9	TRBJ2-2	RA-335,20LN0278,GSE222448_patient3,COV_014,COV_002,GSE222448_patient9,HD5	7	7	COVID-19,Healthy,Inflammation,Leukemia,Solid tumor	SRR4450954,SRR1777804,SRR4102107,SRR1777803,SRR1777789,SRR6442320,SRR7219405,SRR060703,SRR6442302,SRR7961488,SRR1777767,SRR1777776,SRR1956785,SRR6442323,SRR060727,SRR7961475,SRR7993470,SRR4450953,SRR4102100,SRR1777797,SRR6442317,SRR1777798,SRR4451086,SRR1777802,SRR4450951,SRR1777773,SRR5261740,SRR6442319,SRR1956788,SRR1956791,SRR7004363,SRR4450964,SRR1777784,SRR1777778,SRR1777766,SRR5664226,SRR64…
CASSPNYSNQPQHF	TRBV12-3	TRBJ1-5	p3_mild,ICC4,UPN1,p8_HD,RA_PT11,irAE_40,HD5	7	311	Autoimmune disease,COVID-19,Healthy,Inflammation,Leukemia,Solid tumor	SRR7993470,SRR1777798,SRR6442319,SRR1777779,SRR1956787,SRR1956790,SRR1956788,SRR4451085,SRR1777765,SRR6442294,SRR7004363,SRR1777776,SRR1777801,SRR6442295,SRR1956795,ERR4311063,SRR1777766,SRR1777774,SRR1777802,SRR4451086,SRR1777785,SRR6442311,SRR6442317,ERR4311095,SRR1777767,SRR1956791,SRR6442296,SRR1956786,SRR1777787,SRR1777770,SRR1956794,SRR6442318,SRR6442299,SRR1777795,SRR1956783,SRR1956796,SRR…
CASSPPSSYEQYF	TRBV18	TRBJ2-7	AR44,RA_25,UPN18,HC1,PT_6,U45,PT_2	7	7	Autoimmune disease,Healthy,Inflammation,Leukemia,Solid tumor	SRR7961492,SRR060712,SRR4450962,SRR7412240,SRR1777794,SRR060697,SRR060694,SRR7993433,SRR4084224,SRR1777776,SRR4450963,SRR4450954,SRR4449750,SRR060704,SRR4102109,SRR060693,SRR060691,SRR7993523,SRR1956793,SRR7993513,SRR1777797,SRR3696593,SRR7412231,SRR6442325,SRR1777773,SRR1777768,SRR7993428,SRR6380558,SRR060709,SRR4450959,SRR1777791,SRR060692,SRR5664244,SRR7993498,SRR3696559,SRR3696586,SRR1956791,…
CASSPQETQYF	TRBV11-1	TRBJ2-5	PT_6,PEM1,AR50,p5_severe,COV_019,18LN0104,HD6	7	7	COVID-19,Healthy,Inflammation,Leukemia,Solid tumor	SRR6380551,SRR060727,SRR3233947
CASSPRTDTQYF	TRBV18	TRBJ2-3	COV_001,AR25,C799,HD6,MSK1302,PBMC_A_HD1,HD5	7	8	COVID-19,Healthy,Infection,Inflammation,Solid tumor	SRR3233977,SRR5676638,SRR4102112,SRR1956793,SRR4450962,SRR7004407,SRR7219436,SRR1956794,SRR2678160,SRR1777777,SRR7219415,SRR1777769,SRR1956784,SRR1956786,SRR7993516,SRR4449817,SRR1777772,SRR5676645,SRR1777775,SRR1777771,SRR6442316,SRR7993447,SRR7993438,SRR5664224,SRR4450958,SRR1777788,SRR1777804,SRR7412232,SRR5742634,SRR4450954,SRR8181395,SRR1777786,SRR4084226,SRR1956788,SRR060708,ERR4311055,SRR1…
CASSPSQETQYF	TRBV18	TRBJ2-5	E4,PT_8,C236,COV_002,AS02,MSK1302,C16	7	7	Autoimmune disease,COVID-19,Healthy,Infection,Solid tumor	SRR1777777,SRR8181397,SRR1777764,SRR4449808,SRR4102107,ERR4311097,SRR1777768,SRR1777786,SRR5676621,SRR4450963,SRR3696563,SRR7412213,SRR4451064,SRR7219416,SRR7961490,SRR7993526,SRR1956784,SRR1777798,SRR1777774,SRR1956786,SRR4449749,SRR1777793,SRR1777773,SRR4450959,SRR4449817,SRR3696590,SRR3696588,SRR4451086,SRR1777801,SRR1956791,SRR7961492,SRR4084235,SRR7004363,SRR1777771,SRR4084228,SRR060711,SRR4…
CASSPSTDTQYF	TRBV7-9	TRBJ2-3	MSK1302,PT_4,COV_015,P3,PFI_83,COV_010,COV_007	7	7	COVID-19,Infection,Inflammation,Solid tumor	SRR1777790,SRR1956795,SRR060700,SRR5676645,SRR060703,SRR1777795,SRR7219437,SRR4450959,SRR1777766,SRR7004365,SRR060697,SRR5676621,SRR4084226,SRR4449755,SRR4450952,SRR7412219,SRR060719,SRR1777784,SRR5676628,SRR4451085,SRR6442306,SRR11802800,SRR4102112,SRR1777804,SRR5664212,SRR1777781,SRR1777785,SRR1956796,SRR2678160,SRR3233970,SRR4450962,SRR1777789,SRR1777794,SRR1777776,SRR8181395,SRR7219406,SRR796…
CASSPTGNTEAFF	TRBV18	TRBJ1-1	101520_Okada_A,PrA1505,F29,B4,IpiNivo_Resistant,PrA1607,UT2	7	11	Autoimmune disease,COVID-19,Healthy,Solid tumor	SRR060727,SRR4449749,SRR3696566,SRR1777777,SRR1777795,SRR4449755,SRR1777781,SRR1777787,SRR7993507,SRR065670,SRR4084221,SRR3233977,SRR5664233,SRR4450949,SRR1956785,SRR1956786,SRR7004407,SRR1956795,SRR4451085,SRR7993520,SRR1777796,SRR1777766,SRR1777790,SRR091632,SRR6442292,SRR7412216,SRR5676647,SRR1777792,SRR7993440,SRR7993469,SRR1777778,SRR1956784,SRR5664242,SRR1777768,SRR7993526,SRR1777788,SRR195…
CASSQDGGSGANVLTF	TRBV4-2	TRBJ2-6	PBMC_C_HD3,PBMC_A_HD1,irAE_62,PBMC_P3,C19,p2_mild,PrA1607	7	9	Autoimmune disease,COVID-19,Healthy,Inflammation	SRR1956791,SRR7961493,SRR4450961,SRR4450957,SRR11802800,SRR7993500,SRR060709,SRR7993455,SRR7961490,SRR11802799,ERR4311060,SRR7961486,SRR060699,SRR7004365,SRR1956788,SRR1956795,SRR1956783,SRR1777778,SRR1777781,SRR3181009,SRR1777795,SRR5676659,SRR6130184,SRR091632,SRR1777796,SRR060702,SRR060705,SRR060706,SRR1777776,SRR7993478,SRR1777798,SRR5659134,SRR4450965,SRR1777784,SRR1777777,SRR060724,SRR70043…
CASSQDLNTEAFF	TRBV14	TRBJ1-1	nc_CT7,U4,UPN14,COV_007,PEM7,TC341,21LN0343	7	8	COVID-19,Healthy,Inflammation,Leukemia,Solid tumor	SRR3181009,SRR4450956,SRR3233982,SRR4450951,SRR1777784,SRR6380540,SRR1777802,SRR060712,SRR7219436,SRR7004364,SRR3500424,SRR1956786,SRR1777774,SRR1777795,SRR7004366,SRR1777804,SRR1956784,SRR1956796,SRR1777798,SRR6998312,SRR4084222,SRR1777779,SRR4449817,SRR5659134,SRR7993519,SRR7961487,SRR4450955,SRR5676655,SRR1777769,SRR060709,SRR1777790,SRR3233980,SRR1777801,SRR7993470,SRR065669,SRR1956794,SRR369…
CASSQDRDQPQHF	TRBV4-2	TRBJ1-5	UPN18,PEM1,p6_severe,PEM15,p5_severe,COV_011,U44	7	8	COVID-19,Inflammation,Leukemia,Solid tumor	SRR1777779,SRR3696549,SRR1777788,SRR1777775,SRR060710,SRR7412234,SRR7219437,SRR1777768,SRR7004359,SRR5659132,SRR1777778,SRR4450962,SRR1777796,SRR3696559,SRR1777774,SRR1956786,SRR1777793,SRR4084230,SRR7993519,SRR4450247,SRR908204,SRR7219417,SRR5659144,SRR1777772,SRR3696561,SRR7219415,SRR1777781,SRR4449750,SRR060711,SRR1777764,SRR1777773,SRR4449755,SRR1777766,SRR1777767,SRR060697,SRR7993442,SRR1777…
CASSQDRGQPQHF	TRBV4-1	TRBJ1-5	C-2,COV_011,AR44,UPN13,AR25,U41,C739	7	8	COVID-19,Infection,Inflammation,Leukemia	SRR060691,SRR4084221,SRR6442304,SRR6442290,SRR1777797,SRR3181009,SRR1777803,SRR7993522,SRR7961475,SRR4449755,SRR6442318,SRR5676655,SRR4084209,SRR6442316,SRR1777765,SRR7004365,SRR1777772,SRR6442305,SRR4450953,SRR1777802,SRR1777767,SRR7219394,SRR1777775,SRR4449813,SRR060692,SRR1777787,SRR6380550,SRR1777764,SRR1777781,SRR7993529,SRR7004363,SRR4449749,SRR060694,SRR1777800,SRR060697,SRR3696588,SRR7961…
CASSQDRGSNQPQHF	TRBV4-2	TRBJ1-5	C799,P7,UPN17,201657852,MQpool,PEM1,COV_028	7	7	COVID-19,Infection,Inflammation,Leukemia,Solid tumor	SRR4084222,SRR7004365,SRR6380549,SRR1777787,SRR1777767,SRR3233977,SRR1777801,SRR4451085,SRR4451086,SRR6380551,SRR1777772,SRR4450962,SRR7004407,SRR7004366,SRR1777790,SRR4450247,SRR1956796,SRR1777793,SRR7961493,SRR1777795,SRR1777788,SRR1777796,SRR1777774,SRR1777775,SRR7219437,SRR7219417
CASSQDRLTGGYTF	TRBV4-1	TRBJ1-2	H-2,MDA1_T01,PEM2,nc_CT4,PEM20,irAE_56,HD5	7	34	Healthy,Inflammation,Solid tumor	SRR1777798,SRR8296380,SRR1777800,SRR7993533,SRR1777797,SRR3233957,SRR1777801,SRR7993516,SRR7993468,SRR7219407,SRR1777788,SRR1777766,SRR1777774,SRR7993463,SRR1777785,SRR1777787,SRR7219406,SRR8181389,SRR1777773,SRR8181394,SRR7993508,SRR1777765,ERR4311058,SRR7219405,SRR1777802,SRR1777778,SRR1777775,SRR1777770,SRR3233955,SRR1777772,SRR1777794
CASSQDRNQPQHF	TRBV4-2	TRBJ1-5	PBMC_P4,RA_69,E6,COV_012,TC341,COV_007,GSE222448_patient7	7	9	Autoimmune disease,COVID-19,Healthy,Inflammation,Solid tumor	SRR1956793,SRR4450963,SRR3696564,SRR3233972,SRR091632,SRR3696565,SRR1956784,SRR1956789,SRR6380554,SRR1956786,SRR7993430,SRR1777774,SRR1777778,SRR4450958,SRR4450955,SRR1956787,SRR1777775,SRR7993474,SRR1956783,SRR1777772,SRR1777793,SRR1777795,SRR1777776,SRR7412240,ERR4311058,SRR7219437,SRR4102112,SRR4102100,SRR4451086,SRR1777785,SRR7961475,SRR1777803,SRR1777804,SRR6442312,SRR1777764,SRR7412238,SRR5…
CASSQDSSGANVLTF	TRBV4-2	TRBJ2-6	RA_65,PEM7,UPN12,HSSS_110,GC06,GC09,P5	7	14	Autoimmune disease,Inflammation,Leukemia,Solid tumor	SRR5659144,SRR5659132,SRR6380551,SRR4451064,SRR1956791,SRR4102111,SRR4102110,SRR4450965,SRR5659134,SRR7004365,SRR5659130,SRR1777801,SRR065670,SRR1777765,SRR1956786,SRR1777788,SRR1777764,SRR4450959,SRR2905681,SRR4450962,SRR1777787,SRR4450246,SRR7993432,SRR4102108,SRR1777776,SRR4084238,SRR5659136,SRR1777790,SRR4450961,SRR1777793,SRR1956794,SRR4450964,SRR7993439
CASSQEGGSGANVLTF	TRBV4-2	TRBJ2-6	2247114_JCC392_SJTRC_InfVaxBT_1_Rxn4,GSE222448_patient10,PBMC_P3,COV_011,NPC_SC_1802,101520_Okada_B,PBMC_A_HD1	7	9	COVID-19,Healthy,Inflammation,Solid tumor	SRR1777786,SRR7219394,SRR4449813,SRR1777798,SRR4449755,SRR7412234,SRR1777789,SRR7219437,SRR6380548,SRR1777775,SRR060698,SRR4450964,SRR1777802,SRR1956785,SRR4449808,SRR1777796,SRR1777784,SRR5664228,SRR6380557,SRR6380533,SRR6380534,SRR1956783,SRR1777803,SRR1777770,SRR4450965,SRR4450962,SRR1777790,SRR1777769,SRR1777781,SRR1956796,SRR7961474
CASSQETGSGANVLTF	TRBV4-2	TRBJ2-6	E357,COV_012,COV_013,COV_028,PBMC_A_HD2,irAE_63,BMMNC_5pv2	7	9	BEAM-T,COVID-19,Healthy,Inflammation	SRR7004406,SRR1777792,SRR091632,SRR060722,SRR060726,SRR4450949,SRR1777787,SRR060703,SRR060704,SRR1777795,SRR060716,SRR1777781,SRR3500424,SRR065669,SRR1777775,SRR1777778
CASSQGGYEQYF	TRBV3-1	TRBJ2-7	10k_PBMC_5pv2_nextgem_Chromium_X,NPC_SC_1805,p5_severe,NPC_SC_1807,COV_007,HD5,U35	7	10	BEAM-T,COVID-19,Healthy,Inflammation,Solid tumor	SRR1777804,SRR4450964,SRR1777786,SRR1777766,SRR4084221,SRR5664224,SRR1777765,SRR3696579,SRR1777790,SRR4450965,SRR3696590,SRR6442325,SRR7004363,SRR1777803,SRR7993524,SRR1956795,SRR7961495,SRR4449811,SRR7961490,SRR1777791,SRR4450962,SRR3233952,SRR7993471,SRR1777798,SRR1777769,SRR7993467,SRR1777768,SRR1777785,SRR060695,SRR3696580,SRR1956791,SRR7993440,SRR3233992,SRR4450953,SRR060700,SRR6442317,SRR56…
CASSQGNQPQHF	TRBV3-1	TRBJ1-5	HD5,N7001,AR25,COV_020,COV_009,AR20,COV_010	7	8	COVID-19,Healthy,Inflammation,Solid tumor	SRR4084228,SRR7993436,SRR7993456,SRR1777778,SRR7961489,SRR7993516,SRR1777785,SRR6442319,SRR4450247,SRR1777764,SRR1956792,SRR1777767,SRR1956785,SRR1777772,SRR4450949,SRR1777774,SRR7219417,SRR5516039,SRR1956794,SRR1777801,SRR1956796,SRR1956793,SRR7961487,SRR1777804,SRR4102110,SRR4102104,SRR4450965,SRR7993514,SRR1777796,SRR7961493,SRR4084222,SRR4449749,SRR1777791,SRR1777779,SRR1777787,SRR7961490,SRR…
CASSQGYEQYF	TRBV4-1	TRBJ2-7	PT2,HN_P34,108500,HUP217,PBMC_C_HD1,UPN18,HUP222	7	9	COVID-19,Healthy,Leukemia,Solid tumor	SRR4084221,SRR3234012,SRR7993467,SRR4450949,SRR6380535,SRR1777784,SRR1956792,SRR4450958,SRR4450963,SRR7412236,SRR7219437,SRR1777804,SRR7961475,SRR1777798,SRR6442290,SRR1956795,SRR1777771,SRR1777781,SRR1777802,SRR4450961,SRR5664237,SRR1956786,SRR4449811,SRR1777785,SRR6442305,SRR1777764,SRR5676640,SRR6442310,SRR4084211,SRR7961474,SRR4450962,SRR3233972,SRR1777772,SRR1777800,SRR7219407,SRR1777775,SRR…
CASSQGYNEQFF	TRBV3-1	TRBJ2-1	C-6,COV_009,HSSS_110,NPC_SC_1807,D492,22-Jul-25,H-9	7	7	COVID-19,Healthy,Inflammation,Solid tumor	SRR4450247,SRR6442304,SRR7993432,SRR1777771,SRR7412239,SRR1777792,SRR1777768,SRR5676626,SRR3233977,SRR1777765,SRR5676643,SRR1777773,SRR4084231,SRR1956787,SRR1777788,SRR1777800,SRR5676647,SRR7993498,SRR4449755,SRR1956791,SRR5676638,SRR1777781,SRR7993430,SRR11802796,SRR7412212,SRR7993520,SRR4450954,SRR1777793,SRR4084228,SRR1777786,SRR1777785,SRR1777794,SRR1777804,SRR1956796,SRR4450953,SRR060723,SRR…
CASSQSPGGTQYF	TRBV14	TRBJ2-5	PBMC_A_HD2,U41,GSE222448_patient10,2247114_JCC392_SJTRC_InfVaxBT_1_Rxn4,GC02,HSSS_219,nc_CT5	7	13	COVID-19,Healthy,Inflammation,Solid tumor	SRR6442304,SRR5664212,SRR7412219,SRR7993454,SRR6442289,SRR3658972,SRR6380554,SRR4102105,SRR4449750,SRR7993446,SRR7993449,SRR7993453,SRR7993456,SRR1956793,SRR7993450,SRR1777791,SRR4449811,SRR6442309,SRR4084221,SRR4449755,SRR1777794,SRR6380553,SRR1777801,SRR4102111,SRR7993459,SRR1956796,SRR7004408,ERR4311055,SRR1777775,SRR7993457,SRR8516959,SRR3233942,SRR1777764,SRR1777774,SRR1777766,SRR7219394,SRR…
CASSQVGEQYF	TRBV3-1	TRBJ2-7	nc_CT8,GC10,BC11,10k_BEAM-T_Human_A1101_EBV_spikein_5pv2,AR44,PEM3,UPN17	7	8	BEAM-T,Healthy,Inflammation,Leukemia,Solid tumor	SRR1777796,SRR4102110,SRR7004360,SRR1777775,SRR7993522,SRR1777765,SRR1956788,SRR1777764,SRR1956794,SRR060702,SRR060699,SRR1956789,SRR7993501,SRR7961495,SRR1777766,SRR1777770,SRR1777790,SRR1777781,SRR7961488,SRR060710,SRR7004365,SRR1777797,SRR4450957,SRR4450962,SRR060690,SRR091631,SRR1956786,SRR1777791,SRR3233987,SRR1777773,SRR1777803,SRR4084223,SRR1777798,SRR5742654,SRR1777801,SRR7004366,SRR57426…
CASSRLAGGTDTQYF	TRBV7-3	TRBJ2-3	C16,201657263,COV_025,EM192566,GSE222448_patient3,PT5,2247116_JCC392_SJTRC_InfVaxBT_3_Rxn6	7	38	Autoimmune disease,COVID-19,Healthy,Leukemia,Solid tumor	SRR1777787,SRR1777765,SRR8181397,SRR1956789,SRR6380549,SRR1777772,SRR1777802,SRR1777768,SRR4450958,SRR1777794,SRR1777804,SRR3696553,SRR1777801,SRR1777766,SRR1777767,SRR1777774,SRR7993468,SRR1777778,SRR1777770,SRR5742640,SRR6442303,SRR4450247,SRR1777781,SRR1777775,SRR1777773,SRR1956784,SRR6380543,SRR1777764,SRR1777797,SRR1777788,SRR1777776,SRR3500424,SRR7993469,SRR4450962,SRR1777785,SRR7993518,SRR…
CASSRPDSYEQYF	TRBV7-9	TRBJ2-7	2010113790,2010113903,HHU20160714,HHU20180404,HHU20180816,HHU20190926,HHU20191029	7	10	Healthy	SRR1777767,SRR7004364,SRR4084225,SRR7412212,SRR1777800,SRR4450964,SRR1777774
CASSRQGSYNEQFF	TRBV6-2	TRBJ2-1	EM192566,F002,GC01,H-5,HUP213,PBMC_P6,RA_PT19	7	49	Autoimmune disease,Fraility,Healthy,Inflammation,Solid tumor	SRR6442310,SRR4102109,SRR1777770,SRR3696561,SRR6380552,SRR4102102,SRR1777767,SRR1777787,SRR1777772,SRR5664224,SRR6380535,SRR4102106,SRR1777775,SRR6380533,SRR5676630,SRR6380541,SRR1777790,SRR6380558,SRR1777804,SRR1777766,SRR4102107,SRR5676623,SRR1777785,SRR1777773,SRR1777795,SRR7993475,SRR1777801,SRR4102100,SRR1777803,SRR1956791,SRR1777794,SRR4102111,SRR8516963,SRR4450962,SRR1777788,SRR1777802,SRR…
CASSSGQAYEQYF	TRBV7-4	TRBJ2-7	UPN18,BMMNC_5pv2,CPIc_C1,MSK1263,PEM20,RA_25,irAE_63	7	34	Autoimmune disease,BEAM-T,Inflammation,Leukemia,Solid tumor
CASSSGQGTDTQYF	TRBV5-1	TRBJ2-3	BC09,S134,irAE_40,F024,CPInc_NC2,F51,C640	7	9	Healthy,Infection,Inflammation,Solid tumor	SRR1777771,SRR4084221,SRR6380540,SRR1777781,SRR7993470,SRR7412212,SRR1777774,SRR4084224,SRR7993433,SRR4451085,SRR3696568,SRR7961475,SRR4449750,SRR060717,SRR1777767,SRR1777778,SRR7412237,SRR3696593,SRR060727,SRR4450953,SRR4450246,SRR1777788,SRR7993529,SRR4450959,ERR4311084,SRR1956784,SRR6442319,SRR060719,SRR4084210,SRR7993445,SRR4450949,SRR4449811,SRR6442323,SRR4450954,SRR7993469,SRR1777777,SRR408…
CASSSYEQYF	TRBV28	TRBJ2-7	p2_mild,PBMC_A_HD1,E357,MM_PT15,MSK1344,COV_010,AR20	7	8	COVID-19,Healthy,Inflammation,Myeloma,Solid tumor	SRR4450952,SRR5676655,SRR7412234,SRR3233972,SRR6442323,SRR1956793,SRR7993470,SRR6442311,SRR1777777,SRR1777774,SRR7993469,SRR1777785,SRR7219406,SRR6442296,SRR7219437,SRR1777764,SRR7004369,SRR6442314,SRR3696549,SRR1777773,SRR1777797,SRR1777791,SRR7993522,SRR7993444,SRR1956785,SRR4102108,SRR1777775,SRR6442317,SRR7219416,SRR7993475,SRR1777769,SRR7993529,SRR1956796,SRR6380544,SRR1777799,SRR7004407,SRR…
CASSTRSSYEQYF	TRBV19	TRBJ2-7	HHU20180816,BL9,PBMC_C_HD2,10k_BEAM-T_Human_A0201_CMV_Flu_Covid_spikein_5pv2,irAE_63,CX4,BL4	7	35	BEAM-T,Healthy,Inflammation	SRR5513374,SRR4102111,SRR5515787,SRR4449808,SRR4102095,SRR5513375,SRR5513363,SRR7004366,SRR4102099,SRR5664226,SRR5513426,SRR060696,SRR060691,SRR060693,SRR5513430,SRR3658973,SRR5676640,SRR3658976,SRR3233977,SRR060692,SRR5516314,SRR8181395,SRR6442316,SRR6380551,SRR4084227,SRR8181397,SRR4449813,SRR4084235,SRR1777766,SRR5513467,SRR060690,SRR4084228,SRR4449755,SRR4102109,SRR6380552,SRR4084232,SRR19567…
CASSTRSTGELFF	TRBV19	TRBJ2-2	HHU20180816,PT_4,10k_BEAM-T_Human_A0201_CMV_Flu_Covid_spikein_5pv2,201657852,B357818,OC83,HSSS_219	7	63	BEAM-T,COVID-19,Healthy,Inflammation,Solid tumor	SRR1777801,SRR4084222,SRR4449813,SRR7219394,SRR3233987,SRR7219415,SRR4450952,SRR4084227,SRR4084236,SRR5513467,SRR5513375,SRR4449808,SRR1777796,SRR7219411,SRR1777779,SRR1777792,SRR7004363,SRR3234005,SRR5513363,SRR4084215,SRR8181397,SRR7219416,SRR4084235,SRR5664226,SRR1777793,ERR4311051,SRR4449755,SRR5516314,SRR7993465,SRR4450964,SRR7412236,SRR1777771,SRR5513374,SRR5664237
CASSVAGDTQYF	TRBV9	TRBJ2-3	COV_025,COV_015,RA_65,PT_8,U5,UPN12,PEM18	7	7	Autoimmune disease,COVID-19,Inflammation,Leukemia,Solid tumor	SRR4450246,SRR4084215,SRR6442325,SRR3696552,SRR1956796,SRR4450951,SRR1777804,SRR6442316,SRR7004363,SRR1777770,SRR6442319,SRR1777793,SRR1777771,SRR7961490,SRR1777789,SRR1777798,SRR5676626,SRR1777776,SRR1777794,SRR6442321,SRR060712,SRR5664224,SRR6442317,SRR4449817,SRR7219407,SRR4449810,SRR7961487,SRR1777766,SRR7412217,SRR6442320,SRR4450247,SRR4450957,SRR4084228,SRR1777787,SRR7004364,SRR1777797,SRR1…
CASSVAGGSYEQYF	TRBV9	TRBJ2-7	HD5,F67,MSK1302,B230498,COV_010,COV_012,p1_mild	7	9	COVID-19,Healthy,Solid tumor	SRR1956796,SRR7961490,SRR4450963,SRR1777795,SRR1777793,SRR1777773,SRR7993521,SRR060711,SRR1777779,SRR7993497,SRR1777790,SRR1777788,SRR6442317,SRR1777775,SRR7219411,SRR6442319,SRR1777799,SRR1777792,SRR6380537,SRR1777770,SRR091631,SRR7993519,SRR4450956,SRR060721,SRR1777789,SRR7993447,SRR7961487,SRR7219406,SRR6442325,SRR3234012,SRR5676621,SRR7961493,SRR11802799,SRR4450246,SRR7961492,SRR1777786,SRR17…
CASSVAGGTDTQYF	TRBV9	TRBJ2-3	irAE_65,HUP217,NPC_SC_1808,CPIc_C4,NPC_SC_1805,F50,F024	7	9	Healthy,Inflammation,Solid tumor	SRR7961493,SRR1777781,SRR7004365,SRR1777764,SRR060691,SRR7993439,SRR6442320,SRR4449811,SRR1777791,SRR7993520,SRR4450957,SRR060692,SRR6442314,SRR4102109,SRR1777766,SRR1777772,SRR4450963,SRR6442316,SRR7993464,SRR1777802,SRR4450961,SRR6442317,SRR1777804,SRR060694,SRR1777800,SRR4084213,SRR6442290,SRR1777777,SRR6442321,SRR7993521,SRR4084211,SRR7219417,SRR1777771,SRR4450954,SRR7961489,SRR1777793,SRR796…
CASSVAGNTEAFF	TRBV9	TRBJ1-1	C-26,F30,18LN0104,F51,GC02,F41,5_ki01000111CMVpos	7	14	COVID-19,Healthy,Infection,Leukemia,Solid tumor	SRR7961489,SRR7412240,SRR5664244,SRR1777774,SRR6442319,SRR1777789,SRR1777794,SRR7993496,SRR1777779,SRR6442317,SRR4450952,SRR4450959,SRR1956786,SRR1777769,SRR1777767,SRR7993465,SRR1777777,SRR6442318,SRR7993527,SRR4449811,SRR7993518,SRR4084227,SRR3696590,SRR4450247,SRR4449755,SRR7219437,SRR1777788,SRR4450961,SRR4449810,SRR8181395,SRR3696592,SRR4449813,SRR7004407,SRR1777786,SRR1777791,SRR3696588,SRR…
CASSVAGSSYEQYF	TRBV9	TRBJ2-7	19LN0193,F41,MDA1_T07,HN_P34,RA_25,HD1,UPN19	7	24	Autoimmune disease,Healthy,Leukemia,Solid tumor	SRR060694,SRR4450247,SRR4450965,SRR7993526,SRR1777775,SRR1956787,SRR1777781,SRR1777779,SRR5676643,SRR060725,SRR7993474,SRR1956794,SRR1777796,SRR060696,SRR4450957,SRR4450955,SRR7993514,SRR7961489,SRR7993472,SRR1777790,SRR1777776,SRR7993464,SRR060695,SRR7993475,SRR7993513,SRR4450963,SRR4450949,SRR060700,SRR060699,SRR4449749,SRR7412238,SRR7993467,SRR7993533,SRR1956796,SRR1777801,SRR1777764,SRR060724…
CASSVEGGSYNEQFF	TRBV9	TRBJ2-1	NPC_SC_1808,B_ALL_p2,COV_007,U41,S23,IpiNivo_Mixed,PT_1	7	7	COVID-19,Healthy,Inflammation,Leukemia,Solid tumor	SRR4451085,SRR7993502,SRR4449810,SRR3696550,SRR4450960,SRR4450952,SRR6442304,SRR4450965,SRR3696572,SRR7219437,SRR060718,SRR4450959,SRR1777771,SRR7993437,SRR4102111,SRR1777772,SRR1777798,SRR4450954,SRR4450958,SRR1777778,SRR1777777,SRR1777775,SRR1777795,SRR1777769,SRR1777791,SRR7993501,SRR7961495,SRR4449813,SRR1777786,SRR4449749,SRR1777784,SRR065669,SRR5676630,SRR1956785,SRR1956796,SRR1777773,SRR17…
CASSVEGSGANVLTF	TRBV9	TRBJ2-6	MSK1344,NPC_SC_1805,PBMC_C_HD3,H1,NPC_SC_1811,101520_Okada_A,COV_015	7	14	COVID-19,Healthy,Inflammation,Solid tumor	SRR7993470,SRR7961486,SRR1777785,SRR060691,SRR1777781,SRR060696,SRR060697,SRR1777764,SRR1956787,SRR8516954,SRR4084221,SRR1777790,SRR1777787,SRR1777766,SRR1777799,SRR1956793,SRR1777769,SRR1777770,SRR7993530,SRR6380536,SRR7004358,SRR4449755,SRR1777803,SRR1956796,SRR7219436,SRR7961489,SRR1777804,SRR7004366,SRR1956794,SRR6380535,SRR6442311,SRR7961495,SRR5664226,SRR1777801,SRR1956788,SRR4450954,SRR177…
CASSVGGASTDTQYF	TRBV9	TRBJ2-3	101520_Okada_B,PBMC_P6,10k_BEAM-T_Human_A1101_EBV_spikein_5pv2,COV_025,COV_009,COV_028,NPC_SC_1811	7	7	BEAM-T,COVID-19,Inflammation,Solid tumor	SRR1956791,SRR7961492,SRR4449810,SRR4450247,SRR4449813,SRR1777784,SRR4102108,SRR7993502,SRR6442321,SRR7993493,SRR4450960,SRR6442317,SRR4450956,SRR7961488,SRR4450963,SRR1777781,SRR1777767,SRR1777775,SRR1777776,SRR4450246,SRR1777768,SRR4450952,SRR1777764,SRR4450953,SRR4450962,SRR7412239,SRR1777800,SRR6442316,SRR4084223,SRR4450959,SRR1777790,SRR6442318,SRR7961486,SRR4102111,SRR1777770,SRR1777795,SRR…
CASSVGGGTYEQYF	TRBV9	TRBJ2-7	UPN17,COV_013,107677,I757,COV_025,P7,HHU20191126	7	7	COVID-19,Healthy,Inflammation,Leukemia	SRR6442323,SRR5676625,SRR7961489,SRR1777786,SRR4084221,SRR1956790,SRR1777800,SRR1956789,SRR7961487,SRR7993494,SRR1777788,SRR3234010,SRR6442317,SRR1777776,SRR7004366,SRR1777803,SRR6442316,SRR4449817,SRR6442319,SRR6442314,SRR4450958,SRR1777774,SRR7412213,SRR1777791,SRR1956783,SRR1777789,SRR6442292,SRR5676626,SRR1956795,SRR6442311,SRR7219407,SRR1777795,SRR6442318,SRR1956793,SRR4450952,SRR1777775,SRR…
CASSVGGSGANVLTF	TRBV9	TRBJ2-6	C236,MSK1344,B357818,NPC_SC_1805,NPC_SC_1811,GSE222448_patient8,GC01	7	7	Infection,Solid tumor	SRR7961486,SRR7993506,SRR4450246,SRR1777777,SRR1777799,SRR1777802,SRR1777803,SRR7961493,SRR7004365,SRR7219406,SRR5664230,SRR1777765,SRR4450957,SRR7961475,SRR6442317,SRR3696579,SRR3696593,SRR6442316,SRR4450954,SRR4450247,SRR1777774,SRR1777775,SRR7004363,SRR7993527,SRR7004358,SRR4450949,SRR1777764,SRR5659130,SRR7993530,SRR4450953,SRR4084225,SRR7993442,SRR7993477,SRR1956783,SRR1777768,SRR6442319,SRR…
CASSVGQGQETQYF	TRBV9	TRBJ2-5	ERS2,C-37,UPN19,COV_011,PEM2,HD5,NPC_SC_1807	7	7	COVID-19,Healthy,Leukemia,Solid tumor	SRR4084210,SRR6442325,SRR1956790,SRR1777778,SRR1956796,SRR1777766,SRR4084222,SRR4450959,SRR1777781,SRR5664221,SRR6442320,SRR4449811,SRR1777774,SRR1777767,SRR6442319,SRR7993504,SRR4084225,SRR4450958,SRR1777776,SRR4449813,SRR1777796,SRR7993444,SRR1777787,SRR7004363,SRR4449810,SRR1956784,SRR4449749,SRR1777801,SRR1777764,SRR1956795,SRR1777798,SRR1777795,SRR1777775,SRR3696562,SRR1777768,SRR7993473,SRR…
CASSVGQGTYEQYF	TRBV9	TRBJ2-7	20LN0217,n_sp1,irAE_45,90711,B5,BL5,irAE_63	7	32	COVID-19,Inflammation,Leukemia	SRR1777781,SRR1777797,SRR4084235,SRR4450963,SRR6442319,SRR1777789,SRR1777777,SRR1777773,SRR5676630,SRR5676643,SRR5659130,SRR7961475,SRR4450246,SRR4450961,SRR091632,SRR060722,SRR1777802,SRR1777764,SRR1777778,SRR5664228,SRR4450959,SRR1777794,SRR7961474,SRR060705,SRR6442325,SRR4102097,SRR7961492,SRR4450957,SRR4450965,SRR1777804,SRR7993471,SRR060711,SRR1777793,SRR1777765,SRR6442318,SRR5676632,SRR1777…
CASSVGSGSYEQYF	TRBV9	TRBJ2-7	MSK1302,UPN12,B6,C739,COV_013,p1_mild,F017	7	9	COVID-19,Healthy,Infection,Leukemia,Solid tumor	SRR6442304,SRR1777803,SRR060722,SRR1777765,SRR1777776,SRR7993472,SRR4449749,SRR6442325,SRR6442316,SRR5659132,SRR4084228,SRR1956790,SRR1956791,SRR7004363,SRR5676638,SRR6442292,SRR4451065,SRR5676665,SRR1777766,SRR7219417,SRR1777793,SRR4450959,SRR1777764,SRR7993503,SRR4449755,SRR4450954,SRR6442317,SRR6442318,SRR7961493,SRR1777785,SRR6442315,SRR1956795,SRR7961486,SRR1777769,SRR1777787,SRR1956794,SRR7…
CASSVRSSYEQYF	TRBV19	TRBJ2-7	EM192564,10k_BEAM-T_Human_A0201_CMV_Flu_Covid_spikein_5pv2,107677,2169462_SJTRC_InfVax_3,108500,su001,HHU20180816	7	22	Autoimmune disease,BEAM-T,COVID-19,Healthy,Solid tumor	SRR4450954,SRR4102103,SRR7219415,SRR5676623,SRR4450958,SRR4102097,SRR1777781,SRR5513464,SRR7004406,SRR7219411,SRR6380551,SRR7219407,SRR4450964,ERR4311047,SRR5513363,SRR5513375,SRR3233987,SRR7219406,SRR1777779,SRR4449750,SRR7219416,SRR1777793,SRR7004407,SRR1777771,ERR4311080,SRR7412240,SRR1777796,SRR5676625,SRR6442320,SRR5664244,SRR3233985,SRR4450956,SRR5515787,SRR1777775,SRR6380552,SRR5664226,SRR…
CASSYGQNTEAFF	TRBV6-5	TRBJ1-1	18LN0104,C33,COV_025,COV_011,F45,GC06,GC10	7	7	COVID-19,Healthy,Leukemia,Solid tumor	SRR3696559,SRR1777795,SRR7961488,SRR7412214,SRR060722,SRR1777800,SRR1777790,SRR7993492,SRR6442317,SRR060696,SRR5664239,SRR4450956,SRR5676658,ERR4311051,SRR6442312,SRR1777781,SRR3696588,SRR1777767,SRR3233952,SRR4451086,SRR1777777,SRR7004365,SRR060691,SRR2905660,SRR6442318,SRR5676638,SRR7219394,SRR7219437,SRR1777784,SRR1777769,SRR7993523,ERR4311065,SRR7004407,SRR5659132,SRR3696568,SRR1956793,SRR177…
CASSYGTSGYEQYF	TRBV6-2	TRBJ2-7	MM_PT2,B5,COV_013,ERS4,HCA_F_Imm13086136,HUP213,U35	7	11	COVID-19,Healthy,Inflammation,Myeloma	SRR1956790,SRR7993497,SRR1956791,SRR5676661,SRR060723,SRR4450247,ERR4311049,SRR7993443,SRR1777772,SRR4450962,SRR060706,SRR4102111,SRR2905690,SRR5659130,SRR7993454,SRR1956783,SRR1956787,SRR7412232,SRR1777791,SRR7993532,SRR1777797,SRR6442316,SRR1777796,SRR7993526,SRR1956794,SRR060724,SRR1777786,SRR1777767,ERR4311058,SRR1777776,SRR3696565,SRR1777789,SRR060703,SRR060708,SRR1956788,SRR1956796,SRR56642…
CASSYRGTEAFF	TRBV6-5	TRBJ1-1	F50,F29,BC09,U45,p6_severe,NivoExposed,UPN24	7	8	COVID-19,Healthy,Inflammation,Leukemia,Solid tumor	SRR060727,SRR7961487,SRR7219416,SRR1956796,SRR7961474,SRR1777789,SRR4449817,SRR060715,SRR1777776,SRR4451085,SRR6442317,SRR7004408,SRR060706,SRR5676621,SRR4449750,SRR7004363,SRR4450247,SRR1777775,SRR060707,SRR1777770,SRR1777797,SRR7993524,SRR1777781,SRR1956784,SRR7219436,SRR6380533,SRR7993428,SRR3233982,SRR4449811,SRR7993492,SRR3696572,SRR060711,SRR6380556,ERR4311084,SRR7004364,SRR4102112,SRR44509…
CASSYRREMNTEAFF	TRBV12-3	TRBJ1-1	ICC1,19LN0144,C-4,C739,nc_CT2,GSE222448_patient4,PEM14	7	12	COVID-19,Healthy,Infection,Leukemia,Solid tumor	SRR6380536,SRR1777788,SRR7993493,SRR6380556,SRR7993527,SRR7412214,SRR4449810,SRR1777773,SRR4449750,SRR1777803,SRR7993463,SRR1777800,SRR7993503,SRR4449755,SRR6380539,SRR4449817,SRR6380537,SRR3696568,SRR7412233,SRR4449749,SRR3233967,SRR7993498,SRR4449808,SRR6380540,SRR1777769,SRR1777770,SRR1777797,SRR1777778,SRR1956784,SRR6380555
CASSYSGGNTEAFF	TRBV6-5	TRBJ1-1	PT7,HSSS_191,HSSS_110,F024,MSK1302,E2,NPC_SC_1813	7	7	Healthy,Inflammation,Leukemia,Solid tumor	SRR7993498,SRR4450951,SRR7219437,SRR1777804,SRR1777791,SRR1777800,SRR7993431,SRR6442302,SRR2678160,SRR7004407,SRR4450959,SRR6442318,SRR060715,SRR3696567,SRR060694,SRR7993471,SRR3181009,SRR7961489,SRR1777771,SRR7961493,SRR065669,SRR4450962,SRR1777788,SRR7004366,SRR1777772,SRR5676638,SRR7961488,SRR4450958,SRR1777798,SRR7961492,SRR1956795,SRR060719,SRR7993447,SRR1956793,SRR6442320,SRR4450957,SRR4450…
CASSYSGGSYNEQFF	TRBV6-2	TRBJ2-1	101520_Okada_D,PEM12,B_ALL_h2,C910,su010,irAE_65,TC341	7	9	Healthy,Infection,Inflammation,Leukemia,Solid tumor	SRR1777797,SRR1777785,SRR1777772,SRR1777773,SRR8181397,SRR1956784,SRR7219406,SRR060717,SRR1956783,SRR4449750,SRR1777764,SRR1956785,SRR7412232,SRR7993433,SRR1777788,SRR060704,SRR1777765,SRR4450960,SRR1777786,SRR4450246,SRR7412233,SRR1777784,ERR4311078,SRR1777793,SRR1777779,SRR5676661,SRR7993526,SRR11802793,SRR1777775,SRR1956788,SRR1777803,SRR1777795,SRR6380561,SRR4451086,SRR060699,SRR7412215,SRR06…
CASSYSGLAGVYNEQFF	TRBV6-2	TRBJ2-1	S158,U41,GC08,OH17,RA_25,ERS5,PrA1505	7	7	Aging,Autoimmune disease,COVID-19,Inflammation,Solid tumor	SRR1777764,SRR060701,SRR1777793,SRR1777768,SRR1777795,SRR060705,SRR060710,SRR060715,SRR060712,SRR6380562,SRR1777776,SRR3233977,SRR1777766,SRR060711,SRR1777787,SRR060700,SRR1777772,SRR5664235,SRR060708,SRR7412239,SRR1777801,SRR065670,SRR5676638,SRR1777796,SRR060707,SRR1777770,SRR060702,SRR1777779,SRR1777794,SRR1777792,SRR060703,SRR1777786,SRR1777785,SRR3233952,SRR060704,SRR5664221,SRR060709,SRR177…
CASSYSGNQPQHF	TRBV6-5	TRBJ1-5	F50,E4,B7,PBMC_A_HD3,HD5,HSSS_191,101520_Okada_B	7	7	COVID-19,Healthy,Inflammation,Solid tumor	SRR7993501,SRR2678160,SRR7961489,SRR1777777,SRR6442316,SRR4450957,SRR4084224,SRR4450959,SRR4449749,SRR4084228,SRR4449808,SRR1777803,SRR1777800,SRR7004365,SRR7993441,SRR8181397,SRR4450962,SRR1777784,ERR4311085,SRR7993504,SRR5664212,SRR1777799,SRR7219417,SRR060703,SRR4084227,SRR5664244,SRR1777774,SRR3234012,SRR4450964,SRR6442294,SRR7004364,SRR3696580,SRR7004407,SRR1777781,SRR091632,SRR1777766,SRR64…
CASSYSMNTEAFF	TRBV6-5	TRBJ1-1	UPN18,AR50,RA_65,PBMC_C_HD3,COV_019,19LN0144,PBMC_P3	7	8	Autoimmune disease,COVID-19,Healthy,Inflammation,Leukemia	SRR7219406,SRR7993517,SRR1777767,SRR3233990,SRR1956783,SRR7004366,SRR4450246,SRR1956795,SRR4450954,SRR7961489,SRR7961492,SRR4450964,SRR1777774,SRR11802795,SRR1777794,SRR1777764,SRR1777793,SRR7961495,SRR4449808,SRR7004407,SRR7412234,SRR4450958,ERR4311047,SRR4450959,SRR4450955,SRR4451086,SRR7993503,SRR060725,SRR1777776,SRR2905677,SRR7993456,SRR7993507,SRR7993441,SRR1777769,SRR7993451,SRR3696579,SRR…
CASSYSYEQYF	TRBV6-6	TRBJ2-7	PT2,UPN13,HSSS_191,F67,E5,B_ALL_h2,LRS3	7	8	COVID-19,Healthy,Inflammation,Leukemia,Solid tumor	SRR4084219,SRR6442325,SRR5664224,SRR7219437,SRR6442316,SRR7961487,SRR1777778,SRR1777771,SRR1777800,SRR1777781,SRR3233977,SRR4084228,SRR7412231,SRR5676647,SRR5676625,SRR5676655,SRR7993435,SRR7993432,SRR1956790,SRR3181009,SRR1777775,SRR2905696,SRR4450955,SRR7412217,SRR4450958,SRR1777799,SRR091631,SRR4084226,SRR7993430,SRR1777792,SRR4449749,SRR1777779,SRR060708,SRR4450247,SRR7961475,SRR1777787,SRR19…
CATSRDSSGANVLTF	TRBV15	TRBJ2-6	HUP213,PBMC_A_HD2,U34,C30,COV_013,PBMC_C_HD3,C33	7	7	COVID-19,Healthy,Inflammation	SRR5664239,SRR1777787,SRR1956793,SRR4450964,SRR1777785,SRR1956783,SRR4451086,SRR4450960,SRR5659144,SRR7412237,SRR4084224,SRR1777789,SRR1777796,SRR6130180,SRR5664244,SRR5676621,SRR7993532,SRR7993494,SRR5664242,SRR8181389,SRR1777779,SRR7004364,SRR4450952,SRR11802799,SRR4450956,SRR4450958,SRR7993521,SRR1777778,SRR2905706,SRR1777803,SRR7993440,SRR1777777,SRR7993500,SRR1956787,SRR8181397,SRR1956794,SR…
CAWSPNTEAFF	TRBV30	TRBJ1-1	HD3,C910,IpiNivo_Resistant,E3,PBMC_C_HD3,MDA1_T01,PEM9	7	28	Healthy,Infection,Solid tumor	SRR7961475,SRR3234012,SRR6442325,SRR6442318,SRR7004363,SRR7993432,SRR1777776,SRR7219411,SRR7993455,SRR5742670,SRR3233987,SRR1777795,SRR6442321,SRR6442316,SRR7993446,ERR4311097,SRR5676625,SRR5676643,SRR1777777,SRR1777785,SRR6442302,SRR4450954,SRR7993481,SRR1777766,SRR6442322,SRR4450962,SRR4450952,SRR1777794,SRR4450955,SRR6380545,SRR1777793,SRR7961489,SRR7219437,SRR4450964,SRR6442317,SRR7219416,SRR…
CAWSVRGNQPQHF	TRBV30	TRBJ1-5	NPC_SC_1810,B7,NivoExposed,C910,F51,10k_PBMC_5pv2_nextgem_Chromium_X,COV_019	7	8	BEAM-T,COVID-19,Healthy,Infection,Solid tumor	SRR6442317,SRR4450949,SRR3696590,SRR060705,SRR5659132,SRR7004365,SRR1777765,SRR908204,SRR060722,SRR6442318,SRR1777793,SRR1777764,SRR6380561,SRR060697,SRR060716,SRR7412214,SRR7993532,SRR3696573,SRR1777794,SRR1956788,SRR1777771,SRR091632,SRR3181009,ERR4311073,SRR1777796,SRR4450955,SRR3696561,SRR1777795,SRR3233942,SRR4450951,SRR1777773,SRR060718,SRR060690,SRR3234010,ERR4311086,SRR7004367,SRR1956795,…
CAWSVSYEQYF	TRBV30	TRBJ2-7	PBMC_A_HD2,B230723,OH14,COV_012,PBMC_C_HD1,NPC_SC_1802,PEM8	7	10	Aging,COVID-19,Healthy,Solid tumor	SRR060690,SRR1777796,SRR7004365,SRR6998312,SRR7004369,SRR7993520,SRR4450955,SRR5676640,SRR1777764,SRR6442314,SRR7961490,SRR1956795,SRR4450953,SRR1777786,SRR7412231,SRR1777803,SRR1777798,SRR4084227,SRR1777799,SRR4450960,SRR6380542,SRR5676623,SRR7004359,SRR4450963,SRR6442296,SRR6442318,SRR4450965,SRR4450959,SRR3234010,SRR1777781,SRR1777794,SRR7993440,SRR4084224,SRR4084230,SRR5664235,SRR3233967,SRR6…
CSARDGNQPQHF	TRBV20-1	TRBJ1-5	COV_014,C30,COV_011,GSE222448_patient13,BMMNC_5pv2,MSK1263,PEM13	7	8	BEAM-T,COVID-19,Healthy,Solid tumor	SRR7993503,SRR1777798,SRR060699,SRR4449755,SRR1777775,SRR3233942,SRR6380554,SRR1956791,SRR7961487,SRR7993430,SRR4449817,SRR1956787,SRR4450954,SRR4450963,SRR7961495,SRR6442305,SRR060700,SRR1777790,ERR4311040,SRR6442320,SRR4102100,SRR1956792,SRR4102110,SRR1777793,SRR1956793,SRR1777804,SRR4084223,SRR060722,SRR060708,SRR3696590,SRR1777765,SRR060701,SRR1777789,SRR1777770,SRR6442310,SRR1777784,SRR74122…
CSARDQETQYF	TRBV20-1	TRBJ2-5	AS01,AR50,CPIc_C6,U34,20LN0264,PT_5,RA_25	7	9	Autoimmune disease,Inflammation,Leukemia,Solid tumor	SRR1956796,SRR7004364,SRR4449810,SRR7993525,SRR060695,SRR060721,SRR060704,SRR1777764,SRR060700,SRR1777767,SRR3500421,SRR4450949,SRR4450953,SRR1777798,SRR4450958,SRR1777771,SRR4450954,SRR1777796,SRR1777774,SRR091631,SRR060699,SRR1777795,SRR7993441,SRR1777786,SRR4084237,SRR4102103,SRR1956785,SRR060701,SRR4102112,SRR1777776,SRR060707,SRR2905702,SRR1777804,SRR1777772,SRR4450962,SRR1777787,SRR7993488,…
CSARDRGDTEAFF	TRBV20-1	TRBJ1-1	IpiNivo_Mixed,PEM8,COV_011,COV_015,E2,P5,ccRCC_1	7	25	COVID-19,Inflammation,Solid tumor	SRR7219406,SRR3233942,SRR1777774,SRR7993446,SRR065670,SRR1956787,SRR4450957,SRR1777793,SRR7993526,SRR6380552,ERR4311049,SRR7961489,SRR3234012,SRR4450953,SRR1777798,SRR4449811,SRR060701,SRR4450955,SRR1777767,SRR7993429,ERR4311077,SRR7961492,SRR3696588,SRR4450246,SRR4450964,SRR4450952,SRR4450958,SRR1777784,SRR060698,SRR1777788,SRR7412240,SRR1777768,SRR1777773,SRR7412215,SRR1777800,SRR4449750,SRR444…
CSAREETQYF	TRBV20-1	TRBJ2-5	NPC_SC_1802,COV_020,10k_BEAM-T_Human_A1101_EBV_spikein_5pv2,PEM8,PFI_79,COV_011,J10888	7	7	BEAM-T,COVID-19,Infection,Solid tumor	SRR7961488,SRR3696585,SRR1777768,SRR7993431,SRR4451064,SRR4450951,SRR1777787,SRR1777769,SRR7993458,SRR4084228,SRR1777802,SRR091632,SRR4102108,SRR7993520,SRR3233982,SRR1777765,SRR7412233,SRR060715,SRR1956789,SRR1956794,SRR1777791,SRR7993503,SRR7219437,SRR1777776,SRR4084226,SRR4084222,SRR1777800,SRR4449749,SRR7412238,SRR060725,SRR1956786,SRR7993472,SRR7004363,SRR4450955,SRR1956787,SRR1777804,SRR799…
CSARENTEAFF	TRBV20-1	TRBJ1-1	AR50,C236,COV_028,P3,MSK1302,AS02,AR46	7	7	Autoimmune disease,COVID-19,Infection,Inflammation,Solid tumor	SRR4449817,SRR4084230,SRR1956789,SRR7412215,SRR5742670,SRR1777773,SRR6442320,SRR7993529,SRR7004365,SRR1777768,SRR7993465,SRR060699,SRR3696573,SRR4449749,SRR3233947,SRR1777769,SRR4449813,SRR4102095,SRR6380543,SRR060704,SRR7993517,SRR4084226,SRR4450959,SRR4450246,SRR7961492,SRR1777799,SRR1777789,SRR060700,SRR1777795,SRR1777774,SRR1777781,SRR4450247,SRR7993440,SRR7993476,SRR1777770,SRR11802795,SRR79…
CSARESNQPQHF	TRBV20-1	TRBJ1-5	PBMC_A_HD2,LRS3,PBMC_P5,AR20,B1,UPN19,P7	7	8	COVID-19,Healthy,Inflammation,Leukemia	SRR1777771,SRR1956784,SRR7219417,SRR1777796,SRR4450246,SRR4450954,SRR1777775,SRR7993441,SRR4084230,SRR7993471,SRR3696572,SRR4084226,SRR1777774,SRR5664224,SRR1777779,SRR1777776,SRR1777803,SRR4102098,SRR7412218,SRR7993507,SRR11802799,SRR4451086,SRR3233982,SRR1777778,SRR7412217,SRR7961474,SRR5676621,SRR1956792,SRR8181397,SRR4449749,SRR4449755,SRR4450964,SRR1777791,SRR7961489,SRR1777789,SRR7961487,SR…
CSARGDRDYEQYF	TRBV20-1	TRBJ2-7	10k_BEAM-T_Human_A2402_EBV_CMV_spikein_5pv2,PBMC_P4,B4,COV_019,101520_Okada_A,PBMC_C_HD5,PEM17	7	10	BEAM-T,COVID-19,Healthy,Inflammation,Solid tumor	SRR3233977,SRR4450949,SRR7993440,SRR7993500,SRR7961490,SRR065670,SRR1777768,SRR1777773,SRR7993443,SRR1777787,SRR1777771,SRR1777766,SRR1777797,SRR060697,SRR7993514,SRR060690,SRR1777769,SRR7993442,SRR4449755,SRR2678160,SRR060696,SRR1777790,SRR4084221,SRR7961486,SRR3234012,SRR1956790,SRR1777774,SRR4449813,SRR1777795,SRR7993526,SRR1777776,SRR4084229,SRR1777791,SRR3234010,SRR4450953,SRR6130181,SRR4450…
CSARGLAGEETQYF	TRBV20-1	TRBJ2-5	COV_007,18LN0110,201657852,PrA1607,PEM14,P3,H3	7	7	Autoimmune disease,COVID-19,Inflammation,Leukemia,Solid tumor	SRR060700,SRR060708,SRR060721,SRR065670,SRR7004364,SRR060716,SRR4450962,SRR060706,SRR1777781,SRR7004406,SRR7993524,SRR1777765,SRR060704,SRR1956787,SRR1777778,SRR1777796,SRR7993506,SRR1777770,SRR1777795,SRR1777764,SRR060703,SRR1956784,SRR065669,SRR060707,SRR060719,SRR060723,SRR1777788,SRR1777798,SRR1777774,SRR1777777,SRR7004365,SRR1956783,SRR1956793,SRR4449749,SRR1777772,SRR1777771,SRR7004363,SRR7…
CSARGPNTEAFF	TRBV20-1	TRBJ1-1	AR25,D492,AS02,SC5v2_Melanoma_5Kcells_Connect_single_channel,CPInc_NC3,NivoExposed,PT_2	7	8	Autoimmune disease,BEAM-T,Healthy,Inflammation,Solid tumor	SRR7993432,SRR5676655,SRR1777774,SRR7412238,SRR4450247,SRR7993458,SRR7004363,SRR7961495,SRR1777787,SRR060724,SRR3696561,ERR4311085,SRR1777771,SRR3696590,SRR7961475,SRR4449749,SRR5676645,SRR1777795,SRR7004364,SRR1777784,SRR1956789,SRR4102108,SRR11802795,SRR7219416,SRR1777764,SRR1777804,SRR3233952,SRR1777799,SRR7993479,SRR4449813,SRR1777790,SRR7961488,SRR7993435,SRR7993507,SRR7993461,SRR1777786,SRR…
CSARGQGYEQYF	TRBV20-1	TRBJ2-7	101520_Okada_D,201657263,22LN0417,D492,PEM13,su010,COV_025	7	11	COVID-19,Healthy,Leukemia,Solid tumor	SRR6442302,SRR7993523,SRR7993482,SRR060697,SRR060710,SRR7004366,SRR4102098,SRR1777801,SRR1777775,SRR060724,SRR7993480,SRR1956786,SRR1777769,SRR4102097,SRR6442323,SRR1956790,SRR6442312,SRR4449817,SRR1777795,SRR060718,SRR1777793,SRR1777802,SRR4450963,SRR7993513,SRR7004367,SRR7993526,SRR7993502,SRR5676643,SRR4450246,SRR3233987,SRR6442317,SRR6442292,SRR7219437,SRR1777774,SRR7993508,SRR4450957,SRR7993…
CSARGSNQPQHF	TRBV20-1	TRBJ1-5	C-1,UPN18,HD1,COV_012,F51,COV_015,GC09	7	7	COVID-19,Healthy,Leukemia,Solid tumor	SRR4450959,SRR7993469,SRR1777781,SRR060706,SRR1956794,SRR4450247,SRR3696593,SRR3233982,SRR6380560,SRR1777797,SRR4084237,SRR1777767,SRR6380553,SRR4450951,SRR4450955,SRR1956791,SRR7993470,SRR060705,SRR5676626,SRR5659130,SRR4451064,SRR3233952,SRR7993525,SRR060704,SRR6380549,SRR3696588,SRR7993499,SRR6442320,SRR7993522,SRR4449750,SRR7993484,SRR1956795,SRR060724,SRR7993529,SRR7993526,SRR060701,SRR74122…
CSARGSSGGRETQYF	TRBV20-1	TRBJ2-5	U4,C-23,UPN18,MSK1263,C236,ICC5,ICC6	7	7	COVID-19,Infection,Inflammation,Leukemia,Solid tumor	SRR7412217,SRR060719,SRR7993464,SRR7993519,SRR7993466,SRR1777769,SRR7993429,SRR1956784,SRR3233942,SRR4450949,SRR7993513,SRR6380554,SRR1777764,SRR7412233,SRR1777790,SRR8181395,SRR5664224,SRR4450954,SRR7993517,SRR1956789,SRR6380553,SRR7993431,SRR4450955,SRR7993529,SRR4450953,SRR060723,SRR4450951,SRR060718,SRR7412214,SRR4450957
CSARNRDYGYTF	TRBV20-1	TRBJ1-2	HSSS_110,COV_001,nc_CT1,UPN8,PrA1801,BMMNC_5pv2,C21	7	11	Autoimmune disease,BEAM-T,COVID-19,Healthy,Inflammation,Leukemia	SRR1777764,SRR1777779,SRR060719,SRR1956787,SRR7219394,SRR060707,SRR4450954,SRR1777767,SRR7993498,SRR060705,SRR1777777,SRR060703,SRR060711,SRR7993527,SRR7993445,SRR6380554,SRR7412233,SRR1956795,SRR7993434,SRR065670,SRR1777801,SRR7993517,SRR4450955,SRR060704,SRR1777778,SRR1777774,SRR1956785,SRR1777794,SRR7993494,SRR7219416,SRR060724,SRR7412232,SRR7993504,SRR060723,SRR7993531,SRR1956786,SRR060702,SR…
CSARQGDYGYTF	TRBV20-1	TRBJ1-2	1_Ki0100020_CMVpos,NPC_SC_1802,COV_007,B_ALL_h2,P2,su010,PBMC_P4	7	7	COVID-19,Infection,Inflammation,Leukemia,Solid tumor	SRR5664237,SRR6130164,SRR1777801,SRR4084224,SRR7993455,SRR3181009,SRR7961487,SRR4450247,SRR7993524,SRR7004367,SRR4450960,SRR1956793,SRR1777786,SRR4451064,SRR1777778,SRR7412232,SRR1777800,SRR1777803,SRR4450955,SRR4450965,SRR1777779,SRR3233987,SRR1777765,SRR4449811,SRR4450961,SRR7961490,SRR6380547,SRR1777767,SRR7412234,SRR7961488,SRR1777804,SRR1777775,SRR7961495,SRR7961489,SRR7004365,SRR7993519,SRR…
CSARQGYEQYF	TRBV20-1	TRBJ2-7	PrA1607,COV_015,F50,MM_PT2,PEM16,CPIc_C8,F014	7	11	Autoimmune disease,COVID-19,Healthy,Inflammation,Myeloma,Solid tumor	SRR1777779,SRR3233985,SRR1777764,SRR7993444,SRR1956793,SRR1777781,SRR065669,SRR7993504,SRR060706,SRR1777800,SRR3233977,SRR7993524,SRR4450964,SRR7004360,SRR7993527,SRR7004407,SRR060707,SRR7004357,SRR091631,SRR1777785,SRR7993513,SRR5676626,SRR7961493,SRR7961490,SRR6442322,SRR4102110,SRR1777775,SRR4451086,SRR4450958,SRR1956786,SRR4450962,SRR5664248,SRR060700,SRR4084227,SRR1956794,SRR4449810,SRR64423…
CSARSGHEQYF	TRBV20-1	TRBJ2-7	J15893,J21854,Seshadri02,C-31,p5_severe,J15890,COV_015	7	20	COVID-19	SRR6380554,SRR1777777,SRR1777776,ERR4311069,SRR7993521,ERR4311091,SRR1956787,SRR7219437,SRR4084225,SRR6380549,SRR4084226,SRR4450959,ERR4311068,SRR4451085,SRR6380562,SRR3696593,SRR1777774,SRR1777775,SRR3696551,SRR4084224,SRR1777781,SRR4084212,ERR4311094,SRR7993526,ERR4311086,ERR4311064
CSARTGGYGYTF	TRBV20-1	TRBJ1-2	UT2,COV_025,IPIHNSC118,PT1,TC341,C236,F50	7	67	COVID-19,Healthy,Infection,Leukemia,Solid tumor	SRR1777767,SRR1777785,SRR1956787,SRR4450953,SRR6380533,SRR7993501,SRR3233987,SRR1777800,SRR1777794,SRR1956784,SRR1777791,ERR4311061,SRR7993443,SRR5676621,SRR7961490,SRR1777802,SRR1777768,SRR4451085,SRR6380543,SRR1777775,SRR1777799,SRR3233942,SRR1777769,SRR091631,SRR7961492,SRR1777793,SRR4450963,SRR5676655,SRR1956783,SRR1777789,SRR7961474,SRR1956795,SRR1777773,SRR8181397,SRR1777795,SRR1777803,SRR1…
CSASGETQYF	TRBV20-1	TRBJ2-5	UPN1,E2,UPN13,C236,U45,NPC_SC_1810,PEM14	7	8	Infection,Inflammation,Leukemia,Solid tumor	SRR1956784,SRR060715,SRR1777764,SRR1956791,SRR7219436,SRR060720,SRR4450247,SRR7993433,SRR4449755,SRR1956787,SRR7993464,SRR1777771,SRR7993524,SRR1777786,SRR060698,SRR060710,SRR7961475,SRR4450949,SRR060704,SRR7993508,SRR7993469,SRR1777785,SRR1777798,SRR1777778,SRR1777776,SRR060714,SRR7219417,SRR060719,SRR4449808,SRR4449810,SRR7993532,SRR5676630,SRR1777791,SRR4449750,SRR1777773,SRR1777799,SRR1956796…
CSASGTDTQYF	TRBV20-1	TRBJ2-3	22-Jul-25,AS01,S150,PEM1,COV_015,F016,COV_001	7	10	Autoimmune disease,COVID-19,Healthy,Inflammation,Solid tumor	SRR4102108,SRR1777779,SRR1956788,SRR7961486,SRR7993519,SRR1777800,SRR1777767,SRR1956796,SRR060711,SRR1777771,SRR1777781,SRR7993475,SRR4449810,SRR1777774,SRR1777778,SRR7993532,SRR4450959,SRR5676645,SRR1956794,SRR1777766,SRR4084211,SRR5676621,SRR6380552,SRR1777799,SRR1956786,SRR4084225,SRR1777775,SRR1777773,SRR1777770,SRR1956785,SRR4450960,SRR1777803,SRR1777802,SRR1956783,SRR060710,SRR4450961,SRR29…
CSASPGGGNEQFF	TRBV20-1	TRBJ2-1	C18,MSK1344,PEM2,RA_PT19,nc_CT8,C19,RA_65	7	8	Autoimmune disease,Healthy,Solid tumor	SRR060699,SRR060720,SRR1777766,SRR7961475,SRR1777784,SRR1777786,SRR060701,SRR7993431,SRR4450951,SRR060719,SRR1777775,SRR4451085,SRR1777795,SRR4450955,SRR1777764,SRR060692,SRR7961490,SRR060695,SRR060694,SRR4102110,SRR060700,SRR7993470,SRR1956791,SRR1777778,SRR7961492,SRR4450954,SRR060703,SRR1777789,SRR4450949,SRR060705,SRR7961474,SRR060718,SRR7961489,SRR1777804,SRR4102108,SRR4450957,SRR1777793,SRR…
CSASRETQYF	TRBV20-1	TRBJ2-5	101520_Okada_C,PT_3,COV_012,NivoExposed,C30,COV_020,2247114_JCC392_SJTRC_InfVaxBT_1_Rxn4	7	11	COVID-19,Healthy,Solid tumor	SRR5664230,SRR7993465,SRR3696592,SRR7993501,SRR2678160,ERR4311073,SRR4449808,SRR4084230,SRR4449750,SRR060701,SRR1777773,SRR7993473,SRR3696563,SRR4450956,SRR5676655,SRR1777768,SRR1956791,SRR060706,SRR1777796,SRR7993512,SRR4449755,SRR7219416,SRR1777791,SRR4450953,SRR1777798,SRR5664220,SRR1777776,SRR3233947,SRR060712,SRR1956795,SRR060703,SRR1777777,ERR4311055,SRR060716,SRR060724,SRR060707,SRR1777779…
CSVEGQGYEQYF	TRBV29-1	TRBJ2-7	COV_013,C-32,COV_015,PBMC_A_HD1,PT_7,AR50,COV_020	7	9	COVID-19,Healthy,Inflammation,Solid tumor	SRR1777794,SRR060710,SRR4450951,SRR091631,SRR5676625,SRR1777766,SRR060722,SRR3696569,SRR060712,SRR1777779,SRR1777785,ERR4311077,SRR1956794,SRR4450246,SRR1777787,SRR4450949,SRR060711,SRR6380540,SRR1956790,SRR7412237,SRR4450963,SRR5676655,SRR5261740,SRR1777781,SRR1777776,SRR7412218,SRR1777801,SRR4084211,SRR7993432,SRR060715,SRR5676626,SRR1777768,SRR6442312,SRR4450962,SRR7993472,SRR1777765,SRR565913…
CSVGAGGTNEKLFF	TRBV29-1	TRBJ1-4	2169462_SJTRC_InfVax_3,GU0700,PEM14,ICC1,RAGN898219,nc_CT7,AS01	7	14	Autoimmune disease,COVID-19,Healthy,Solid tumor	SRR1777784,ERR4311046,SRR1777766,SRR1777802,SRR1777764,SRR1777774,SRR4449755,SRR3233942,SRR3500424,SRR1777781,ERR4311069,SRR1777793,SRR4449813,SRR7993433,SRR4084227,SRR5676626,SRR5676663,SRR3658970,SRR6380545,SRR1777765,SRR1777775,SRR7993514,SRR1777779,SRR1777798,SRR1777770,SRR7412240,ERR4311093,SRR5676661,SRR5676630,SRR1777790,SRR1777769,SRR1777795,SRR1777778,SRR1777776,SRR1777799,SRR7993470,SRR…
CAIRDSSGNTIYF	TRBV10-3	TRBJ1-3	F67,C-8,RA_65,NivoExposed,COV_020,COV_002	6	7	Autoimmune disease,COVID-19,Healthy,Solid tumor	SRR5676647,SRR7993520,SRR7219437,ERR4311070,SRR7993529,SRR1777772,SRR3696549,SRR7993463,SRR6380548,SRR5664240,SRR7993474,SRR4450964,SRR6442300,SRR7993519,SRR1777775,SRR060723,SRR5664244,SRR1777799,SRR7219416,SRR4450951,SRR1956793,SRR1777768,SRR7219400,SRR7412236,ERR4311040,SRR6442292,SRR1777784,SRR7219411,SRR7993466,SRR3696550,SRR5664250,SRR1956788,SRR7993465,SRR1777771,SRR1777773,SRR7004366,SRR7…
CAISEGETQYF	TRBV10-3	TRBJ2-5	AR46,COV_007,nc_CT4,COV_013,IPIHNSC118,COV_010	6	6	COVID-19,Healthy,Inflammation,Solid tumor	SRR060701,SRR6442318,SRR6442325,SRR1777765,SRR060702,SRR1777777,SRR7993527,SRR4450961,SRR1777791,SRR7993499,SRR4102112,SRR5664235,SRR1777797,SRR7993502,SRR3696572,SRR7412237,SRR3233977,SRR7961474,SRR1956787,SRR1956785,SRR7993514,SRR6442317,SRR060724,SRR1777781,SRR060703,SRR1777773,SRR4450951,SRR060712,SRR4449749,SRR060706,SRR1777779,SRR1777794,SRR1956791,SRR5676655,SRR065669,SRR1777792,SRR060723,…
CAISEGRNSNQPQHF	TRBV10-3	TRBJ1-5	IpiNivo_Mixed,CPIc_C4,H-5,HN_P51,He_2020,101520_Okada_C	6	13	Healthy,Inflammation,Solid tumor	SRR4084224,SRR5676621,SRR5664233,SRR6380554,SRR7412234,SRR4084209,SRR4084226,SRR7993518,SRR3658972,SRR3658971,SRR4084221,SRR3658974,SRR7219415,SRR4084220,SRR1777792,SRR5676661,SRR4450954,SRR4084217,SRR4084211,SRR5676663,SRR7993502,SRR7412214,SRR7219411
CAISESTDTQYF	TRBV10-3	TRBJ2-3	COV_025,U41,F017,PT_2,PT2,su011	6	7	COVID-19,Healthy,Inflammation,Leukemia,Solid tumor	SRR6442305,SRR1956784,SRR4102108,SRR7993516,SRR1777788,SRR1777778,SRR1777801,ERR4311081,SRR1777795,SRR4449817,SRR1777799,SRR5676638,SRR6442311,SRR1956783,SRR1777779,SRR1777800,SRR1777767,SRR7004366,SRR5659144,SRR7993469,SRR7219437,SRR6380558,SRR060691,SRR6442316,SRR6442290,SRR4451086,SRR4102107,SRR7993504,SRR7219411,SRR3696552,SRR4449808,SRR060707,ERR4311097,SRR6442318,SRR1777768,SRR2678160,SRR17…
CASRGGQGGNQPQHF	TRBV19	TRBJ1-5	GSE222448_patient13,BC09,GC04,LRS2,NPC_SC_1807,NPC_SC_1811	6	7	COVID-19,Solid tumor	SRR7219411,SRR1777785,SRR1777766,SRR6380561,SRR3500424,SRR6380562,SRR7993428
CASRGQGNQPQHF	TRBV2	TRBJ1-5	S133,C-23,COV_014,NPC_SC_1806,NPC_SC_1815,PT_3	6	15	COVID-19,Solid tumor	SRR1777772,SRR7004406,SRR3233992,SRR1777766,SRR7004363,SRR4449750,SRR6380540,SRR6380554,SRR4102097,SRR7219394,SRR4102109,SRR1777801,SRR1777767,SRR3696549,SRR1956796,SRR1777771,SRR4102098,SRR3233952,SRR3233987,SRR7004364,SRR4451085,SRR6380560,SRR3233985,SRR4449808,SRR7004365,SRR1777778,SRR1777791,SRR7412232,SRR7004366,SRR1777789,SRR1777795,SRR1777764,SRR1777765,SRR8181397,SRR7219437,SRR6442316,SRR…
CASRISYEQYF	TRBV6-2	TRBJ2-7	HSSS_110,BC11,COV_011,IPIHNSC118,UT1,su012	6	17	COVID-19,Inflammation,Solid tumor	SRR060698,SRR1777777,SRR1777785,SRR5664235,SRR1777801,SRR1777788,SRR3233952,SRR7961487,SRR7412231,SRR7993451,SRR7993515,SRR1777776,SRR5664248,SRR3233972,SRR7993522,SRR1777794,SRR7412239,SRR4102111,SRR1777772,SRR3233970,SRR7993525,SRR1777773,SRR1777781,SRR1777770,SRR7219394,SRR4450964,SRR1777784,SRR1777779,SRR4450954,SRR1777803,SRR1777797,SRR1777774,SRR7993504,SRR1777767,SRR1777766
CASRQGNTEAFF	TRBV19	TRBJ1-1	I757,COV_009,IpiNivo_Mixed,PEM9,COV_028,E4	6	7	COVID-19,Solid tumor	SRR1777779,SRR6442305,SRR3181009,SRR4449811,SRR1777794,SRR3234010,SRR1777771,SRR1777766,SRR6442325,SRR6442320,SRR6442300,SRR4450956,SRR7004365,SRR6442319,SRR6442290,SRR4450960,SRR1777799,SRR7004364,SRR060705,SRR065670,SRR7219407,SRR6442297,SRR7004363,SRR7993529,SRR7993492,SRR4450246,SRR4084223,SRR7004366,SRR7004407,SRR1777791,SRR7219406,SRR6442292,SRR4449755,SRR7961475,SRR3233942,SRR6442316,SRR17…
CASRRTGRNQPQHF	TRBV6-5	TRBJ1-5	C-36,COV_014,HSSS_180,NPC_SC_1802,PrA1607,UPN12	6	25	Autoimmune disease,COVID-19,Inflammation,Leukemia,Solid tumor	SRR1777777,SRR3658974,SRR1777766,SRR091632,SRR7993500,SRR7004363,SRR7004407,SRR7004364,SRR1777795,SRR1777794,SRR4084222,SRR7004366,SRR1777772,SRR7219405,SRR1956783,SRR1777788,SRR3658973,SRR4102095,SRR1777778,SRR4102107,SRR1777804,SRR060719,SRR7219400,SRR060718,SRR1777785,SRR1777770,SRR1777796,SRR7004408,SRR6380552,SRR1777800,SRR7219416,SRR3233977,SRR1777798,SRR1777774,SRR11802800,SRR7412219,SRR17…
CASRTGNTEAFF	TRBV19	TRBJ1-1	101520_Okada_B,P2,HD5,P5,UPN19,MSK1344	6	6	Healthy,Inflammation,Leukemia,Solid tumor	SRR6380560,ERR4311098,SRR7993525,SRR7004407,SRR065669,SRR6442318,SRR1777779,SRR6442296,SRR5676626,SRR6442325,SRR6442295,SRR060722,SRR4450953,SRR1777788,SRR060691,SRR5664235,SRR7004363,SRR1777791,SRR1777772,SRR1777796,SRR1777794,SRR7993454,SRR6442316,SRR7219407,SRR1777781,SRR6442317,SRR7219437,SRR7993441,SRR7412215,SRR060696,SRR060694,SRR4084229,SRR7004364,SRR5676621,SRR4084223,SRR1777775,SRR40842…
CASSAQGNTEAFF	TRBV9	TRBJ1-1	F012,COV_010,2010113903,101520_Okada_A,F020,AR44	6	6	Aging,COVID-19,Healthy,Inflammation,Solid tumor	SRR1777779,SRR1777793,SRR4084230,SRR1956793,SRR1777764,SRR1777774,SRR1777795,SRR3233982,SRR3234012,SRR1777771,SRR4449808,SRR4450956,SRR1956790,SRR1777802,SRR1777766,SRR6380534,SRR5676625,SRR1777801,SRR7004363,SRR4450949,SRR1777797,SRR1777799,SRR1777768,SRR7993430,SRR1777777,SRR5676628,SRR1777770,SRR1777803,SRR1777794,SRR4084227,SRR1777773,SRR4450954,SRR1777772,SRR1777765,SRR7993530,SRR1777798,SRR…
CASSASGTDTQYF	TRBV6-4	TRBJ2-3	UPN19,PBMC_A_HD1,PBMC_A_HD2,MSK1344,PBMC_C_HD3,PT_5	6	7	Healthy,Leukemia,Solid tumor	SRR5659136,SRR1777766,SRR5659132,SRR1777779,SRR4449808,SRR4449817,SRR5659130,SRR6130171,SRR5659134,SRR1777773,SRR060714,SRR7412239,SRR4084233,SRR7412216,SRR5676625,SRR7993439,SRR4449755,SRR5664242,SRR1777772,SRR1777784,SRR1777791,SRR1956787,SRR060715,SRR5659144,ERR4311055
CASSDGTSGNEQFF	TRBV6-4	TRBJ2-1	COV_013,PBMC_P3,COV_019,C-23,C-35,irAE_56	6	11	COVID-19,Inflammation	SRR4084211,SRR7412234,SRR5664220,SRR1777804,SRR1777776,SRR8516953,SRR5676630,SRR6130162,SRR1777767,SRR1956784,SRR3233987,SRR060693,ERR4311045,SRR4449808,SRR4449813,SRR1956792,SRR7219394,SRR1777770,SRR060697,SRR1777774,SRR4450958,SRR060692,SRR060691,SRR5676634,SRR4450961,SRR7993517,SRR7993500,SRR8516952,SRR6380534,SRR1777789,SRR060690,SRR5664242,SRR1956791,SRR7993478,SRR4449755,SRR060694,ERR431108…
CASSDGTSTDTQYF	TRBV6-4	TRBJ2-3	COVID_19_PBMC_BAL_donor_6,su009,CX2,H3,N7001,U45	6	19	COVID-19,Healthy,Inflammation,Solid tumor	SRR7993512,SRR1777801,SRR1777795,SRR5664221,SRR4449808,SRR7412230,SRR7993516,SRR7219437,SRR4450965,SRR1777794,SRR5664239,SRR7993533,SRR4450955,SRR1777800,SRR4450961,SRR7412233,ERR4311057,SRR1777779,SRR7993510,SRR4451065,SRR6380556,SRR1777781,SRR1777802,SRR060722,SRR5664237,SRR4450247,SRR4450962,SRR7412236,SRR1956788,SRR4449755,SRR4451064,SRR6380535,SRR4449813,SRR1777790,SRR4449811,SRR7993435,SRR3…
CASSDRATGELFF	TRBV6-4	TRBJ2-2	COV_009,B5,LRS2,CPIc_C7,CX7,ICC2	6	10	COVID-19,Healthy,Inflammation,Solid tumor	SRR8516987,SRR8516984,SRR3181009,SRR7993500,SRR4102110,SRR6380554,SRR1777791,SRR4449755,SRR4449749,SRR4450961,SRR4449808,SRR7219416,SRR7412214,SRR4450958,SRR1777795,SRR1777785,SRR1777781,SRR1777776,ERR4311043,SRR4449811,SRR8516979,SRR7993439,SRR4449813,SRR1956786,SRR4450960
CASSDRDNTEAFF	TRBV6-4	TRBJ1-1	HSSS_110,AR44,COV_019,NL2,S22,PBMC_P6	6	14	COVID-19,Healthy,Inflammation	SRR4450964,SRR7412215,SRR7219437,SRR7993523,SRR1956788,SRR4450960,SRR1777779,SRR4450247,SRR4450961,SRR7993439,SRR1777764,SRR1956784,SRR7004365,SRR1956792,SRR4450953,SRR7412233,SRR4449813,SRR7993514,SRR7412234,SRR1956785,SRR1777771,SRR4450951,SRR1777781,SRR8181397,SRR4449811,SRR7993516,SRR6130166,SRR1956787,SRR6130169,SRR4450957,SRR5742640,SRR4450954,SRR7993435,SRR4450956,SRR7993519,SRR1777794,SRR…
CASSDRDTDTQYF	TRBV6-4	TRBJ2-3	HD5,He_2020,RA_69,COV_007,PBMC_A_HD3,S34	6	7	Autoimmune disease,COVID-19,Healthy,Inflammation	SRR6380539,SRR3181009,SRR4450960,SRR1956786,SRR7522733,SRR1777775,SRR7219394,SRR1777800,SRR1777764,SRR4450954,SRR8516983,SRR5664218,SRR7412237,SRR1777778,SRR5664239,SRR4450957,SRR1777801,SRR1777791,SRR5664212,SRR1777803,SRR7993447,SRR7219411,SRR1956785,SRR1777790,SRR7993440,SRR4450955,SRR6380547,SRR1777786,SRR4450949,SRR4450958,ERR4311070,SRR3233982,SRR1777769,SRR7412241,SRR4450962,SRR1777794,SRR…
CASSDSAGGPDTQYF	TRBV6-4	TRBJ2-3	C30,COV_010,COV_015,PEM16,COV_009,NPC_SC_1806	6	34	COVID-19,Healthy,Solid tumor	SRR060712,SRR4084227,SRR8516959,SRR5659144,SRR11802800,SRR060702,SRR8516988,SRR5659130,SRR1777767,SRR1777775,SRR7412239,SRR8516979,SRR1956788,SRR1777794,SRR065670,SRR7004365,SRR3233977,SRR8516960,SRR1956794,SRR7219411,SRR1777789,SRR4450965,SRR8516970,SRR8516969,SRR1777779,SRR1777776,SRR1956796,SRR8516984,SRR4449755,SRR1777781,SRR5659134,SRR4449750,SRR5659132,SRR1956790,SRR8516954,SRR8516978,SRR44…
CASSDSAGGSTDTQYF	TRBV6-4	TRBJ2-3	GC10,COV_020,HSSS_110,COV_013,PBMC_P1,COV_011	6	18	COVID-19,Inflammation,Solid tumor	SRR8516962,SRR1777794,SRR7993498,SRR7993509,SRR4449750,SRR1777787,SRR060725,SRR1956783,ERR4311051,SRR7219407,SRR060708,SRR060705,SRR4450965,SRR091632,SRR1777766,SRR1777801,SRR060696,SRR060720,SRR060712,SRR4450963,SRR3233977,SRR4449813,SRR060703,SRR4449808,SRR065670,SRR1777790,SRR060701,SRR7961492,SRR7961490,SRR4449811,SRR4450960,SRR060714,SRR060722,SRR060716,SRR7993504,SRR1777779,SRR7522742,SRR74…
CASSDSAGSYNEQFF	TRBV6-4	TRBJ2-1	PBMC_C_HD1,MSK1263,COV_020,HSSS_110,S22,101520_Okada_B	6	10	COVID-19,Healthy,Inflammation,Solid tumor	SRR1777764,SRR1777797,SRR1777803,SRR7522742,SRR4450954,SRR4449755,SRR8516958,SRR4450253,SRR1777781,SRR1777784,SRR1956785,SRR1777772,SRR1956786,SRR1777791,SRR7219405,SRR1956787,SRR7993515,SRR1777794,SRR4450964,SRR1777788,SRR1777770,SRR4450247,SRR4450955,SRR6380549,SRR1777775,SRR1956792,SRR1777766,SRR7412232,SRR1777765,SRR7993519,SRR1777802,SRR4449813,SRR1777790,SRR1956790,SRR1777796,SRR1777771,SRR…
CASSDSDTDTQYF	TRBV6-4	TRBJ2-3	B1,HSSS_110,B230723,COV_010,GC09,HUP213	6	8	COVID-19,Healthy,Inflammation,Solid tumor	ERR4311077,SRR1777770,SRR3233987,SRR6130171,SRR1777797,SRR7993531,SRR1956795,SRR6380550,SRR1777781,SRR1777798,SRR4450961,SRR5659130,ERR4311055,SRR4449811,SRR5659134,SRR7993494,SRR5659144,SRR4449750,SRR1777779,SRR5659132,SRR1777787,SRR1956787,SRR7219406,SRR1777768,SRR5676630,SRR1777803,SRR1777776,SRR1777772,SRR7993448,SRR3233977,SRR5659136,SRR2678160,SRR4450960,SRR1777789,SRR1956786,SRR7412239,ERR…
CASSDSRGGTDTQYF	TRBV6-4	TRBJ2-3	PBMC_C_HD3,COV_011,nc_CT8,101520_Okada_A,EM192566,NPC_SC_1815	6	13	Autoimmune disease,COVID-19,Healthy,Solid tumor	SRR7993455,SRR5676661,SRR7961489,SRR1956794,SRR4449749,SRR4450964,SRR7219437,SRR4449750,SRR7961495,SRR4450958,SRR1956787,SRR3233987,SRR5664239,SRR4450952,SRR4450961,SRR1777786,SRR1777800,SRR1777776,SRR7993494,SRR7004363,SRR1777764,SRR5676663,SRR1777775,SRR3696560,SRR4450955,SRR1777772,SRR7219405,SRR1777803,SRR1777779,SRR1777791,SRR1777766,SRR7993464,SRR4449808,SRR7219406,SRR7219415,SRR4450962,SRR…
CASSDSSTGELFF	TRBV6-4	TRBJ2-2	C-35,MSK1263,U5,C-2,C142,COV_013	6	9	COVID-19,Inflammation,Solid tumor	SRR7219437,SRR4450949,SRR4450958,SRR6380550,SRR060695,SRR1956785,SRR4451065,SRR3233987,SRR1956786,SRR6380537,SRR1777779,SRR4449755,SRR1956784,SRR3233985,SRR4450954,SRR1777781,SRR3181009,SRR1777801,SRR8516979,SRR1956783,SRR5664235,SRR1777791,SRR1777794,SRR3233942,SRR1777765,SRR11802799,SRR4449811,SRR7004358,SRR060691,SRR7004407,SRR060693,SRR7993503,SRR7993517,SRR7993516,SRR7993451,SRR4449750,SRR44…
CASSDSTGGADTQYF	TRBV6-4	TRBJ2-3	COV_010,B5,COV_011,OC83,UPN19,MM_PT2	6	12	COVID-19,Leukemia,Myeloma,Solid tumor	SRR4450960,SRR6380534,SRR6130180,SRR3234010,SRR7993527,SRR6130181,SRR1777770,SRR11802796,SRR1777787,SRR1777794,SRR7961488,SRR6380550,SRR11802800,SRR11802799,SRR4450961,SRR1956787,SRR1777790,ERR4311052,SRR7961486,SRR4450949,SRR7993458,SRR11802794,SRR4450964,SRR7993503,SRR1777784,SRR7219411,SRR6130179,SRR4450962,SRR4084238,SRR6130177,SRR6130162,SRR4451065,SRR7961475,SRR060707,SRR8516973,SRR1956785,…
CASSDSTGGYNEQFF	TRBV6-4	TRBJ2-1	PBMC_C_HD4,B7,B5,B_ALL_p3,PEM5,C-1	6	9	COVID-19,Healthy,Leukemia,Solid tumor	SRR7412215,SRR4084226,SRR4449750,SRR1956793,SRR8516969,SRR1777784,SRR7993502,SRR7412219,SRR8516978,SRR1956783,SRR4450960,SRR4450964,ERR4311079,SRR7412231,SRR5664212,SRR7412236,SRR7993503,SRR8516980,SRR8516988,SRR1777803,SRR5676623,SRR7993439,SRR1777786,SRR1777787,SRR4450958,SRR1956792,SRR1956791,SRR6130180,SRR1956787,SRR7004365,SRR1777801,SRR7993524,SRR7412234,SRR5664221,ERR4311055,SRR7993532,SRR…
CASSDSTSGTDTQYF	TRBV6-4	TRBJ2-3	C-1,COV_013,101520_Okada_A,PBMC_P6,S22,U45	6	10	COVID-19,Healthy,Inflammation,Solid tumor	SRR3233987,SRR4450958,SRR6130168,SRR1777794,SRR1777796,SRR5676634,SRR6380552,SRR5676630,SRR8516982,SRR8516978,SRR6130166,SRR1956788,SRR1956793,SRR8516987,SRR5664233,SRR1777801,SRR5676623,SRR1956784,SRR1777779,SRR6130169,SRR1956785,SRR5676636,SRR1777789,SRR5676661,SRR4450965,SRR5659132,SRR7993428,SRR4450962,SRR1956783,ERR4311081,SRR4449813,SRR4450964,SRR8516954,SRR6130170,SRR1956792,ERR4311058,SRR…
CASSDSYEQYF	TRBV2	TRBJ2-7	HSSS_191,COV_007,C910,AR44,F50,NPC_SC_1807	6	6	COVID-19,Healthy,Infection,Inflammation,Solid tumor	SRR4449749,SRR7412241,SRR4450951,SRR1777766,SRR5676626,SRR7961474,SRR060708,SRR6442318,SRR1777770,SRR7412231,SRR5664218,SRR7219411,SRR7961493,SRR7004364,SRR1777801,SRR1956791,SRR1777804,SRR060710,SRR7993459,SRR6442294,SRR4084226,SRR4450952,SRR3696549,SRR1777800,SRR1956795,SRR7004363,SRR7993531,SRR1777799,SRR6442316,SRR4450962,SRR6442317,SRR4084209,SRR3696563,SRR091631,SRR1956796,SRR1956784,SRR566…
CASSEASGGQETQYF	TRBV6-1	TRBJ2-5	PBMC_P3,BL4,IpiNivo_Complete,MSK1344,U35,COV_011	6	11	COVID-19,Inflammation,Solid tumor	SRR7993497,SRR1956783,SRR1777795,SRR3181009,SRR1777779,SRR1777784,SRR1777790,SRR1777786,SRR7219400,SRR8516977,SRR1777770,SRR1777767,SRR1777788,SRR1956786,SRR4449811,SRR1777785,ERR4311094,SRR1777804,SRR1777791,SRR1777773,SRR1777772,SRR7004358,SRR4450961,SRR1777797,SRR4449808,SRR1956793,SRR4449750,SRR1777766,SRR1777794,SRR1777778,SRR4102107,SRR1777774,SRR7219437,SRR4450951,SRR1956794,SRR8181389,SRR…
CASSEDSSGANVLTF	TRBV6-1	TRBJ2-6	UPN19,101520_Okada_B,MDA1_T07,COV_010,CX3,HUP213	6	7	COVID-19,Healthy,Leukemia,Solid tumor	SRR1777791,ERR4311085,SRR7219400,SRR8516971,SRR6130171,SRR6130176,SRR7993494,SRR8516982,SRR3233987,SRR8516983,SRR7522741,SRR1777779,SRR7004358,SRR4449808,SRR4449750,SRR7219417,SRR1777789,SRR7412230,SRR6130179,SRR4449811,SRR8516973,SRR1956793,SRR1956787,SRR4449749,ERR4311095,SRR3233977,SRR1777792,SRR1956783,SRR8516961,SRR5664224,SRR4449813,SRR7993454,SRR7522724,SRR4449755,SRR4084213,SRR8516958,SRR…
CASSEGASNQPQHF	TRBV6-1	TRBJ1-5	J09836,J10625,D511,J09835,Seshadri02,J10624	6	14	COVID-19,Healthy	SRR065669,SRR4449817,ERR4311053,SRR7219417,SRR3233992,SRR7993514
CASSELAGGPGELFF	TRBV6-1	TRBJ2-2	U34,MSK1344,NivoExposed,COV_007,COV_025,nc_CT1	6	7	COVID-19,Healthy,Inflammation,Solid tumor	SRR1777786,SRR1777779,SRR1956792,SRR1777785,SRR2905670,SRR3696575,SRR1956785,SRR1777764,SRR7412240,SRR4450956,SRR11802799,SRR7412233,SRR7993519,SRR11802800,SRR1777774,SRR7993496,SRR1777795,SRR5664212,SRR7993449,SRR5664226,SRR5664244,SRR7993454,SRR4450957,SRR7412219,SRR8516951,SRR4084227,SRR4450954,SRR7993499
CASSELAGGPNEQFF	TRBV6-1	TRBJ2-1	OC83,CPIc_C5,B_ALL_h2,C-34,C30,COV_019	6	9	COVID-19,Healthy,Inflammation,Leukemia,Solid tumor	SRR1777789,SRR7961475,SRR4450956,SRR1777768,SRR11802799,SRR7522740,SRR7219405,SRR7961489,SRR4449750,SRR1777774,SRR1777787,SRR4450957,SRR7993523,SRR4450953,SRR1956784,SRR7412218,SRR1956796,SRR5664230,SRR3234010,SRR1956794,SRR7412238,SRR4450246,SRR5676649,SRR4450949,SRR1777793,SRR4084227,SRR4102103,SRR4102108,SRR3658971,SRR7961490,SRR1777764,SRR091631,SRR7993524,SRR4450954,SRR7412215,SRR1956790,SRR…
CASSERGHQETQYF	TRBV25-1	TRBJ2-5	BC10,ICC4,irAE_40,p3_mild,su007,su011	6	55	COVID-19,Inflammation,Solid tumor	SRR4450247,SRR1777774,SRR1777793,SRR7993462,SRR1956792,SRR1956788,SRR1777779,SRR1777800,SRR1777797,SRR7993500,SRR1777766,SRR1777764,SRR1777775,SRR1777770,SRR3233982,SRR1777773,SRR1777802,SRR1777801,SRR1777788,SRR1956785,SRR4451064,SRR1777803,SRR7993433,SRR1777795,SRR1777767,SRR3233980,SRR4451085,SRR1956794,SRR1777765,SRR1777794,SRR1777781,SRR7993473,SRR1777772,SRR1777798,SRR1777784,SRR1777785,SRR…
CASSERQVYGYTF	TRBV2	TRBJ1-2	CPInc_NC6,GC10,PBMC_P3,GC08,AR50,nc_CT1	6	6	Healthy,Inflammation,Solid tumor	SRR1777802,SRR4102107,SRR5676628,SRR1777778,SRR7004364,SRR4084227,SRR1777774,SRR7004366,SRR1777766,SRR1956791,SRR4084210,SRR6380556,SRR4084216,SRR1956785,SRR1956794,SRR1777794,SRR5659144,SRR3233972,SRR4084211,SRR6998306,SRR1777781,SRR7004365,SRR7412241,SRR3658974,SRR3658976,SRR1777785,SRR6998308,SRR4084212,SRR6380540,SRR5664218,SRR1777800,SRR4084226,SRR5676649,SRR4084213,SRR1956792,SRR4084225,SRR…
CASSETSGGAETQYF	TRBV6-1	TRBJ2-5	PBMC_C_HD1,COV_009,CPInc_NC4,10k_PBMC_5pv2_nextgem_Chromium_X,B7,C829	6	6	BEAM-T,COVID-19,Healthy,Infection,Inflammation	SRR1777779,SRR1777770,SRR1777795,SRR7004359,SRR1777803,SRR7993520,SRR4450961,SRR1777804,SRR1777787,SRR1777794,SRR7993516,SRR6380547,SRR1777775,SRR1777800
CASSFGGNYGYTF	TRBV12-4	TRBJ1-2	COVID_19_PBMC_BAL_donor_2,J09835,Seshadri02,su010,B7,HD5	6	7	COVID-19,Healthy,Solid tumor	SRR4450951,SRR1777794,SRR4450952,SRR4449810,SRR7961474,SRR1777777,SRR1777788,SRR7993440,SRR4450954,SRR4450956,SRR4450960,SRR1777768,SRR7961493,SRR060719,SRR4450963,SRR7993468,SRR7993501,SRR7993514,SRR4449811,SRR3696553,SRR4449817,SRR060722,SRR4449808,SRR4450964,SRR060718,SRR1777776,SRR4450949
CASSFGNTEAFF	TRBV7-9	TRBJ1-1	COVID_19_PBMC_BAL_donor_6,MQpool,HD5,irAE_45,P6,GU0744	6	10	COVID-19,Healthy,Inflammation,Solid tumor	SRR4449810,SRR4450958,SRR4449811,SRR1777792,SRR6442294,SRR6442318,ERR4311062,SRR6442314,SRR5664226,SRR6442312,SRR4449749,SRR1777799,SRR6442316,SRR4449813,SRR7993516,SRR7219416,SRR060710,SRR1777791,SRR7412218,SRR7412239,SRR060715,SRR1777784,SRR1777766,SRR1777794,SRR1777776,SRR1956786,SRR5664230,SRR7412237,SRR7993531,SRR3233997,SRR1777768,SRR6442322,SRR6442300,SRR4450956,SRR1777774,SRR6380555,SRR64…
CASSFNTGELFF	TRBV27	TRBJ2-2	PT_2,COV_012,MSK1302,H-8,PBMC_P3,C910	6	6	COVID-19,Healthy,Infection,Inflammation,Solid tumor	SRR6442317,SRR6442305,SRR1777765,SRR4450954,SRR3696572,SRR1777787,SRR4084221,SRR4449813,SRR8181389,SRR3234010,SRR1777800,SRR2678160,SRR060695,SRR4451064,SRR1777801,SRR7412237,SRR1956783,SRR6442300,SRR1777799,SRR1777798,SRR060696,SRR5676645,SRR1777794,SRR3181009,SRR1777772,SRR1777803,SRR060691,SRR4450959,SRR7219400,SRR7522736,SRR1777770,SRR7993466,SRR7993503,SRR1777802,SRR2905701,SRR7993430,SRR177…
CASSFSTDTQYF	TRBV5-1	TRBJ2-3	PFI_79,MSK1344,PrA1607,PBMC_P3,MSK1263,RA_69	6	8	Autoimmune disease,Infection,Inflammation,Solid tumor	SRR1956784,SRR1777776,SRR7993494,SRR1777800,SRR1956795,SRR060714,SRR1777803,SRR7993496,SRR4450962,SRR060710,SRR4450954,ERR4311073,SRR4449755,SRR7993531,SRR1777774,SRR7993520,SRR7993529,SRR1777765,SRR4450951,SRR7993437,SRR7219417,SRR065669,SRR8516951,SRR1777773,SRR1777802,SRR060721,SRR1956791,SRR1777767,SRR4450958,SRR7993462,SRR1777794,SRR7993515,SRR7961493,SRR7004365,SRR7993524,SRR4451086,SRR4450…
CASSFSYEQYF	TRBV11-1	TRBJ2-7	H1,J10624,COV_020,HD4,C30,CPIc_C2	6	7	COVID-19,Healthy,Inflammation	SRR1777794,SRR1777773,SRR7993470,SRR1777781,SRR060703,SRR3234010,SRR4449755,SRR7993447,SRR1777767
CASSFTDTQYF	TRBV28	TRBJ2-3	F017,UPN10,COV_012,H-7,COV_020,COVID_19_PBMC_BAL_donor_4	6	6	COVID-19,Healthy,Leukemia	SRR1777766,SRR1777788,SRR2905695,SRR6442324,SRR6380559,SRR1777792,SRR4102111,SRR6442320,SRR6442302,SRR1777800,SRR7993445,SRR7219407,SRR1777787,SRR3233987,SRR1777781,SRR1777790,SRR4449811,SRR5676655,SRR1956786,SRR6442310,SRR7219411,SRR7219394,SRR3233992,SRR7993473,SRR8181389,SRR1956796,SRR4450959,ERR4311053,SRR1956789,SRR6442321,SRR4449750,SRR7412240,SRR5676643,SRR4450961,SRR4449813,SRR6442308,SRR…
CASSGLAGGNEQFF	TRBV6-4	TRBJ2-1	HUP213,U35,COV_009,PBMC_A_HD3,PrA1801,MM_PT6	6	12	Autoimmune disease,COVID-19,Healthy,Inflammation,Myeloma	SRR7993525,SRR6130177,SRR4449755,SRR4450954,SRR4450949,SRR1956795,SRR4450956,SRR4450957,SRR1777791,SRR1777765,SRR060705,SRR4450952,SRR1777803,SRR065670,SRR7522742,SRR4102108,SRR7993502,SRR6130178,SRR1777784,SRR7004369,SRR1956783,SRR060717,SRR5664224,SRR7412214,SRR7993519,SRR1956796,SRR7993457,SRR4449808,SRR6130179,SRR6130176,SRR1777799,SRR1956792,SRR7412233,SRR7412219,SRR060716,SRR1956793,SRR6130…
CASSGTGGGETQYF	TRBV2	TRBJ2-5	NPC_SC_1816,OH15,B357818,C-33,NPC_SC_1805,GC10	6	17	Aging,COVID-19,Solid tumor	SRR060701,SRR060702,SRR7993472,SRR6380552,SRR7004407,SRR060700,SRR7004406,SRR060703,SRR060699,SRR6380539,SRR7993473,SRR6380540,SRR6380551,SRR1777778,SRR7004363,SRR060704
CASSGTGNQPQHF	TRBV2	TRBJ1-5	20LN0249,B_ALL_h2,PEM2,GC06,D492,F38	6	6	Healthy,Leukemia,Solid tumor	SRR4449749,SRR1777779,SRR7412232,SRR1777774,SRR4450962,SRR4449755,SRR1777791,SRR1777765,SRR3233942,SRR7993504,SRR7004365,SRR7961492,SRR4449810,SRR7004407,SRR060723,SRR7412231,SRR7961490,SRR5664248,SRR4450949,SRR060725,SRR3234010,SRR1777785,SRR7219416,SRR4084228,SRR3234012,SRR4102099,SRR5664235,SRR5742634,SRR1777770,SRR1777799,SRR1777804,SRR3696586,SRR3181009,SRR1777775,SRR7993506,SRR1777776,SRR79…
CASSGTSGGTDTQYF	TRBV6-4	TRBJ2-3	COV_009,UPN19,IpiNivo_Resistant,HUP213,D511,irAE_56	6	6	COVID-19,Healthy,Inflammation,Leukemia,Solid tumor	SRR1777772,SRR1777803,SRR7961493,SRR4450951,SRR7961486,SRR1777789,SRR1777774,SRR060703,SRR060704,SRR4450964,SRR6130162,SRR7961495,SRR1777794,SRR1777799,SRR4450958,SRR1777791,SRR060701,SRR1956795,SRR1777775,SRR4084220,SRR3233997,SRR5664237,SRR7961474,SRR7961492,SRR4450954,SRR7412233,SRR7993496,SRR7961489,SRR060725,SRR6130179,SRR4450960,SRR4450952,SRR1956783,SRR11802799,SRR7219437,SRR5742654,SRR177…
CASSGTSGTDTQYF	TRBV6-4	TRBJ2-3	COV_028,MSK1263,IpiNivo_Mixed,UPN19,COV_011,irAE_62	6	18	COVID-19,Inflammation,Leukemia,Solid tumor	SRR060695,SRR060704,SRR4450949,SRR060706,SRR4450953,SRR060707,SRR060708,SRR5664244,SRR4450965,SRR1777794,SRR4084210,SRR7412219,SRR060702,SRR1956788,SRR1777798,SRR5664212,SRR060718,SRR060691,SRR060700,SRR060690,SRR060712,SRR060711,SRR060709,SRR1956794,SRR7412240,SRR060699,SRR1777796,SRR7993435,SRR8181397,SRR4450952,SRR060710,SRR7219437,SRR060697,SRR060692,SRR060703,ERR4311060,SRR4450960,SRR065670,…
CASSHSYEQYF	TRBV3-1	TRBJ2-7	F29,HSSS_180,COV_002,101520_Okada_B,RA_69,PT_2	6	8	Autoimmune disease,COVID-19,Healthy,Inflammation,Solid tumor	SRR3233952,SRR1777771,SRR1777773,SRR1777764,SRR6442316,SRR7993496,SRR1777787,SRR4450247,SRR4450960,SRR5676647,SRR6442302,SRR1777798,SRR1777774,SRR1777800,SRR1777796,SRR1956795,SRR6442321,SRR6442317,SRR5664212,SRR1777779,SRR1777788,SRR1956783,SRR5676649,SRR7993502,SRR7993524,SRR1777786,SRR1956786,SRR4450955,SRR4450951,SRR4102110,SRR6442322,SRR1956793,SRR6442325,SRR1777785,SRR4084217,SRR7961486,SRR…
CASSIAGGTDTQYF	TRBV19	TRBJ2-3	F51,PrA1607,20LN0243,TC341,101520_Okada_A,COV_001	6	7	Autoimmune disease,COVID-19,Healthy,Leukemia,Solid tumor	SRR3233982,SRR060715,SRR060702,SRR6442318,SRR7993429,SRR1777764,SRR4449808,SRR1956796,SRR4084225,SRR2678160,SRR7004366,SRR7961475,SRR4084223,SRR4450957,SRR1777794,SRR1777776,SRR7004360,ERR4311096,SRR7993458,SRR060714,SRR4449817,ERR4311047,SRR4449813,SRR4450954,SRR4450246,SRR1777797,SRR060724,SRR060717,SRR4449755,SRR4450956,SRR7961495,SRR091632,SRR1777775,SRR3234010,SRR4450959
CASSIGGGTDTQYF	TRBV19	TRBJ2-3	5_ki01000111CMVpos,U5,NPC_SC_1813,PEM23,C829,PBMC_A_HD2	6	6	Healthy,Infection,Inflammation,Solid tumor	SRR060717,SRR6442316,SRR1777769,SRR3233982,SRR4084225,SRR6442318,SRR7412236,SRR6442325,SRR7993496,SRR060714,SRR1777776,SRR3696558,SRR7219417,SRR4449755,SRR3233942,SRR1777764,SRR060715,SRR4084221,SRR1777804,SRR1777784,SRR4084235,SRR7993493,SRR7219437,SRR6442320,SRR1956784,SRR7004366,SRR4449810,SRR4102107,SRR4450962,SRR1777777,ERR4311073,SRR5664237,SRR1956793,SRR5664221,SRR060722,SRR060712,SRR64423…
CASSIGGGTEAFF	TRBV19	TRBJ1-1	COV_013,P5,U35,COV_001,HUP217,COV_007	6	7	COVID-19,Healthy,Inflammation	SRR4102112,SRR4084222,SRR7004363,SRR065669,SRR3181009,SRR6442319,SRR060700,SRR6442325,SRR1777784,SRR3233942,SRR060704,SRR6442318,SRR1777771,SRR6442320,SRR4449755,SRR1777767,SRR7219406,SRR060714,SRR060715,SRR4450955,SRR4450949,SRR2678160,SRR1777791,SRR091632,SRR1956784,SRR7993496,SRR060703,SRR1777764,SRR7412212,SRR060701,SRR4102098,SRR060699,SRR1777775,SRR7219407,SRR7004365,SRR7219437,SRR4449749,S…
CASSIGGNEQFF	TRBV19	TRBJ2-1	COV_001,AS02,B5,UPN1,Seshadri02,S149	6	11	Autoimmune disease,COVID-19,Leukemia,Solid tumor	SRR6442311,SRR7219417,SRR4449755,SRR6442316,SRR1777785,SRR7993472,SRR7219437,SRR4450964,SRR5742646,SRR4450952,SRR1777786,SRR6442320,SRR4449808,SRR7219411,SRR5659134,SRR7004358,SRR6442305,SRR7993521,SRR7993515,SRR3233987,SRR1777774,SRR1777788,SRR11802796,SRR1777795,SRR7219407,SRR7219406,SRR3181009,SRR4450962,SRR1777800,SRR11802795,SRR4084227,SRR6442317,SRR4084237,SRR1777802,SRR6442310,SRR1777794,S…
CASSIGSNQPQHF	TRBV19	TRBJ1-5	2247115_JCC392_SJTRC_InfVaxBT_2_Rxn5,COV_014,COV_010,TC341,OC137,H-3	6	6	COVID-19,Healthy,Solid tumor	SRR3696552,SRR3233967,SRR3696593,SRR3696568,SRR6442302,SRR1777785,SRR060703,SRR7004407,SRR7004364,SRR060698,SRR4449755,SRR6442325,SRR6442319,ERR4311095,SRR6442316,SRR7004366,SRR4084221,SRR4084223,SRR5676645,SRR3233987,SRR060690,SRR5676643,SRR4450951,SRR3696572,SRR1777779,SRR4084228,SRR4450954,SRR1777784,SRR060723,SRR7993496,SRR060707,SRR8181397,SRR7219416,SRR1956792,SRR1777778,SRR1956791,SRR79935…
CASSIGSNTEAFF	TRBV19	TRBJ1-1	C-17,HD1,HSSS_110,PBMC_P3,MSK1344,B2	6	7	COVID-19,Healthy,Inflammation,Solid tumor	SRR1777784,SRR6442325,SRR5515787,ERR4311096,SRR060719,SRR8181395,SRR7004366,SRR1777787,SRR6442317,SRR4450247,SRR4084225,SRR7004364,SRR7961490,SRR4450951,SRR2678160,SRR060718,SRR3181009,SRR091631,SRR6442320,SRR7004407,SRR6442319,SRR6442318,SRR7219437,SRR1777796,SRR6442316,SRR060690,SRR1777772
CASSIGTGAYEQYF	TRBV19	TRBJ2-7	AR44,COV_011,F30,PEM9,PBMC_A_HD2,HUP222	6	8	COVID-19,Healthy,Inflammation,Solid tumor	SRR6442322,SRR4084231,SRR4450963,SRR7993492,SRR7993464,SRR060700,ERR4311079,SRR4084236,SRR1777779,SRR4450951,SRR3233992,SRR5676626,SRR6442317,SRR7004364,SRR5676649,SRR7993466,SRR7004407,SRR060704,SRR1777774,SRR7004363,SRR1777775,SRR4450247,SRR6442319,SRR2678160,SRR4450959,SRR5261742,SRR1777766,SRR6442302,SRR1956796,SRR6442310,SRR6442316,SRR7004365,SRR060702,SRR6442296,SRR4450956,SRR1777764,SRR721…
CASSIGTSGSNEQFF	TRBV19	TRBJ2-1	COV_012,ERS2,COV_007,AR48,COV_002,B1	6	11	COVID-19,Inflammation	SRR1777773,SRR060720,SRR4450949,SRR7993448,SRR4450952,SRR4449811,SRR1777764,SRR1777785,SRR4450951,SRR4450953,SRR7004365,SRR4450247,SRR7412234,SRR4449755,SRR6442320,SRR1956796,SRR6442319,SRR4450956,SRR1777796,SRR1777776,SRR4450954,SRR5676623,SRR7219437,SRR6442317
CASSIGVNTEAFF	TRBV19	TRBJ1-1	21LN0343,C829,CPInc_NC6,ERS3,COV_028,AR44	6	7	COVID-19,Infection,Inflammation,Leukemia	SRR3233995,SRR6442290,SRR7004364,SRR5664235,SRR1777770,SRR7004363,SRR7961492,SRR7961493,SRR1956796,SRR7004366,SRR6380545,SRR1777798,SRR060722,SRR6442309,SRR060694,SRR6442319,SRR7219417,SRR4450954,SRR1777768,SRR4084224,SRR7961495,SRR7993471,SRR7412231,SRR060691,SRR1777790,SRR1777795,SRR5659144,SRR6442325,SRR1777764,SRR7004365,SRR060692,SRR7993488,ERR4311055,SRR7961474,SRR6442320,SRR6442294,SRR6442…
CASSIGYGYTF	TRBV19	TRBJ1-2	BC09,F017,F50,MM_PT2,MSK1302,C21	6	9	Healthy,Myeloma,Solid tumor	SRR7004363,SRR3181009,SRR1777776,SRR065669,SRR7219416,SRR1777764,SRR1777775,SRR1777771,SRR1956788,SRR1777795,SRR3696588,SRR3233987,SRR908202,SRR1777786,SRR4102108,SRR4449817,SRR4450951,SRR7219400,SRR7004365,SRR1777765,SRR5676647,SRR4084228,SRR3233997,SRR4450963,SRR4084223,SRR4084224,SRR1777796,SRR060709,SRR1956790,SRR7993498,SRR1956784,SRR1956796,SRR4450247,SRR4084229,SRR1956793,SRR1777784,SRR799…
CASSIQGNYGYTF	TRBV19	TRBJ1-2	p6_severe,MQpool,COV_009,COV_015,NPC_SC_1811,GSE222448_patient7	6	6	COVID-19,Solid tumor	SRR1777764,SRR4084224,SRR3233972,SRR3696592,SRR1956791,SRR1777789,SRR1777793,SRR7219437,SRR1777777,SRR4084222,SRR3233992,SRR5676645,SRR7993500,SRR3696590,SRR7004369,SRR7004366,SRR4084221,SRR7004365,SRR7004407,SRR1777776,SRR1777774,SRR7412232,SRR7004364,SRR1956784,SRR3181009
CASSIQGRGTEAFF	TRBV19	TRBJ1-1	COV_002,HD5,MSK1263,N7001,PEM11,UT1	6	18	COVID-19,Healthy,Solid tumor	SRR7961495,SRR7004363,SRR7219416,SRR7961475,SRR1777765,SRR5664226,SRR6442316,SRR1777779,SRR060704,SRR060699,SRR3234005,SRR3696570,SRR060703,SRR060701,SRR065669,SRR7961493,SRR7219437,SRR7219436,SRR060702,SRR4084210,SRR3696572,SRR060700,SRR2678160
CASSIRGTEAFF	TRBV19	TRBJ1-1	2247115_JCC392_SJTRC_InfVaxBT_2_Rxn5,20LN0259,NPC_SC_1805,PEM11,COV_013,E6	6	6	COVID-19,Leukemia,Solid tumor	SRR1777776,SRR1777779,SRR6442316,SRR7004365,SRR1777796,SRR3233982,SRR4450949,SRR4450960,SRR7004364,SRR6442317,SRR6442318,SRR4449817,SRR2678160,SRR3181009,SRR7522728,SRR7412212,ERR4311100,SRR7219405,ERR4311034,SRR3234005,SRR4084227,SRR3234012,SRR1777803,SRR4450964,SRR6380535,SRR7219436,SRR3234010,SRR3696586,SRR091631,SRR3233952,SRR7004407,SRR1777775,SRR7219416,SRR8181397,SRR7004363,SRR3696553,SRR4…
CASSIRGVNTEAFF	TRBV19	TRBJ1-1	UPN17,C739,UPN19,AR20,B_ALL_h2,PEM23	6	10	Infection,Inflammation,Leukemia,Solid tumor	SRR7961486,SRR4084226,SRR7961487,SRR7961489,SRR7004364,SRR8181397,SRR7219437,SRR7961474,SRR1777803,SRR7961475,SRR7961488,SRR7961493,SRR3696588,SRR7004363,SRR3234010,ERR4311099,SRR5676658
CASSITENTEAFF	TRBV19	TRBJ1-1	PEM16,D492,ICC6,PEM11,COV_007,GC02	6	6	COVID-19,Healthy,Solid tumor	SRR4084226,SRR1956791,SRR4450958,SRR3233987,SRR4450963,SRR1777764,SRR4084230,SRR6442325,SRR7004363,SRR7219437,SRR4450247,SRR4450956,SRR5676625,SRR7004407,SRR7412232,SRR1777768,SRR6442316,SRR7219406,SRR6998308,SRR3233967,SRR7004369,SRR4450954,SRR3181009,SRR1956796,SRR1777789,SRR1777765,SRR4449755,SRR3696563,SRR1956795
CASSLAETQYF	TRBV5-4	TRBJ2-5	PEM11,COV_012,COV_001,F023,PBMC_A_HD3,COV_007	6	6	Aging,COVID-19,Healthy,Solid tumor	SRR4102107,SRR1777793,SRR1777801,SRR7993519,SRR7004363,SRR1956794,SRR6442296,SRR4451064,SRR7961490,SRR6442295,SRR7004364,SRR060705,SRR4084223,SRR3233952,SRR1777796,SRR6442310,SRR7004366,SRR5676621,SRR5676628,SRR3696549,SRR5676645,SRR7219407
CASSLAGDTQYF	TRBV5-1	TRBJ2-3	D492,UPN18,GC06,B_ALL_p3,BC11,IpiNivo_Mixed	6	6	Healthy,Leukemia,Solid tumor	SRR7993438,SRR6442319,SRR1777803,SRR060712,SRR1956795,SRR7219415,SRR7993531,SRR7993470,SRR4451086,SRR1777767,SRR7993488,SRR7993487,SRR1777796,SRR1777777,SRR1777764,SRR1777801,SRR7993469,SRR7993439,SRR4450955,SRR2905677,SRR4450963,SRR7412232,SRR1777773,SRR7993479,SRR7993435,SRR1777785,SRR7961490,SRR4450246,SRR1777795,SRR7412216,SRR6380561,SRR7993450,SRR6442316,SRR7993529,SRR5676655,SRR3696566,SRR4…
CASSLAGGGTEAFF	TRBV5-1	TRBJ1-1	BL11,C19,COV_015,GU0715,PT_4,UPN24	6	16	COVID-19,Healthy,Inflammation,Leukemia,Solid tumor	SRR7993471,SRR6442318,SRR1777785,SRR1777768,SRR3696588,SRR7961474,SRR4449813,SRR4450954,SRR1777786,SRR7004407,SRR4084225,SRR7993513,SRR1777764,ERR4311072,SRR4450959,SRR7993503,SRR1777799,SRR1777793,SRR1777794,SRR1777778,SRR065670,SRR6442304,SRR7993514,SRR7004365,SRR7219416,SRR6380541,SRR7961492,SRR1956791,SRR7993438,SRR7993527,SRR060724,SRR4102099,SRR7993531,SRR1777767,SRR1777772,SRR6380548,SRR79…
CASSLAGGNTEAFF	TRBV12-4	TRBJ1-1	COV_013,D492,HHU20180816,PBMC_P3,PrA1607,p1_mild	6	43	Autoimmune disease,COVID-19,Healthy,Inflammation	SRR7961487,SRR6380552,SRR4450952,SRR7993514,SRR3233985,SRR7993474,SRR1777789,SRR3233987,SRR4450956,SRR1777781,SRR7961489,SRR1777796,SRR7004406,SRR7993471,SRR4450949,SRR1777797,SRR4449749,SRR4450953,SRR3696572,SRR1777788,SRR7993435,SRR7993434,SRR7993472,SRR4450965,SRR4450958,SRR1956790,SRR1777790
CASSLAGGSYNEQFF	TRBV5-1	TRBJ2-1	B7,P5,PEM9,P4,COV_028,COV_025	6	6	COVID-19,Inflammation,Solid tumor	SRR1777767,SRR7993437,SRR7412216,SRR5664224,SRR1777781,SRR1777775,SRR1956791,SRR7993468,SRR7993523,SRR7961475,SRR4450955,SRR1777779,SRR2678160,SRR1956796,SRR1777788,SRR3233987,SRR5676625,SRR060724,SRR5742654,SRR4102107,SRR060715,SRR1956790,SRR7993491,SRR1777768,SRR1777796,SRR1777785,SRR3696575,SRR7993479,SRR4450962,SRR6380550,SRR1777784,SRR4450951,SRR1777804,SRR7993471,SRR6442322,SRR1777794,SRR17…
CASSLAGGYEQYF	TRBV5-1	TRBJ2-7	PrA1801,irAE_65,B4,N7001,F017,F50	6	38	Autoimmune disease,COVID-19,Healthy,Inflammation,Solid tumor	SRR7993494,SRR1777776,SRR4449811,SRR060708,SRR1777773,SRR7993531,SRR4449813,SRR1777781,SRR1777798,SRR6442311,SRR7993499,SRR6442292,SRR4450951,SRR7961493,SRR7004407,SRR1956789,SRR5664230,SRR6442305,SRR060702,SRR1777786,SRR065669,SRR060721,SRR1777778,SRR4102112,SRR3696579,SRR4102108,SRR7993476,SRR4450963,SRR1777802,SRR7219437,SRR7993524,SRR7993521,SRR1777770,SRR5664221,SRR060709,SRR7993469,SRR79935…
CASSLAGGYTEAFF	TRBV5-1	TRBJ1-1	PrA1505,101520_Okada_D,2010113903,2247114_JCC392_SJTRC_InfVaxBT_1_Rxn4,C16,B230723	6	24	Autoimmune disease,COVID-19,Healthy,Solid tumor	SRR3658977,SRR1956795,SRR1777784,SRR7412237,SRR7219400,SRR4084229,SRR4451065,SRR7993454,SRR1777775,SRR2678160,SRR7993439,SRR7993479,SRR4451064,SRR7993486,SRR1956792,SRR1777774,SRR7412215,SRR7412214,SRR7004407,SRR5664228,SRR7993480,SRR4102101,SRR3658972,SRR4084237,SRR1777766,SRR4450247,SRR7993438,SRR1777788,SRR7993484,SRR1777776,SRR1777793,SRR1777794,SRR4450955,SRR7993475,SRR1956785,SRR7993442,SRR…
CASSLAGNQPQHF	TRBV5-1	TRBJ1-5	COV_019,COVID_19_PBMC_BAL_donor_7,PEM9,F50,101520_Okada_C,COV_011	6	6	COVID-19,Healthy,Solid tumor	SRR1777804,SRR1956784,SRR1777777,SRR4450958,SRR7993515,SRR1777774,SRR7993513,SRR1777765,SRR4084231,SRR1777772,SRR7993497,SRR1777799,SRR4450247,SRR1777781,SRR4084230,SRR8181389,SRR3696593,SRR1956792,SRR7961489,SRR1777797,SRR7412231,SRR4449749,SRR1777778,SRR7993498,SRR060690,SRR5676626,SRR4449817,SRR1777803,SRR7993523,SRR7004365,SRR1777785,SRR1777784,SRR4450964,SRR7993438,SRR7993446,SRR7993490,SRR7…
CASSLAGYEQYF	TRBV11-1	TRBJ2-7	B7,COV_001,HHU20191126,COV_025,GSE222448_patient9,GSE222448_patient13	6	26	COVID-19,Healthy,Solid tumor	SRR6380538,ERR4311079,SRR060698,SRR7993479,SRR1777801,SRR1777789,SRR1777779,SRR1777785,SRR1956796,SRR6442312,SRR6380546,SRR6380543,SRR1777769,SRR3233982,SRR4450964,SRR4450952,SRR4450949,SRR1777797,SRR060697,SRR4102112,SRR1777774
CASSLAGYEQYF	TRBV7-9	TRBJ2-7	COV_025,AS01,UPN14,HD5,PEM19,B230498	6	7	Autoimmune disease,COVID-19,Healthy,Leukemia,Solid tumor	SRR4450949,SRR1777803,SRR7993462,SRR1777764,SRR4450953,SRR1777786,SRR4450951,SRR1777794,SRR6442322,SRR6442323,SRR4450956,SRR7993531,SRR060690,SRR4102111,SRR6442314,SRR1777777,SRR7993470,SRR7412213,SRR1777796,SRR7412217,SRR1777801,SRR3696554,SRR7219406,SRR7004363,SRR1956790,SRR3233992,SRR4450246,SRR7219416,SRR4449813,SRR1956789,SRR6442318,SRR1956787,SRR1777798,SRR7993513,SRR4450964,SRR6442325,SRR7…
CASSLAPGATNEKLFF	TRBV7-6	TRBJ1-4	MM_PT18,201657856,GU0700,PEM14,PT6,COV_001	6	23	COVID-19,Leukemia,Myeloma,Solid tumor	SRR8359201,SRR6442301,ERR4311049,SRR1777803,SRR7219407,SRR6442305,SRR1777779,SRR7219415,SRR1777800,SRR6442290,SRR1956786,SRR5513217,SRR1777804,SRR5513011,SRR1777769,SRR6442293,SRR1777799,SRR1777791,SRR1777785,SRR1777773,SRR1777764,SRR1956791,SRR1777772,SRR1777774,SRR1777801,SRR1956792,SRR8359200,SRR1777777,SRR1777790,SRR1956784,SRR3696549,SRR1777784,SRR7219411,SRR1956787,SRR1777786,SRR1956796,SRR…
CASSLATEAFF	TRBV7-9	TRBJ1-1	NivoExposed,C-9,P1,AR48,COV_007,melanoma_K409	6	10	COVID-19,Inflammation,Solid tumor	SRR1777801,SRR1777779,SRR3233982,SRR7961475,SRR1777768,SRR7993519,SRR1777775,SRR7004364,SRR7004366,SRR4450963,SRR1777803,SRR3233972,SRR6442305,SRR6380549,SRR7004407,SRR7219415,SRR1956783,SRR5664235,SRR1777794,SRR1777795,SRR5676645,SRR7993530,SRR1777785,SRR3233987,SRR1956788,SRR7961490,SRR1956793,SRR1777793,SRR1777792,SRR7412214,SRR1956794,SRR6442290,SRR6442292,SRR7004365,SRR7961487,SRR7993510,SRR…
CASSLAVNTEAFF	TRBV27	TRBJ1-1	101520_Okada_D,2169460_SJTRC_InfVax_1,2169462_SJTRC_InfVax_3,NPC_SC_1802,HUP217,P5	6	24	COVID-19,Healthy,Inflammation,Solid tumor	SRR1956784,SRR1777803,SRR3233987,SRR6442318,SRR1777789,SRR6442317,SRR1777775,SRR7004364,SRR1777764,SRR6442319,SRR4450960,SRR1777787,SRR4450949,SRR1777772,SRR1777785,SRR5664226,ERR4311072,SRR4450962,SRR8181395,SRR3696568,SRR5676625,SRR3234010,SRR1956783,SRR4449811,SRR4449755,SRR6442325,SRR1777765,SRR7993451,SRR6442320,SRR4450954,SRR6442316,SRR4450952,SRR4449749,SRR1777784,SRR1777799,SRR7219405,SRR…
CASSLDGMNTEAFF	TRBV5-1	TRBJ1-1	C829,ccRCC_1,PT_7,F014,MSK1302,COV_028	6	7	COVID-19,Healthy,Infection,Solid tumor	SRR1777776,SRR7219437,SRR1777772,SRR1956783,SRR060724,SRR4450247,SRR7961475,SRR1777795,SRR3696588,SRR060719,SRR060708,SRR1777787,SRR7412238,SRR7993494,SRR3233942,SRR7961495,SRR4450955,SRR4449750,SRR1777796,SRR2678160,SRR7993506,SRR6380547,SRR4084211,SRR1777779,SRR1777799,SRR3696556,SRR7004366,SRR7004363,SRR7961492,SRR7993529,SRR060710,SRR1777792,SRR7961487,SRR6380552,SRR4450954,SRR1777775,SRR7004…
CASSLDGYEQYF	TRBV5-1	TRBJ2-7	20LN0259,19LN0193,COV_007,COV_001,BMMNC_5pv2,TC341	6	7	BEAM-T,COVID-19,Healthy,Leukemia	SRR7993475,SRR6442319,SRR7004363,SRR1956784,SRR6442322,SRR1956789,SRR3233977,SRR4449808,SRR060720,SRR060705,SRR060727,SRR1777790,SRR7004365,SRR7993450,SRR4449817,SRR1777786,SRR7219437,SRR1956795,SRR1777765,SRR4449810,SRR4102111,SRR091631,SRR7961490,SRR060702,SRR1777772,SRR7993527,SRR060698,SRR1777776,SRR1777787,SRR7961493,SRR1777773,SRR2905714,SRR5742634,SRR060701,SRR4450957,SRR7993488,SRR1777794…
CASSLDHTGELFF	TRBV5-1	TRBJ2-2	2_Ki0100022_CMVneg,B3,COVID_19_PBMC_BAL_donor_7,J10887,J21854,p3_mild	6	14	COVID-19,Infection	SRR7961489,SRR1777764,SRR11802796,SRR5676655,SRR11802800,SRR4450951,SRR4449749,SRR4449810,SRR1777790,SRR3233942,SRR7961490,SRR7993455,SRR1956783,SRR3696588,SRR11802799,SRR1777801,SRR1777788,SRR3233987,SRR7004407,SRR11802795,SRR3696566,SRR1777799,SRR1956791,SRR4450247,SRR4450949,SRR4450954,SRR7993529,SRR1777769,SRR7993504,SRR1777787,SRR7993470,SRR4449817,SRR1777773,SRR4451086
CASSLDNQPQHF	TRBV7-9	TRBJ1-5	AR48,COV_025,COV_028,PEM11,GC06,107677	6	7	COVID-19,Inflammation,Solid tumor	SRR1777800,SRR1777767,SRR4084224,SRR7412214,SRR7961495,SRR1777772,SRR7004365,SRR7004364,SRR060692,SRR5742670,SRR7961489,SRR060695,SRR6442317,SRR4449755,SRR6380560,SRR060716,SRR6442316,SRR5676647,SRR7961486,SRR060691,SRR4450960,SRR1777774,SRR3233947,SRR1956793,SRR4449808,SRR7993523,SRR7993469,SRR4451085,SRR1777771,SRR5676659,SRR3233977,SRR4449810,SRR3696588,SRR1777770,SRR3233987,SRR4449749,SRR4449…
CASSLDRNTEAFF	TRBV7-7	TRBJ1-1	UPN19,AS01,COV_020,su001,C-17,PEM15	6	7	Autoimmune disease,COVID-19,Leukemia,Solid tumor	SRR4449808,SRR3233982,SRR7993488,SRR7993519,SRR4102109,SRR3696592,SRR3696578,SRR4449817,SRR1777796,SRR7993504,SRR065669,SRR1777765,SRR4102110,SRR4450957,SRR1777779,SRR060698,SRR4450953,SRR1956790,SRR7412219,SRR1777797,SRR5676628,SRR7219406,SRR7993498,SRR4450253,SRR7993506,SRR1956793,SRR7993485,SRR1777767,SRR1956796,SRR7993521,SRR1777777,SRR1777771,SRR060716,SRR5664212,SRR7219437,SRR7004408,SRR410…
CASSLDSNYGYTF	TRBV5-4	TRBJ1-2	COV_002,PEM10,101520_Okada_A,PBMC_A_HD2,NivoExposed,RA_25	6	6	Autoimmune disease,COVID-19,Healthy,Solid tumor	SRR7961490,SRR4102108,SRR7993508,SRR1777789,SRR1777795,SRR7993446,SRR7961486,SRR5676655,SRR1777778,SRR3234012,SRR4450247,SRR4084226,SRR1777766,SRR4084227,SRR060709,SRR1777775,SRR7993437,SRR7412213,SRR1956787,SRR1777792,SRR1777794,SRR7004363,SRR1777786,SRR3233977,SRR7993434,SRR7961495,SRR4451086,SRR7412232,SRR3696553,SRR7993458
CASSLDSTGNTIYF	TRBV7-4	TRBJ1-3	UPN8,GSE222448_patient3,S22,PrA1607,COV_001,NPC_SC_1808	6	142	Autoimmune disease,COVID-19,Healthy,Leukemia,Solid tumor	SRR7004363
CASSLDSTNEKLFF	TRBV5-1	TRBJ1-4	AR50,COV_014,GC10,PBMC_C_HD1,AR25,D492	6	6	COVID-19,Healthy,Inflammation,Solid tumor	SRR7993523,SRR1777776,SRR1777800,SRR1777773,SRR1956786,SRR4449808,SRR7961475,SRR7993521,SRR7004364,SRR7004366,SRR7412217,SRR1777781,SRR7993514,SRR3696561,SRR1777790,SRR1777777,SRR1777798,SRR7004363,SRR1956787,SRR7412233,SRR1956793,SRR3696549,SRR7993524,SRR1777766,SRR4450954,SRR1777774,SRR1777785,SRR7993503,SRR4449749,SRR1777795,SRR060705,SRR1777775,SRR4449810,SRR1777804,SRR4449755,SRR5664224,SRR1…
CASSLDSYEQYF	TRBV5-4	TRBJ2-7	PrA1801,PT_8,AR44,101520_Okada_B,PEM2,U34	6	43	Autoimmune disease,Inflammation,Solid tumor	SRR7993497,SRR6442292,SRR091631,SRR4084227,SRR1777804,SRR7004366,SRR060704,SRR060709,SRR4084229,SRR3181009,SRR4450957,SRR3234012,SRR1777800,SRR3696562,SRR1777764,SRR7004407,SRR7993474,SRR3696573,SRR1777801,SRR6442325,SRR11802795,SRR4102111,SRR1956793,SRR7961474,SRR6380560,SRR7993527,SRR3696549,SRR5659134,SRR6380540,ERR4311047,SRR6442312,SRR7004363,SRR7993502,SRR1777767,SRR11802796,SRR3234010,SRR0…
CASSLDSYEQYF	TRBV7-9	TRBJ2-7	MSK1263,20LN0249,PrA1801,NPC_SC_1811,U44,NPC_SC_1805	6	23	Autoimmune disease,Inflammation,Leukemia,Solid tumor	ERR4311099,SRR7961489,SRR6442294,SRR7219394,SRR6442321,SRR4450962,SRR1777765,SRR4449813,SRR7219406,SRR1777766,SRR1777768,SRR7219436,SRR7004407,SRR4450246,SRR1777781,SRR1956794,SRR7993515,SRR7993448,SRR1956788,SRR1956791,SRR7993487,SRR4084222,SRR1956793,SRR7993437,SRR1777803,SRR1777764,SRR7412234,SRR7961495,SRR6442296,SRR4450963,SRR7219417,SRR7993478,SRR7961475,SRR1777791,SRR6442295,SRR4449810,SRR…
CASSLDTEAFF	TRBV11-1	TRBJ1-1	BMMNC_5pv2,PEM12,CPInc_NC1,F024,RA_69,MSK1344	6	6	Autoimmune disease,BEAM-T,Healthy,Inflammation,Solid tumor	SRR1777779,SRR7219437,SRR1777797,SRR1777765,SRR1777764,SRR1777798,SRR1777770,SRR3233992
CASSLEDTNYGYTF	TRBV7-2	TRBJ1-2	2247114_JCC392_SJTRC_InfVaxBT_1_Rxn4,2010113890,COV_025,2247116_JCC392_SJTRC_InfVaxBT_3_Rxn6,2169460_SJTRC_InfVax_1,PrA1505	6	36	Autoimmune disease,COVID-19,Healthy	SRR7004408,SRR7004407,SRR1777801,SRR11802797,SRR1777770,SRR7993499,SRR11802798,SRR11802800,SRR7004363,SRR1777794,SRR1777775,SRR11802799,SRR1777795,SRR7993457,SRR1777771
CASSLEDTQYF	TRBV5-1	TRBJ2-3	U45,PBMC_C_HD4,GC05,NPC_SC_1816,PEM14,J15893	6	7	COVID-19,Healthy,Inflammation,Solid tumor	SRR4450963,SRR5664235,SRR1777767,SRR3696556,SRR7219436,SRR5676665,SRR4449810,SRR7219437,SRR4450959,SRR1956786,SRR1777768,SRR7412212,SRR1956787,SRR1777776,SRR7993469,SRR8181397,SRR6380547,SRR1777773,SRR7993503,SRR7993523,SRR1777803,SRR4450958,SRR7993467,SRR1956794,SRR060701,SRR1777766,SRR1777779,SRR7412231,SRR3233952,SRR6442294,SRR7004407,SRR4451065,SRR1777797,SRR3233947,SRR1956784,SRR7993532,SRR7…
CASSLEETQYF	TRBV12-3	TRBJ2-5	B_ALL_p1,UPN19,COV_011,PEM3,NPC_SC_1815,C-38	6	6	COVID-19,Leukemia,Solid tumor	SRR060695,SRR4450958,SRR7004366,SRR5676665,SRR6380551,SRR1956792,SRR4450961,SRR1956787,SRR7993516,SRR7993444,SRR1777793,SRR7961495,SRR4450954,SRR1777792,SRR7412217,SRR1777770,SRR4449817,SRR1956794,SRR1777776,SRR5676643,SRR4450951,SRR4450962,SRR1777804,SRR1777778,SRR1777781,SRR1777786,SRR7993532,SRR3696558,SRR1777789,SRR060708,SRR4450963,SRR7993447,SRR1777791,SRR5676655,SRR7961487,SRR060701,SRR721…
CASSLEETQYF	TRBV5-6	TRBJ2-5	IPIHNSC118,BC11,PEM23,RA_25,AR25,IpiNivo_Resistant	6	6	Autoimmune disease,Inflammation,Solid tumor	SRR1956794,SRR4450951,SRR1777774,SRR4449810,SRR5676621,SRR6380552,SRR5664233,SRR060705,SRR1777800,ERR4311101,SRR5664218,SRR1777764,SRR1777794,SRR7961475,SRR1777772,SRR4449755,SRR1777790,SRR4450246,SRR7993484,SRR4084224,SRR091631,SRR7993514,SRR3696592,SRR060706,SRR1777765,SRR4449813,SRR4449808,SRR4084210,SRR7993470,SRR5676643,SRR7412212,SRR8181389,SRR7004407,SRR1956796,SRR1777768,SRR6442306,SRR177…
CASSLEETQYF	TRBV7-2	TRBJ2-5	COV_025,UPN12,COV_012,irAE_40,COV_002,EM192566	6	6	Autoimmune disease,COVID-19,Inflammation,Leukemia	SRR1956783,SRR1777768,SRR1777796,SRR7993524,SRR7993432,SRR1956786,SRR5676665,SRR7993485,SRR3696592,SRR4450965,SRR1777767,SRR4084236,SRR2905690,SRR1956788,SRR7412240,SRR1777792,SRR7219417,SRR4102107,SRR4451064,SRR11802799,SRR5676645,SRR3696579,SRR7219394,SRR6380541,SRR1777769,SRR1777787,SRR7993514,SRR4450964,SRR4450951,SRR1956787,SRR6442318,SRR1777775,SRR1777785,SRR1777776,SRR7993501,SRR7993520,SR…
CASSLEGGSYNEQFF	TRBV5-1	TRBJ2-1	S23,COV_015,AR48,N7001,su014,2010113790	6	19	COVID-19,Healthy,Inflammation,Solid tumor	SRR1777777,SRR060707,SRR5676628,SRR7219417,SRR4450961,SRR5664239,SRR060701,SRR7993446,SRR1956793,SRR4450246,SRR1777767,SRR4450956,SRR1777778,SRR1777795,SRR1777776,SRR060704,SRR4450958,SRR060691,SRR060692,SRR4449817,SRR6130168,SRR3696590,SRR7961493,SRR060703,SRR7412233,SRR7961474,SRR7961488,SRR060694,SRR2905695,SRR065670,SRR11802795,SRR7993502,SRR7993519,SRR4451086,SRR1777801,SRR7993498,SRR4449749…
CASSLEGSSYNEQFF	TRBV5-1	TRBJ2-1	MSK1302,COV_028,COV_015,COV_012,OH17,IpiNivo_Resistant	6	6	Aging,COVID-19,Solid tumor	SRR4084230,SRR1777776,SRR1777795,SRR1777784,SRR4449755,SRR1956790,SRR4084222,SRR5676655,SRR1777767,SRR1777777,SRR3233992,SRR1777799,SRR6442325,SRR7961489,SRR1777778,SRR1956787,SRR7993454,SRR1777765,SRR1956793,SRR1777770,SRR4450246,SRR7412240,SRR1777785,SRR6442316,SRR3696553,SRR1777786,SRR1956788,SRR1777801,SRR1777771,SRR4084225,ERR4311081,SRR1777789,SRR4450959,SRR4451086,SRR7993510,SRR7993507,SRR…
CASSLEGSTDTQYF	TRBV7-9	TRBJ2-3	COV_001,J10888,COV_015,C-32,C-39,J14204	6	19	COVID-19	SRR5676645,SRR4449755,SRR1956787,SRR4450955,SRR1956796,SRR4450964,SRR1956793,SRR4450949,SRR1777801,SRR5664235,SRR1777794,ERR4311062,SRR7004407,SRR4450952,SRR1777774,SRR1956790,SRR7412218,SRR7219411,SRR1777770,SRR1777800,SRR7412239,SRR6442316,SRR3233987,SRR3233992,SRR7993497,SRR1777771,SRR7219437,SRR4450959,SRR4450962,ERR4311093,SRR11802795,SRR4084213,SRR1956788,ERR4311094,SRR5676649,SRR5659130,ER…
CASSLEVNTEAFF	TRBV5-1	TRBJ1-1	UPN15,COV_014,RA_65,BMMNC_5pv2,PBMC_A_HD1,MM_PT3	6	7	Autoimmune disease,BEAM-T,COVID-19,Healthy,Leukemia,Myeloma	SRR6380554,SRR1956784,SRR7993503,SRR4451086,SRR4451065,SRR7993487,SRR7961490,SRR1777787,SRR6442317,SRR7412218,SRR4450951,SRR1777801,SRR1777784,SRR1777791,SRR8181395,SRR7993496,SRR7993507,SRR7412233,SRR5664230,SRR1956789,SRR7993488,SRR4450954,SRR7993519,SRR7961486,SRR4450953,SRR4084226,SRR4449817,SRR7993523,SRR11802793,SRR1777788,SRR7993430,SRR7004363,SRR4451085,SRR1956790,SRR7993435,SRR1777794,SR…
CASSLGADTQYF	TRBV5-1	TRBJ2-3	22-Jul-25,P7,NPC_SC_1815,C640,AR25,HD5	6	6	Healthy,Infection,Inflammation,Solid tumor	SRR7993439,SRR4449813,SRR1777797,SRR1956788,SRR7993516,SRR7219411,SRR3234010,SRR3233972,SRR4449817,SRR4102099,SRR3234012,SRR7961492,SRR4084216,SRR1777799,SRR7993507,SRR4450960,SRR1956785,SRR7993530,SRR6442325,SRR1777787,SRR7961490,SRR1777801,SRR1956790,SRR1777798,SRR4449755,SRR065669,SRR7993523,SRR7412232,SRR1956793,SRR1956792,SRR1777765,SRR11802795,SRR1777792,SRR7412241,SRR7993499,SRR1777796,SRR…
CASSLGADTQYF	TRBV7-9	TRBJ2-3	20LN0249,101520_Okada_B,PEM23,E6,PrA1801,D492	6	9	Autoimmune disease,Healthy,Leukemia,Solid tumor	SRR3234010,SRR6442319,SRR1777784,SRR4449749,SRR1777781,SRR4084225,SRR1777788,SRR7993449,SRR7993527,SRR1777766,SRR7219417,SRR060710,SRR7993471,SRR4450960,SRR6442294,SRR4450964,SRR4450952,SRR6442316,SRR1777800,SRR060708,SRR1777790,SRR6442311,SRR7993483,SRR1777779,SRR3233967,SRR1956787,ERR4311049,SRR7219407,SRR4084232,SRR1777771,SRR6380559,SRR1956788,SRR1777776,SRR4450956,SRR6442288,SRR1777789,SRR36…
CASSLGANTEAFF	TRBV5-1	TRBJ1-1	GSE222448_patient1,TC174,COV_012,F67,U44,NPC_SC_1813	6	9	COVID-19,Healthy,Inflammation,Solid tumor	SRR3696576,SRR4450960,SRR4084228,SRR4449749,SRR4449755,SRR4102096,SRR7004364,SRR3233967,SRR1777772,SRR7412214,SRR8511713,SRR7993456,SRR7412212,SRR7961492,SRR7004407,SRR7004366,SRR060721,SRR1956795,SRR1956796,SRR7961490,SRR1777790,SRR1777798,SRR4449817,SRR7993474,SRR1777777,SRR4449808,SRR060722,SRR7993438,SRR5664220,SRR3233987,SRR4450951,SRR6442316,SRR1777804,SRR7993440,SRR1956793,SRR1777801,SRR44…
CASSLGATNEKLFF	TRBV5-1	TRBJ1-4	F50,GC10,COV_009,UPN18,101520_Okada_B,PT_2	6	7	COVID-19,Healthy,Leukemia,Solid tumor	SRR11802797,SRR7961489,SRR4102108,SRR1956794,SRR060712,SRR8181397,SRR4450965,SRR1777789,SRR3233967,SRR060691,SRR1777764,SRR4450949,SRR7993451,SRR4450951,SRR1777784,SRR7004365,SRR5676621,SRR7993518,SRR1777795,SRR060694,SRR1777778,SRR7412219,SRR060720,SRR7993493,SRR1956785,SRR1777793,SRR7993506,SRR4084225,ERR4311085,SRR7993475,SRR5664244,SRR1777768,SRR1777772,SRR7961492,SRR1777770,SRR1777786,SRR177…
CASSLGDQPQHF	TRBV7-9	TRBJ1-5	20LN0259,PEM2,201657852,COV_010,F38,COV_013	6	6	COVID-19,Healthy,Leukemia,Solid tumor	SRR3696592,SRR4449810,SRR1777764,SRR4084225,SRR6442318,SRR7219406,SRR4450951,SRR1777798,SRR6442319,SRR6442325,SRR1777789,SRR060698,SRR1777777,SRR5513010,SRR1777785,SRR7961475,SRR1777796,SRR1777770,SRR1777802,SRR7412234,SRR4450955,SRR7412232,SRR7993517,SRR4084228,SRR6442301,SRR4450952,SRR7219417,SRR4450960,SRR6442292,SRR6442300,SRR7004364,SRR1777768,SRR6442309,SRR1777788,SRR3234012,SRR4449749,SRR4…
CASSLGDSNQPQHF	TRBV5-1	TRBJ1-5	N7001,PBMC_C_HD6,GSE222448_patient1,F50,HSSS_110,U41	6	6	Healthy,Inflammation,Solid tumor	SRR1777778,SRR4449810,SRR091631,SRR1777773,SRR1956785,SRR1956793,SRR1777798,SRR7993491,SRR5664220,SRR1777789,SRR4449811,SRR7993438,SRR1956788,SRR1777767,SRR7993446,SRR4450954,SRR060692,SRR7993499,SRR7219417,SRR4102107,SRR060719,SRR3696556,SRR1956789,SRR1777784,SRR1777788,SRR3696549,SRR4102106,SRR7993459,SRR060702,SRR060695,SRR060722,SRR7993469,SRR7993525,SRR1777777,SRR5676655,SRR1777766,SRR445096…
CASSLGDTQYF	TRBV5-1	TRBJ2-3	C829,BC09,18LN0078,COVID_19_PBMC_BAL_donor_5,F50,COV_009	6	6	COVID-19,Healthy,Infection,Leukemia,Solid tumor	SRR5676621,SRR4449749,SRR7993477,SRR4449808,SRR1777789,SRR1777796,SRR3233982,SRR4451086,SRR5659132,SRR1956794,SRR1777790,SRR1777781,SRR7219406,SRR7004407,SRR065670,SRR7993436,SRR7412215,SRR4084230,SRR1777803,SRR4449811,SRR4450964,SRR3696549,SRR2905684,SRR1777785,SRR7993435,SRR5664224,SRR7993515,SRR7993526,SRR4450961,SRR4451085,SRR4084211,SRR7993497,SRR1777773,SRR7993491,SRR060725,SRR7219416,SRR79…
CASSLGENTEAFF	TRBV7-9	TRBJ1-1	MQpool,NL2,NPC_SC_1805,N7001,irAE_40,20LN0278	6	12	Healthy,Inflammation,Leukemia,Solid tumor	SRR1777771,SRR1777785,SRR060693,SRR060703,SRR060696,SRR3233997,SRR7993498,SRR060695,SRR1777781,SRR1777767,SRR1777779,SRR7961492,SRR4449755,SRR4450949,SRR4084225,SRR4450953,SRR7961486,SRR1777766,SRR7219394,SRR6442319,SRR4450951,SRR3233992,SRR7961495,SRR4450247,SRR1777804,SRR1777764,SRR1777789,SRR1777794,SRR3233942,SRR1777790,SRR1956794,SRR060702,SRR7993495,SRR1777770,SRR7004364,SRR060699,SRR444981…
CASSLGETQYF	TRBV13	TRBJ2-5	HSSS_191,MSK1344,COV_025,MM_PT6,P4,AR50	6	8	COVID-19,Inflammation,Myeloma,Solid tumor	SRR4449808,SRR6442320,SRR1777804,SRR4102108,SRR4102110,SRR1777778,SRR1777779,SRR2905684,SRR060727,SRR4450953,SRR1777792,SRR2905672,SRR1956793,SRR1777771,ERR4311103,SRR6380537,SRR1956789,SRR1777772,SRR6380539,SRR5676625,SRR5676640,SRR7993430,SRR2678160,SRR6442317,SRR1777789,ERR4311077,SRR1777800,SRR5659136,SRR1956795,SRR1777764,SRR4102104,SRR6380538,SRR1777786,SRR6442318,SRR1777765,SRR7004360,SRR0…
CASSLGGDYEQYF	TRBV5-1	TRBJ2-7	p6_severe,PT_6,GC09,U35,HSSS_110,COV_025	6	7	COVID-19,Inflammation,Solid tumor	SRR7993515,SRR4451085,SRR4102104,SRR7993475,SRR7961475,SRR4450958,SRR3696574,SRR1956791,SRR1777787,SRR4450955,SRR1777778,SRR1777777,SRR7004365,SRR1777804,SRR7004363,SRR065669,SRR7993464,SRR1956783,SRR4450952,SRR1777796,SRR7219400,SRR7004366,SRR1956787,SRR7993429,SRR1956796,SRR1777779,SRR060690,SRR1777794,SRR4450954,SRR1777776,SRR7961489,SRR1777772,ERR4311048,SRR7961493,SRR4450247,SRR7993439,SRR79…
CASSLGGETQYF	TRBV28	TRBJ2-5	E4,F013,AR25,COV_010,F51,NPC_SC_1816	6	8	COVID-19,Healthy,Inflammation,Solid tumor	SRR3181009,SRR1956796,SRR4450959,SRR1777799,SRR1777771,SRR1777770,SRR5676625,SRR1777800,SRR1777788,SRR3233992,SRR7219407,SRR1777779,SRR7993514,SRR4450247,SRR1777776,SRR7219417,SRR1956789,SRR3696565,SRR1956786,SRR1777774,SRR1777781,SRR11802799,SRR1777765,SRR1777790,SRR1777801,SRR7219437,SRR1777784,SRR1956793,SRR6380543,SRR1777791,SRR4450958,SRR1777766,SRR1777772,SRR1777764,SRR7993465,SRR4450955,SR…
CASSLGGETQYF	TRBV5-1	TRBJ2-5	PEM2,F023,COV_020,MSK1344,PT_6,su012	6	6	Aging,COVID-19,Solid tumor	SRR1777786,SRR7412216,SRR4450965,SRR7412233,ERR4311067,SRR7004364,SRR4449755,SRR7993498,SRR6442325,SRR1777775,SRR1777772,SRR060716,SRR1956784,SRR7961495,SRR4450246,SRR4449750,SRR4450949,SRR1956785,SRR4451064,SRR1777788,SRR4450960,SRR7993479,ERR4311097,SRR7993450,SRR1956787,SRR7993475,SRR7993436,SRR11802796,SRR3233947,SRR7219437,SRR1777795,SRR8511710,SRR060703,SRR5676621,SRR4450247,SRR7412213,SRR4…
CASSLGGGAYNEQFF	TRBV7-2	TRBJ2-1	MQpool,HD5,10k_PBMC_5pv2_nextgem_Chromium_X,PBMC_P5,C-29,MSK1344	6	12	BEAM-T,COVID-19,Healthy,Inflammation,Solid tumor	SRR6442292,SRR1777769,SRR091631,SRR6442305,SRR7961490,SRR7219417,SRR7219416,SRR1956795,SRR1777790,SRR7961493,SRR7219437,SRR1956787,SRR1956785,SRR1777788,SRR6442316,SRR7961489,SRR4451085,SRR1777804,SRR1777779,SRR6442325,SRR1777803,SRR6442318,SRR1777766,SRR4450953,SRR7993500,SRR4450958,SRR4450963,SRR6442317,SRR1777777,SRR7961495,SRR1777773,SRR1777792,SRR4084223,SRR1777794,SRR7961474,SRR7961475,SRR1…
CASSLGGGSYEQYF	TRBV7-9	TRBJ2-7	BC09,19LN0144,F014,P3,COV_020,PEM6	6	6	COVID-19,Healthy,Inflammation,Leukemia,Solid tumor	SRR4450956,SRR4449750,SRR4450960,SRR1956794,SRR1777790,SRR4084222,SRR5676655,SRR1777775,SRR091631,SRR7004407,SRR7412214,SRR6442321,SRR1777804,SRR7961486,SRR1777764,SRR7219405,SRR5676651,SRR7993482,SRR4450964,SRR4450955,SRR4450958,SRR1956786,SRR7004364,SRR1777776,SRR3181009,SRR1777767,SRR1777797,ERR4311051,SRR7993485,SRR7219411,SRR6442317,SRR1777773,SRR1777777,SRR7219437,SRR7004365,SRR1777785,SRR4…
CASSLGGGSYNEQFF	TRBV5-1	TRBJ2-1	PEM11,MQpool,RA_69,S159,MSK1344,F016	6	8	Autoimmune disease,Healthy,Solid tumor	SRR4449810,SRR1777776,SRR4450956,SRR5676655,SRR3696572,SRR1777779,SRR7004359,SRR7993453,SRR3233977,SRR7993476,SRR1777791,SRR7993480,SRR1777804,SRR1956790,SRR7993498,SRR4450959,SRR7993469,SRR7993447,SRR1956791,SRR060692,SRR7961487,SRR7993525,SRR7993466,SRR1956784,SRR1777796,SRR1777792,SRR060702,SRR7993439,SRR1956787,SRR5742654,SRR060705,SRR060701,SRR1777801,SRR7993475,SRR4102111,SRR1777764,SRR4450…
CASSLGGGYEQYF	TRBV5-1	TRBJ2-7	COV_014,C-39,C910,J15893,UPN12,U44	6	6	COVID-19,Infection,Inflammation,Leukemia	SRR1777795,SRR7993516,SRR7961487,SRR6442320,SRR5659134,SRR4450958,SRR060702,SRR7993470,SRR1956796,SRR7993517,ERR4311072,SRR4449755,SRR060699,SRR7993503,SRR7961495,SRR1777789,SRR1777776,SRR7993439,SRR1777788,SRR1777801,SRR11802793,SRR4450956,SRR1777802,SRR3233987,SRR3696558,SRR1777804,SRR5676643,SRR1777798,SRR1956793,SRR4450959,SRR1956786,SRR1777770,SRR1777794,SRR7961486,SRR1777797,SRR7993466,SRR7…
CASSLGGMNTEAFF	TRBV5-1	TRBJ1-1	J15893,COVID_19_PBMC_BAL_donor_4,COVID_19_PBMC_BAL_donor_6,OH17,BC09,su001	6	6	Aging,COVID-19,Solid tumor	SRR7961486,SRR060716,SRR060700,SRR7412234,SRR4450246,SRR091631,SRR7993527,SRR1956787,SRR7993531,SRR7961489,SRR060699,SRR7004363,SRR1777768,SRR1777786,SRR6442305,SRR1777795,SRR4451064,SRR1777790,SRR1956789,SRR1956783,SRR1777765,SRR7993503,SRR7993515,SRR060714,SRR1777766,SRR3696590,SRR1777777,SRR1956786,SRR7961493,SRR4449817,SRR1777800,SRR5371332,SRR7993496,SRR7993476,SRR3233977,SRR7993473,SRR79934…
CASSLGGNEQFF	TRBV7-3	TRBJ2-1	UPN24,PT_7,UPN12,GSE222448_patient10,PBMC_P4,PT_3	6	11	Inflammation,Leukemia,Solid tumor	SRR7993519,SRR7961490,SRR1777791,SRR6442290,SRR4449817,SRR4450962,SRR3696567,SRR1956794,SRR4450951,SRR060700,SRR060705,SRR7961493,SRR1777786,SRR1777802,SRR6380547,SRR1777771,SRR060699,SRR4449755,SRR7993515,SRR7219394,SRR4450953,SRR4084221,SRR060704,SRR6442292,SRR7993525,SRR060702,SRR1777803,SRR1956793,SRR3500424,SRR7004364,SRR5659134,SRR4450959,SRR4084209,SRR7412232,SRR060711,SRR7219405,SRR700436…
CASSLGGNNEQFF	TRBV5-1	TRBJ2-1	HC1,COV_013,101520_Okada_B,CPInc_NC2,BL5,COV_010	6	8	COVID-19,Healthy,Inflammation,Solid tumor	SRR7961490,SRR1777794,SRR5676655,SRR1956791,SRR3696553,SRR7961488,SRR1777769,SRR7993494,SRR1777775,SRR1777781,SRR060720,SRR8359195,SRR1956787,SRR7961493,SRR3233982,SRR1777776,SRR7219437,SRR1777797,SRR4449817,SRR7993487,SRR1956786,SRR1777803,SRR1777800,SRR7412234,SRR7993440,SRR1777766,SRR7993527,SRR7993485,SRR1777790,SRR3696555,SRR7993430,SRR1777770,SRR2905683,SRR4450964,SRR6380533,SRR4450954,ERR4…
CASSLGGNQPQHF	TRBV27	TRBJ1-5	NPC_SC_1813,C-39,NivoExposed,GSE222448_patient12,U5,F024	6	6	COVID-19,Healthy,Inflammation,Solid tumor	SRR1777781,SRR1777764,SRR4084217,SRR5676625,SRR6442320,SRR6442316,SRR4449755,SRR1956793,SRR060711,SRR060705,SRR1777800,SRR1777787,SRR4084216,SRR7004366,SRR1956790,SRR1956794,SRR1777774,SRR4449749,SRR6442321,SRR7993475,SRR1956795,SRR4450962,SRR1956784,SRR1777772,SRR6442322,SRR4084223,SRR1777788,SRR4450952,SRR1777775,SRR060695,SRR4084211,SRR7993442,SRR7961475,SRR7219394,SRR1777773,SRR7961487,SRR444…
CASSLGGNQPQHF	TRBV7-2	TRBJ1-5	PEM6,NPC_SC_1815,F29,He_2020,PBMC_P5,COV_020	6	6	COVID-19,Healthy,Inflammation,Solid tumor	SRR8516982,SRR1777796,SRR060709,SRR4084238,SRR8516985,SRR6442312,SRR1777764,SRR4102108,SRR3696549,SRR4450961,SRR8516948,SRR8516962,SRR4451086,SRR4450963,SRR7219400,SRR3233982,SRR1777772,SRR7004366,SRR1956788,SRR060711,SRR1777791,SRR1777797,SRR8516956,SRR4450965,SRR3696593,SRR7993438,SRR1777781,SRR1956796,SRR2678160,SRR1777800,SRR4450247,SRR1777785,SRR1777802,SRR6442302,SRR3233997,SRR7004407,SRR64…
CASSLGGNTEAFF	TRBV7-4	TRBJ1-1	MSK1344,COV_028,N7001,J09836,C-32,MDA1_T07	6	13	COVID-19,Solid tumor	SRR8516957,SRR7219400
CASSLGGQETQYF	TRBV5-1	TRBJ2-5	AR44,C21,AS02,PEM2,MSK1263,21LN0302	6	7	Autoimmune disease,Healthy,Inflammation,Leukemia,Solid tumor	SRR5742646,SRR7004364,SRR060724,SRR4450246,SRR7993526,SRR7004407,SRR1777792,SRR1777794,SRR3696549,SRR4450949,SRR1777786,SRR1956787,SRR7412231,SRR1777784,SRR1956784,SRR3696588,SRR7993445,SRR7219437,SRR7961487,SRR060726,SRR3233947,SRR1777770,SRR11802800,SRR1777772,SRR7993438,SRR4450962,SRR1956786,SRR060727,SRR7961493,SRR7993514,SRR11802799,SRR091632,SRR7993435,SRR4102108,SRR3696574,SRR1777797,SRR17…
CASSLGGQPQHF	TRBV5-6	TRBJ1-5	BMMNC_5pv2,F50,PEM10,COV_011,E5,F38	6	7	BEAM-T,COVID-19,Healthy,Solid tumor	SRR1777779,SRR6442290,SRR4449808,SRR6442300,SRR7219394,SRR7993471,SRR4450956,SRR11802798,SRR7961475,SRR1777785,SRR4102112,SRR1777791,SRR1777778,SRR1777781,SRR1956784,SRR5676643,SRR5664244,SRR7993447,SRR7219415,SRR7219406,SRR4449755,SRR6442314,SRR7004365,SRR7219400,SRR1777775,ERR4311053,SRR4449817,SRR1956783,SRR4449811,SRR1777776,SRR4449813,SRR1777766,SRR7004363,SRR7961490,SRR6442322,SRR7961474,SR…
CASSLGGSGANVLTF	TRBV7-2	TRBJ2-6	GSE222448_patient13,U45,COV_011,BMMNC_5pv2,GC09,AR46	6	8	BEAM-T,COVID-19,Inflammation,Solid tumor	SRR4102111,SRR1777803,SRR7993520,SRR7993509,SRR7993446,SRR4449810,SRR4449755,SRR1956783,SRR060702,SRR7961488,SRR4450956,SRR1777790,SRR5664228,SRR4450954,SRR1777778,SRR1777794,SRR5664218,SRR6380556,SRR5676649,SRR1777795,SRR1777773,SRR7993516,SRR4450951,SRR1777801,SRR7219415,SRR1777768,SRR7219417,SRR4102099,SRR6998312,SRR4450957,SRR1777789,SRR5676665,SRR4084224,SRR7993495,SRR4450959,SRR7993470,SRR0…
CASSLGGSTDTQYF	TRBV5-1	TRBJ2-3	COV_010,H-1,MSK1344,C910,101520_Okada_A,AR44	6	6	COVID-19,Healthy,Infection,Inflammation,Solid tumor	SRR1777799,SRR060722,SRR4084237,SRR1777804,SRR1777785,SRR7961492,SRR7993529,SRR7993518,SRR1956794,SRR1777777,SRR4449750,SRR1956791,SRR7993513,SRR1956788,SRR4102107,SRR3233947,SRR4449755,SRR4450954,SRR1777794,SRR4450962,SRR1956793,SRR5676628,SRR065669,SRR1777786,SRR6380549,SRR7961493,SRR1777789,SRR7004366,SRR4084222,SRR4450953,SRR7993527,SRR7993507,SRR3696549,SRR060698,SRR7993464,SRR7993521,SRR796…
CASSLGGSYNEQFF	TRBV5-1	TRBJ2-1	C-1,PEM12,C-19,20LN0249,AR25,PEM19	6	6	COVID-19,Inflammation,Leukemia,Solid tumor	SRR1777795,SRR7993469,SRR5676647,SRR4449749,SRR1956795,SRR1956789,SRR060714,SRR1777777,SRR4450961,SRR6380539,SRR4450953,SRR4449810,SRR7993472,SRR3696572,SRR5742670,SRR7993521,SRR7993497,SRR7961493,SRR4449750,SRR7993434,SRR7993518,SRR3233977,SRR7993531,SRR1777799,SRR1777768,SRR4084225,SRR7993473,SRR1777804,SRR7993444,SRR6380552,SRR7961488,SRR5664233,SRR1956796,SRR7993484,SRR1777775,SRR1777776,SRR5…
CASSLGGTDTQYF	TRBV7-9	TRBJ2-3	MSK1302,PEM13,COV_020,COV_009,PBMC_C_HD6,MSK1344	6	6	COVID-19,Healthy,Solid tumor	SRR6380553,SRR7004359,SRR7004366,SRR7993475,SRR1777781,SRR6442316,SRR4449755,SRR7219415,SRR1777777,SRR3696553,SRR4451064,SRR7004363,SRR060708,SRR1777797,SRR7993520,SRR6442318,SRR7993524,SRR4450957,SRR1956793,SRR4450962,SRR6380545,SRR4450949,SRR1777764,SRR3658977,SRR1777769,SRR8181389,SRR1777792,SRR1956794,SRR7961495,SRR4450247,SRR1956789,SRR1777791,SRR4449817,SRR4450955,SRR4084209,SRR060710,SRR79…
CASSLGGYGYTF	TRBV7-9	TRBJ1-2	MSK1344,UPN14,F38,19LN0144,UPN17,GC02	6	9	Healthy,Leukemia,Solid tumor	SRR1777800,SRR3696555,SRR060718,SRR7004407,SRR4449755,SRR1956791,SRR7961475,SRR1956790,SRR1777789,SRR1777785,SRR1777777,SRR6442325,SRR1777790,SRR4084225,SRR1777802,SRR6442293,SRR1777794,SRR4102111,SRR4450960,SRR4084227,SRR4450964,SRR1777770,SRR1777801,SRR1777779,SRR1777788,SRR7993432,SRR6442320,SRR1777773,SRR7993430,SRR5659134,SRR2905671,SRR4450955,SRR7004366,SRR4449813,SRR7004364,SRR4450957,SRR1…
CASSLGLAGYEQYF	TRBV5-1	TRBJ2-7	AR25,CPIc_C4,C-15,C-27,C-33,E357	6	9	COVID-19,Inflammation	SRR1956790,SRR4451085,SRR7993526,SRR7004363,SRR1777803,SRR7961490,SRR3234012,SRR1956787,SRR1777776,SRR4450951,SRR7412234,SRR7993517,SRR2905701,SRR1777771,SRR1777784,SRR1777791,SRR4450955,SRR5676628,SRR7993442,SRR1777788,SRR3233992,SRR7993449,SRR1956791,SRR1956796,SRR4450965,SRR1777778,SRR4449749,SRR7993432,SRR1777775,SRR7993527,SRR7004365,SRR4449755,SRR1777798,SRR4450954,SRR1777794,SRR7004359,SRR…
CASSLGLQETQYF	TRBV5-1	TRBJ2-5	C829,irAE_65,PEM22,UPN17,P3,COV_011	6	6	COVID-19,Infection,Inflammation,Leukemia,Solid tumor	SRR091632,SRR1956787,SRR1777803,SRR1777773,SRR4450954,SRR7412214,SRR1777788,SRR1777789,SRR7993445,SRR4102107,SRR1777796,SRR7993450,SRR1777804,SRR1956783,SRR060699,SRR1777777,SRR5676655,SRR4450955,SRR7993465,SRR4449750,SRR1956794,SRR4450959,SRR1956795,SRR1777790,SRR4449817,SRR060701,SRR6442323,SRR1777767,SRR4450247,SRR060698,SRR7961493,SRR7993471,SRR1956788,SRR7993446,SRR1777765,SRR7412239,SRR3233…
CASSLGNTGELFF	TRBV5-1	TRBJ2-2	UPN18,F50,MM_PT17,F67,su011,PEM5	6	7	Healthy,Leukemia,Myeloma,Solid tumor	SRR1777774,SRR6380556,SRR7993529,SRR7993485,SRR1777769,SRR7993515,SRR7219415,SRR060705,ERR4311063,SRR7993465,SRR1956786,SRR1956784,SRR5676638,SRR7993517,SRR1777792,SRR1777789,SRR4084223,SRR7993494,SRR7004363,SRR4449810,SRR065670,SRR11802795,SRR7961475,SRR4450958,SRR7993480,SRR7993432,SRR060719,SRR4450949,SRR7993495,SRR4450954,SRR7961490,SRR4449811,SRR1777775,SRR6998308,SRR7993464,SRR1777800,SRR79…
CASSLGNTIYF	TRBV12-4	TRBJ1-3	COVID_19_PBMC_BAL_donor_2,C-34,su010,UPN18,22LN0417,COV_020	6	7	COVID-19,Leukemia,Solid tumor	SRR1777800,SRR1777784,SRR4450956,SRR1777789,SRR4450963,ERR4311095,SRR7961487,SRR7993521,SRR7993472,SRR4450957,SRR091632,SRR4449749,SRR7993473,SRR7993523,SRR4450958,SRR1777768,SRR3696552,SRR4450951,SRR6380548,SRR4450961,SRR1777776,SRR7993530,SRR1777778,SRR7993437,SRR7993441,SRR4450949,SRR4450952,SRR060706,SRR4449817,SRR1777774,SRR4450954,SRR4450955,SRR4450962,SRR4449755
CASSLGNTIYF	TRBV5-1	TRBJ1-3	COV_001,C-23,HC2,F38,U4,HSSS_110	6	6	COVID-19,Healthy,Inflammation	SRR4451065,SRR4451086,SRR1777769,ERR4311078,SRR060699,SRR7961486,SRR1777771,SRR7993508,SRR7993526,SRR7993461,SRR1777768,SRR1777784,SRR7412215,SRR4449749,SRR7412232,SRR3233977,SRR1777776,SRR7004364,SRR4449810,SRR7961487,SRR4450949,SRR7993520,SRR4449817,SRR7219416,SRR7993471,SRR6380542,SRR7412237,SRR7004407,SRR7993500,SRR3234012,SRR4449811,SRR1956783,SRR4102107,SRR7004363,SRR4450246,SRR7993499,SRR8…
CASSLGQETQYF	TRBV5-6	TRBJ2-5	MDA1_T04,C829,B7,NPC_SC_1802,MM_PT15,GC10	6	55	COVID-19,Infection,Myeloma,Solid tumor	SRR1777795,SRR1777785,SRR1777764,SRR1777804,SRR4450956,SRR4450951,SRR1956791,SRR4450959,SRR3181009,SRR1777778,SRR7961475,SRR1777765,SRR6442288,SRR4450952,SRR7004363,SRR4449749,SRR7993446,SRR7993447,SRR7993502,SRR4450961,SRR7004407,SRR7993524,SRR7993466,SRR4451086,SRR8516948,SRR5676638,SRR4450949,SRR1956787,SRR4451085,SRR4450958,SRR1777787,SRR1956784,SRR1956794,SRR7961488,SRR1777772,SRR1956786,SRR…
CASSLGQGDYGYTF	TRBV5-1	TRBJ1-2	COV_020,F41,PT_1,20LN0278,D511,PEM1	6	6	COVID-19,Healthy,Leukemia,Solid tumor	SRR1777792,SRR1777771,SRR4084222,SRR060705,SRR7004407,SRR4450964,SRR4450951,SRR7412237,SRR3233987,SRR1956788,SRR7412239,SRR7993524,SRR6380547,SRR1956794,SRR1777786,SRR1777764,SRR4450955,SRR1777794,SRR1777772,SRR1777784,SRR5676655,SRR1777787,SRR1777769,SRR7004364,SRR1777765,SRR1777770,SRR7004365,SRR11802799,SRR7219417,SRR1956792,SRR1777799,SRR1777778,SRR1777776,SRR4450958,SRR1956783,SRR4449810,SRR…
CASSLGQGNEKLFF	TRBV5-1	TRBJ1-4	20LN0278,C-30,AR44,21-Aug-48,HD5,COV_020	6	9	COVID-19,Healthy,Inflammation,Leukemia	SRR6380560,SRR1777787,SRR3696567,SRR4450247,SRR4084235,SRR7219436,SRR4450949,SRR3696563,SRR1777793,SRR7993525,SRR4084216,SRR1956793,SRR4450961,SRR6442305,SRR1777770,SRR4450962,SRR7004366,SRR7219417,SRR3696590,SRR7961490,SRR1956787,SRR1777767,SRR3696575,SRR5676655,SRR060698,SRR5659132,SRR4450246,SRR4084225,SRR7993487,SRR7004363,SRR3233992,SRR4449808,SRR1777771,SRR1777776,SRR1777794,SRR7993502,SRR7…
CASSLGQGNQPQHF	TRBV5-1	TRBJ1-5	COV_007,C236,MSK1344,F50,CX5,COV_028	6	6	COVID-19,Healthy,Infection,Solid tumor	SRR7993467,SRR6442317,SRR8181395,SRR5676628,SRR1777767,SRR7961490,SRR060715,SRR7993510,SRR7993483,SRR3233977,SRR4450247,SRR5664235,SRR1777793,SRR060722,SRR1777779,SRR1777775,SRR7993529,SRR7993485,SRR1956791,SRR1777778,SRR3233982,SRR1777794,SRR5676655,SRR1777764,SRR7219406,SRR1956795,SRR7993473,SRR7993526,SRR4084223,SRR4102107,SRR1777785,SRR1956796,SRR4450960,SRR1777784,SRR5676638,SRR7993517,ERR43…
CASSLGQGQETQYF	TRBV5-1	TRBJ2-5	AR20,COV_020,AR44,HHU20190822,COV_009,C236	6	6	COVID-19,Healthy,Infection,Inflammation	SRR7993509,SRR1777796,SRR060725,SRR060718,SRR7993438,SRR1777766,SRR1777781,SRR060712,SRR4450247,SRR7993531,SRR7004407,SRR1777800,SRR7993521,SRR6442320,SRR5664244,SRR1777788,SRR5676626,SRR1777799,SRR7004359,SRR7004358,SRR4450958,SRR1777775,SRR4450949,SRR1777793,SRR3233977,SRR1777795,SRR1777777,SRR2905675,SRR1777794,SRR7961490,SRR1777785,SRR5676625,SRR1777769,SRR7993455,SRR7993443,SRR4449755,SRR195…
CASSLGQGSYEQYF	TRBV5-1	TRBJ2-7	U5,P5,COV_011,201651363,COV_009,EM192564	6	6	Autoimmune disease,COVID-19,Inflammation	SRR7993444,SRR4450952,SRR4084225,SRR1777778,SRR1956791,SRR7993473,SRR060711,SRR1777787,SRR060700,SRR1956796,SRR1777799,SRR7993435,SRR4450955,SRR3696565,SRR1956784,SRR3233972,SRR1777779,SRR7219417,SRR7993465,SRR6442325,SRR7004363,SRR060695,SRR060721,SRR7961474,SRR3696590,SRR7961492,SRR7993530,SRR1777789,SRR060704,SRR7993529,SRR1777794,SRR7219400,SRR5676625,SRR7004364,SRR7961475,SRR4102096,SRR36965…
CASSLGQGTEAFF	TRBV5-1	TRBJ1-1	PEM5,C16,18LN0104,PEM11,GSE222448_patient3,F38	6	6	Healthy,Leukemia,Solid tumor	SRR7961474,SRR4450955,SRR1777770,SRR6442320,SRR7961487,SRR6442319,SRR1777779,SRR1777776,SRR7961493,SRR1777794,SRR7004364,SRR4084226,SRR1777765,SRR1956788,SRR1956791,SRR1777771,SRR7993437,SRR5664248,SRR7004363,SRR1777790,SRR3696566,SRR1956783,SRR6442302,SRR1777802,SRR1777769,SRR7993509,SRR6442316,SRR1777791,SRR4450962,SRR4084225,SRR1956792,SRR6380535,SRR1777804,SRR4450963,SRR1777801,SRR1777797,SRR…
CASSLGQNYGYTF	TRBV28	TRBJ1-2	GSE222448_patient3,PEM2,F50,U45,D511,NPC_SC_1816	6	6	Healthy,Inflammation,Solid tumor	SRR060701,SRR7004407,SRR1777764,SRR1777770,SRR1956786,SRR1777799,SRR060699,SRR7993467,SRR1956791,SRR7219437,SRR1777804,SRR7993451,SRR1956796,SRR1777789,SRR1777795,SRR1777790,SRR1777771,SRR1777773,SRR1777787,SRR1777779,SRR1777785,SRR4084228,SRR7993517,SRR1956784,SRR1777793,SRR11802800,SRR4449813,SRR4084229,SRR7004363,SRR060707,SRR1777797,SRR7412215,SRR1777794,SRR1777791,SRR5742654,SRR4449749,SRR19…
CASSLGQQETQYF	TRBV5-4	TRBJ2-5	AR20,21-Aug-48,P6,HD5,PBMC_P2,MSK1302	6	6	Healthy,Inflammation,Solid tumor	SRR1956794,SRR7004364,SRR1777778,SRR4449755,SRR6380545,SRR1777770,SRR7993531,SRR5664230,SRR3233987,SRR6380554,SRR7219406,SRR1777767,SRR4450246,SRR3181009,SRR3696559,SRR1956796,SRR1777777,SRR1777764,SRR1777766,SRR1777797,SRR060703,SRR4084223,SRR4450247,SRR7412218,SRR5676628,SRR2905675,SRR3658973,SRR1956788,SRR4450949,SRR7219417,SRR3233967,SRR3696590,SRR1777799,SRR1956784,SRR7004407,SRR1777773,SRR0…
CASSLGSNQPQHF	TRBV5-6	TRBJ1-5	NPC_SC_1813,nc_CT8,P5,MSK1302,C-14,HD5	6	8	COVID-19,Healthy,Inflammation,Solid tumor	ERR4311072,SRR1777796,SRR5676625,SRR6380560,SRR4450952,SRR1777778,SRR6442325,ERR4311099,SRR7993532,SRR7961475,SRR1956786,SRR1777795,SRR4449810,SRR1956794,SRR6380550,SRR6442312,SRR1777766,SRR4449817,SRR1777781,SRR6442322,SRR6380559,SRR1777790,SRR4450955,SRR4451086,SRR7961487,SRR3233947,SRR1777800,SRR1777764,SRR5676626,SRR8181397,SRR6442319,SRR4450956,SRR7412237,SRR4449755,SRR7993450,SRR1956795,SRR…
CASSLGSNQPQHF	TRBV7-2	TRBJ1-5	D492,COV_015,melanoma_K409,COV_014,COV_011,UPN18	6	7	COVID-19,Healthy,Leukemia,Solid tumor	SRR4450949,SRR1956785,SRR1956787,SRR060710,SRR065669,SRR1777786,SRR7993444,SRR3696591,SRR1956793,SRR4450247,SRR4450962,SRR1777769,SRR7993515,SRR3233947,SRR1777768,SRR3696568,SRR7219417,SRR5664248,SRR7961490,SRR5676628,SRR11802795,SRR5676625,SRR3234012,SRR4450965,SRR4450955,SRR1777771,SRR1777793,SRR3696549,SRR5676655,SRR4084226,SRR7993482,SRR1777774,SRR1777766,SRR7993522,SRR7961486,SRR1777778,SRR1…
CASSLGSSGNTIYF	TRBV5-1	TRBJ1-3	PT_2,PBMC_A_HD2,CPIc_C1,P3,COVID_19_PBMC_BAL_donor_6,C-34	6	6	COVID-19,Healthy,Inflammation,Solid tumor	SRR4084230,SRR7219437,SRR4084211,SRR7961486,SRR1777771,SRR1777781,SRR5676621,SRR7993523,SRR4449755,SRR7961487,SRR7004407,SRR7993438,SRR4451085,SRR6442318,SRR060697,SRR1777766,SRR1777796,SRR1777792,SRR7004366,SRR7961474,SRR1777768,SRR6442316,SRR1777774,SRR1777799,SRR7004363,SRR7993470,SRR4450247,SRR7004364,SRR4449817,SRR1777770,SRR3233977,SRR4084236,SRR3233972,SRR7961495,SRR4450952,SRR7219416,SRR1…
CASSLGTEAFF	TRBV7-9	TRBJ1-1	F67,COV_028,HD5,C17,B230723,P5	6	7	COVID-19,Healthy,Inflammation,Solid tumor	SRR1956785,SRR1777778,SRR6442321,SRR11802798,SRR6442320,SRR3233967,SRR7993470,SRR1777787,SRR4084222,SRR4449817,SRR1777771,SRR1956795,SRR1777784,SRR4450949,SRR1777776,SRR1956787,SRR1956791,SRR1777781,SRR1777770,SRR3696558,SRR1777769,SRR6442305,SRR3696588,SRR7219411,SRR7219406,SRR4450956,SRR4450955,SRR7993469,SRR4450954,SRR7993514,SRR7993499,SRR4084226,SRR7993473,SRR5664220,SRR1777765,SRR7004364,SR…
CASSLGTGELFF	TRBV12-4	TRBJ2-2	COV_025,101520_Okada_A,D511,C739,BC09,HD1	6	8	COVID-19,Healthy,Infection,Solid tumor	SRR4449817,SRR4450954,SRR1777773,SRR4449750,SRR4449755,SRR4450963,SRR11802799,SRR1777774,SRR4450961,SRR7219437,SRR1777775,SRR4450247,SRR7993435,SRR4084226,SRR7993496,SRR1956785,SRR4450949,SRR7993459,SRR4450955,SRR7993475,SRR4450951,SRR1777795,SRR11802800,SRR065669,SRR4450960,SRR1777778,SRR4450956,SRR4450953,SRR4449811,SRR7993437,SRR7993532,SRR4449810,SRR060708,SRR4450957,SRR4450962,SRR7993525,SRR…
CASSLGTGGYEQYF	TRBV5-1	TRBJ2-7	CX4,PEM11,PEM9,21LN0343,RA_65,F017	6	6	Autoimmune disease,Healthy,Leukemia,Solid tumor	SRR4450955,SRR1956791,SRR4450246,SRR4102109,SRR1777776,SRR4084228,SRR4449810,SRR4102110,SRR1777802,SRR7219406,SRR060712,SRR7412212,SRR060717,SRR7004366,SRR7993532,SRR060711,SRR1956795,SRR1777775,SRR4102096,SRR4084227,SRR7993465,SRR7993483,SRR4450247,SRR060710,SRR4449817,SRR060715,SRR4449755,SRR8511711,SRR4084223,SRR1777779,SRR060722,SRR1777793,SRR4450960,SRR1777790,SRR4449813,SRR060698,SRR1777785…
CASSLGTGNTGELFF	TRBV5-1	TRBJ2-2	IPIHNSC118,UPN24,COV_011,EM192565,COV_001,UPN12	6	10	Autoimmune disease,COVID-19,Leukemia,Solid tumor	SRR7993438,SRR4449749,SRR3696575,SRR7961495,SRR060726,SRR7993471,SRR1956786,SRR7004366,SRR7993527,SRR7993496,SRR3696579,SRR7219416,SRR7412240,SRR1956791,SRR1777771,SRR7993439,SRR7004407,SRR4449750,SRR7993442,SRR1956793,SRR7993468,SRR1777790,SRR1777801,SRR7993513,SRR1777773,SRR7993466,SRR7993440,SRR1777779,SRR5664244,SRR7961490,SRR7961488,SRR4450952,SRR7993515,SRR7961475,SRR7993430,SRR7961486,SRR1…
CASSLGTGYGYTF	TRBV28	TRBJ1-2	C-10,BMMNC_5pv2,5_ki01000111CMVpos,MSK1302,IPIHNSC118,F51	6	6	BEAM-T,COVID-19,Healthy,Infection,Solid tumor	SRR6380541,SRR5676621,SRR3233972,SRR1777774,SRR1777770,SRR4449810,SRR6380547,SRR1777794,SRR4449813,SRR6380539,SRR1777801,SRR3233977,SRR7219417,SRR4450955,SRR1777791,SRR7219411,SRR1956786,SRR1777769,SRR1777804,SRR1777771,SRR1777793,ERR4311084,SRR7993439,SRR1777798,SRR1956794,SRR3234012,SRR6380542,SRR1777787,SRR1777764,SRR5676625,SRR7219437
[truncated: 40,138 more rows]
