# Supplementary material for: A pan-disease and population-level single-cell TCRαβ repertoire reference
Source: Cell Discov. 2025 Oct 14;11:82. doi: 10.1038/s41421-025-00836-7 (PMC12521495; doi:10.1038/s41421-025-00836-7)
Supplement: Supplementary file 6 — Supplementary Table S5 [file 41421_2025_836_MOESM6_ESM.xlsx]

## Sheet: tcr_df_for_public_tcr_a
Supplementary Table 5. Public TCRα in the single-cell T cell immune profiling atlas.
CDR3a	TRAV	TRAJ	Sample ID for public TCRα	Number of individuals of public TCRα	Number of cell	Disease type for public TCRα
CAVMDSNYQLIW	TRAV1-2	TRAJ33	COV_015,p1_mild,101520_Okada_D,p2_mild,C-18,HUP213,EM192565,UPN19,H-9,BC09,C30,H-8,COV_013,C-4,NPC_SC_1802,PBMC_C_HD3,ccRCC_1,nc_CT5,GC02,C-17,U41,N7001,S33,HSSS_110,GC08,PBMC_C_HD1,OVA1,B_ALL_p1,COV_007,101520_Okada_C,OH15,PBMC_A_HD1,UPN18,COV_020,NPC_SC_1808,PrA1505,COV_010,GC10,MM_PT2,irAE_63,p8_HD,F013,COV_014,COV_011,HHU20180816,P5,NPC_SC_1815,RA_65,Seshadri02,ICC7,HD5,PrA1801,COV_028,PBMC_A…	387	6771	Aging,Autoimmune disease,BEAM-T,COVID-19,Fraility,Healthy,Infection,Inflammation,Leukemia,Myeloma,Solid tumor
CAVRDSNYQLIW	TRAV1-2	TRAJ33	S24,PBMC_P3,B_ALL_p2,UPN19,CPInc_NC6,p5_severe,C-7,OH17,n_sp1,CPInc_NC5,GC10,C-18,PrA1607,B357818,S34,COV_028,COV_020,HD5,PFI_79,C-8,U44,CX4,GC04,COV_011,201657263,COV_019,H-1,MSK1344,C-19,COV_009,19LN0193,su009,C-1,OC137,NPC_SC_1802,S33,OVA1,107677,COV_013,HUP213,COV_015,COV_025,C-31,C799,BC11,MM_PT2,PT1,PBMC_A_HD2,C-35,F67,B231260,H2,RB-P3,GC08,RA_25,PrA1505,F021,PBMC_A_HD3,C19,C141,p8_HD,ICC1,…	374	6281	Aging,Autoimmune disease,BEAM-T,COVID-19,Fraility,Healthy,Infection,Inflammation,Leukemia,Myeloma,Solid tumor
CAVLDSNYQLIW	TRAV1-2	TRAJ33	C-8,COV_013,D492,B_ALL_p1,PEM9,p3_mild,COV_015,101520_Okada_A,MM_PT2,LRS2,COV_009,CPInc_NC6,PEM14,B230498,RB-P2,COV_010,COV_020,P7,C-14,PBMC_A_HD2,PEM2,S22,B231260,BMMNC_5pv2,PEM12,C19,GC10,COV_025,C30,EM192566,S33,COV_007,B_ALL_h2,irAE_63,N7001,p2_mild,PBMC_A_HD3,NPC_SC_1802,10k_BEAM-T_Human_A1101_EBV_spikein_5pv2,HSSS_110,PEM20,COV_011,101520_Okada_B,PEM1,PBMC_A_HD1,ccRCC_1,201657852,UPN13,B357…	300	2468	Aging,Autoimmune disease,BEAM-T,COVID-19,Fraility,Healthy,Infection,Inflammation,Leukemia,Myeloma,Solid tumor
CAVKDSNYQLIW	TRAV1-2	TRAJ33	COV_020,COV_009,PBMC_A_HD3,COV_013,irAE_63,COV_012,UPN19,PBMC_P3,ccRCC_1,2247115_JCC392_SJTRC_InfVaxBT_2_Rxn5,PBMC_C_HD3,RA_65,COV_015,H-1,B_ALL_p1,107677,2010113893,PrA1505,COV_010,EM192565,C-17,B230498,S23,p8_HD,S34,GC10,F023,irAE_45,AR48,C19,HUP213,C-10,COV_014,p3_mild,10k_BEAM-T_Human_A1101_EBV_spikein_5pv2,GC04,CPIc_C6,PBMC_A_HD2,MM_PT2,B_ALL_h2,BL11,CPInc_NC5,C-1,COV_011,COV_025,Seshadri02,…	249	1401	Aging,Autoimmune disease,BEAM-T,COVID-19,Fraility,Healthy,Infection,Inflammation,Leukemia,Myeloma,Solid tumor
CAVMDSSYKLIF	TRAV1-2	TRAJ12	COV_015,NPC_SC_1807,B_ALL_h2,HD5,COV_011,COV_001,C-1,H-3,B231260,NL2,10k_BEAM-T_Human_A2402_EBV_CMV_spikein_5pv2,BL5,S158,B_ALL_p3,PT1,HSSS_110,BL11,COV_007,NPC_SC_1816,COV_010,C-32,NPC_SC_1815,PBMC_C_HD3,COV_019,C-35,GC07,PBMC_A_HD3,p6_severe,UPN19,p1_mild,201657263,PBMC_P3,COV_013,PEM23,101520_Okada_C,C-17,ICC3,p2_mild,COV_025,irAE_45,CPIc_C5,NPC_SC_1806,PT2,GU0744,OVA1,NPC_SC_1802,101520_Okada…	245	1931	Aging,Autoimmune disease,BEAM-T,COVID-19,Fraility,Healthy,Infection,Inflammation,Leukemia,Myeloma,Solid tumor
CAAMDSNYQLIW	TRAV1-2	TRAJ33	C-32,COV_001,P5,C33,COV_020,nc_CT1,PrA1505,COVID_19_PBMC_BAL_donor_2,ICC1,COV_015,p2_mild,HUP217,MM_PT2,U5,2169462_SJTRC_InfVax_3,HUP213,PBMC_A_HD3,PBMC_C_HD1,F007,COV_010,U41,RB-P3,B231260,C-4,NPC_SC_1806,H-9,UPN19,S24,10k_PBMC_5pv2_nextgem_Chromium_X,COV_009,108500,COV_007,HHU20191126,COV_011,HCA_F_Imm13086137,N7001,COV_019,C12,101520_Okada_C,su004,He_2020,p5_severe,10k_BEAM-T_Human_A2402_EBV_C…	243	1434	Aging,Autoimmune disease,BEAM-T,COVID-19,Fraility,Healthy,Infection,Inflammation,Leukemia,Myeloma,Solid tumor
CAVTDSNYQLIW	TRAV1-2	TRAJ33	Seshadri02,H-9,NPC_SC_1802,C910,PT_6,GC04,UPN13,COV_020,B4,nc_CT6,MSK1263,ccRCC_2,GC08,10k_BEAM-T_Human_A1101_EBV_spikein_5pv2,PBMC_P3,COV_007,U44,107677,S135,COV_013,HUP213,COV_010,COV_002,GC09,p4_severe,HSSS_219,p8_HD,C-21,B_ALL_p1,C18,HN_P34,S159,C-35,C33,HCA_F_Imm13086137,p7_HD,COV_015,COV_011,HHU20191126,B_ALL_h2,p5_severe,B230498,PBMC_A_HD1,D511,F007,PBMC_A_HD3,UPN19,PBMC_P4,H1,p6_severe,Pr…	228	1363	Aging,Autoimmune disease,BEAM-T,COVID-19,Fraility,Healthy,Infection,Inflammation,Leukemia,Myeloma,Solid tumor
CAVVDSNYQLIW	TRAV1-2	TRAJ33	AS01,U41,EM192566,C21,COV_020,COV_010,PBMC_A_HD1,B_ALL_p1,p2_mild,MSK1302,COV_007,PrA1607,101520_Okada_A,GC10,OVA1,COV_025,C19,C-4,10k_BEAM-T_Human_A2402_EBV_CMV_spikein_5pv2,H-9,2247115_JCC392_SJTRC_InfVaxBT_2_Rxn5,PT3,4_Ki0100015_CMVneg,COV_009,COV_015,S34,H-4,COV_001,HUP213,EM192564,E357,COV_019,PBMC_A_HD3,HHU20190822,ICC7,RA_PT19,irAE_65,ccRCC_1,C-29,RB-P3,PBMC_A_HD2,H-6,2169462_SJTRC_InfVax_…	214	930	Aging,Autoimmune disease,BEAM-T,COVID-19,Fraility,Healthy,Infection,Inflammation,Leukemia,Myeloma,Solid tumor
CVVSDRGSTLGRLYF	TRAV10	TRAJ18	C-1,COV_010,5_ki01000111CMVpos,irAE_63,HD5,ccRCC_2,irAE_62,COV_025,COV_015,HD1,COV_009,HCA_F_Imm13086136,COV_011,HUP213,COV_028,p6_severe,C236,COV_020,C21,COV_014,PT4,NPC_SC_1806,BC11,PT_2,AS01,C910,H3,PBMC_A_HD3,ccRCC_1,HCA_F_Imm13086137,C-26,BMMNC_5pv2,UPN19,AR50,107677,U45,PBMC_C_HD3,UPN18,B_ALL_h2,6_ki0100110_CMVneg,H2,NL2,BL11,He_2020,10k_BEAM-T_Human_A1101_EBV_spikein_5pv2,HC1,p2_mild,NPC_S…	207	1203	Aging,Autoimmune disease,BEAM-T,COVID-19,Healthy,Infection,Inflammation,Leukemia,Myeloma,Solid tumor
CAVRDGDYKLSF	TRAV1-2	TRAJ20	HSSS_110,C-35,RA_25,C16,MSK1263,COV_020,RA_69,PBMC_P4,C-34,COV_011,COV_010,HD5,OC83,COV_001,PT1,COV_013,COV_014,201657263,NL1,CX4,p7_HD,COV_012,nc_CT8,U35,F020,U41,HSSS_219,p8_HD,CPInc_NC6,HUP222,C-14,B5,AR25,C19,PBMC_C_HD4,RA_PT04,NPC_SC_1806,C30,PBMC_A_HD1,S34,HSSS_180,N7001,C739,F014,2010113903,H-5,COVID_19_PBMC_BAL_donor_7,PEM17,He_2020,COV_019,LRS2,ccRCC_1,101520_Okada_A,PEM2,GC08,p1_mild,F0…	192	993	Aging,Autoimmune disease,BEAM-T,COVID-19,Fraility,Healthy,Infection,Inflammation,Leukemia,Myeloma,Solid tumor
CAVSDSNYQLIW	TRAV1-2	TRAJ33	RB-P2,MM_PT2,PT4,NL2,HSSS_110,B4,p2_mild,COV_020,AS01,ccRCC_1,COV_015,p1_mild,B357818,PBMC_A_HD2,C-13,PT1,COV_012,NPC_SC_1806,COV_025,S158,MDA1_T04,BL5,PBMC_A_HD3,E5,B231260,101520_Okada_B,NPC_SC_1802,ICC7,IpiNivo_Mixed,COV_010,su001,U41,PEM16,OC137,201657263,B_ALL_p3,LRS3,CPInc_NC6,COV_011,COV_009,COV_028,COV_013,PBMC_P6,101520_Okada_C,U35,NPC_SC_1808,2169460_SJTRC_InfVax_1,p4_severe,H-3,COV_001…	192	974	Aging,Autoimmune disease,BEAM-T,COVID-19,Healthy,Infection,Inflammation,Leukemia,Myeloma,Solid tumor
CAALDSNYQLIW	TRAV1-2	TRAJ33	COV_028,B231260,PBMC_A_HD3,101520_Okada_D,COV_010,GC07,B_ALL_p1,C-36,COV_011,PrA1607,101520_Okada_B,NPC_SC_1816,MM_PT19,PEM7,C18,COV_007,MSK1302,B357818,PrA1505,COV_013,ccRCC_1,MM_PT2,HD5,COV_009,p3_mild,p4_severe,GC08,PBMC_C_HD1,PEM12,COV_015,B230723,2247115_JCC392_SJTRC_InfVaxBT_2_Rxn5,S133,F008,D511,108050,GC10,OVA1,U41,HUP213,101520_Okada_C,AS01,nc_CT8,HUP222,NivoExposed,HSSS_110,NPC_SC_1808,…	185	713	Aging,Autoimmune disease,BEAM-T,COVID-19,Fraility,Healthy,Infection,Inflammation,Leukemia,Myeloma,Solid tumor
CAPMDSNYQLIW	TRAV1-2	TRAJ33	NPC_SC_1815,C-38,ICC7,He_2020,COV_011,COV_010,GC08,GC02,CPInc_NC5,P7,E2,IpiNivo_Mixed,PEM11,PrA1505,irAE_65,F007,COV_028,ICC4,F006,S34,AR46,Seshadri02,COV_025,COV_019,PrA1801,ERS1,HUP213,C-35,PEM13,AS01,COV_009,PBMC_A_HD1,NPC_SC_1807,COV_001,PBMC_A_HD2,COV_015,C-36,BL5,101520_Okada_A,NPC_SC_1811,MM_PT2,U5,nc_CT6,RA_69,OH14,COV_020,U45,GC10,UPN19,2247115_JCC392_SJTRC_InfVaxBT_2_Rxn5,2_Ki0100022_CM…	184	750	Aging,Autoimmune disease,BEAM-T,COVID-19,Fraility,Healthy,Infection,Inflammation,Leukemia,Myeloma,Solid tumor
CAENSGGSNYKLTF	TRAV13-2	TRAJ53	COV_015,UPN18,COV_007,2_Ki0100022_CMVneg,COV_013,UPN12,AR50,MSK1344,20LN0259,TC341,6_ki0100110_CMVneg,COV_010,101520_Okada_B,HD5,S158,PEM12,NPC_SC_1815,F013,COV_028,U45,AR20,HD4,101520_Okada_D,PEM8,21LN0343,HC1,COV_011,OVA1,C-30,C910,101520_Okada_A,S149,PrA1607,19LN0144,su012,COV_001,H-5,NPC_SC_1802,C236,p3_mild,C16,RB-P1,22LN0417,GC10,su007,COV_012,P6,F51,PEM17,AR48,AR46,B_ALL_h2,irAE_65,D511,PF…	180	360	Aging,Autoimmune disease,BEAM-T,COVID-19,Healthy,Infection,Inflammation,Leukemia,Myeloma,Solid tumor
CAGMDSNYQLIW	TRAV1-2	TRAJ33	HUP213,PBMC_A_HD2,C-21,2247116_JCC392_SJTRC_InfVaxBT_3_Rxn6,COV_015,COV_019,B_ALL_p1,COV_009,HSSS_110,RA_65,PrA1607,MM_PT2,RA_25,RA-335,F013,UPN24,su013,COVID_19_PBMC_BAL_donor_5,20LN0259,U44,COV_020,GC08,D511,101520_Okada_D,NPC_SC_1802,NPC_SC_1816,C-39,B_ALL_p3,OH15,2_Ki0100022_CMVneg,COV_013,S22,S23,PEM9,COV_011,ICC1,UPN19,BL11,p1_mild,H-9,PrA1505,TIL4071,HSSS_180,CX2,GC06,COV_025,PBMC_A_HD1,su…	163	516	Aging,Autoimmune disease,BEAM-T,COVID-19,Fraility,Healthy,Infection,Inflammation,Leukemia,Myeloma,Solid tumor
CVVNTNAGKSTF	TRAV12-1	TRAJ27	NPC_SC_1808,101520_Okada_A,B230723,U45,COV_020,GU0715,5_ki01000111CMVpos,COV_007,N7001,COVID_19_PBMC_BAL_donor_4,COV_001,nc_CT7,NivoExposed,U44,UPN13,IPIHNSC117,PEM14,B357818,PEM23,COV_019,AR20,NPC_SC_1811,C21,UPN19,UPN18,P5,BMMNC_5pv2,AR25,19LN0144,PEM9,COV_012,irAE_56,101520_Okada_B,COV_010,p2_mild,BL5,PT1,B6,BL11,COV_028,TC341,HD4,C236,AR44,PEM5,CPInc_NC2,U35,H-6,F016,COV_011,B231260,F30,He_20…	143	243	Aging,Autoimmune disease,BEAM-T,COVID-19,Fraility,Healthy,Infection,Inflammation,Leukemia,Solid tumor
CASMDSNYQLIW	TRAV1-2	TRAJ33	GC05,COV_015,HD5,HUP222,Seshadri02,MDA1_T03,CPIc_C2,COV_020,PT1,COV_009,NPC_SC_1806,RAGN740210,HSSS_191,B_ALL_p1,COV_019,PrA1505,irAE_45,PrA1607,p1_mild,COV_010,MSK1263,GC06,COV_028,CX2,HSSS_110,201651365,p8_HD,COV_007,COV_013,PEM10,PBMC_C_HD3,GC10,BMMNC_5pv2,su004,B_ALL_p2,B230498,B_ALL_h2,irAE_62,PEM3,UPN19,PEM9,p3_mild,U35,C-27,HUP213,BL6,irAE_63,MM_PT15,GC08,PBMC_P3,COV_011,U44,BL10,10k_PBMC_…	134	497	Autoimmune disease,BEAM-T,COVID-19,Healthy,Infection,Inflammation,Leukemia,Myeloma,Solid tumor
CAVIDSNYQLIW	TRAV1-2	TRAJ33	N7001,COV_015,C-21,PBMC_P3,PEM11,CPIc_C5,COV_013,B231260,U5,C-25,ERS4,PBMC_C_HD3,D511,HUP213,C-14,COV_028,AS01,B230498,B_ALL_h2,F012,ccRCC_1,C-8,NivoExposed,C-4,MM_PT18,PT1,GC05,10k_BEAM-T_Human_A2402_EBV_CMV_spikein_5pv2,COV_020,PrA1505,PBMC_A_HD2,U44,su006,PBMC_A_HD3,COV_010,2247115_JCC392_SJTRC_InfVaxBT_2_Rxn5,D492,201657852,COV_019,irAE_65,HHU20180816,PEM12,NPC_SC_1802,OVA1,HC1,AR48,BL10,HUP2…	130	587	Autoimmune disease,BEAM-T,COVID-19,Healthy,Infection,Inflammation,Leukemia,Myeloma,Solid tumor
CAVNTGGFKTIF	TRAV12-2	TRAJ9	COV_013,UPN17,U35,107677,F51,NPC_SC_1807,COV_012,He_2020,B4,ICC2,H-6,PBMC_C_HD2,EM192561,COV_028,PBMC_P4,20LN0259,101520_Okada_C,COV_015,PrA1801,C-3,MSK1302,UPN10,B7,PEM11,HD4,PEM15,F017,GSE222448_patient9,PBMC_P2,PT5,2010113890,p5_severe,HHU20180816,U45,COV_014,2010113893,COV_020,MM_PT3,PEM9,AR20,AR25,NPC_SC_1816,P6,NPC_SC_1806,RA_65,ERS4,UPN13,COVID_19_PBMC_BAL_donor_2,HD5,LRS5,COV_007,COV_019,…	119	629	Autoimmune disease,COVID-19,Healthy,Infection,Inflammation,Leukemia,Myeloma,Solid tumor
CAENNAGNMLTF	TRAV13-2	TRAJ39	B1,GC08,HD1,P2,OVA1,Seshadri02,C236,PEM2,UPN19,CPInc_NC4,CPInc_NC6,2010113865,MDA1_T07,BC09,J10888,AR48,1_Ki0100020_CMVpos,10k_BEAM-T_Human_A1101_EBV_spikein_5pv2,HD3,S158,TC341,NPC_SC_1805,COV_007,E6,AS01,PEM14,P7,C-34,UPN14,20LN0259,PEM10,HC1,H3,F50,F021,GSE222448_patient10,AR50,C910,HUP213,U44,nc_CT3,UPN18,COV_012,COV_013,RA_25,107677,F007,COV_015,COV_011,COV_025,PrA1607,su009,CPIc_C4,101520_O…	118	210	Aging,Autoimmune disease,BEAM-T,COVID-19,Fraility,Healthy,Infection,Inflammation,Leukemia,Solid tumor
CAASKGGSYIPTF	TRAV13-1	TRAJ6	NPC_SC_1805,101520_Okada_C,C739,C21,PEM20,101520_Okada_B,MSK1344,OH17,PEM5,22-Jul-25,COV_015,PEM13,C-4,MM_PT2,GC10,UPN1,AR48,HD3,AR44,NPC_SC_1815,COV_013,p1_mild,p6_severe,C-35,COV_011,COV_020,UPN19,IPIHNSC118,MM_PT7,PBMC_C_HD5,B5,GSE222448_patient2,C-36,C910,AR50,20LN0259,MSK1302,B6,PEM19,18LN0104,HD5,COVID_19_PBMC_BAL_donor_4,UPN14,MM_PT18,ERS4,CPIc_C1,P7,U45,NPC_SC_1802,F51,F012,101520_Okada_A…	117	200	Aging,Autoimmune disease,COVID-19,Fraility,Healthy,Infection,Inflammation,Leukemia,Myeloma,Solid tumor
CAENTGGFKTIF	TRAV13-2	TRAJ9	PBMC_P5,PFI_83,GSE222448_patient3,J15893,F67,HD1,F51,RA_PT04,H1,COV_014,UPN18,2247115_JCC392_SJTRC_InfVaxBT_2_Rxn5,PBMC_A_HD3,BMMNC_5pv2,UPN4,19LN0144,N7001,COV_007,PEM12,COV_020,B3,MDA1_T03,HD5,C-2,GSE222448_patient1,18LN0104,HD4,F50,PEM10,HSSS_110,MM_PT3,PBMC_C_HD5,B230093,C-30,CPIc_C5,COV_011,RA_25,D492,F023,C17,COV_025,su009,IpiNivo_Mixed,18LN0132,PBMC_P6,COV_013,AS01,PrA1505,PT_2,PBMC_P1,su0…	117	254	Aging,Autoimmune disease,BEAM-T,COVID-19,Healthy,Infection,Inflammation,Leukemia,Myeloma,Solid tumor
CVVNTGNQFYF	TRAV12-1	TRAJ49	MM_PT15,T06,B_ALL_p2,UPN24,COV_025,COV_028,TC341,COV_010,He_2020,COV_020,PBMC_A_HD2,AR44,HHU20191126,IpiNivo_Resistant,MSK1344,PEM1,COV_015,U41,B_ALL_p3,E5,21LN0343,CX4,UT1,2010113890,B_ALL_p1,HC1,IpiNivo_Mixed,COV_013,C-30,LRS3,201657852,nc_CT1,HSSS_180,PEM22,COV_007,U44,HUP213,MSK1302,LRS5,PEM19,PEM3,CX5,20LN0249,HD5,5_ki01000111CMVpos,101520_Okada_D,C-9,U45,UPN17,10k_PBMC_5pv2_nextgem_Chromium…	104	180	Aging,Autoimmune disease,BEAM-T,COVID-19,Healthy,Infection,Inflammation,Leukemia,Myeloma,Solid tumor
CAVNTGNQFYF	TRAV12-2	TRAJ49	AR20,MM_PT2,COV_020,U44,PEM6,201657857,NPC_SC_1815,COV_010,AR50,NPC_SC_1802,C16,NivoExposed,B3,PEM11,HD3,ICC7,2169461_SJTRC_InfVax_2,201651365,NPC_SC_1808,HSSS_180,GC02,HD1,J11689,NPC_SC_1816,COV_028,MM_PT16,B7,MM_PT18,EM192567,COV_011,GC10,LRS5,COV_013,PBMC_P3,C-20,PEM13,COV_007,PEM2,AS01,5_ki01000111CMVpos,B1,COV_001,GSE222448_patient4,NL2,2010113890,MM_PT15,PT_4,U41,COV_025,PEM12,irAE_65,B5,PE…	103	168	Autoimmune disease,BEAM-T,COVID-19,Healthy,Infection,Inflammation,Leukemia,Myeloma,Solid tumor
CAENAGGTSYGKLTF	TRAV13-2	TRAJ52	C-38,PBMC_P6,F013,COV_015,GSE222448_patient4,p2_mild,B5,J10625,AR48,COV_010,GC06,HD1,IpiNivo_Mixed,p6_severe,20LN0243,P5,20LN0249,H1,H-2,U5,PEM11,PEM22,PEM12,UPN1,P4,U41,MSK1263,COV_025,F67,UPN19,18LN0104,J15900,MSK1344,HD5,COV_028,COV_019,101520_Okada_A,PEM7,C910,TC341,COV_012,COV_011,GC07,PBMC_C_HD3,PEM10,6_ki0100110_CMVneg,U35,22LN0417,HC2,NPC_SC_1806,PBMC_P4,AR50,COV_002,PEM5,C-25,10k_BEAM-T_…	97	152	Autoimmune disease,BEAM-T,COVID-19,Healthy,Infection,Inflammation,Leukemia,Solid tumor
CAVEDSNYQLIW	TRAV1-2	TRAJ33	PBMC_A_HD3,COV_011,B357818,HUP213,UPN19,C-32,PBMC_C_HD1,p3_mild,COV_028,PBMC_A_HD2,ccRCC_1,GC10,BC09,irAE_56,PBMC_C_HD2,U44,COV_020,OVA1,NPC_SC_1802,H-9,COV_013,p8_HD,NPC_SC_1815,U45,COV_015,PBMC_C_HD3,RB-P3,GC02,COV_010,su005,CX4,C30,GC07,IpiNivo_Mixed,HSSS_219,BL11,CPInc_NC6,BL4,101520_Okada_D,MQpool,10k_PBMC_5pv2_nextgem_Chromium_X,C-28,U41,B5,B_ALL_p3,PBMC_P6,COV_009,su010,HD5,PrA1607,NivoExp…	93	238	Autoimmune disease,BEAM-T,COVID-19,Healthy,Inflammation,Leukemia,Solid tumor
CAVNNARLMF	TRAV12-2	TRAJ31	HSSS_219,NL1,GSE222448_patient6,COV_013,COV_007,PBMC_C_HD5,P5,C640,CPIc_C6,AR20,S134,GSE222448_patient10,MSK1302,2010113894,2010113903,HHU20171228,HHU20191105,2010113865,107677,108050,108236,108245,108500,2010113790,2010113890,2010113893,201651363,201651365,201653382,201657034,201657263,201657852,201657854,201657856,201657857,90711,HHU20160714,HHU20180404,HHU20180724,HHU20180816,HHU20190822,HHU20…	90	25432	Autoimmune disease,COVID-19,Healthy,Infection,Inflammation,Leukemia,Myeloma,Solid tumor
CVVNTGGFKTIF	TRAV12-1	TRAJ9	COV_012,COV_009,COV_015,S135,F30,E357,COV_020,IPIHNSC118,D492,UPN13,J11689,IpiNivo_Resistant,HSSS_191,PBMC_P2,nc_CT6,MSK1302,HD5,nc_CT2,F50,PBMC_P5,MM_PT3,NPC_SC_1802,B6,PEM10,PFI_79,101520_Okada_A,MSK1344,P2,PT4,UPN18,F024,PBMC_P1,HD1,AS01,IPIHNSC117,F51,UPN10,U45,P4,LRS4,BC11,PBMC_P4,S133,PrABX254_ST,P7,I757,U4,201657852,nc_CT5,NPC_SC_1808,GC10,GSE222448_patient2,C-29,ICC5,B3,C-1,p3_mild,10k_BE…	88	299	Aging,Autoimmune disease,BEAM-T,COVID-19,Healthy,Infection,Inflammation,Leukemia,Myeloma,Solid tumor
CATDTGRRALTF	TRAV17	TRAJ5	GSE222448_patient10,COV_015,AR46,COV_028,OH17,UPN24,AR44,PEM13,PBMC_P5,PT_6,MSK1344,2010113890,H1,NPC_SC_1810,5_ki01000111CMVpos,BL1,UPN14,GSE222448_patient13,TC341,NPC_SC_1811,101520_Okada_A,PrA1607,2_Ki0100022_CMVneg,COV_007,201657263,107677,GC02,H-2,UPN4,F013,C146,Seshadri02,NPC_SC_1816,COV_012,UPN12,F023,U34,F41,BL2,UPN19,S33,18LN0110,COV_025,MSK1302,RA_25,COV_020,COV_011,N7001,EM192565,NivoE…	87	149	Aging,Autoimmune disease,COVID-19,Fraility,Healthy,Infection,Inflammation,Leukemia,Myeloma,Solid tumor
CAVGAREYGNKLVF	TRAV8-3	TRAJ47	101520_Okada_A,H-5,BMMNC_5pv2,J21856,B_ALL_p3,COV_014,EM192566,MM_PT6,NPC_SC_1805,p5_severe,E4,He_2020,COV_020,GSE222448_patient11,TC341,101520_Okada_D,20LN0264,HC1,C-32,10k_BEAM-T_Human_A1101_EBV_spikein_5pv2,PFI_79,C829,EM192567,U4,GC02,p1_mild,PFI_83,COV_002,PEM7,21LN0343,C-15,C19,COV_012,irAE_62,UPN19,COV_011,COV_015,E5,PBMC_C_HD3,2247116_JCC392_SJTRC_InfVaxBT_3_Rxn6,PrA1607,HD5,5_ki01000111C…	85	112	Aging,Autoimmune disease,BEAM-T,COVID-19,Healthy,Infection,Inflammation,Leukemia,Myeloma,Solid tumor
CAVDNYGQNFVF	TRAV21	TRAJ26	NPC_SC_1805,201653382,MSK1302,COV_007,COV_020,UPN19,22LN0417,201651365,U34,2010113865,su008,S134,P2,COV_019,S159,AR44,MSK1263,PEM1,su011,COV_025,p1_mild,PEM15,COV_009,B_ALL_p3,P7,irAE_63,NPC_SC_1815,C-2,HSSS_110,MSK1344,PEM12,COV_012,UPN18,2010113890,COV_015,18LN0104,MM_PT2,UT1,20LN0249,GSE222448_patient5,101520_Okada_A,P1,B4,NL2,CPIc_C5,COV_011,B5,PEM20,AR50,U35,PEM2,COV_014,PBMC_C_HD1,HSSS_191,…	84	122	Autoimmune disease,COVID-19,Healthy,Infection,Inflammation,Leukemia,Myeloma,Solid tumor
CAVGDSNYQLIW	TRAV1-2	TRAJ33	COV_015,COV_009,MM_PT2,E3,COV_012,B231260,ccRCC_1,H-9,S33,PBMC_C_HD1,GC08,PBMC_P3,PBMC_A_HD2,GC09,COV_020,p2_mild,OVA1,GC10,COV_025,PT_1,PEM16,BL11,B_ALL_h2,NPC_SC_1816,CX1,B_ALL_p2,F012,U44,GU0715,COV_011,Seshadri02,PrA1607,CX3,ICC1,GC02,HSSS_219,p1_mild,NL2,PT2,UPN19,COV_010,N7001,B4,10k_BEAM-T_Human_A1101_EBV_spikein_5pv2,COV_013,COV_028,S34,HUP213,PEM3,U45,PBMC_A_HD3,C910,U41,H2,COV_007,PBMC_…	83	205	Autoimmune disease,BEAM-T,COVID-19,Fraility,Healthy,Infection,Inflammation,Leukemia,Myeloma,Solid tumor
CALMDSNYQLIW	TRAV1-2	TRAJ33	COV_015,B357818,nc_CT4,COV_019,su004,S24,COV_007,GC10,U41,PBMC_P3,N7001,C-34,B_ALL_h2,HUP213,PEM9,F012,BC10,COV_010,COVID_19_PBMC_BAL_donor_6,COV_009,COV_025,S34,GC02,MSK1302,PrA1801,irAE_63,COV_011,COV_028,101520_Okada_C,10k_BEAM-T_Human_A1101_EBV_spikein_5pv2,U5,irAE_45,PrA1607,C-1,B_ALL_p3,OVA1,C-35,PEM23,Seshadri02,UPN19,PT_7,COV_013,HD5,NPC_SC_1808,NPC_SC_1807,MM_PT2,RAGN740210,PEM3,PT2,HSSS…	82	163	Aging,Autoimmune disease,BEAM-T,COVID-19,Healthy,Infection,Inflammation,Leukemia,Myeloma,Solid tumor
CAVGARAAGNKLTF	TRAV8-3	TRAJ17	C-6,UPN19,NPC_SC_1805,PBMC_P2,HD4,COV_010,P4,NPC_SC_1815,HD1,GU0744,B1,20LN0278,C829,C16,MSK1263,P1,COV_007,RA_69,PT_7,PBMC_C_HD5,MM_PT15,F014,BMMNC_5pv2,COV_014,irAE_56,101520_Okada_C,NivoExposed,PEM5,B357818,CPInc_NC6,IPIHNSC118,COV_013,irAE_40,HD5,GC04,AS01,p4_severe,RA_PT04,PBMC_C_HD2,UPN12,J10887,COV_020,P7,B3,Seshadri02,TC341,F020,H3,MSK1302,PEM3,U34,E3,C-37,UPN15,ccRCC_2,COV_028,PrA1801,P2…	82	106	Aging,Autoimmune disease,BEAM-T,COVID-19,Healthy,Infection,Inflammation,Leukemia,Myeloma,Solid tumor
CAVQDSNYQLIW	TRAV1-2	TRAJ33	GC08,RA_69,p2_mild,COV_010,COV_025,HSSS_219,HUP213,COV_009,PT1,COV_015,S133,irAE_45,B4,COV_020,C-18,NPC_SC_1805,F006,U41,COV_007,MM_PT2,101520_Okada_A,C30,p3_mild,OC83,OVA1,GC09,EM192566,PBMC_A_HD2,PBMC_A_HD3,H2,C-8,PEM12,HSSS_110,GC02,COV_002,PEM2,B_ALL_p1,PBMC_C_HD1,BL5,C-35,B231260,AR48,nc_CT1,B_ALL_p3,OH14,NPC_SC_1802,H-9,ccRCC_1,COV_028,COV_013,COV_019,HUP222,U35,COVID_19_PBMC_BAL_donor_4,PB…	82	226	Aging,Autoimmune disease,BEAM-T,COVID-19,Fraility,Healthy,Inflammation,Leukemia,Myeloma,Solid tumor
CAVNTNAGKSTF	TRAV12-2	TRAJ27	p2_mild,F67,GC01,C-30,U35,PrA1801,MSK1302,101520_Okada_B,RA_69,B_ALL_p2,B7,COV_009,C829,S133,18LN0110,U41,UPN13,COV_015,UPN19,GC07,UPN24,10k_PBMC_5pv2_nextgem_Chromium_X,20LN0278,H-2,P1,F50,J21854,F30,F017,HD5,H2,NPC_SC_1810,F51,B230498,GC10,B6,NPC_SC_1813,COVID_19_PBMC_BAL_donor_4,COV_011,UPN12,PBMC_P4,U5,IpiNivo_Mixed,F004,C-38,MDA1_T05,H-3,NL2,COV_028,COV_019,CPInc_NC4,GC06,MM_PT15,COV_007,P6,…	79	111	Autoimmune disease,BEAM-T,COVID-19,Fraility,Healthy,Infection,Inflammation,Leukemia,Myeloma,Solid tumor
CVVNRDDKIIF	TRAV12-1	TRAJ30	He_2020,B6,2247115_JCC392_SJTRC_InfVaxBT_2_Rxn5,PT_6,101520_Okada_B,2169462_SJTRC_InfVax_3,5_ki01000111CMVpos,C21,COV_025,NPC_SC_1811,MSK1344,PEM12,UT2,COV_015,F51,GU0715,COV_013,F67,E357,TC341,COVID_19_PBMC_BAL_donor_6,2169460_SJTRC_InfVax_1,PT_7,B4,MSK1302,I757,GC09,BMMNC_5pv2,RA_69,BL4,MSK1263,PBMC_C_HD6,F50,19LN0178,GSE222448_patient13,COV_012,20LN0249,COV_019,GC06,HHU20180404,p5_severe,GSE22…	79	164	Aging,Autoimmune disease,BEAM-T,COVID-19,Healthy,Infection,Inflammation,Leukemia,Myeloma,Solid tumor
CAVADSNYQLIW	TRAV1-2	TRAJ33	COV_020,HUP213,PBMC_A_HD2,OC96,NPC_SC_1811,E357,PT1,HUP217,MM_PT18,COV_028,COV_015,10k_PBMC_5pv2_nextgem_Chromium_X,COV_009,nc_CT1,H-8,irAE_63,BC10,COV_011,irAE_62,B7,2247116_JCC392_SJTRC_InfVaxBT_3_Rxn6,F020,EM192566,B_ALL_p1,B_ALL_p3,EM192561,PBMC_A_HD3,MM_PT2,PBMC_A_HD1,C-1,NPC_SC_1802,HSSS_191,COV_010,UPN10,GC06,nc_CT8,NPC_SC_1806,COV_019,101520_Okada_C,PEM11,PT_6,PEM2,101520_Okada_B,COV_014,…	78	232	Aging,Autoimmune disease,BEAM-T,COVID-19,Healthy,Inflammation,Leukemia,Myeloma,Solid tumor
CAFMDSNYQLIW	TRAV1-2	TRAJ33	HSSS_219,B_ALL_p1,COVID_19_PBMC_BAL_donor_5,COV_020,MSK1263,HD5,COV_015,U5,U35,PBMC_A_HD1,PBMC_A_HD2,U44,S34,nc_CT3,S22,2010113865,S159,HCA_F_Imm13086136,IpiNivo_Resistant,PBMC_P3,HC2,COV_010,B357818,C16,Seshadri02,COV_028,COV_025,COVID_19_PBMC_BAL_donor_6,2247115_JCC392_SJTRC_InfVaxBT_2_Rxn5,nc_CT4,MSK1302,COV_013,irAE_63,PrA1505,p2_mild,BL1,OH17,COV_001,101520_Okada_A,D492,20LN0259,MM_PT6,nc_CT…	77	221	Aging,Autoimmune disease,COVID-19,Healthy,Inflammation,Leukemia,Myeloma,Solid tumor
CAVQGGSEKLVF	TRAV21	TRAJ57	101520_Okada_C,20LN0264,MM_PT3,melanoma_K409,GSE222448_patient10,NPC_SC_1816,P1,NPC_SC_1811,PEM3,HD1,P2,B5,C829,UPN19,P6,F50,HD3,COV_007,HUP222,IPIHNSC117,CPIc_C5,F41,GC08,COV_014,COV_009,p4_severe,BMMNC_5pv2,UPN12,GC10,U45,EM192563,C910,UT1,LRS5,PT1,B1,C739,EM192567,AS01,UPN17,BC11,C-12,PEM11,PEM19,4_Ki0100015_CMVneg,IpiNivo_Mixed,B4,GSE222448_patient13,PEM10,19LN0144,COV_019,COV_025,PT_3,COV_01…	77	114	Aging,Autoimmune disease,BEAM-T,COVID-19,Healthy,Infection,Inflammation,Leukemia,Myeloma,Solid tumor
CAVNNAGNMLTF	TRAV21	TRAJ39	p2_mild,C-34,6_ki0100110_CMVneg,J15890,F51,BMMNC_5pv2,B4,PEM22,IpiNivo_Resistant,MSK1302,5_ki01000111CMVpos,HD4,AR46,1_Ki0100020_CMVpos,COV_028,10k_PBMC_5pv2_nextgem_Chromium_X,irAE_63,PT_2,UT1,UPN13,irAE_45,MSK1344,PBMC_P4,AR50,PBMC_C_HD3,PEM8,COVID_19_PBMC_BAL_donor_7,OVA1,201651363,PEM2,F50,p1_mild,D511,PBMC_C_HD5,UPN18,PFI_79,C16,101520_Okada_C,NPC_SC_1813,HSSS_191,UPN12,AR25,GSE222448_patien…	76	126	Aging,Autoimmune disease,BEAM-T,COVID-19,Healthy,Infection,Inflammation,Leukemia,Myeloma,Solid tumor
CAVRDRDYKLSF	TRAV1-2	TRAJ20	U35,melanoma_K409,OVA1,MSK1263,UPN19,B7,COV_020,HUP213,PT2,PrA1607,SC5v2_humanPBMCs_5Kcells_Connect_single_channel,PBMC_A_HD2,C-34,COV_011,COV_010,OH17,S33,MM_PT6,RA-335,U41,CX3,NPC_SC_1811,2010113893,PBMC_A_HD3,PBMC_C_HD3,HSSS_191,COV_007,10k_BEAM-T_Human_A1101_EBV_spikein_5pv2,HCA_F_Imm13086137,BL4,BMMNC_5pv2,GC10,MM_PT2,CX6,COV_013,BL5,nc_CT8,B_ALL_h2,Seshadri02,HSSS_110,p2_mild,C30,AR25,B2307…	76	218	Aging,Autoimmune disease,BEAM-T,COVID-19,Healthy,Inflammation,Leukemia,Myeloma,Solid tumor
CAASTSGTYKYIF	TRAV13-1	TRAJ40	F50,P7,GC09,PEM22,F017,GC08,BL2,E6,PEM11,AS01,PT2,PEM13,PBMC_C_HD4,COV_011,UPN18,COV_020,COV_007,HHU20180816,COV_009,UPN19,S159,COV_012,PrA1607,PEM2,GC07,GSE222448_patient8,2169462_SJTRC_InfVax_3,su012,U4,NPC_SC_1802,irAE_63,19LN0198,20LN0243,COV_028,B231260,U41,NPC_SC_1810,UT1,B2,nc_CT5,irAE_65,AR50,nc_CT3,HD5,AR20,H1,PT_3,H-8,NivoExposed,UPN12,COV_014,PEM23,PrA1801,GC10,UPN14,P3,F67,AR25,AR44,P…	75	112	Aging,Autoimmune disease,COVID-19,Healthy,Infection,Inflammation,Leukemia,Solid tumor
CAVIGFGNVLHC	TRAV21	TRAJ35	PEM13,MSK1302,HD5,B7,UPN12,COV_025,COV_013,p6_severe,TC341,COV_009,GSE222448_patient9,U45,BMMNC_5pv2,MSK1263,J11689,COV_015,F017,PT_2,C739,107677,p3_mild,UPN13,2247115_JCC392_SJTRC_InfVaxBT_2_Rxn5,F51,C21,MM_PT6,S159,CPInc_NC5,HSSS_191,F50,F016,COV_019,C-1,su009,10k_PBMC_5pv2_nextgem_Chromium_X,CPIc_C3,D492,COV_001,AR44,HD3,PBMC_P5,C19,AR25,U44,C-2,P2,PBMC_P1,HSSS_110,101520_Okada_C,H3,su006,F023…	75	111	Aging,BEAM-T,COVID-19,Healthy,Infection,Inflammation,Leukemia,Myeloma,Solid tumor
CAVLDSSYKLIF	TRAV1-2	TRAJ12	ICC1,GC07,F50,5_ki01000111CMVpos,101520_Okada_B,N7002,B_ALL_h2,COV_025,COV_011,PBMC_A_HD2,NPC_SC_1808,B_ALL_p3,COV_015,MM_PT18,COV_012,GC10,S34,HN_P34,UPN19,F014,COV_014,COV_009,NPC_SC_1815,EM192566,CPInc_NC6,HSSS_191,PBMC_P3,PrA1505,C-1,C-11,10k_PBMC_5pv2_nextgem_Chromium_X,E357,RA-335,Seshadri02,MSK1263,irAE_63,201657857,F012,HSSS_110,NPC_SC_1802,C30,NPC_SC_1810,ccRCC_1,B_ALL_p2,nc_CT8,PrA1801,…	75	189	Autoimmune disease,BEAM-T,COVID-19,Healthy,Infection,Inflammation,Leukemia,Myeloma,Solid tumor
CAVRDRGSTLGRLYF	TRAV3	TRAJ18	AR44,COV_020,RA_PT19,J09835,COV_012,2247116_JCC392_SJTRC_InfVaxBT_3_Rxn6,20LN0264,RA_69,OVA1,AR50,AS02,PBMC_P4,EM192566,C-6,HD1,10k_BEAM-T_Human_A1101_EBV_spikein_5pv2,irAE_63,C-8,UPN12,MSK1302,COV_019,COV_010,AR25,B7,COV_013,B4,He_2020,PEM6,HN_P34,nc_CT3,C19,AR48,ERS5,HN_P51,PBMC_C_HD5,GC06,MSK1344,HD5,PEM14,P1,PBMC_P3,21LN0343,nc_CT4,COV_025,p5_severe,20LN0259,NPC_SC_1808,U45,COV_015,LRS2,D492,…	75	105	Autoimmune disease,BEAM-T,COVID-19,Fraility,Healthy,Infection,Inflammation,Leukemia,Myeloma,Solid tumor
CATDANDYKLSF	TRAV17	TRAJ20	MSK1302,COV_020,irAE_65,C-34,B_ALL_p3,NL1,AR25,ICC5,C-14,COV_025,PEM7,101520_Okada_B,PEM2,ICC7,PEM5,RA_PT04,COV_012,p7_HD,HSSS_110,UPN24,PEM16,P7,COV_028,F41,F67,PEM17,J10887,C16,p2_mild,COV_010,F50,HD1,COV_011,20LN0259,GSE222448_patient7,su004,PBMC_P4,COV_009,18LN0104,COV_019,S23,COV_001,su003,PBMC_C_HD6,COV_013,C-25,LRS5,C30,NPC_SC_1808,AR20,BL1,GSE222448_patient2,F014,PEM12,5_ki01000111CMVpos,…	74	130	Autoimmune disease,BEAM-T,COVID-19,Healthy,Infection,Inflammation,Leukemia,Myeloma,Solid tumor
CAASANTGNQFYF	TRAV29DV5	TRAJ49	P1,COV_010,p4_severe,D492,P3,F51,BMMNC_5pv2,COV_014,OVA1,GC10,UPN19,J15893,C640,MSK1302,NPC_SC_1815,PT_4,C16,COV_001,COV_020,PEM19,PrA1801,COV_007,F017,p2_mild,PT_7,C21,U45,F020,AS01,201651365,GC09,P5,nc_CT4,PBMC_C_HD6,MSK1344,1_Ki0100020_CMVpos,19LN0193,UPN1,NL1,C236,J21854,20LN0278,S34,101520_Okada_B,PBMC_C_HD3,P2,HD3,PEM2,UPN18,C910,He_2020,F50,F67,101520_Okada_A,J10888,B357818,MSK1263,PBMC_C_…	73	121	Aging,Autoimmune disease,BEAM-T,COVID-19,Healthy,Infection,Inflammation,Leukemia,Solid tumor
CAVTGNQFYF	TRAV41	TRAJ49	2010113865,F50,P5,PrA1801,10k_BEAM-T_Human_A2402_EBV_CMV_spikein_5pv2,F67,COV_012,AR44,101520_Okada_C,201657263,p1_mild,COV_028,101520_Okada_B,PBMC_C_HD6,F017,F016,PEM13,F024,IpiNivo_Mixed,HD3,GC06,MSK1344,P4,P1,ICC7,HD5,22LN0417,F51,GSE222448_patient7,PEM6,COV_014,C-17,B7,C30,UT1,BMMNC_5pv2,H-9,F38,B231260,F41,irAE_65,RA_PT11,F29,H1,H-1,NPC_SC_1811,PBMC_P4,COVID_19_PBMC_BAL_donor_7,NPC_SC_1815,C…	73	133	Autoimmune disease,BEAM-T,COVID-19,Healthy,Infection,Inflammation,Leukemia,Solid tumor
CALNSGGSNYKLTF	TRAV9-2	TRAJ53	AR48,PBMC_A_HD3,PFI_79,COV_020,MM_PT16,COV_028,PBMC_C_HD1,MSK1302,GSE222448_patient11,TC341,P4,PEM2,F008,NPC_SC_1802,irAE_45,UPN19,E6,F017,CPInc_NC6,18LN0110,BL10,20LN0264,su014,irAE_62,B_ALL_p2,PEM1,F67,COV_014,PrA1607,OVA1,NPC_SC_1808,C910,20LN0243,22-Jul-25,U41,HD4,MM_PT6,COVID_19_PBMC_BAL_donor_7,10k_PBMC_5pv2_nextgem_Chromium_X,C30,RA_25,UPN13,101520_Okada_C,22LN0417,S159,Seshadri02,COV_019,…	72	104	Autoimmune disease,BEAM-T,COVID-19,Fraility,Healthy,Infection,Inflammation,Leukemia,Myeloma,Solid tumor
CAASDSNYQLIW	TRAV1-2	TRAJ33	HD5,RAGN740210,201651365,OVA1,PBMC_P3,GC10,F014,MSK1263,RA_65,B_ALL_p1,NPC_SC_1802,BL3,HUP213,COV_009,F004,HCA_F_Imm13086137,COV_011,B_ALL_p3,N5TEST,COV_015,ccRCC_1,PT_3,irAE_45,C19,irAE_63,COV_028,COV_020,BL5,OH17,COV_025,S33,107677,20LN0259,H-3,10k_BEAM-T_Human_A2402_EBV_CMV_spikein_5pv2,COV_010,PBMC_P5,HSSS_110,MSK1302,S34,NPC_SC_1816,D511,NL2,COV_013,101520_Okada_A,RB-P3,NPC_SC_1810,PBMC_C_HD…	71	139	Aging,Autoimmune disease,BEAM-T,COVID-19,Fraility,Healthy,Inflammation,Leukemia,Myeloma,Solid tumor
CAASGNQFYF	TRAV29DV5	TRAJ49	18LN0104,J21854,GSE222448_patient10,B230723,CPIc_C1,COV_020,p2_mild,C30,HD1,COV_007,BL11,MSK1302,PEM12,P3,COV_012,NPC_SC_1805,PrABX254_ST,MSK1344,su013,U34,COV_028,HSSS_219,S134,RA_65,MSK1263,HD5,UPN18,PEM11,COV_014,NPC_SC_1810,HUP213,COV_009,COV_025,F67,irAE_65,nc_CT8,p1_mild,C33,2010113865,5_ki01000111CMVpos,NL1,AR25,COVID_19_PBMC_BAL_donor_6,AR44,PEM13,20LN0217,21LN0302,S150,P2,COV_013,ICC3,GS…	71	110	Autoimmune disease,BEAM-T,COVID-19,Healthy,Infection,Inflammation,Leukemia,Solid tumor
CAASGSGGSNYKLTF	TRAV29DV5	TRAJ53	COV_007,20LN0259,UPN12,COV_010,PBMC_A_HD2,COV_009,COV_001,p3_mild,PEM3,BL3,AS01,UPN13,C910,20LN0243,PrA1607,PEM19,MQpool,22-Jul-25,PEM23,He_2020,GSE222448_patient2,NPC_SC_1810,PEM12,MDA1_T07,C16,B230498,nc_CT1,PEM11,COV_014,IpiNivo_Mixed,AR48,LRS5,PEM15,C-19,U41,irAE_62,CPIc_C8,PEM1,BMMNC_5pv2,AS02,ICC1,PBMC_P5,AR46,H-6,PrA1505,J14204,COV_013,C-24,ERS1,NPC_SC_1806,COV_002,TC341,J10888,CPIc_C5,CPI…	71	106	Autoimmune disease,BEAM-T,COVID-19,Healthy,Infection,Inflammation,Leukemia,Solid tumor
CAGGSNYKLTF	TRAV27	TRAJ53	P5,PEM7,C-23,CPInc_NC6,PEM3,PEM13,PT_4,COV_012,IPIHNSC118,AR48,U45,NPC_SC_1808,AR50,F014,B231260,101520_Okada_A,AS01,RA-335,B357818,UPN19,COV_010,PrA1801,C-38,20LN0259,COV_001,F41,B2,F004,101520_Okada_C,PBMC_P1,C-37,5_ki01000111CMVpos,S134,MSK1263,COV_020,COV_011,P1,B4,I757,4_Ki0100015_CMVneg,AR20,NPC_SC_1802,MSK1302,B_ALL_p2,P2,P6,C16,UPN18,B3,H1,CPIc_C8,C739,C-34,HD4,CPIc_C7,P7,B6,irAE_62,PEM8,…	71	102	Autoimmune disease,COVID-19,Fraility,Healthy,Infection,Inflammation,Leukemia,Solid tumor
CAVRDNYGQNFVF	TRAV1-2	TRAJ26	COV_028,COV_015,H3,2010113865,COV_007,H-6,irAE_63,D511,B2,H1,2247115_JCC392_SJTRC_InfVaxBT_2_Rxn5,UPN19,COV_010,p6_severe,D492,COV_020,C-16,PBMC_A_HD3,C-9,UPN10,LRS5,PBMC_P5,P1,CPInc_NC6,F51,COV_025,HSSS_191,UPN14,COV_011,UPN1,P5,RA_69,NPC_SC_1808,PBMC_C_HD1,CPIc_C5,P7,OC83,PEM8,21LN0302,HUP213,GC07,su007,PT1,C-35,UPN17,201651365,PBMC_C_HD4,p5_severe,HD5,HHU20190926,HSSS_110,NPC_SC_1806,90711,PEM…	71	153	Autoimmune disease,COVID-19,Healthy,Infection,Inflammation,Leukemia,Solid tumor
CAGLDSNYQLIW	TRAV1-2	TRAJ33	COV_020,p8_HD,F014,C-8,101520_Okada_D,COV_010,HUP213,PBMC_A_HD2,U45,ERS3,C-5,COV_007,B_ALL_h2,GC08,COV_019,PBMC_C_HD3,CX7,GSE222448_patient6,nc_CT1,GC02,C-21,PBMC_A_HD3,B_ALL_p1,COV_009,COV_015,NPC_SC_1802,OC96,COV_025,COV_001,F008,nc_CT5,RA-335,COV_013,D492,H-7,irAE_45,S34,101520_Okada_A,HD5,PBMC_C_HD4,p1_mild,LRS5,nc_CT6,SC5v2_humanPBMCs_5Kcells_Connect_single_channel,MSK1263,B231260,U35,C145,P…	70	129	BEAM-T,COVID-19,Fraility,Healthy,Inflammation,Leukemia,Solid tumor
CAASARETSGSRLTF	TRAV29DV5	TRAJ58	UPN10,HD5,C829,PBMC_A_HD1,COVID_19_PBMC_BAL_donor_4,su009,PEM8,C-32,UPN12,COV_011,COV_020,p4_severe,PEM5,BMMNC_5pv2,PrA1607,UPN18,101520_Okada_D,RA_25,COV_013,COV_015,PEM12,NPC_SC_1802,irAE_45,AS01,PBMC_P1,P2,5_ki01000111CMVpos,101520_Okada_A,GSE222448_patient1,C12,UPN19,PEM3,COV_007,101520_Okada_C,SC5v2_humanPBMCs_5Kcells_Connect_single_channel,p6_severe,NPC_SC_1808,H-8,MSK1344,AR44,B7,101520_Ok…	69	99	Autoimmune disease,BEAM-T,COVID-19,Healthy,Infection,Inflammation,Leukemia,Myeloma,Solid tumor
CAGARAGGTSYGKLTF	TRAV27	TRAJ52	NPC_SC_1802,NPC_SC_1808,MM_PT19,22-Jul-25,TC341,PBMC_P2,NPC_SC_1816,GU0700,2010113893,COV_025,2010113903,101520_Okada_A,B231260,HD5,107677,108050,108236,108245,108500,2010113790,2010113865,2010113890,2010113894,201651363,201651365,201653382,201657034,201657263,201657852,201657854,201657856,201657857,90711,HHU20160714,HHU20171228,HHU20180404,HHU20180724,HHU20180816,HHU20190822,HHU20190926,HHU20191…	69	6121	Autoimmune disease,COVID-19,Healthy,Inflammation,Leukemia,Myeloma,Solid tumor
CAASKGSNYQLIW	TRAV13-1	TRAJ33	UPN4,AR20,C-34,SC5v2_Melanoma_5Kcells_Connect_single_channel,HC9,su010,CX8,20LN0259,2_Ki0100022_CMVneg,MM_PT3,COV_020,OH14,AR48,PEM12,COV_014,COV_025,TC341,101520_Okada_B,C19,COV_001,RA_69,PT_6,COV_013,GC10,F023,HD5,18LN0110,U45,AS01,COV_012,COV_019,6_ki0100110_CMVneg,C-12,PBMC_P5,F024,E4,BL4,GSE222448_patient1,C30,101520_Okada_D,U4,C829,MM_PT15,101520_Okada_A,B4,PT_2,PT5,COV_010,MM_PT6,MM_PT17,E…	68	110	Aging,Autoimmune disease,BEAM-T,COVID-19,Healthy,Infection,Inflammation,Leukemia,Myeloma,Solid tumor
CAVMDSSYKLIF	TRAV21	TRAJ12	BMMNC_5pv2,irAE_62,MM_PT7,su012,B4,2010113890,PEM12,NPC_SC_1807,E4,PT_2,AS02,20LN0264,RA_69,UPN10,PEM2,U34,COV_009,UPN24,PBMC_A_HD2,RB-P5,PrA1607,UPN17,P3,J15890,COV_012,PT_4,P5,101520_Okada_C,MSK1344,BL4,P7,C16,PEM11,2247116_JCC392_SJTRC_InfVaxBT_3_Rxn6,F017,RA_25,OVA1,PBMC_P4,MSK1302,B_ALL_p1,CPIc_C1,F51,nc_CT3,GSE222448_patient7,B5,F50,GC10,101520_Okada_A,1_Ki0100020_CMVpos,GSE222448_patient13…	68	85	Autoimmune disease,BEAM-T,COVID-19,Healthy,Infection,Inflammation,Leukemia,Myeloma,Solid tumor
CAVNDYKLSF	TRAV12-2	TRAJ20	F50,H-5,HN_P51,He_2020,201651363,PrA1607,D511,irAE_45,irAE_7,COV_028,PEM11,PBMC_P5,BL3,PEM16,COV_010,NPC_SC_1811,AR25,F29,HC1,COV_012,PBMC_A_HD2,RA_65,COV_020,I757,PBMC_P4,su008,B7,p2_mild,U34,CPIc_C3,NPC_SC_1815,22LN0417,B_ALL_p1,UPN1,melanoma_K409,COV_009,NPC_SC_1813,P4,PBMC_P6,COV_014,PBMC_P1,PBMC_A_HD1,F024,su013,HUP217,P2,UPN10,PT_4,irAE_76,MSK1263,21LN0343,COV_015,PrA1801,C152,UPN12,C-2,AS0…	68	111	Aging,Autoimmune disease,COVID-19,Healthy,Inflammation,Leukemia,Solid tumor
CAVNDYKLSF	TRAV21	TRAJ20	GC05,C-39,HUP222,AR25,COV_011,COV_010,nc_CT7,P4,CPIc_C1,2010113903,PEM18,TC341,MM_PT19,GSE222448_patient1,COV_012,C236,P3,EM192567,HD6,F38,CPIc_C4,20LN0243,C640,COV_019,C33,C-26,B6,U35,MSK1302,MSK1344,GC07,U45,HD5,GSE222448_patient8,2010113865,F023,C30,UPN18,irAE_56,HD3,COV_007,COV_020,PEM19,COV_013,PT2,101520_Okada_B,10k_BEAM-T_Human_A1101_EBV_spikein_5pv2,PBMC_P3,PEM2,GSE222448_patient13,UPN10,…	68	95	Aging,Autoimmune disease,BEAM-T,COVID-19,Healthy,Infection,Inflammation,Leukemia,Myeloma,Solid tumor
CAVRDGNYQLIW	TRAV1-2	TRAJ33	HSSS_191,MSK1344,COV_015,NPC_SC_1802,nc_CT1,OC83,COV_019,BL2,COV_020,HUP217,C-24,irAE_56,MSK1263,BL4,10k_BEAM-T_Human_A1101_EBV_spikein_5pv2,COV_009,COV_013,PBMC_A_HD2,PT1,OH15,NivoExposed,B_ALL_p1,IpiNivo_Resistant,B6,S34,ERS5,su004,GC08,B_ALL_p3,MM_PT2,GC10,E357,p2_mild,COV_025,CX3,irAE_45,S135,RA_25,p6_severe,COV_010,EM192564,CPIc_C6,B231260,N7001,101520_Okada_D,RB-P6,C-23,PEM5,201657852,D492,…	68	142	Aging,Autoimmune disease,BEAM-T,COVID-19,Healthy,Inflammation,Leukemia,Myeloma,Solid tumor
CAENTGTASKLTF	TRAV13-2	TRAJ44	COV_010,nc_CT2,GSE222448_patient3,su008,C30,PEM23,PEM10,COV_019,PEM3,UPN17,F38,U45,RA_25,CPIc_C1,COV_009,GC10,irAE_65,irAE_56,PBMC_C_HD5,COV_007,N7001,18LN0104,PBMC_C_HD1,UPN18,MSK1344,PEM19,F29,p2_mild,BC10,UPN12,5_ki01000111CMVpos,HD1,HD4,NPC_SC_1816,F014,PEM18,p6_severe,C829,UPN14,C-35,PrA1801,PT1,AR20,HCA_F_Imm13086137,OVA1,CX8,HC1,C-18,B6,COV_002,NPC_SC_1807,irAE_45,RA_65,PEM2,H-3,PrA1505,C-…	67	100	Autoimmune disease,COVID-19,Healthy,Infection,Inflammation,Leukemia,Solid tumor
CAVTGNQFYF	TRAV21	TRAJ49	COV_011,J10886,PT3,U44,COV_013,p5_severe,AR48,COV_014,COV_012,PrA1607,HC1,PEM22,OVA1,2169462_SJTRC_InfVax_3,C-24,RA_25,UPN19,PEM10,BL4,P5,C829,PBMC_C_HD5,HD4,HSSS_191,F38,COV_010,20LN0243,20LN0259,2_Ki0100022_CMVneg,PBMC_A_HD1,COV_019,P3,PT_8,PEM12,PEM23,J10625,BMMNC_5pv2,20LN0249,C30,20LN0264,P1,B231260,AS01,GSE222448_patient10,U34,B_ALL_h2,CPInc_NC5,HD1,GC08,MQpool,NPC_SC_1813,U45,p2_mild,E2,NP…	67	95	Autoimmune disease,BEAM-T,COVID-19,Healthy,Infection,Inflammation,Leukemia,Solid tumor
CAASAQGGSEKLVF	TRAV29DV5	TRAJ57	J10887,MQpool,PEM12,GC09,COV_028,MSK1302,10k_BEAM-T_Human_A1101_EBV_spikein_5pv2,COV_007,HCA_F_Imm13086136,COV_015,CPInc_NC6,UPN19,2_Ki0100022_CMVneg,COV_020,RAGN740210,COV_014,HUP217,TC341,AR44,PEM16,201657857,PBMC_C_HD1,D492,MSK1344,COV_013,22-Jul-25,COV_019,J11689,B230723,PEM2,NPC_SC_1810,COV_011,NPC_SC_1805,HD5,NPC_SC_1802,UPN10,NPC_SC_1811,p5_severe,C829,BMMNC_5pv2,PBMC_C_HD2,UPN17,U44,PEM14…	66	106	BEAM-T,COVID-19,Healthy,Infection,Inflammation,Leukemia,Myeloma,Solid tumor
CAASKETSGSRLTF	TRAV23DV6	TRAJ58	U4,TC341,PEM6,MSK1344,C640,PEM18,UPN18,HD1,AR48,IpiNivo_Complete,RA_PT11,COV_013,HD6,COV_009,COV_014,PrA1801,Seshadri02,PEM8,GSE222448_patient7,HC1,ERS5,su001,HD5,PEM11,2_Ki0100022_CMVneg,BC11,BMMNC_5pv2,P1,F017,P7,PEM2,F51,C16,COV_020,BL5,P2,PEM12,H1,PT5,nc_CT2,C-25,COV_028,COV_010,P5,EM192561,COV_019,PT_1,COV_007,AR50,F014,UPN1,GC07,F007,PEM19,UPN19,B230498,PBMC_P3,HSSS_110,CPInc_NC5,AR25,NPC_S…	66	110	Autoimmune disease,BEAM-T,COVID-19,Fraility,Healthy,Infection,Inflammation,Leukemia,Solid tumor
CAATDSNYQLIW	TRAV1-2	TRAJ33	GC02,CX3,RA_65,COV_009,NPC_SC_1815,B_ALL_p1,PBMC_P3,20LN0259,H-9,CPIc_C8,101520_Okada_C,COV_015,NPC_SC_1802,PBMC_P4,PrA1505,C-14,NL2,COV_020,CX8,MM_PT15,HSSS_191,B_ALL_p3,GC08,COV_011,C-1,p2_mild,COV_013,nc_CT5,F020,RB-P5,BL1,RA_PT19,NPC_SC_1811,MM_PT16,PEM5,NPC_SC_1806,COV_028,COV_019,PrA1607,N7001,PBMC_A_HD1,U41,BC09,PBMC_A_HD3,B357818,PBMC_C_HD3,C144,GC09,Seshadri02,COV_012,ccRCC_1,PrA1801,p7_…	66	214	Aging,Autoimmune disease,COVID-19,Healthy,Inflammation,Leukemia,Myeloma,Solid tumor
CAPLDSNYQLIW	TRAV1-2	TRAJ33	PBMC_P3,COV_020,C-8,HUP213,COV_015,NPC_SC_1815,CPIc_C5,N7002,EM192565,COV_009,IpiNivo_Resistant,p3_mild,MM_PT19,BL2,B357818,BL1,GC10,H-9,PEM1,D511,NPC_SC_1802,C-21,MM_PT7,COV_011,Seshadri02,HD5,PrA1505,101520_Okada_D,B3,nc_CT2,GC02,COV_014,B_ALL_h2,COV_007,ICC3,101520_Okada_A,p2_mild,C19,2247115_JCC392_SJTRC_InfVaxBT_2_Rxn5,B_ALL_p1,PT1,RAGN962056,COV_019,C-24,CPIc_C4,F021,MM_PT15,C30,N5TEST,HC1,…	66	138	Aging,Autoimmune disease,COVID-19,Healthy,Inflammation,Leukemia,Myeloma,Solid tumor
CAVGARGNNRLAF	TRAV8-3	TRAJ7	MM_PT2,PrA1505,AR44,UPN10,COV_025,PEM11,COV_020,J15893,CPInc_NC1,18LN0104,p2_mild,3_Ki0100021_CMVpos,p8_HD,J09836,F024,UPN17,B230723,E6,20LN0264,F023,COV_002,p5_severe,COV_007,C-34,NPC_SC_1806,F45,NPC_SC_1815,PT_2,TC341,AR25,101520_Okada_B,PEM18,UPN12,C910,B1,C236,HD5,20LN0243,PEM3,GSE222448_patient10,NPC_SC_1802,UPN18,COVID_19_PBMC_BAL_donor_4,101520_Okada_A,HC1,nc_CT3,MSK1302,MM_PT16,PT_3,I757,…	66	143	Aging,Autoimmune disease,COVID-19,Healthy,Infection,Inflammation,Leukemia,Myeloma,Solid tumor
CAVSDTGGFKTIF	TRAV8-4	TRAJ9	TC341,P5,BC11,BMMNC_5pv2,NPC_SC_1810,H1,PEM8,UPN19,J15892,S158,F64,B231260,MSK1344,COV_009,PEM2,NPC_SC_1807,COV_015,PEM6,C799,UPN1,AR44,F50,C-35,PBMC_C_HD2,IpiNivo_Resistant,COV_014,PT_5,21LN0302,PT_8,PT_4,MSK1302,HD3,AR25,PBMC_A_HD1,NPC_SC_1811,COV_028,HD5,p5_severe,PEM3,PEM11,GC04,C-37,p2_mild,UPN24,MSK1263,COV_025,PEM16,UPN18,COV_010,PBMC_P1,NPC_SC_1808,19LN0198,PrA1505,COV_013,U45,D511,B23009…	66	82	Autoimmune disease,BEAM-T,COVID-19,Healthy,Infection,Inflammation,Leukemia,Solid tumor
CAASGGSNYKLTF	TRAV29DV5	TRAJ53	COV_028,C-3,NivoExposed,CPInc_NC6,p5_severe,C-15,COV_001,101520_Okada_A,PBMC_P5,UPN10,P4,90711,B230498,F67,PEM19,AR20,irAE_40,HD4,RA_65,COV_015,J11689,BC09,J21854,COV_011,C16,n_sp1,COV_025,20LN0249,10k_PBMC_5pv2_nextgem_Chromium_X,UPN13,19LN0193,COV_009,AS01,MM_PT2,MSK1344,COV_012,C33,PEM11,ccRCC_1,C910,TC341,NPC_SC_1808,C-34,C-4,MSK1302,HD1,N7002,PrA1801,NPC_SC_1806,N7001,AR46,201657852,COV_020,…	65	110	Autoimmune disease,BEAM-T,COVID-19,Healthy,Infection,Inflammation,Leukemia,Myeloma,Solid tumor
CAASNDYKLSF	TRAV13-1	TRAJ20	20LN0259,C-24,COV_014,C739,PEM22,B230093,C-15,BMMNC_5pv2,MSK1263,AR50,IpiNivo_Resistant,B_ALL_p1,RA_PT21,PEM2,COV_020,NPC_SC_1807,COV_025,20LN0278,ICC1,OH17,F51,F50,HD3,CPInc_NC5,AR44,PBMC_P4,OC137,HSSS_110,NPC_SC_1811,COV_012,U41,irAE_65,P2,U44,COV_015,PEM6,COV_013,U35,PT_3,22-Jul-25,E4,PEM10,COV_007,F017,MM_PT16,p2_mild,COVID_19_PBMC_BAL_donor_2,GC10,MM_PT19,B2,B5,20LN0249,GC01,COV_010,N7001,F6…	65	100	Aging,Autoimmune disease,BEAM-T,COVID-19,Healthy,Infection,Inflammation,Leukemia,Myeloma,Solid tumor
CALNTGNQFYF	TRAV9-2	TRAJ49	ERS2,MM_PT7,201657857,C829,PEM15,AR25,COV_011,PrA1801,UPN10,HSSS_110,COV_013,2247115_JCC392_SJTRC_InfVaxBT_2_Rxn5,NPC_SC_1815,su001,5_ki01000111CMVpos,U34,2169461_SJTRC_InfVax_2,C640,PEM19,B230723,NPC_SC_1802,NPC_SC_1813,GC02,N7001,AR46,AR50,B4,LRS2,F50,101520_Okada_A,UPN18,GC08,PEM2,J11689,CPInc_NC1,E5,COV_019,B5,COV_001,N7002,RA_25,PEM14,GSE222448_patient7,PT_5,COV_020,COVID_19_PBMC_BAL_donor_6…	65	139	Autoimmune disease,COVID-19,Healthy,Infection,Inflammation,Leukemia,Myeloma,Solid tumor
CALSEANTGNQFYF	TRAV19	TRAJ49	COVID_19_PBMC_BAL_donor_6,UPN4,PBMC_A_HD2,B4,J10887,B_ALL_p3,B357818,H-10,PBMC_C_HD3,D511,PEM11,P3,PEM19,COV_010,C739,GU0744,PEM5,COV_007,PBMC_C_HD1,HD2,101520_Okada_C,F004,CX6,p2_mild,COV_015,F002,U41,PBMC_P3,MSK1344,COV_009,PT_1,PT2,GC02,COV_012,B_ALL_p1,EM192566,BC11,PFI_79,AR25,C-39,BL1,COV_013,AR20,su001,2247115_JCC392_SJTRC_InfVaxBT_2_Rxn5,OC137,AR48,2010113865,COV_020,19LN0193,COV_019,BMMN…	65	88	Aging,Autoimmune disease,BEAM-T,COVID-19,Fraility,Healthy,Infection,Inflammation,Leukemia,Myeloma,Solid tumor
CAVDSNYQLIW	TRAV2	TRAJ33	MM_PT19,P7,COV_028,AS01,B1,PEM9,B_ALL_p2,TC341,COV_009,C829,GC10,COV_013,GC07,PEM8,PEM15,BC09,HD3,F024,NPC_SC_1802,COV_015,B357818,MSK1263,AR25,PBMC_P4,PFI_83,P1,PrA1607,PEM2,COV_010,UPN12,BMMNC_5pv2,PBMC_P6,COV_011,UPN17,PEM12,PBMC_C_HD2,5_ki01000111CMVpos,PT_7,U45,COV_025,CPIc_C4,PBMC_C_HD5,UPN10,B3,HC1,N7002,NPC_SC_1811,UPN19,HC9,101520_Okada_C,MSK1302,H-9,ICC5,MM_PT17,S135,PEM1,H3,AR44,H-3,RA…	65	76	Autoimmune disease,BEAM-T,COVID-19,Healthy,Infection,Inflammation,Leukemia,Myeloma,Solid tumor
CAVNRDDKIIF	TRAV12-2	TRAJ30	90711,UPN17,COV_028,PrA1801,NPC_SC_1806,U41,PEM2,P4,U44,10k_BEAM-T_Human_A1101_EBV_spikein_5pv2,MM_PT6,COV_020,RB-P1,COV_009,HSSS_191,PEM12,n_sp1,PT8,F51,COV_002,C-4,101520_Okada_A,NPC_SC_1816,F014,F50,UPN18,J10887,2169462_SJTRC_InfVax_3,COV_025,B7,HHU20180816,F67,TC341,PBMC_P3,PBMC_P5,HD5,UPN1,2169460_SJTRC_InfVax_1,COVID_19_PBMC_BAL_donor_7,2247115_JCC392_SJTRC_InfVaxBT_2_Rxn5,2247116_JCC392_SJ…	65	252	Aging,Autoimmune disease,BEAM-T,COVID-19,Healthy,Infection,Inflammation,Leukemia,Myeloma,Solid tumor
CALSGGSNYKLTF	TRAV9-2	TRAJ53	AR48,S133,P2,PT_2,PrA1801,NL2,COV_010,19LN0144,COV_020,C910,AR44,COV_025,MSK1263,NPC_SC_1816,MM_PT3,COV_011,COVID_19_PBMC_BAL_donor_4,COV_007,UPN17,GSE222448_patient4,MSK1344,UPN24,5_ki01000111CMVpos,18LN0104,GC07,MSK1302,HD4,HD5,COV_028,irAE_40,NPC_SC_1811,HD3,B7,H-9,su006,AS01,RA_25,AR25,COV_019,PrA1607,PEM2,AR20,p3_mild,PEM1,COV_013,TC341,COV_001,BC10,GC02,C21,2_Ki0100022_CMVneg,UPN4,COV_015,C…	64	113	Autoimmune disease,COVID-19,Healthy,Infection,Inflammation,Leukemia,Myeloma,Solid tumor
CATEETSGSRLTF	TRAV17	TRAJ58	UPN24,C236,COV_012,C30,UPN17,C-35,COV_015,NPC_SC_1805,MSK1344,ICC2,PrA1607,COV_019,PEM22,PEM16,101520_Okada_B,p7_HD,J10625,NPC_SC_1808,2169460_SJTRC_InfVax_1,C640,HD5,CPInc_NC4,C-21,MSK1263,PT_1,C829,D511,NPC_SC_1802,P7,P2,COV_011,S149,NPC_SC_1810,NPC_SC_1813,GSE222448_patient1,p4_severe,E4,COV_009,AR46,PBMC_P4,COV_007,C-30,OC91,MSK1302,20LN0259,AS01,C16,PBMC_A_HD3,GSE222448_patient13,HD3,COV_028…	64	94	Autoimmune disease,BEAM-T,COVID-19,Healthy,Infection,Inflammation,Leukemia,Solid tumor
CVVNNARLMF	TRAV12-1	TRAJ31	P5,PEM8,H-6,AR20,MSK1302,PFI_83,20LN0249,I757,PEM10,C-8,COV_019,BMMNC_5pv2,PT2,F024,irAE_63,21LN0302,UPN19,201657263,p5_severe,IpiNivo_Resistant,PBMC_C_HD3,108236,HD5,HSSS_191,P7,U4,COV_012,PEM11,TC341,COV_028,BC09,OC137,MSK1344,AR25,HN_P34,101520_Okada_A,101520_Okada_C,RA_PT19,COV_010,NPC_SC_1802,COV_013,NPC_SC_1807,p3_mild,COV_025,CPInc_NC6,COV_007,PBMC_P5,CX7,S133,PEM12,H3,F51,COV_020,C21,AR50…	64	94	Autoimmune disease,BEAM-T,COVID-19,Healthy,Infection,Inflammation,Leukemia,Solid tumor
CAASTGTASKLTF	TRAV13-1	TRAJ44	COV_012,PrA1505,H1,HD1,p7_HD,IpiNivo_Resistant,C640,UPN10,101520_Okada_A,COV_007,PEM12,CPIc_C4,AR50,MM_PT6,PBMC_C_HD1,COV_011,NPC_SC_1807,su010,COV_028,UPN18,PEM8,UPN13,NPC_SC_1805,B231260,PBMC_C_HD3,19LN0198,MSK1344,PrA1801,PBMC_A_HD2,20LN0259,GC06,C16,COV_015,UT1,COV_014,C739,HC1,AR48,S159,20LN0249,OH15,UPN1,AR20,NPC_SC_1802,PBMC_P2,NPC_SC_1806,MM_PT15,101520_Okada_C,D492,p6_severe,F50,p4_sever…	63	80	Aging,Autoimmune disease,COVID-19,Healthy,Infection,Inflammation,Leukemia,Myeloma,Solid tumor
CAVGASGTYKYIF	TRAV8-3	TRAJ40	F50,PEM16,MM_PT6,F38,PT_3,PBMC_A_HD2,19LN0144,IpiNivo_Resistant,GC07,PEM23,P5,PBMC_P5,MM_PT18,18LN0110,C640,TC341,HD5,BC10,HD1,F51,2_Ki0100022_CMVneg,F45,PrA1607,4_Ki0100015_CMVneg,PFI_83,PBMC_P4,COV_007,COV_015,PEM12,irAE_63,PT_6,C739,IpiNivo_Complete,MSK1263,BMMNC_5pv2,COV_020,NPC_SC_1813,UPN12,PEM11,COV_013,COV_010,B_ALL_p3,N7002,F67,AR48,GC10,COV_028,101520_Okada_B,B2,MSK1344,MDA1_T01,CPIc_C6…	62	93	Autoimmune disease,BEAM-T,COVID-19,Healthy,Infection,Inflammation,Leukemia,Myeloma,Solid tumor
CAVSGNTPLVF	TRAV21	TRAJ29	COV_009,MSK1302,10k_PBMC_5pv2_nextgem_Chromium_X,MSK1344,P2,COV_014,HD2,PEM22,5_ki01000111CMVpos,irAE_40,PT_7,UPN8,GC08,p3_mild,COV_011,HD5,201651365,PBMC_A_HD2,2010113865,22-Jul-25,COV_007,COVID_19_PBMC_BAL_donor_5,CPIc_C8,S150,COV_015,RA_25,UPN14,NPC_SC_1815,PEM15,PEM5,PBMC_C_HD6,PBMC_C_HD4,irAE_63,D511,P5,C-6,2_Ki0100022_CMVneg,IPIHNSC118,D492,P1,F016,UPN18,AR50,C16,COV_010,F012,HD1,COV_020,18…	62	91	Autoimmune disease,BEAM-T,COVID-19,Healthy,Infection,Inflammation,Leukemia,Solid tumor
CAYRSANTGNQFYF	TRAV38-2DV8	TRAJ49	J10535,BC09,LRS5,GC07,H-7,B5,COV_025,CPIc_C6,F012,GSE222448_patient8,C-23,U4,ccRCC_1,TC174,COV_010,COV_013,COV_019,COV_011,UPN1,CX7,PBMC_P4,NPC_SC_1802,COV_020,U41,HD7,J14205,PBMC_C_HD6,HD1,PrA1607,P4,GC06,PBMC_C_HD1,UPN19,EM192566,AR20,COVID_19_PBMC_BAL_donor_6,TC341,B230498,B230723,PBMC_C_HD5,AS01,H1,GSE222448_patient6,PT_5,21-Aug-48,AR25,C-38,NPC_SC_1805,18LN0104,F50,COV_012,HD6,COV_007,C739,B…	62	103	Autoimmune disease,COVID-19,Healthy,Infection,Inflammation,Leukemia,Solid tumor
CAENNYGQNFVF	TRAV13-2	TRAJ26	COV_007,PT8,GSE222448_patient1,PEM2,p3_mild,AR44,PBMC_C_HD1,C236,COV_014,AR46,HUP213,COVID_19_PBMC_BAL_donor_3,Seshadri02,C829,COV_020,NivoExposed,C-25,C141,PEM11,1_Ki0100020_CMVpos,F67,NPC_SC_1811,PEM7,101520_Okada_B,S159,B7,EM192565,C16,MM_PT2,HD4,COV_012,P3,NL2,AR20,GC06,HD3,19LN0198,U45,ERS1,AR50,J21854,UPN17,GSE222448_patient11,COV_002,101520_Okada_D,22LN0417,F50,BMMNC_5pv2,PEM18,U34,F38,nc_…	61	82	Autoimmune disease,BEAM-T,COVID-19,Healthy,Infection,Inflammation,Leukemia,Myeloma,Solid tumor
CAVGSNDYKLSF	TRAV8-3	TRAJ20	NPC_SC_1811,2010113893,PBMC_C_HD5,COV_010,MSK1344,OC91,101520_Okada_C,PEM6,HD5,PEM15,B3,RA_PT19,RA_25,COV_011,F016,B4,PBMC_A_HD1,P5,MM_PT19,C-24,P6,U4,COV_020,COV_028,F50,PrA1607,C16,20LN0249,TC341,PBMC_C_HD2,CPInc_NC6,F51,NPC_SC_1805,COV_015,GC02,PEM3,COV_019,HD3,GSE222448_patient9,p5_severe,F013,GU0744,NPC_SC_1816,NL1,COV_007,PBMC_P5,PEM11,C21,nc_CT3,AR48,C799,C739,P3,CX5,H-8,19LN0178,20LN0278,…	61	88	Autoimmune disease,COVID-19,Healthy,Infection,Inflammation,Leukemia,Myeloma,Solid tumor
CAASSGTYKYIF	TRAV29DV5	TRAJ40	J14205,PBMC_C_HD1,ccRCC_2,COV_011,COV_020,101520_Okada_A,UPN12,20LN0217,18LN0110,AR50,OC137,101520_Okada_B,COV_019,C640,COV_028,COV_007,PBMC_A_HD1,NPC_SC_1815,19LN0193,GC08,C30,UPN18,22-Jul-25,F50,EM192564,P3,PEM10,COV_013,UPN17,MSK1344,P4,B4,PT_3,COV_025,P7,C-18,NPC_SC_1808,COV_001,irAE_76,NPC_SC_1807,C-38,S23,COVID_19_PBMC_BAL_donor_4,LRS5,p2_mild,PEM11,C-13,RA_PT19,C910,C-6,PBMC_P4,B7,GC07,su0…	60	110	Autoimmune disease,COVID-19,Healthy,Infection,Inflammation,Leukemia,Solid tumor
CASLDSNYQLIW	TRAV1-2	TRAJ33	IpiNivo_Mixed,H-5,PBMC_A_HD3,COV_020,PEM2,2247115_JCC392_SJTRC_InfVaxBT_2_Rxn5,COV_011,PBMC_A_HD2,PEM6,PFI_104,MSK1263,COV_009,COV_010,MM_PT2,B_ALL_p1,101520_Okada_D,PBMC_P3,su006,C-13,B4,PBMC_A_HD1,HC1,EM192566,COV_015,B_ALL_h2,COV_002,COV_001,COV_019,GC02,NPC_SC_1802,COV_014,p3_mild,COV_013,NPC_SC_1807,COV_028,PEM1,irAE_45,F012,ERS4,p2_mild,2169462_SJTRC_InfVax_3,BL11,NPC_SC_1808,S22,S34,SC5v2_…	60	111	Autoimmune disease,BEAM-T,COVID-19,Healthy,Infection,Inflammation,Leukemia,Myeloma,Solid tumor
CAVGASGGSYIPTF	TRAV8-3	TRAJ6	P2,su009,CPInc_NC6,P5,UPN10,PrA1801,BMMNC_5pv2,F51,PEM3,p5_severe,PBMC_P5,6_ki0100110_CMVneg,PT_2,UPN12,PEM8,PBMC_C_HD3,COV_015,UPN19,COV_011,AS02,PEM19,COV_007,RA_PT11,PEM16,U44,C19,101520_Okada_D,HD5,UPN13,UPN18,PT_8,AS01,MSK1344,20LN0217,IpiNivo_Mixed,1_Ki0100020_CMVpos,PEM12,S135,F017,COV_009,NL2,F024,UPN17,COV_013,ERS1,18LN0104,C739,AR50,COV_012,RA_69,PT8,C829,F45,NPC_SC_1811,COV_019,PBMC_C_…	60	88	Autoimmune disease,BEAM-T,COVID-19,Healthy,Infection,Inflammation,Leukemia,Solid tumor
CAVRDTGRRALTF	TRAV3	TRAJ5	PEM12,COV_001,GC10,COV_010,PT_4,HD5,PBMC_C_HD1,PBMC_P3,F51,COV_015,PEM10,n_sp1,C739,PFI_79,ccRCC_1,nc_CT5,NPC_SC_1810,F014,E6,P3,AS01,GC08,COVID_19_PBMC_BAL_donor_6,COV_025,UPN18,B3,RA_PT21,su006,HC2,COV_020,101520_Okada_B,F30,PBMC_C_HD3,PEM8,P2,19LN0144,C236,B4,RA_69,10k_BEAM-T_Human_A1101_EBV_spikein_5pv2,F50,C21,nc_CT1,F45,BMMNC_5pv2,C30,AR44,UPN1,CPIc_C6,H3,MSK1302,E4,GSE222448_patient1,COV_0…	60	90	Autoimmune disease,BEAM-T,COVID-19,Healthy,Infection,Inflammation,Leukemia,Solid tumor
CACMDSNYQLIW	TRAV1-2	TRAJ33	p3_mild,B230723,C-8,COV_020,201651365,10k_BEAM-T_Human_A1101_EBV_spikein_5pv2,CX4,COV_025,MSK1263,PT1,PBMC_C_HD3,HUP222,B_ALL_p1,RB-P5,NL2,GU0744,201657852,B231260,OH14,HUP213,COV_028,CX3,COV_015,PBMC_P3,HHU20160714,U44,U41,UPN12,NL1,COV_014,B5,su004,COV_007,HSSS_191,U5,101520_Okada_B,PBMC_A_HD1,OC83,GC10,B230498,COV_002,irAE_63,MM_PT2,NPC_SC_1808,MSK1302,ICC2,COV_013,GC02,COV_010,U45,ccRCC_1,H-5…	59	125	Aging,BEAM-T,COVID-19,Healthy,Inflammation,Leukemia,Myeloma,Solid tumor
CALSDQGGSEKLVF	TRAV9-2	TRAJ57	irAE_65,AS01,C-34,COV_019,C30,COVID_19_PBMC_BAL_donor_3,19LN0144,UPN1,MM_PT2,PEM10,PEM2,H2,BC10,COV_020,MSK1302,NPC_SC_1810,NPC_SC_1807,PrA1801,20LN0264,HD5,COV_002,CPIc_C6,U5,C-4,C16,CPInc_NC5,irAE_62,RA_PT11,irAE_45,GC08,COV_011,PT_6,MSK1263,su013,RA_25,U44,B5,PBMC_C_HD1,su001,GU0700,P2,PEM11,UPN18,B6,AR20,PT_3,101520_Okada_A,IpiNivo_Mixed,BMMNC_5pv2,B2,PEM22,PrA1607,MSK1344,20LN0259,HD7,P6,S15…	59	104	Autoimmune disease,BEAM-T,COVID-19,Healthy,Inflammation,Leukemia,Myeloma,Solid tumor
CATDAGGTSYGKLTF	TRAV17	TRAJ52	ERS4,4_Ki0100015_CMVneg,COV_019,F50,UPN18,COV_001,MSK1302,COV_028,PEM3,U44,N7001,U4,GSE222448_patient8,p1_mild,PBMC_C_HD2,COV_025,C21,PEM11,UPN19,IPIHNSC118,PT1,AS01,UPN17,F51,BC09,COV_012,20LN0259,COV_011,HSSS_110,D511,C-10,PBMC_P5,HD5,C910,PT_7,COV_007,PEM6,PFI_79,MSK1263,CX4,PT8,MQpool,AR46,HD3,OVA1,2010113890,NPC_SC_1811,PEM19,CPIc_C5,RA_PT21,MDA1_T04,B2,PT_5,GC06,C-28,PBMC_A_HD1,PBMC_P2,U45,…	59	134	Autoimmune disease,COVID-19,Healthy,Infection,Inflammation,Leukemia,Solid tumor
CAVGAGNNDMRF	TRAV8-3	TRAJ43	PBMC_C_HD5,HD3,NPC_SC_1815,ERS4,U45,D511,J21854,PT_2,E4,CX7,UPN1,NPC_SC_1810,10k_PBMC_5pv2_nextgem_Chromium_X,COV_015,COV_013,MM_PT6,MM_PT2,C739,Seshadri02,HD5,p2_mild,UPN18,IpiNivo_Mixed,2010113893,IpiNivo_Resistant,su006,N7002,B230723,NL2,101520_Okada_C,EM192567,GSE222448_patient1,irAE_65,AR44,20LN0259,COV_010,PBMC_C_HD2,C640,PEM13,101520_Okada_A,C16,MM_PT15,BMMNC_5pv2,C910,RAGN898219,2247116_J…	59	128	Autoimmune disease,BEAM-T,COVID-19,Healthy,Infection,Inflammation,Leukemia,Myeloma,Solid tumor
CAVNTGNQFYF	TRAV21	TRAJ49	F020,SC5v2_humanPBMCs_5Kcells_Connect_single_channel,COV_025,B7,PEM11,PEM15,PT_2,20LN0249,MDA1_T04,D511,COV_028,PEM18,N5TEST,COV_020,MSK1344,PBMC_C_HD6,COV_010,AR50,F50,NPC_SC_1807,F51,F30,COV_015,UPN13,PT8,su001,COV_007,OVA1,CX2,HD5,HSSS_191,TC341,PBMC_A_HD1,GC10,HD3,RA_25,MM_PT6,P7,F38,C799,EM192567,J15892,COV_011,su009,20LN0264,CPIc_C2,IPIHNSC118,PEM16,PrA1505,C-29,COV_019,MSK1263,BMMNC_5pv2,I…	59	81	Aging,Autoimmune disease,BEAM-T,COVID-19,Healthy,Infection,Inflammation,Leukemia,Myeloma,Solid tumor
CAYRSPNTGNQFYF	TRAV38-2DV8	TRAJ49	AS02,UPN18,C739,C-25,AR20,U4,10k_BEAM-T_Human_A2402_EBV_CMV_spikein_5pv2,PrA1607,NivoExposed,F016,AR46,UPN4,He_2020,C910,MSK1344,AS01,PEM5,GC10,COV_010,RA_PT04,COV_011,COV_013,HD1,PEM13,101520_Okada_B,18LN0110,UPN17,MM_PT3,21-Aug-48,AR25,201657857,B7,PT_6,C21,MSK1302,C-21,MSK1263,MM_PT18,J10888,C640,HD3,BL4,C-26,COV_012,nc_CT6,COV_019,GSE222448_patient8,HN_P7,C-34,F017,P4,N7002,HD5,PBMC_P3,UPN19,…	59	107	Autoimmune disease,BEAM-T,COVID-19,Healthy,Infection,Inflammation,Leukemia,Myeloma,Solid tumor
CVVNDYKLSF	TRAV12-1	TRAJ20	MSK1302,COV_015,BMMNC_5pv2,AR20,TC341,COV_025,p7_HD,GC04,COV_009,COV_007,MM_PT6,201651365,UPN24,N7002,UPN18,F67,MM_PT19,CPInc_NC4,PrA1607,COV_028,H-5,C16,E6,COV_012,HD3,J21854,IPIHNSC118,2010113865,P7,2010113890,COV_020,J10887,p8_HD,I757,COV_013,COV_011,B4,GC07,101520_Okada_A,108500,PBMC_P5,MDA1_T05,C19,P2,irAE_62,He_2020,F014,MSK1263,UPN17,F50,PEM19,irAE_76,su006,PBMC_C_HD1,p6_severe,NPC_SC_1810…	59	110	Autoimmune disease,BEAM-T,COVID-19,Healthy,Inflammation,Leukemia,Myeloma,Solid tumor
CAASAGGTSYGKLTF	TRAV29DV5	TRAJ52	PBMC_P5,COV_012,MM_PT2,20LN0217,N7002,B_ALL_p1,COV_009,PBMC_P6,PBMC_C_HD2,B1,su013,C-11,nc_CT2,C739,MSK1344,CPIc_C3,F023,COV_015,PT_3,p1_mild,COV_007,AR50,HD1,COV_001,N7001,NPC_SC_1811,AS01,COV_013,U4,LRS5,PBMC_P4,6_ki0100110_CMVneg,RA_69,COVID_19_PBMC_BAL_donor_5,19LN0198,J15890,19LN0193,10k_BEAM-T_Human_A1101_EBV_spikein_5pv2,101520_Okada_A,ICC7,H-1,PT_5,C236,COV_020,BC09,PBMC_A_HD1,HD4,p5_seve…	58	73	Aging,Autoimmune disease,BEAM-T,COVID-19,Healthy,Infection,Inflammation,Leukemia,Myeloma,Solid tumor
CAASNTGNQFYF	TRAV13-1	TRAJ49	COV_012,TC341,GC08,201657263,HUP213,SC5v2_Melanoma_5Kcells_Connect_single_channel,AR48,MSK1344,4_Ki0100015_CMVneg,COV_020,C18,NivoExposed,UPN10,PEM5,COV_013,MSK1302,U45,101520_Okada_A,C-26,HC1,COV_028,20LN0243,UPN1,C-7,AR44,UPN13,20LN0259,F50,NPC_SC_1810,UPN18,COV_011,B357818,su009,2010113865,COV_014,PEM8,NL1,AR20,GU0700,MM_PT19,HD3,PT1,PT_2,19LN0198,HD5,AS01,COV_001,2_Ki0100022_CMVneg,19LN0144,U…	58	78	Autoimmune disease,BEAM-T,COVID-19,Healthy,Infection,Inflammation,Leukemia,Myeloma,Solid tumor
CAENTGNQFYF	TRAV13-2	TRAJ49	COVID_19_PBMC_BAL_donor_6,COV_025,MSK1302,U41,20LN0259,AR25,COV_007,RA_25,HUP213,CX2,PEM16,P2,C910,UPN1,PBMC_P3,P3,COV_009,UPN18,C30,COVID_19_PBMC_BAL_donor_2,COV_011,NivoExposed,F38,C-18,COV_012,F50,HD1,101520_Okada_B,PT8,su005,B7,nc_CT1,CPInc_NC4,CX4,UPN17,HC2,su001,UPN12,PT_4,P4,UPN10,PT_3,J21856,PEM10,C-36,COV_028,COV_013,C-1,B230498,S150,MM_PT6,COV_001,2_Ki0100022_CMVneg,MSK1263,PEM13,20LN02…	58	94	Autoimmune disease,COVID-19,Healthy,Infection,Inflammation,Leukemia,Myeloma,Solid tumor
CALSDSGGGADGLTF	TRAV9-2	TRAJ45	U35,B1,CPIc_C2,PT5,NPC_SC_1805,p3_mild,2_Ki0100022_CMVneg,COV_010,HD5,P7,nc_CT1,PEM12,B6,PT_2,UPN24,NPC_SC_1816,C16,AS01,PEM15,U45,NPC_SC_1810,PBMC_P3,nc_CT7,19LN0144,H2,B_ALL_p2,101520_Okada_A,21LN0302,B3,B4,EM192567,GC08,PBMC_P4,COV_028,HD1,NPC_SC_1806,AR48,C640,COV_013,HD3,J10888,MM_PT2,Seshadri02,PEM11,C-26,20LN0264,MSK1302,HC2,22LN0417,E6,GC10,su005,P4,OVA1,COV_015,SC5v2_Melanoma_5Kcells_Con…	58	78	Autoimmune disease,BEAM-T,COVID-19,Healthy,Infection,Inflammation,Leukemia,Myeloma,Solid tumor
CAVGAGGTSYGKLTF	TRAV8-3	TRAJ52	PEM17,PBMC_P4,p6_severe,UPN10,PT_7,PT_2,OH17,COV_010,AR44,PEM5,UPN18,BC11,HD5,EM192566,U41,PEM2,E2,AS01,UPN12,HD3,C910,p5_severe,COV_001,nc_CT3,201657857,PBMC_P6,COV_009,UPN17,PBMC_P5,COV_020,P7,U5,PEM22,PT_8,HD1,P3,Seshadri02,TC341,AS02,NPC_SC_1813,MM_PT17,su013,AR20,su014,20LN0259,101520_Okada_D,PT_6,PT_4,p8_HD,NPC_SC_1816,101520_Okada_A,GC06,COV_007,S158,GU0700,B_ALL_h2,F50,GSE222448_patient7	58	77	Aging,Autoimmune disease,COVID-19,Healthy,Infection,Inflammation,Leukemia,Myeloma,Solid tumor
CAVRDTNAGKSTF	TRAV3	TRAJ27	HD3,CPInc_NC4,F51,GC07,C739,n_sp1,PEM8,C19,B_ALL_p3,PEM19,COV_020,PBMC_P5,COV_028,F017,PEM16,PBMC_P6,GSE222448_patient1,CPIc_C2,p5_severe,COV_013,COV_010,p1_mild,p3_mild,UPN18,COV_025,Seshadri02,HD1,P1,PEM15,irAE_63,COV_015,20LN0264,CPIc_C4,5_ki01000111CMVpos,20LN0259,101520_Okada_D,B4,su002,PT_2,2010113890,COV_007,E6,PrA1607,U4,P3,C-35,F50,IpiNivo_Mixed,2247114_JCC392_SJTRC_InfVaxBT_1_Rxn4,PT_5,…	58	69	Autoimmune disease,COVID-19,Healthy,Infection,Inflammation,Leukemia,Solid tumor
CAASANFGNEKLTF	TRAV29DV5	TRAJ48	OC83,AS02,HD1,PEM16,NPC_SC_1808,10k_BEAM-T_Human_A1101_EBV_spikein_5pv2,BC09,COV_012,D492,irAE_45,C-27,COV_009,F38,108050,p2_mild,COV_020,COV_007,101520_Okada_B,5_ki01000111CMVpos,BC11,PBMC_C_HD5,HSSS_180,HC9,COV_028,HD3,COV_011,COV_010,PEM10,20LN0217,CPInc_NC1,OC137,MSK1302,p6_severe,PEM12,HSSS_191,NPC_SC_1815,PT8,COV_002,PrA1801,C-35,MM_PT3,J10887,C-6,20LN0278,COV_025,P2,U41,COV_019,101520_Okad…	57	72	Autoimmune disease,BEAM-T,COVID-19,Healthy,Infection,Inflammation,Leukemia,Myeloma,Solid tumor
CALSDAGGTSYGKLTF	TRAV9-2	TRAJ52	GC06,COV_010,GSE222448_patient1,B4,COV_012,OVA1,PBMC_C_HD5,HC1,U5,COV_013,PEM8,CPIc_C7,10k_BEAM-T_Human_A1101_EBV_spikein_5pv2,P2,P5,AR25,AR44,PT6,AS01,21LN0302,U41,20LN0243,PEM2,C-6,MSK1302,COV_007,F50,C640,F64,J10624,E5,GC10,E2,MSK1344,PEM13,B_ALL_h2,IPIHNSC118,irAE_56,HD1,AR50,COV_025,p2_mild,RA_69,PBMC_C_HD6,C16,OH15,UPN10,p3_mild,H-8,PBMC_C_HD4,COV_019,F41,101520_Okada_C,U4,U45,AS02,P7	57	75	Aging,Autoimmune disease,BEAM-T,COVID-19,Healthy,Infection,Inflammation,Leukemia,Solid tumor
CAASDRGSTLGRLYF	TRAV29DV5	TRAJ18	PBMC_C_HD1,J14205,201651363,COV_010,NPC_SC_1805,S149,PEM5,COV_015,COV_019,OC83,nc_CT2,BMMNC_5pv2,U34,20LN0278,B_ALL_p2,NivoExposed,su011,PrA1607,PEM6,UPN17,HD1,COV_013,ICC1,COV_014,GC09,F50,P4,C-32,p2_mild,C-23,B5,PBMC_A_HD2,S158,NPC_SC_1811,IpiNivo_Mixed,UPN18,GC10,PEM2,GU0715,COV_028,UPN10,irAE_45,COV_007,C829,U35,PEM8,su008,20LN0243,PT_5,HD4,B2,SC5v2_Melanoma_5Kcells_Connect_single_channel,B3,…	56	83	Autoimmune disease,BEAM-T,COVID-19,Healthy,Infection,Inflammation,Leukemia,Solid tumor
CAASDSGGSNYKLTF	TRAV29DV5	TRAJ53	COV_007,HSSS_191,GSE222448_patient10,AS01,PBMC_P5,U4,2_Ki0100022_CMVneg,PFI_83,HC2,PEM12,101520_Okada_C,LRS5,RA_65,RA_25,PEM23,GC10,COV_010,HSSS_110,HSSS_180,B4,C829,B_ALL_h2,COV_013,F013,OH15,PEM8,PBMC_A_HD2,PEM19,PEM5,COV_011,BC09,OVA1,PEM10,su008,P4,P3,MSK1263,PEM9,UPN4,UPN17,CPInc_NC5,UPN14,U34,101520_Okada_A,COV_028,PrA1801,B_ALL_p3,HD1,MSK1344,UPN1,F014,COV_012,CX5,NPC_SC_1810,20LN0278,OC83	56	87	Aging,Autoimmune disease,COVID-19,Healthy,Infection,Inflammation,Leukemia,Solid tumor
CAASTGGFKTIF	TRAV13-1	TRAJ9	TC341,UPN24,NivoExposed,COV_010,COV_028,107677,C16,20LN0243,COV_014,IpiNivo_Complete,su014,irAE_45,BL2,101520_Okada_A,B2,F017,nc_CT3,20LN0264,HHU20191105,F41,PEM2,PEM16,UPN18,B4,p3_mild,T06,UPN17,C910,PEM10,C236,COV_011,PT_4,PEM12,COV_019,COV_012,IPIHNSC118,AS01,HD3,U35,101520_Okada_C,101520_Okada_D,CPInc_NC4,P1,P3,Seshadri02,GC10,MM_PT16,UPN10,D511,IpiNivo_Mixed,UPN12,J09835,AR50,B7,NPC_SC_1810,…	56	91	Autoimmune disease,BEAM-T,COVID-19,Healthy,Infection,Inflammation,Leukemia,Myeloma,Solid tumor
CAVKETSGSRLTF	TRAV21	TRAJ58	LRS5,C-38,19LN0193,COV_015,NPC_SC_1806,UT2,20LN0259,COV_007,PBMC_P6,2_Ki0100022_CMVneg,F024,IpiNivo_Mixed,PEM19,IPIHNSC118,COV_028,PEM17,C16,PT_3,ICC7,MSK1344,su007,COV_009,H-11,COV_012,TC341,PBMC_P4,PBMC_C_HD1,2010113865,COV_001,PrA1801,UPN17,PBMC_C_HD5,MM_PT6,P3,RA_PT19,PEM10,PT_2,RA_PT21,COV_019,MSK1302,HD5,21LN0302,PFI_79,PEM5,OVA1,COV_013,D492,20LN0249,COV_002,NPC_SC_1813,CPIc_C5,UPN13,S158,…	56	77	Autoimmune disease,COVID-19,Healthy,Infection,Inflammation,Leukemia,Myeloma,Solid tumor
CAVRDNYGQNFVF	TRAV21	TRAJ26	AR25,HUP217,MSK1302,AR50,su010,MM_PT19,NivoExposed,PEM16,NPC_SC_1807,COV_007,irAE_45,COV_010,PEM20,HD5,COV_011,MSK1263,Seshadri02,HSSS_191,COV_019,irAE_76,p4_severe,PEM19,MM_PT7,PBMC_A_HD1,PBMC_P2,PrA1607,101520_Okada_D,PT_5,PEM17,2010113865,D492,2010113903,B5,U5,C640,UPN12,MM_PT15,COV_020,nc_CT8,COV_013,4_Ki0100015_CMVneg,p2_mild,F67,T06,108050,MDA1_T04,HC1,nc_CT7,OC91,90711,COV_001,P4,IpiNivo_M…	56	100	Autoimmune disease,COVID-19,Healthy,Infection,Inflammation,Leukemia,Myeloma,Solid tumor
CAGGSQGNLIF	TRAV27	TRAJ42	101520_Okada_A,GC08,B5,COV_012,nc_CT1,101520_Okada_B,OH14,18LN0132,U41,B230723,AR25,CPInc_NC1,AR44,BMMNC_5pv2,COV_001,HD5,MSK1302,GC09,PEM10,H-4,C739,COV_020,p1_mild,UPN17,18LN0104,19LN0144,UPN18,PrA1607,PEM17,F29,UPN12,H3,U4,BC09,NL2,22-Jul-25,COV_011,su014,AR20,C829,F67,HCA_F_Imm13086136,MSK1344,2169462_SJTRC_InfVax_3,GSE222448_patient7,PEM9,COV_007,P7,MM_PT2,PEM13,HUP213,MSK1263,irAE_63,J21854…	55	76	Aging,Autoimmune disease,BEAM-T,COVID-19,Healthy,Infection,Inflammation,Leukemia,Myeloma,Solid tumor
CAVNSGGYQKVTF	TRAV12-2	TRAJ13	AR50,HSSS_180,COV_020,COV_015,C-1,20LN0259,IpiNivo_Resistant,irAE_63,F51,TC341,HD1,COV_009,COV_007,COV_012,PBMC_P4,UPN12,IPIHNSC118,NPC_SC_1806,C30,COV_028,2_Ki0100022_CMVneg,H1,PT_1,ccRCC_2,COV_011,F016,101520_Okada_A,nc_CT2,90711,HUP222,U4,IpiNivo_Mixed,B5,PBMC_C_HD5,UPN10,PEM16,PBMC_P5,NPC_SC_1813,COV_002,F024,p3_mild,COV_013,1_Ki0100020_CMVpos,S158,ERS5,BMMNC_5pv2,F38,MSK1302,C-38,PFI_104,F01…	55	83	BEAM-T,COVID-19,Healthy,Infection,Inflammation,Leukemia,Solid tumor
CALNTGGFKTIF	TRAV9-2	TRAJ9	UPN17,HD5,BC09,COV_015,NivoExposed,ICC5,UPN1,UPN12,AR50,PEM12,ERS1,20LN0264,P6,E6,20LN0259,AS01,PBMC_P4,PT2,COV_012,NPC_SC_1813,6_ki0100110_CMVneg,AR25,PEM11,He_2020,PEM5,COV_013,NPC_SC_1811,PEM10,MM_PT6,C21,PBMC_P2,COV_007,PT_8,C-15,2_Ki0100022_CMVneg,UPN19,U41,PBMC_A_HD1,HD1,C30,HD3,90711,P3,COV_014,PrA1505,RA_69,EM192564,PBMC_A_HD3,F007,PFI_79,p1_mild,101520_Okada_B,F51,GC08	54	102	Autoimmune disease,COVID-19,Fraility,Healthy,Infection,Inflammation,Leukemia,Myeloma,Solid tumor
CALSGGSNYKLTF	TRAV16	TRAJ53	HD1,E2,PBMC_C_HD1,101520_Okada_D,UPN19,p2_mild,GC02,COV_013,NPC_SC_1815,GSE222448_patient7,N7001,COV_007,PT7,H-4,F017,COV_020,U41,21-Aug-48,COV_014,MSK1302,COV_010,COV_011,PT6,U5,AS01,20LN0243,CPInc_NC4,PEM9,UPN18,C910,P3,HC2,P2,NPC_SC_1813,PBMC_C_HD6,C739,ICC7,CPIc_C4,19LN0144,COV_012,PBMC_P5,C-34,GC08,10k_BEAM-T_Human_A1101_EBV_spikein_5pv2,PEM16,COV_028,PEM19,COV_015,H1,MM_PT3,UPN12,ERS4,UPN13…	54	65	Autoimmune disease,BEAM-T,COVID-19,Healthy,Infection,Inflammation,Leukemia,Myeloma,Solid tumor
CAMREGGTGGFKTIF	TRAV14DV4	TRAJ9	HD5,PEM2,PEM3,GSE222448_patient10,PrA1505,AR44,NPC_SC_1807,He_2020,UPN12,U35,PBMC_C_HD1,AR25,E6,108236,GSE222448_patient9,S34,UPN24,UPN19,C640,COVID_19_PBMC_BAL_donor_6,C799,melanoma_K409,TC341,CX1,COV_025,PT_4,HD6,UPN1,RA_69,EM192566,C-24,COVID_19_PBMC_BAL_donor_2,COV_010,p2_mild,HD1,B231260,BC10,N7001,UPN18,J11689,GSE222448_patient4,AS01,GC02,GC04,COV_015,RAGN898219,2_Ki0100022_CMVneg,su001,COV…	54	93	Autoimmune disease,BEAM-T,COVID-19,Healthy,Infection,Inflammation,Leukemia,Solid tumor
CAVDSNYQLIW	TRAV21	TRAJ33	PBMC_A_HD2,UPN13,su011,PEM11,irAE_40,I757,UPN18,COV_009,C910,TC341,PEM13,2247116_JCC392_SJTRC_InfVaxBT_3_Rxn6,COV_010,nc_CT8,C640,COV_012,B230093,C739,F016,COV_011,18LN0078,MM_PT7,107677,H2,GSE222448_patient1,BC11,RA_69,PrA1607,F50,COV_014,AR25,AS02,P5,COV_019,U44,COV_025,EM192565,C-10,COV_015,P3,RA_25,22LN0417,U35,S133,F51,GC08,UPN12,MSK1302,EM192561,UPN24,C236,108500,PT_8,PEM5	54	116	Autoimmune disease,COVID-19,Healthy,Infection,Inflammation,Leukemia,Myeloma,Solid tumor
CAVKTSYDKVIF	TRAV12-2	TRAJ50	COV_019,UPN12,21LN0302,UPN17,RA_25,irAE_65,C-32,COV_001,C-34,E357,IpiNivo_Mixed,PBMC_P6,20LN0264,HC1,COV_020,HD1,MM_PT2,MSK1302,E4,F45,COV_010,COV_028,NPC_SC_1802,E5,GC10,NL2,2010113865,20LN0243,UPN14,NPC_SC_1811,B4,COV_013,UPN10,22LN0417,RA_65,U45,COV_012,PT_5,U44,PEM13,MSK1263,OC83,HD7,p1_mild,COV_011,101520_Okada_A,UPN13,PEM12,NPC_SC_1813,U5,COV_007,COV_009,PT2,T06	54	94	Autoimmune disease,COVID-19,Healthy,Inflammation,Leukemia,Myeloma,Solid tumor
CAVLMDSNYQLIW	TRAV21	TRAJ33	101520_Okada_B,90711,CPIc_C1,PBMC_P6,PEM14,CX6,E3,EM192564,PT_7,PrA1607,S34,irAE_63,201657856,2169462_SJTRC_InfVax_3,C-4,COVID_19_PBMC_BAL_donor_5,COV_009,COV_025,CPIc_C8,H3,HHU20191029,HN_P34,PEM2,RAGN579992,RAGN962056,RA_PT19,U41,UPN4,su013,RA_PT04,RA_PT21,MM_PT16,UPN17,CX1,HHU20190926,S21,RAGN740210,PT3,CPIc_C7,U35,PBMC_C_HD2,6_ki0100110_CMVneg,MM_PT18,18LN0110,B357818,MDA1_T05,PBMC_A_HD1,PBMC…	54	360	Autoimmune disease,COVID-19,Healthy,Infection,Inflammation,Leukemia,Myeloma,Solid tumor
CAVSGGSNYKLTF	TRAV8-4	TRAJ53	COV_012,MM_PT18,UPN17,COV_015,MSK1344,PEM14,PBMC_A_HD3,NL2,COV_028,Seshadri02,B230498,U5,HC9,COV_010,COV_025,COV_001,H-3,2_Ki0100022_CMVneg,C910,U44,F002,C739,C-29,J10887,C19,UPN24,20LN0264,GC10,C30,su012,p2_mild,COV_014,PEM23,PEM5,PEM6,CPIc_C8,4_Ki0100015_CMVneg,LRS2,p5_severe,C-26,C799,COV_011,NPC_SC_1810,COV_013,U45,101520_Okada_A,H2,RA_PT21,BMMNC_5pv2,GC07,HD3,P2,NPC_SC_1805,AR44	54	452	Autoimmune disease,BEAM-T,COVID-19,Fraility,Healthy,Infection,Inflammation,Leukemia,Myeloma,Solid tumor
CAASRGGSYIPTF	TRAV13-1	TRAJ6	UPN13,COV_011,NPC_SC_1816,PEM11,101520_Okada_D,B_ALL_h2,AR20,HD5,UPN10,C-16,J10888,MM_PT3,B7,COV_015,HC2,PEM7,PBMC_P3,NPC_SC_1806,18LN0132,MM_PT18,U44,UPN12,PrA1607,COV_019,MSK1344,E357,COV_001,AS01,PEM23,COV_028,HD3,CPIc_C4,p1_mild,UPN19,PEM9,COV_002,B_ALL_p1,P6,CPInc_NC1,UT1,LRS4,C910,ERS2,PBMC_C_HD5,COV_010,PEM19,COV_025,J21856,H3,P3,irAE_45,TC341,MSK1302	53	66	Autoimmune disease,COVID-19,Healthy,Infection,Inflammation,Leukemia,Myeloma,Solid tumor
CAENSGYSTLTF	TRAV13-2	TRAJ11	P5,B6,PrA1505,101520_Okada_C,MSK1302,C910,U45,UPN12,He_2020,COVID_19_PBMC_BAL_donor_2,GSE222448_patient3,5_ki01000111CMVpos,UPN19,COV_012,PEM23,22LN0417,20LN0264,CPIc_C8,p2_mild,18LN0104,IpiNivo_Mixed,COV_028,P7,su010,PT_6,H-3,RA_69,PrA1607,COV_007,C16,COV_015,COV_010,D511,COV_001,UPN13,19LN0198,MSK1344,EM192565,PEM16,HD1,COV_020,HN_P51,GSE222448_patient9,10k_BEAM-T_Human_A1101_EBV_spikein_5pv2,U…	53	136	Autoimmune disease,BEAM-T,COVID-19,Healthy,Infection,Inflammation,Leukemia,Solid tumor
CAGANAGGTSYGKLTF	TRAV27	TRAJ52	2247115_JCC392_SJTRC_InfVaxBT_2_Rxn5,COV_002,PBMC_C_HD5,J10886,p2_mild,P2,COV_009,F45,HD5,MM_PT2,108500,1_Ki0100020_CMVpos,C-20,NivoExposed,PBMC_C_HD3,2169462_SJTRC_InfVax_3,HD4,I757,U5,BMMNC_5pv2,201651365,E4,COV_020,COV_011,CX1,IpiNivo_Mixed,AR46,U45,ccRCC_2,MM_PT15,COV_012,F29,PEM19,F30,su009,p3_mild,COV_010,AR25,p6_severe,201657857,PBMC_C_HD2,COV_025,U44,F014,J15893,HD3,irAE_63,p5_severe,HC1,…	53	70	BEAM-T,COVID-19,Healthy,Infection,Inflammation,Myeloma,Solid tumor
CALNAGGTSYGKLTF	TRAV9-2	TRAJ52	irAE_62,AS01,PEM10,101520_Okada_D,AR25,AR48,MSK1302,COV_013,NivoExposed,HSSS_180,GSE222448_patient13,PBMC_C_HD2,PrA1607,EM192565,D492,PT_2,NPC_SC_1808,C640,HD3,CPInc_NC5,COV_015,COV_001,C16,PBMC_A_HD3,GSE222448_patient6,GC10,B_ALL_p2,GSE222448_patient10,J14205,AS02,CPIc_C6,UPN13,C-24,COV_009,su010,IpiNivo_Mixed,p6_severe,RA_PT19,MM_PT16,RA-335,p2_mild,P7,HSSS_110,ERS4,J21854,AR20,COV_007,nc_CT3,C…	53	68	Autoimmune disease,COVID-19,Healthy,Infection,Inflammation,Leukemia,Myeloma,Solid tumor
CAVTQGGSEKLVF	TRAV21	TRAJ57	CPInc_NC6,F50,COV_014,COV_015,P7,NPC_SC_1816,C236,UPN19,PBMC_C_HD5,HSSS_191,TC341,PEM8,U41,J14204,18LN0132,COV_025,BC09,MSK1302,PFI_79,su013,PBMC_P5,B_ALL_p1,NPC_SC_1811,B_ALL_h2,NL1,COV_010,HD3,MSK1344,PEM12,PT_6,CPIc_C2,HD5,GC02,C-34,GSE222448_patient1,AR44,PEM7,GC05,UPN17,C739,P2,N7001,PEM2,PBMC_A_HD2,EM192566,D492,C910,nc_CT1,COV_020,MM_PT2,107677,OH14,18LN0104	53	97	Aging,Autoimmune disease,COVID-19,Healthy,Infection,Inflammation,Leukemia,Myeloma,Solid tumor
CAASASGTYKYIF	TRAV29DV5	TRAJ40	NPC_SC_1807,TC341,MSK1344,COV_028,F024,MSK1263,B3,PFI_79,F29,AS02,OH15,HD1,COV_010,101520_Okada_D,C799,GU0700,P7,MM_PT3,COV_013,F45,HUP213,UPN24,D492,B5,HD3,PEM7,J21854,EM192565,NPC_SC_1808,COV_011,C910,BC09,PBMC_C_HD5,F41,UPN18,C17,ccRCC_2,C-2,AR44,F30,UPN17,J10887,U4,PEM16,Seshadri02,GSE222448_patient4,AR20,F38,COV_012,B230723,B7,H1	52	70	Aging,Autoimmune disease,COVID-19,Healthy,Infection,Inflammation,Leukemia,Myeloma,Solid tumor
CAASGGSNYKLTF	TRAV13-1	TRAJ53	COV_020,COV_025,PBMC_P3,B_ALL_p1,18LN0104,C640,AR20,E357,U45,OH14,PT_1,RA_65,BL11,S135,B230723,UPN18,HD4,AS02,PBMC_C_HD2,E5,HC9,F007,AR50,N5TEST,PrA1607,C236,COV_007,UT2,UPN24,COV_015,UPN1,J21854,C21,U34,MSK1344,UPN19,PBMC_P4,101520_Okada_C,OVA1,U35,UPN14,C910,B230498,C-38,NPC_SC_1806,P5,PT_4,C-6,PEM19,HD3,NPC_SC_1802,20LN0249	52	56	Aging,Autoimmune disease,COVID-19,Fraility,Healthy,Infection,Inflammation,Leukemia,Solid tumor
CAASITGNQFYF	TRAV13-1	TRAJ49	NPC_SC_1808,HD6,p6_severe,COV_028,GC02,TC341,COV_020,C739,GSE222448_patient10,su011,irAE_62,10k_BEAM-T_Human_A2402_EBV_CMV_spikein_5pv2,22-Jul-25,PrA1801,J21854,p3_mild,AR48,PBMC_P4,COV_025,AR20,B231260,18LN0104,C910,UPN18,SC5v2_humanPBMCs_5Kcells_Connect_single_channel,LRS3,COV_007,PBMC_C_HD4,PEM11,COV_013,NPC_SC_1815,H-5,irAE_40,U45,4_Ki0100015_CMVneg,COV_012,MM_PT3,H-10,C-26,COV_019,PEM12,Nivo…	52	64	Autoimmune disease,BEAM-T,COVID-19,Healthy,Infection,Inflammation,Leukemia,Myeloma,Solid tumor
CAATDSWGKLQF	TRAV13-1	TRAJ24	C739,RA_65,F50,101520_Okada_A,101520_Okada_C,PrA1607,PBMC_P2,21-Aug-48,F67,BL4,F41,BC11,NPC_SC_1802,F51,CPInc_NC1,PEM12,MSK1344,AR44,C910,PEM8,HD5,HSSS_110,COV_007,C-32,BMMNC_5pv2,COV_009,F29,6_ki0100110_CMVneg,UPN15,PEM16,PFI_83,RA_PT21,F024,B4,COV_010,irAE_40,PBMC_C_HD3,F38,PFI_79,GC10,HHU20191126,irAE_65,F45,Seshadri02,U45,EM192566,su006,PBMC_C_HD1,COV_011,N5TEST,CX2,21LN0343	52	95	Autoimmune disease,BEAM-T,COVID-19,Healthy,Infection,Inflammation,Leukemia,Solid tumor
CATDRGSTLGRLYF	TRAV17	TRAJ18	COV_009,AR46,RA_25,PEM5,COV_028,NPC_SC_1802,melanoma_K409,AS01,5_ki01000111CMVpos,COV_010,C-21,HD3,COV_011,F51,COV_012,PT_8,C-25,P3,NL2,PBMC_C_HD5,B2,COV_025,F014,UPN4,GC02,PEM8,MSK1344,NivoExposed,UPN19,COV_001,AR20,IpiNivo_Resistant,AR44,MM_PT15,MSK1302,U45,GC08,PEM16,F41,ICC1,HD2,ERS4,LRS2,NPC_SC_1808,PEM11,E6,TC341,101520_Okada_B,F017,101520_Okada_C,p2_mild,C739	52	63	Autoimmune disease,COVID-19,Healthy,Infection,Inflammation,Leukemia,Myeloma,Solid tumor
CAVEDNYGQNFVF	TRAV2	TRAJ26	PEM23,su009,D492,HN_P51,BC09,COV_010,COV_013,UPN17,PBMC_A_HD1,10k_PBMC_5pv2_nextgem_Chromium_X,AS01,C910,101520_Okada_B,COV_012,PEM12,HSSS_219,PT6,NPC_SC_1807,COV_025,HD2,su006,PT_2,20LN0259,F016,S23,UPN19,HD7,C-38,UPN18,PBMC_P2,101520_Okada_D,B7,UT1,C236,PBMC_P5,HD1,201657263,B4,C-30,COV_011,PEM1,C-3,OH15,J10887,irAE_45,H-3,p3_mild,C16,irAE_56,101520_Okada_A,1_Ki0100020_CMVpos,COV_019	52	413	Aging,Autoimmune disease,BEAM-T,COVID-19,Healthy,Infection,Inflammation,Leukemia,Solid tumor
CAVRDNDYKLSF	TRAV1-2	TRAJ20	101520_Okada_B,GC02,PEM20,C-35,PEM21,HD5,COV_011,20LN0217,18LN0110,COV_010,nc_CT2,B_ALL_p3,UPN1,COV_015,NPC_SC_1802,nc_CT6,RA_69,10k_PBMC_5pv2_nextgem_Chromium_X,CX2,PEM23,U44,nc_CT1,COV_013,HUP213,HSSS_110,S22,COV_009,18LN0132,MM_PT18,ICC7,B_ALL_h2,101520_Okada_C,H-8,NPC_SC_1816,irAE_63,RA_65,PBMC_A_HD2,H2,C-39,COV_028,irAE_40,He_2020,HN_P34,NPC_SC_1807,COV_020,F50,F67,UPN12,irAE_62,COV_019,H-5,…	52	106	Autoimmune disease,BEAM-T,COVID-19,Healthy,Inflammation,Leukemia,Myeloma,Solid tumor
CAVRDSDYKLSF	TRAV1-2	TRAJ20	PrA1505,COV_011,COV_020,22LN0417,C-32,C-10,NPC_SC_1815,COV_013,PBMC_A_HD3,nc_CT2,PEM16,su006,IpiNivo_Mixed,PT_6,B_ALL_p3,UPN19,PBMC_C_HD3,U44,C30,GC10,201657857,GC07,S135,ccRCC_1,PBMC_C_HD4,COV_012,COV_010,H2,MM_PT2,p2_mild,COV_007,GSE222448_patient10,IpiNivo_Resistant,irAE_63,PBMC_P3,GSE222448_patient3,101520_Okada_D,P2,PrA1607,OVA1,AS01,NPC_SC_1802,PBMC_P5,PEM3,HD5,RA_65,PBMC_A_HD1,HUP213,ICC6,…	52	78	Autoimmune disease,COVID-19,Healthy,Inflammation,Leukemia,Myeloma,Solid tumor
CVVNTGRRALTF	TRAV12-1	TRAJ5	GC02,NPC_SC_1807,AS02,20LN0278,UPN10,C30,J11689,PEM12,F51,PEM11,MSK1344,su014,COV_002,SC5v2_humanPBMCs_5Kcells_Connect_single_channel,HUP222,PEM15,B_ALL_p1,HD5,COV_013,C739,TC341,H-6,COV_028,C910,U4,UPN18,CPInc_NC5,PBMC_C_HD4,COV_020,PBMC_P5,C21,COV_019,NPC_SC_1811,UPN19,EM192561,PT_2,IpiNivo_Mixed,B6,COV_015,PBMC_C_HD5,COV_010,18LN0132,COV_001,NL2,C829,C236,J10624,COV_011,PEM8,5_ki01000111CMVpos…	52	72	Autoimmune disease,BEAM-T,COVID-19,Healthy,Infection,Inflammation,Leukemia,Solid tumor
CAASGGSYIPTF	TRAV13-1	TRAJ6	p2_mild,C739,PBMC_C_HD2,PrA1607,AR44,COV_019,NPC_SC_1808,NL2,UPN14,U45,AS01,101520_Okada_A,101520_Okada_B,F51,C640,AS02,PBMC_P4,COV_028,22-Jul-25,MM_PT3,H3,20LN0243,20LN0249,NivoExposed,TC341,ICC2,F67,2247114_JCC392_SJTRC_InfVaxBT_1_Rxn4,irAE_65,su012,IPIHNSC118,B_ALL_p3,p6_severe,10k_BEAM-T_Human_A2402_EBV_CMV_spikein_5pv2,C30,21-Aug-48,MSK1263,UPN18,PT_3,CPInc_NC1,OH15,AR20,S159,COV_015,PrA1505…	51	67	Aging,Autoimmune disease,BEAM-T,COVID-19,Healthy,Infection,Inflammation,Leukemia,Myeloma,Solid tumor
CAASIGFGNVLHC	TRAV13-1	TRAJ35	IpiNivo_Resistant,J15893,p4_severe,MM_PT3,PEM11,PrA1607,TC341,COV_011,101520_Okada_C,su013,AR20,F51,GC10,su005,U4,BC09,GSE222448_patient3,GC04,COV_019,F41,BL1,COVID_19_PBMC_BAL_donor_3,PEM17,COV_015,NPC_SC_1815,P2,NPC_SC_1805,P1,irAE_63,UPN18,B4,PBMC_C_HD3,PEM20,19LN0193,C829,nc_CT8,P4,U41,COV_028,C21,AR46,F50,B230723,CPIc_C1,F016,C-14,HUP213,21LN0343,HD5,MSK1263,C16	51	79	Autoimmune disease,COVID-19,Healthy,Infection,Inflammation,Leukemia,Myeloma,Solid tumor
CAATSGTYKYIF	TRAV29DV5	TRAJ40	COV_007,NPC_SC_1813,U35,2010113865,B5,PEM19,PrA1505,C-29,COV_020,PEM2,GC08,D492,LRS5,HD1,PBMC_C_HD1,F51,PBMC_A_HD1,HD3,COV_013,MSK1344,AR50,COV_025,AS01,2247115_JCC392_SJTRC_InfVaxBT_2_Rxn5,C21,GC06,F38,E357,MSK1302,C-16,p4_severe,U45,HC1,B2,2247116_JCC392_SJTRC_InfVaxBT_3_Rxn6,PBMC_P1,HSSS_110,COV_012,AR48,PFI_79,NL2,90711,COV_011,C640,CPIc_C1,NPC_SC_1805,RA_PT11,101520_Okada_C,ICC6,PBMC_P5,COV_…	51	61	Autoimmune disease,COVID-19,Healthy,Infection,Inflammation,Solid tumor
CAENSGGYQKVTF	TRAV13-2	TRAJ13	18LN0110,F024,PrA1607,5_ki01000111CMVpos,COV_010,p6_severe,p4_severe,B230723,MSK1263,IpiNivo_Resistant,MM_PT2,101520_Okada_C,E6,HD5,21-Aug-48,2247115_JCC392_SJTRC_InfVaxBT_2_Rxn5,COV_015,EM192565,PEM9,COV_019,COV_012,I757,COV_011,IPIHNSC118,PT_2,19LN0144,S149,2010113865,18LN0132,101520_Okada_B,AR25,UPN13,NivoExposed,PBMC_P4,nc_CT1,COV_025,AS01,N7002,AR44,C-9,CX4,HHU20180816,AR20,PEM2,n_sp1,B5,UPN…	51	71	Autoimmune disease,COVID-19,Healthy,Infection,Inflammation,Leukemia,Myeloma,Solid tumor
CAENYGGSQGNLIF	TRAV13-2	TRAJ42	HD5,101520_Okada_A,CX4,COV_009,COV_010,F002,C910,BL11,PrA1607,COV_012,U44,PEM12,PBMC_P6,Seshadri02,IPIHNSC118,GU0700,ERS3,COV_013,nc_CT8,20LN0249,AS02,F012,B_ALL_h2,C829,CX7,COV_025,MSK1302,BMMNC_5pv2,N7001,10k_PBMC_5pv2_nextgem_Chromium_X,AR44,UPN13,irAE_63,GC06,AR20,COV_014,201651365,B7,CPIc_C6,5_ki01000111CMVpos,PEM10,AS01,COV_001,GC07,COVID_19_PBMC_BAL_donor_2,NPC_SC_1811,C17,COV_028,B_ALL_p3…	51	67	Autoimmune disease,BEAM-T,COVID-19,Fraility,Healthy,Infection,Inflammation,Leukemia,Solid tumor
CALSDNYGQNFVF	TRAV9-2	TRAJ26	F38,UPN18,TC341,U4,B5,6_ki0100110_CMVneg,MSK1302,S158,10k_BEAM-T_Human_A1101_EBV_spikein_5pv2,AR20,C829,PT_6,B230723,HC1,MM_PT16,E6,P4,HD5,PEM14,CPInc_NC5,PEM8,MM_PT19,P3,F017,HD1,AR46,MSK1344,COVID_19_PBMC_BAL_donor_3,CPIc_C3,AR44,RA_25,GC04,ERS4,PEM19,18LN0104,PrA1607,PBMC_P4,E5,MDA1_T05,PT_7,S159,C910,PEM17,COV_025,NPC_SC_1810,J10886,PFI_79,NPC_SC_1813,C-38,COV_012,COVID_19_PBMC_BAL_donor_2	51	67	Autoimmune disease,BEAM-T,COVID-19,Healthy,Infection,Inflammation,Leukemia,Myeloma,Solid tumor
CAVRDTGGFKTIF	TRAV1-2	TRAJ9	2247114_JCC392_SJTRC_InfVaxBT_1_Rxn4,COV_025,PT7,COV_001,B6,OH17,101520_Okada_D,P3,F29,UPN18,PBMC_C_HD6,COV_012,NPC_SC_1808,COV_014,PT_3,HD4,COV_011,F41,TIL4095,101520_Okada_C,PEM19,F012,U5,COV_007,F017,GU0700,201657263,GC06,P5,AS01,PEM6,UPN17,COV_015,PEM1,COV_020,OC137,HD5,PEM11,UPN24,P2,BC09,AR44,COV_009,B7,F50,J15893,E6,PT_8,HD6,CPIc_C6,COV_013	51	68	Aging,Autoimmune disease,COVID-19,Healthy,Inflammation,Leukemia,Solid tumor
CAASATGNQFYF	TRAV29DV5	TRAJ49	PBMC_A_HD2,RA_25,HD1,NPC_SC_1805,HD4,P3,PrA1801,PBMC_P5,AS02,HUP213,F006,PBMC_A_HD3,C-33,PEM12,COV_028,NPC_SC_1807,GC10,NPC_SC_1811,ERS4,B5,J21856,COV_012,C-36,COV_025,COV_019,BMMNC_5pv2,p5_severe,COV_007,COV_013,NivoExposed,PBMC_C_HD1,P1,HD5,C-37,C16,MSK1302,PEM11,20LN0243,N7001,COV_014,101520_Okada_C,OH14,COV_001,U5,UPN17,U41,COV_015,H-9,UPN18,PEM5	50	69	Aging,Autoimmune disease,BEAM-T,COVID-19,Fraility,Healthy,Inflammation,Leukemia,Solid tumor
CAASKAAGNKLTF	TRAV23DV6	TRAJ17	101520_Okada_A,6_ki0100110_CMVneg,NivoExposed,U45,COV_013,J21854,PEM16,LRS5,U35,PBMC_P3,NPC_SC_1802,UPN19,AR50,COV_028,E4,PT2,BMMNC_5pv2,PEM6,H3,C829,OH14,C-34,HD4,C236,PBMC_P4,PBMC_A_HD2,nc_CT3,H-3,COV_009,P7,p5_severe,COV_012,COVID_19_PBMC_BAL_donor_5,BC09,UPN24,MSK1302,COV_015,CPInc_NC2,GC10,C16,N7001,B2,P5,CPIc_C2,GSE222448_patient2,PFI_79,COV_010,C-22,HD5,NPC_SC_1808	50	59	Aging,BEAM-T,COVID-19,Healthy,Infection,Inflammation,Leukemia,Solid tumor
CAAVDSNYQLIW	TRAV1-2	TRAJ33	UPN19,S159,NL1,MSK1302,EM192566,COVID_19_PBMC_BAL_donor_4,HUP213,COV_019,HUP222,COV_015,U41,C143,B_ALL_p3,COV_010,B_ALL_p2,NL2,E3,PBMC_P3,COV_011,MM_PT2,PBMC_C_HD3,C-4,N7001,C-7,107677,GC08,p3_mild,101520_Okada_A,PBMC_C_HD1,PBMC_A_HD1,PEM1,NPC_SC_1806,H-9,COV_028,irAE_63,ICC6,COV_009,COV_020,HD5,CPInc_NC5,COV_013,OC83,MDA1_T06,p1_mild,HUP217,su006,ICC7,COVID_19_PBMC_BAL_donor_5,nc_CT1,PEM5	50	157	Autoimmune disease,COVID-19,Healthy,Inflammation,Leukemia,Myeloma,Solid tumor
CALNRDDKIIF	TRAV9-2	TRAJ30	Seshadri02,SC5v2_humanPBMCs_5Kcells_Connect_single_channel,2010113890,AR25,RA_25,HD5,COV_015,PFI_79,GC08,H-3,BMMNC_5pv2,AS02,p6_severe,NPC_SC_1813,PrA1607,IpiNivo_Resistant,COV_011,NPC_SC_1807,su011,D492,B3,PEM23,HD1,HD6,101520_Okada_A,C-18,NPC_SC_1805,C910,MM_PT6,COV_014,MSK1302,6_ki0100110_CMVneg,PBMC_A_HD1,GSE222448_patient1,PrA1505,nc_CT2,AR44,B6,COV_028,COV_009,F50,UPN10,PBMC_P4,PEM1,COV_025…	50	63	Autoimmune disease,BEAM-T,COVID-19,Healthy,Infection,Inflammation,Leukemia,Myeloma,Solid tumor
CATDGGSNYKLTF	TRAV17	TRAJ53	nc_CT4,NPC_SC_1802,101520_Okada_D,UPN10,GC08,18LN0110,COV_009,COV_007,PEM5,PEM10,COV_010,COV_015,PEM7,RA_PT11,C-24,HD1,PT_8,irAE_56,PEM9,irAE_76,PT8,COV_012,20LN0217,UPN15,NL2,COV_013,PEM8,irAE_62,C-35,ccRCC_1,GSE222448_patient1,PBMC_P3,HD5,S159,BC09,GC09,22LN0417,F007,S134,PEM3,F30,B7,U4,UPN1,MSK1344,J15892,HD3,su013,P4,LRS5	50	68	Autoimmune disease,COVID-19,Fraility,Healthy,Inflammation,Leukemia,Solid tumor
CAVGARGSQGNLIF	TRAV8-3	TRAJ42	AR20,PEM16,C910,nc_CT3,COV_001,PT_7,E3,COV_014,GSE222448_patient13,UPN14,TC341,PT_4,irAE_63,PEM11,p3_mild,C640,PEM6,PBMC_C_HD5,HD1,PT_3,UPN17,J21854,GSE222448_patient10,21LN0302,COV_010,PEM19,20LN0249,nc_CT7,COV_013,BC09,PFI_83,COV_025,AR44,101520_Okada_C,AR25,ERS4,20LN0243,MM_PT6,101520_Okada_B,PEM5,CPIc_C2,U35,p5_severe,18LN0104,He_2020,COV_007,COV_020,NPC_SC_1805,UT2,NPC_SC_1813	50	65	COVID-19,Healthy,Infection,Inflammation,Leukemia,Myeloma,Solid tumor
CAVNFGNEKLTF	TRAV12-2	TRAJ48	EM192566,HD3,C30,101520_Okada_A,COV_028,GU0700,PT_2,PBMC_C_HD3,B5,HD5,UPN18,COV_009,irAE_63,10k_BEAM-T_Human_A1101_EBV_spikein_5pv2,PEM23,PBMC_P6,21LN0302,NivoExposed,PEM10,MSK1344,PBMC_P5,J10625,HC1,NPC_SC_1811,IpiNivo_Resistant,PEM15,B7,2169462_SJTRC_InfVax_3,COV_011,201657263,GC07,22LN0417,NPC_SC_1802,COV_012,COV_001,CPInc_NC2,18LN0078,C17,CPInc_NC1,CPIc_C6,COV_007,RB-P3,ccRCC_1,UPN1,p6_severe…	50	84	Autoimmune disease,BEAM-T,COVID-19,Healthy,Inflammation,Leukemia,Solid tumor
CAVYSGGGADGLTF	TRAV21	TRAJ45	COV_010,CPIc_C4,AR25,HD5,COV_007,F38,UPN17,EM192565,PEM12,GC10,HD4,S135,COV_001,B230498,PrA1607,PEM7,COV_028,UPN18,PBMC_P5,20LN0217,HSSS_219,HUP217,AR50,20LN0259,I757,AS01,PEM19,AR20,20LN0264,UPN19,PBMC_A_HD3,ICC7,GSE222448_patient8,PT_6,10k_BEAM-T_Human_A2402_EBV_CMV_spikein_5pv2,PBMC_C_HD6,COV_014,20LN0243,NPC_SC_1808,F51,COV_011,PEM8,PEM10,COV_015,C829,GC07,GC04,OVA1,C-12,P5	50	68	Autoimmune disease,BEAM-T,COVID-19,Healthy,Infection,Inflammation,Leukemia,Solid tumor
CVVNGGGSYIPTF	TRAV12-1	TRAJ6	COV_010,HD7,18LN0104,ICC3,PT_2,irAE_62,RA_69,BMMNC_5pv2,COV_019,UPN19,S134,PBMC_C_HD3,COV_020,COV_012,MSK1344,101520_Okada_A,PrA1801,CPIc_C8,HD1,MSK1263,PBMC_P1,HD5,NPC_SC_1810,MSK1302,PEM16,U45,CPInc_NC3,U5,UPN18,B_ALL_p3,p1_mild,HN_P34,EM192564,PFI_79,P2,C21,GU0744,PBMC_A_HD2,AR25,NPC_SC_1805,melanoma_K409,GSE222448_patient1,COV_011,MM_PT3,J11689,HUP213,UPN1,COV_015,S158,AR46	50	82	Autoimmune disease,BEAM-T,COVID-19,Healthy,Infection,Inflammation,Leukemia,Myeloma,Solid tumor
CVVNLNTGGFKTIF	TRAV12-1	TRAJ9	S158,J15890,F024,B6,COV_020,J10887,N7001,PT_4,AS02,HD5,p2_mild,su014,AS01,LRS5,COVID_19_PBMC_BAL_donor_6,TC341,MQpool,C16,PrA1607,P2,U5,PT2,PEM8,101520_Okada_C,HHU20190926,101520_Okada_B,PEM19,COV_025,BMMNC_5pv2,P6,UPN17,COV_007,4_Ki0100015_CMVneg,p5_severe,C910,B1,AR44,C739,PT_2,J10624,J21854,18LN0104,H2,CPIc_C8,COV_002,MM_PT3,F023,PEM9,COV_010,UPN13	50	76	Aging,Autoimmune disease,BEAM-T,COVID-19,Healthy,Infection,Inflammation,Leukemia,Myeloma,Solid tumor
CAASANDYKLSF	TRAV29DV5	TRAJ20	UPN12,irAE_45,CPInc_NC1,COV_001,MSK1263,HD1,T06,MSK1344,UPN14,COV_007,PT_2,irAE_7,C-10,GSE222448_patient2,UT1,E357,PBMC_P5,U35,COV_019,GSE222448_patient12,COV_011,C21,101520_Okada_D,PBMC_P4,AS02,C-18,AR20,PEM12,AR25,PrA1607,PEM9,D511,90711,COV_020,COV_012,COV_025,U44,COV_010,C-6,COVID_19_PBMC_BAL_donor_4,MM_PT7,B231260,NPC_SC_1808,AR48,C829,NPC_SC_1802,P5,NPC_SC_1806,101520_Okada_A	49	86	Autoimmune disease,COVID-19,Healthy,Infection,Inflammation,Leukemia,Myeloma,Solid tumor
CAASDSGTYKYIF	TRAV29DV5	TRAJ40	GSE222448_patient7,PEM10,IpiNivo_Resistant,C-16,PT_2,AS01,nc_CT3,COV_025,COV_020,IPIHNSC118,p3_mild,CPIc_C6,su010,PEM11,HD3,su013,U5,BC11,AR44,B3,N7001,C236,PEM2,GC07,MSK1302,COV_011,RA_69,COV_007,COV_015,U34,su009,TC341,IpiNivo_Complete,C30,BMMNC_5pv2,nc_CT5,COV_009,B1,AR20,20LN0217,PEM17,5_ki01000111CMVpos,PEM23,PEM8,NPC_SC_1816,CPInc_NC1,PEM6,P3,PEM5	49	64	Autoimmune disease,BEAM-T,COVID-19,Healthy,Infection,Inflammation,Leukemia,Solid tumor
CAASSGGSNYKLTF	TRAV13-1	TRAJ53	B7,PT7,UPN24,5_ki01000111CMVpos,F023,PEM15,irAE_63,F30,PBMC_C_HD2,OH14,BL4,101520_Okada_B,PT2,COV_001,COV_007,COV_010,B1,UPN18,COV_014,COV_025,B4,GC10,F51,HSSS_180,TC341,20LN0264,10k_PBMC_5pv2_nextgem_Chromium_X,UT1,PEM17,PEM3,PT_6,PT_1,GU0700,UPN13,HC2,COV_015,18LN0132,NL2,C-2,PEM10,IPIHNSC118,C910,BC09,AS01,PT_8,RA_PT19,PBMC_C_HD5,PEM19,GC07	49	63	Aging,Autoimmune disease,BEAM-T,COVID-19,Healthy,Infection,Inflammation,Leukemia,Solid tumor
CAGATSGTYKYIF	TRAV27	TRAJ40	P4,C-39,COV_020,Seshadri02,UPN8,AS01,U4,HC1,AR50,NPC_SC_1810,COV_025,MQpool,COV_014,PT_1,NPC_SC_1816,GSE222448_patient13,GC08,p5_severe,GSE222448_patient2,MSK1344,C-33,COV_028,HSSS_110,COV_012,p6_severe,U44,SC5v2_humanPBMCs_5Kcells_Connect_single_channel,UPN17,AR48,F014,MM_PT6,PEM8,PEM5,S159,101520_Okada_B,COV_019,GC10,COV_007,irAE_65,BL3,20LN0249,MM_PT2,22LN0417,201651365,CPInc_NC6,COV_009,F51,C…	49	69	Autoimmune disease,BEAM-T,COVID-19,Healthy,Infection,Inflammation,Leukemia,Myeloma,Solid tumor
CALSDSGGSNYKLTF	TRAV9-2	TRAJ53	101520_Okada_C,F67,10k_BEAM-T_Human_A2402_EBV_CMV_spikein_5pv2,COV_028,J15890,PEM6,BMMNC_5pv2,C640,S150,MSK1302,MSK1344,4_Ki0100015_CMVneg,COV_020,COV_012,PrA1607,NPC_SC_1813,U5,E6,COV_010,COV_007,COV_001,PEM10,22LN0417,P2,COV_014,PBMC_P4,UPN18,GSE222448_patient8,P7,PEM5,MM_PT2,GSE222448_patient10,irAE_65,AR20,OVA1,BC09,101520_Okada_B,20LN0249,F017,HUP222,P3,5_ki01000111CMVpos,E2,NivoExposed,PT6,…	49	65	Aging,Autoimmune disease,BEAM-T,COVID-19,Healthy,Infection,Inflammation,Leukemia,Myeloma,Solid tumor
CALSSGGSNYKLTF	TRAV9-2	TRAJ53	20LN0249,UPN10,HN_P34,HD5,C910,GSE222448_patient4,N7002,U41,F41,UPN19,PT_4,UPN12,F012,COV_019,U5,HD4,COVID_19_PBMC_BAL_donor_2,MM_PT18,PBMC_P1,COV_014,PEM16,C-13,UT1,GSE222448_patient2,MSK1344,UPN18,COV_025,BC09,20LN0243,PBMC_A_HD3,su001,OVA1,21LN0302,CPIc_C7,U35,P7,C-25,AR25,UPN24,IpiNivo_Mixed,AR50,10k_PBMC_5pv2_nextgem_Chromium_X,su011,COV_001,COV_010,GC10,PEM2,GC06,MM_PT2	49	81	BEAM-T,COVID-19,Healthy,Infection,Inflammation,Leukemia,Myeloma,Solid tumor
CAVNAGGTSYGKLTF	TRAV12-2	TRAJ52	COV_020,COV_007,COV_015,P3,IpiNivo_Mixed,CPInc_NC1,101520_Okada_B,C-29,101520_Okada_A,NPC_SC_1805,CPIc_C1,J10887,PT_4,UPN1,COV_010,AR20,COV_013,CPInc_NC4,HD5,AR25,107677,H1,COV_014,PT_8,PBMC_P4,OC137,PT_7,21-Aug-48,18LN0078,10k_BEAM-T_Human_A2402_EBV_CMV_spikein_5pv2,NPC_SC_1807,PEM9,BMMNC_5pv2,COV_009,RA_69,ICC4,GC10,MSK1302,PFI_83,COV_011,AR48,AR50,COV_025,B230498,p5_severe,NivoExposed,UPN19,F6…	49	84	Autoimmune disease,BEAM-T,COVID-19,Fraility,Healthy,Infection,Inflammation,Leukemia,Solid tumor
CAVNSGYSTLTF	TRAV21	TRAJ11	PFI_83,H-3,LRS5,C-1,PBMC_C_HD5,GSE222448_patient12,PBMC_P2,PBMC_P3,PEM15,GC02,He_2020,B1,MSK1263,19LN0178,F014,HN_P34,TC341,P3,COV_001,GC06,C19,20LN0264,GSE222448_patient2,ICC6,NL2,MM_PT3,RA_65,P7,HSSS_191,COV_009,COV_020,OC137,F38,OH15,HN_P51,GSE222448_patient1,101520_Okada_A,PBMC_P5,IpiNivo_Resistant,GC08,ICC5,UPN18,irAE_40,OH14,19LN0144,PBMC_C_HD4,n_sp1,2247115_JCC392_SJTRC_InfVaxBT_2_Rxn5,p5_…	49	96	Aging,Autoimmune disease,COVID-19,Healthy,Infection,Inflammation,Leukemia,Myeloma,Solid tumor
CAVRDNYGQNFVF	TRAV1-1	TRAJ26	COV_019,101520_Okada_D,COV_007,COV_009,UPN10,UPN12,COV_020,COV_012,irAE_63,MM_PT15,PBMC_A_HD2,AS01,COV_013,COV_028,U35,F51,UPN19,F017,He_2020,p2_mild,IpiNivo_Complete,F024,BC11,OC137,F67,TC341,F29,E357,201651363,PT_7,BL3,D492,p5_severe,BL10,20LN0217,CX2,B5,COV_014,H3,P3,UPN17,IpiNivo_Mixed,PEM5,MQpool,C-39,COV_010,HN_P51,D511,PBMC_P3	49	59	Autoimmune disease,COVID-19,Healthy,Inflammation,Leukemia,Myeloma,Solid tumor
CAVVDSSYKLIF	TRAV1-2	TRAJ12	COV_020,H-9,GC05,COV_019,IPIHNSC118,U5,MM_PT2,N7001,Seshadri02,C-18,p1_mild,PEM19,su011,UPN19,IpiNivo_Mixed,COV_009,p2_mild,COV_015,F004,PBMC_P3,GC06,HUP213,NL2,HSSS_110,EM192565,6_ki0100110_CMVneg,U41,U35,B_ALL_p1,CPIc_C8,GC01,101520_Okada_B,NPC_SC_1802,C16,p8_HD,PBMC_A_HD3,COV_011,PrABX254_ST,10k_PBMC_5pv2_nextgem_Chromium_X,B_ALL_p3,EM192566,HSSS_219,107677,COV_013,su009,10k_BEAM-T_Human_A2402…	49	190	Autoimmune disease,BEAM-T,COVID-19,Fraility,Healthy,Infection,Inflammation,Leukemia,Myeloma,Solid tumor
CAASAGNQFYF	TRAV29DV5	TRAJ49	C16,PBMC_P5,COV_007,COV_025,HSSS_110,PEM15,NPC_SC_1808,F008,NPC_SC_1813,2247116_JCC392_SJTRC_InfVaxBT_3_Rxn6,F41,2010113893,Seshadri02,C30,PFI_104,18LN0078,B_ALL_p2,COV_011,COV_020,PT_8,HSSS_219,2010113890,IpiNivo_Resistant,PBMC_A_HD3,HD1,MM_PT2,COV_009,F017,TC341,PBMC_A_HD2,HD5,GSE222448_patient9,C21,MSK1344,AR25,GSE222448_patient8,F51,PBMC_P4,B3,PBMC_C_HD1,EM192566,2_Ki0100022_CMVneg,RA_65,UPN1…	48	74	Autoimmune disease,COVID-19,Fraility,Healthy,Infection,Inflammation,Leukemia,Myeloma,Solid tumor
CAENNNAGNMLTF	TRAV13-2	TRAJ39	H1,20LN0278,OVA1,P7,NPC_SC_1813,COV_012,PBMC_P3,Seshadri02,101520_Okada_C,GC02,COV_010,IpiNivo_Complete,GSE222448_patient13,MSK1302,F50,HD4,HHU20180816,PEM5,F67,F51,AR48,COV_025,GC06,GSE222448_patient1,AR44,UPN13,5_ki01000111CMVpos,PEM9,CPIc_C3,melanoma_K409,F38,CX3,C-8,C910,He_2020,TC341,irAE_40,HD2,C-18,AR50,AR46,B4,CX7,F024,PBMC_P5,PEM23,F014,COV_011	48	58	COVID-19,Healthy,Infection,Inflammation,Leukemia,Solid tumor
CALSEETSGSRLTF	TRAV19	TRAJ58	COVID_19_PBMC_BAL_donor_6,U44,NPC_SC_1805,irAE_63,U35,PEM16,COV_012,su012,10k_BEAM-T_Human_A2402_EBV_CMV_spikein_5pv2,melanoma_K409,B_ALL_p1,C739,PEM11,GSE222448_patient10,U4,MSK1263,UPN14,AR25,B_ALL_p2,UPN18,MSK1344,PFI_79,CPIc_C7,PBMC_P5,COV_015,B231260,RA_PT19,CPIc_C3,nc_CT8,108500,irAE_45,HC2,PEM15,20LN0264,PFI_83,CX2,PrA1801,BMMNC_5pv2,N5TEST,18LN0104,PEM3,H-4,PEM23,su001,J11689,PEM6,CX5,C910	48	87	Autoimmune disease,BEAM-T,COVID-19,Healthy,Infection,Inflammation,Leukemia,Solid tumor
CAVNSGGSNYKLTF	TRAV12-2	TRAJ53	C739,irAE_76,C910,COV_020,COV_009,COV_015,COV_001,C33,PEM8,AR50,COVID_19_PBMC_BAL_donor_6,Seshadri02,PrA1607,18LN0132,UPN24,PEM15,UPN19,PBMC_P6,PEM19,NPC_SC_1811,COV_012,108500,melanoma_K409,OVA1,LRS2,C19,MSK1344,GC07,S134,5_ki01000111CMVpos,PBMC_C_HD4,MM_PT3,PrA1801,PEM20,IPIHNSC118,COV_025,NPC_SC_1807,AR25,PBMC_P3,101520_Okada_D,U45,TC341,AR44,UPN13,COV_011,C17,2169460_SJTRC_InfVax_1,p2_mild	48	69	Autoimmune disease,COVID-19,Healthy,Infection,Inflammation,Leukemia,Myeloma,Solid tumor
CIVRVANTGNQFYF	TRAV26-1	TRAJ49	COV_013,COV_015,COV_020,E5,IpiNivo_Mixed,U35,PT_3,N7001,TC341,AR44,C16,GC06,U4,nc_CT2,HD3,COV_011,18LN0104,BC09,COV_012,HD5,CPIc_C2,AS01,NPC_SC_1813,AR20,nc_CT4,GSE222448_patient12,COVID_19_PBMC_BAL_donor_4,MSK1302,irAE_56,UPN13,UPN12,COVID_19_PBMC_BAL_donor_2,MSK1344,PEM1,UPN10,C910,N7002,201651365,UPN18,GC04,COV_009,IpiNivo_Complete,COV_010,PBMC_P5,C829,PrA1607,PrA1505,U44	48	68	Autoimmune disease,COVID-19,Healthy,Infection,Inflammation,Leukemia,Solid tumor
CAASARSGGSNYKLTF	TRAV29DV5	TRAJ53	UPN19,COV_001,PEM5,J15891,COV_007,F016,19LN0198,COV_025,U44,HD5,CPInc_NC2,C236,6_ki0100110_CMVneg,COV_009,RA_65,su009,101520_Okada_C,AS01,PT2,GSE222448_patient10,COV_012,NPC_SC_1807,COV_020,107677,PEM11,PEM12,ICC7,MSK1344,IpiNivo_Complete,S135,PrA1607,PFI_83,22LN0417,PBMC_C_HD3,UPN18,18LN0104,COV_028,HUP222,CX4,GU0744,20LN0243,GC07,COV_013,PBMC_P4,Seshadri02,H3,F024	47	54	Autoimmune disease,COVID-19,Healthy,Infection,Inflammation,Leukemia,Solid tumor
CAASGAGGTSYGKLTF	TRAV29DV5	TRAJ52	MM_PT6,Seshadri02,E357,S34,PEM7,BMMNC_5pv2,PBMC_A_HD2,PBMC_A_HD1,COVID_19_PBMC_BAL_donor_6,PFI_104,H1,1_Ki0100020_CMVpos,PEM6,PEM11,COV_007,COV_013,UPN12,P1,TC341,HC1,H3,B5,PBMC_C_HD2,UPN19,COV_011,S159,PFI_83,NPC_SC_1805,COV_028,B6,PT_6,COV_012,19LN0193,PrA1607,C-14,PT_4,ccRCC_1,COV_020,COV_015,CPInc_NC6,F023,PEM2,COV_025,E6,201657852,PFI_79,101520_Okada_A	47	64	Aging,Autoimmune disease,BEAM-T,COVID-19,Healthy,Infection,Inflammation,Leukemia,Myeloma,Solid tumor
CAASTGNQFYF	TRAV23DV6	TRAJ49	NPC_SC_1802,COV_014,COV_007,su008,COV_028,MSK1344,AS01,GC05,irAE_76,AR20,CPInc_NC4,B6,BL11,HD6,U4,C-17,F50,COV_020,GSE222448_patient3,p5_severe,Seshadri02,PT_6,COVID_19_PBMC_BAL_donor_4,PrA1505,IpiNivo_Mixed,nc_CT8,PEM10,B_ALL_p3,OH15,UPN12,B1,UPN14,PEM11,COV_012,BC11,U34,COV_011,C640,F41,PEM7,COV_015,RA_25,MM_PT3,TC341,B_ALL_p1,GC07,C910	47	63	Aging,Autoimmune disease,COVID-19,Healthy,Infection,Inflammation,Leukemia,Myeloma,Solid tumor
CAASTGNQFYF	TRAV29DV5	TRAJ49	COV_007,PEM6,PFI_79,N7001,UPN17,PEM3,E2,MSK1344,20LN0264,NPC_SC_1802,P4,irAE_62,E4,COV_028,su010,COV_009,108050,HN_P34,BC09,B_ALL_p2,NPC_SC_1813,F38,COV_013,F67,UPN13,PT_3,U5,nc_CT6,PBMC_P4,HD1,HD3,NPC_SC_1815,COV_001,21LN0302,B357818,J11689,101520_Okada_A,PT_7,C829,101520_Okada_C,U41,PBMC_P2,RA_PT19,OVA1,p3_mild,PEM18,PBMC_A_HD3	47	55	Autoimmune disease,COVID-19,Healthy,Infection,Inflammation,Leukemia,Solid tumor
CALDTGRRALTF	TRAV6	TRAJ5	AR20,B5,COV_002,D511,COV_014,COV_007,UPN1,GSE222448_patient4,UPN24,UPN10,18LN0104,20LN0259,UPN12,PT2,PT1,19LN0193,MM_PT6,PT_2,C30,20LN0243,C910,B_ALL_p3,PFI_104,PT_4,C-32,HC1,PEM20,PT_6,PT_3,RA_25,MM_PT3,CPIc_C3,COV_013,F41,AR25,B2,PEM11,GC01,PEM23,PEM15,C-39,J10886,10k_BEAM-T_Human_A1101_EBV_spikein_5pv2,F67,D492,PEM8,C21	47	73	Autoimmune disease,BEAM-T,COVID-19,Healthy,Infection,Inflammation,Leukemia,Myeloma,Solid tumor
CALNTNAGKSTF	TRAV9-2	TRAJ27	He_2020,B7,GSE222448_patient7,AR25,P3,PEM10,IpiNivo_Resistant,B1,101520_Okada_A,F017,PEM7,101520_Okada_C,U4,E6,C910,C-18,COV_015,UPN12,ERS4,HSSS_110,F67,COV_025,PBMC_P5,PrA1801,U35,TC341,p2_mild,H-2,UPN10,UPN17,18LN0110,BMMNC_5pv2,B357818,PEM23,18LN0104,COVID_19_PBMC_BAL_donor_6,COV_001,su012,F51,20LN0259,PEM14,MDA1_T02,F30,COV_012,HD6,4_Ki0100015_CMVneg,GC06	47	217	Autoimmune disease,BEAM-T,COVID-19,Healthy,Infection,Inflammation,Leukemia,Solid tumor
CATDAGGAQKLVF	TRAV17	TRAJ54	IpiNivo_Resistant,NPC_SC_1808,101520_Okada_A,PBMC_P4,COV_013,PrA1505,CPIc_C6,U45,UPN14,BL11,n_sp1,COV_028,UPN1,F014,COV_010,HN_P51,HN_P7,MM_PT15,PT_4,GSE222448_patient7,COV_015,AR20,C910,PEM16,B5,GSE222448_patient2,MSK1344,B7,P4,GC08,GSE222448_patient10,AR44,COV_007,PEM5,UPN12,NPC_SC_1816,IpiNivo_Mixed,p1_mild,20LN0243,UPN24,PEM1,10k_BEAM-T_Human_A1101_EBV_spikein_5pv2,COV_001,PT2,MM_PT6,COV_025,…	47	260	Autoimmune disease,BEAM-T,COVID-19,Healthy,Infection,Inflammation,Leukemia,Myeloma,Solid tumor
CAVEGSSNTGKLIF	TRAV2	TRAJ37	COV_010,p7_HD,B3,H-2,CPIc_C7,CX4,COV_011,S135,RA_25,PT_2,CPIc_C8,CPIc_C6,COV_014,OVA1,C739,P4,C910,PEM9,COV_015,TC174,irAE_40,GC10,E6,U35,PT_7,nc_CT3,J10887,H-11,MM_PT3,PEM5,irAE_76,PBMC_P5,AR50,CX7,COV_007,P3,irAE_65,BC09,PEM3,OH17,20LN0243,C21,4_Ki0100015_CMVneg,BL4,H3,UT1,C-19	47	54	Aging,Autoimmune disease,COVID-19,Healthy,Infection,Inflammation,Leukemia,Myeloma,Solid tumor
CAVNDYKLSF	TRAV1-2	TRAJ20	PEM16,p5_severe,101520_Okada_D,HD5,GC08,NPC_SC_1802,COV_020,B6,UPN18,CPIc_C1,PrA1801,PBMC_P5,P3,2247115_JCC392_SJTRC_InfVaxBT_2_Rxn5,NivoExposed,COV_010,RA-335,E357,H3,C-7,PBMC_P4,RB-P3,COV_007,PT_3,F017,PT_6,COV_015,6_ki0100110_CMVneg,C33,LRS3,P2,107677,S133,201657857,P5,irAE_65,COV_012,C152,HSSS_191,B7,IpiNivo_Mixed,PBMC_C_HD1,E6,90711,PT_5,su011,UPN17	47	69	Autoimmune disease,COVID-19,Healthy,Infection,Inflammation,Leukemia,Solid tumor
CAVRDSGAGSYQLTF	TRAV3	TRAJ28	J15900,su001,C-10,p6_severe,PEM23,PT_3,U4,COV_015,UPN17,N7002,C-16,PrA1801,101520_Okada_B,PT_2,COV_011,NPC_SC_1811,PEM5,n_sp1,U41,p2_mild,NPC_SC_1802,GU0744,PEM12,COV_014,UPN19,C-2,N7001,GC10,GSE222448_patient10,PT_6,F023,20LN0278,C910,PBMC_P5,HSSS_219,COV_013,PT2,MM_PT2,PBMC_P3,PBMC_A_HD2,NPC_SC_1808,B230723,PEM15,21LN0343,GC06,HC1,PT8	47	50	Aging,Autoimmune disease,COVID-19,Healthy,Infection,Inflammation,Leukemia,Myeloma,Solid tumor
CAYRSAQGGSEKLVF	TRAV38-2DV8	TRAJ57	UPN19,PrA1801,HSSS_110,COV_010,H3,GSE222448_patient7,PrA1607,U4,C739,N7001,PT_3,BC09,20LN0278,PEM10,COV_028,D492,NPC_SC_1810,AR20,S133,21-Aug-48,GSE222448_patient10,COV_013,BL4,UPN1,C910,COV_012,NPC_SC_1802,RA_25,101520_Okada_B,COV_020,N7002,S23,CPIc_C5,COV_007,6_ki0100110_CMVneg,COV_011,AR44,D511,B2,F45,B_ALL_h2,RA_69,MSK1302,B_ALL_p3,CPIc_C2,UPN18,P6	47	88	Autoimmune disease,COVID-19,Healthy,Infection,Inflammation,Leukemia,Solid tumor
CAYSGGSNYKLTF	TRAV38-2DV8	TRAJ53	PT_7,C30,NPC_SC_1807,RA_65,H3,PT_3,UPN24,AR44,COV_010,EM192565,J11689,COV_028,COV_019,P3,UPN18,CPInc_NC1,C16,SC5v2_Melanoma_5Kcells_Connect_single_channel,18LN0110,B230723,20LN0249,OC137,D511,HSSS_191,90711,C-1,COV_007,MSK1302,su011,GU0700,PBMC_P5,UPN19,PEM19,GSE222448_patient10,COV_020,IpiNivo_Mixed,nc_CT3,GC08,J10887,F017,GC10,U41,MSK1344,PrA1607,B1,COV_025,COV_009	47	53	Autoimmune disease,BEAM-T,COVID-19,Healthy,Inflammation,Leukemia,Solid tumor
CVVNNAGNMLTF	TRAV12-1	TRAJ39	F41,IpiNivo_Complete,nc_CT2,UPN13,COVID_19_PBMC_BAL_donor_4,E6,CPIc_C3,RA_PT19,GU0700,GSE222448_patient1,HN_P51,COV_015,S149,F50,PBMC_P3,201657263,COV_010,UT1,NPC_SC_1808,201651365,COV_028,CPInc_NC1,su008,AR50,RA_25,MQpool,RA-335,HD3,F012,PEM8,IpiNivo_Mixed,TC341,C739,irAE_40,EM192566,RAGN579992,UPN1,HUP217,18LN0110,COV_019,PBMC_P5,C16,MSK1263,PEM2,NPC_SC_1805,GU0715,PEM1	47	52	Autoimmune disease,COVID-19,Healthy,Infection,Inflammation,Leukemia,Solid tumor
CAASATSGTYKYIF	TRAV29DV5	TRAJ40	AS01,p5_severe,COV_013,C829,P3,C21,BMMNC_5pv2,PBMC_P2,PBMC_C_HD2,PT_2,COV_015,MSK1344,2010113865,GSE222448_patient5,AR48,C-9,C-5,19LN0198,COV_020,p6_severe,PBMC_C_HD1,COVID_19_PBMC_BAL_donor_7,PEM8,HD1,CPIc_C4,COV_001,AR44,H-5,PEM10,I757,U41,H2,GSE222448_patient8,PT_5,su012,C739,UPN13,COV_010,UPN12,C236,COV_025,2010113894,COV_014,NPC_SC_1815,AR25,22LN0417	46	66	Autoimmune disease,BEAM-T,COVID-19,Healthy,Infection,Inflammation,Leukemia,Solid tumor
CAASGGSQGNLIF	TRAV29DV5	TRAJ42	HD3,J14205,PEM1,B7,UPN18,GC10,UPN12,J11689,COV_013,S134,NPC_SC_1810,TC341,C19,BMMNC_5pv2,ICC5,p1_mild,19LN0193,CPInc_NC1,U41,IpiNivo_Resistant,S22,P3,EM192566,B_ALL_p3,p5_severe,U4,COV_011,COV_025,B_ALL_p1,HD1,J10624,20LN0278,nc_CT3,MSK1344,MM_PT19,GC07,irAE_45,GSE222448_patient4,101520_Okada_A,H-6,NPC_SC_1806,H-11,PEM8,RAGN962056,RB-P2,C-17	46	57	Autoimmune disease,BEAM-T,COVID-19,Healthy,Inflammation,Leukemia,Myeloma,Solid tumor
CAENYGGATNKLIF	TRAV13-2	TRAJ32	COV_011,B2,PrA1607,U34,HD4,IPIHNSC118,AR50,HUP217,2010113865,HUP222,P3,su010,ERS2,PEM23,OVA1,J11689,COV_014,101520_Okada_A,C640,PEM3,B230093,UPN1,IpiNivo_Resistant,HC2,COV_010,COV_012,MM_PT6,PEM13,TC341,COV_009,F013,BC11,COV_007,C18,D511,HD5,F51,PBMC_P3,B_ALL_p1,I757,HSSS_110,C799,MM_PT3,NPC_SC_1813,18LN0104,PEM5	46	57	Autoimmune disease,COVID-19,Healthy,Infection,Inflammation,Leukemia,Myeloma,Solid tumor
CAVETSGSRLTF	TRAV21	TRAJ58	COV_014,101520_Okada_C,COV_019,20LN0249,PEM6,su010,PT_4,101520_Okada_D,J10535,PrA1801,201651365,PBMC_C_HD4,AS01,C-32,HD5,COV_011,GU0715,COV_007,COV_012,10k_PBMC_5pv2_nextgem_Chromium_X,20LN0264,PEM1,PT_7,COV_009,C-24,PT_2,AS02,p6_severe,su012,B6,irAE_40,P4,GC04,COV_013,18LN0104,P3,GC08,COV_020,CPInc_NC1,U45,AR48,HC1,UPN24,MQpool,COV_028,PBMC_C_HD2	46	75	Autoimmune disease,BEAM-T,COVID-19,Healthy,Inflammation,Leukemia,Solid tumor
CAVEYGNKLVF	TRAV21	TRAJ47	UPN12,BC11,SC5v2_Melanoma_5Kcells_Connect_single_channel,18LN0132,COV_020,COV_019,COV_014,COV_010,PBMC_P1,21-Aug-48,IpiNivo_Mixed,B7,F016,U45,UPN18,HSSS_110,F51,F50,101520_Okada_B,PEM13,H-8,F006,C-22,GC06,GC08,MSK1263,10k_BEAM-T_Human_A1101_EBV_spikein_5pv2,101520_Okada_C,COV_025,N7001,PEM3,UPN17,NPC_SC_1810,S21,BL4,PEM10,F29,GSE222448_patient1,UPN13,MM_PT2,E5,CPIc_C4,COV_028,GC02,AR46,EM192565	46	63	Autoimmune disease,BEAM-T,COVID-19,Fraility,Healthy,Inflammation,Leukemia,Myeloma,Solid tumor
CAVGTTSGTYKYIF	TRAV8-3	TRAJ40	10k_PBMC_5pv2_nextgem_Chromium_X,AR25,20LN0264,COV_012,p3_mild,P1,UPN4,irAE_7,MSK1344,107677,PBMC_C_HD5,PBMC_C_HD6,p5_severe,C-32,COV_025,F017,PEM22,PEM2,B2,NPC_SC_1810,PrA1801,COV_013,EM192566,GSE222448_patient12,PEM11,RA_65,COV_007,PBMC_P3,COV_001,irAE_76,J10535,PrA1607,COV_010,GC10,TC341,PEM13,101520_Okada_C,AR50,C236,COV_011,D492,P3,18LN0132,F016,PBMC_A_HD3,PrA1505	46	57	Autoimmune disease,BEAM-T,COVID-19,Healthy,Infection,Inflammation,Leukemia,Solid tumor
CAVNTGGFKTIF	TRAV8-1	TRAJ9	CX2,HUP213,N7001,PEM1,COV_009,MQpool,F017,UPN17,C829,B1,PBMC_C_HD2,GU0700,PT_3,P3,COV_028,COV_010,MSK1344,H-3,F51,NPC_SC_1802,COV_015,P5,20LN0259,20LN0278,COV_012,S34,P1,AR50,PT_4,D511,F023,5_ki01000111CMVpos,2247115_JCC392_SJTRC_InfVaxBT_2_Rxn5,NPC_SC_1807,UPN19,PT_1,U4,PrA1801,PBMC_C_HD5,AR44,UPN12,B6,COV_019,TC341,PEM16,PEM13	46	63	Aging,Autoimmune disease,COVID-19,Healthy,Infection,Inflammation,Leukemia,Solid tumor
CAVSGSARQLTF	TRAV12-2	TRAJ22	108050,C-2,B7,COV_019,COV_020,UPN1,MM_PT2,GC09,PEM3,C30,COV_011,NPC_SC_1816,p2_mild,RB-P5,PEM12,ERS5,MSK1344,UPN24,PEM5,BMMNC_5pv2,F51,BC11,U45,F008,BC09,UT1,irAE_63,H-5,HSSS_180,COV_025,COV_014,PT_2,HD1,PEM9,20LN0259,C21,B_ALL_p3,COV_001,C-14,19LN0193,NPC_SC_1807,RA_65,NPC_SC_1806,22-Jul-25,C141,101520_Okada_B	46	148	Autoimmune disease,BEAM-T,COVID-19,Fraility,Healthy,Inflammation,Leukemia,Myeloma,Solid tumor
CAANSGGSNYKLTF	TRAV29DV5	TRAJ53	COVID_19_PBMC_BAL_donor_6,PrA1801,COV_001,COVID_19_PBMC_BAL_donor_3,AR20,CX2,PEM3,N7002,COV_011,PT_1,BL4,J11689,UPN19,TC341,BC11,AR46,NPC_SC_1805,COV_020,U34,MSK1302,F50,C-9,CPInc_NC2,P5,UPN12,10k_PBMC_5pv2_nextgem_Chromium_X,18LN0110,C-36,F38,PFI_83,MSK1344,D511,C-18,C-10,BL3,B7,COV_009,C-25,B4,PBMC_P3,IpiNivo_Mixed,COV_025,10k_BEAM-T_Human_A1101_EBV_spikein_5pv2,MM_PT19,PEM14	45	54	Autoimmune disease,BEAM-T,COVID-19,Healthy,Infection,Inflammation,Leukemia,Myeloma,Solid tumor
CAASASGGSNYKLTF	TRAV29DV5	TRAJ53	BMMNC_5pv2,COV_007,COV_009,P2,18LN0104,PBMC_P5,PBMC_P1,P1,UPN18,COV_019,C-39,RA_69,GC09,COV_012,S158,OVA1,UPN19,OH17,U5,HD3,HD4,P4,PT_4,AR46,COVID_19_PBMC_BAL_donor_2,D492,UPN14,BL9,p3_mild,GC10,HC2,BC09,201651363,F51,E5,107677,COV_013,COV_011,AR50,COV_014,B7,22LN0417,OC137,UPN13,AR20	45	50	Aging,Autoimmune disease,BEAM-T,COVID-19,Healthy,Inflammation,Leukemia,Solid tumor
CAASGETSGSRLTF	TRAV29DV5	TRAJ58	BC11,GU0700,BC10,LRS5,COV_007,20LN0264,COV_010,20LN0249,C12,COV_020,AS01,MSK1302,COV_015,MSK1344,D492,C30,P1,BL3,F38,20LN0259,NPC_SC_1815,COV_011,irAE_56,101520_Okada_A,HD1,21LN0302,GC06,p8_HD,COV_028,C-15,B5,BC09,p7_HD,COV_009,UPN24,F014,F29,GC02,AR20,BMMNC_5pv2,AR44,U45,B3,GSE222448_patient7,B230498	45	54	Autoimmune disease,BEAM-T,COVID-19,Healthy,Inflammation,Leukemia,Solid tumor
CALNDYKLSF	TRAV9-2	TRAJ20	UPN19,COV_019,NPC_SC_1808,B1,ERS5,B_ALL_p2,PrA1505,COV_012,AR44,MM_PT15,B_ALL_h2,PEM1,COV_028,P1,COV_010,COV_015,COV_011,MSK1302,PEM9,TC341,GSE222448_patient9,ICC6,PEM12,AS01,nc_CT1,UPN24,COV_025,101520_Okada_A,PrA1801,ccRCC_1,20LN0264,CX5,COV_013,IpiNivo_Resistant,I757,F017,PEM23,P3,CPIc_C2,F41,MSK1263,B5,NPC_SC_1816,C910,NPC_SC_1810	45	64	Autoimmune disease,COVID-19,Healthy,Infection,Inflammation,Leukemia,Myeloma,Solid tumor
CALSAGGTSYGKLTF	TRAV9-2	TRAJ52	UPN10,20LN0243,S159,PEM8,GSE222448_patient8,COV_012,U44,su004,COV_001,COV_025,BMMNC_5pv2,AR50,B_ALL_p1,U5,AR44,p6_severe,HC1,BL10,HD5,MM_PT16,COV_020,U45,101520_Okada_B,PEM11,PFI_104,C-17,p5_severe,irAE_76,PT_8,NPC_SC_1807,20LN0259,20LN0249,NPC_SC_1811,AR25,OVA1,RA_PT19,B230093,p3_mild,COV_028,CPIc_C3,5_ki01000111CMVpos,NPC_SC_1810,B2,COV_010,COV_011	45	52	Autoimmune disease,BEAM-T,COVID-19,Healthy,Infection,Inflammation,Leukemia,Myeloma,Solid tumor
CATDGETSGSRLTF	TRAV17	TRAJ58	AR25,C640,J21854,COV_011,101520_Okada_B,HD3,C910,P5,AR44,PEM7,20LN0249,J11689,PT_2,COV_014,H2,HN_P51,PEM8,P2,MSK1302,H-10,C-4,GU0700,TC341,PBMC_C_HD1,He_2020,B6,NPC_SC_1810,C16,AS01,COV_013,COV_025,COV_012,MM_PT2,PEM5,MSK1344,E2,PEM6,COV_015,PEM2,PEM22,EM192566,U4,S134,BL11,C236	45	62	Autoimmune disease,COVID-19,Healthy,Infection,Inflammation,Leukemia,Myeloma,Solid tumor
CAVDTGRRALTF	TRAV12-2	TRAJ5	C-34,PrA1607,N7001,U44,F45,COV_011,COV_012,C799,AS01,H-6,BMMNC_5pv2,UPN18,F024,GSE222448_patient3,U41,UPN12,GSE222448_patient2,NPC_SC_1813,COV_007,C-21,5_ki01000111CMVpos,PrA1505,C910,101520_Okada_B,E4,NPC_SC_1806,CPInc_NC5,COV_002,18LN0104,101520_Okada_A,PEM16,NPC_SC_1816,C739,PEM5,GC02,irAE_40,IpiNivo_Mixed,NPC_SC_1808,F51,UPN19,irAE_63,CPInc_NC4,21LN0302,PEM23,AR20	45	65	Autoimmune disease,BEAM-T,COVID-19,Healthy,Infection,Inflammation,Leukemia,Solid tumor
CAVKAAGNKLTF	TRAV21	TRAJ17	COV_015,U45,LRS2,201657857,COV_012,TC341,F45,P3,P1,I757,C16,RA_25,21LN0302,22LN0417,COV_028,nc_CT4,HC1,N5TEST,D492,20LN0264,6_ki0100110_CMVneg,su006,UT1,HD5,PEM12,GC10,PFI_79,CPIc_C2,F023,PBMC_P4,PBMC_A_HD2,F30,UPN24,MM_PT2,C236,PEM3,UPN19,p2_mild,C829,PT_4,S159,COV_011,OH17,GC08,B3	45	58	Aging,Autoimmune disease,COVID-19,Healthy,Infection,Inflammation,Leukemia,Myeloma,Solid tumor
CAVRSNTGNQFYF	TRAV41	TRAJ49	D492,EM192565,HD1,MSK1344,PFI_79,MM_PT19,COV_014,AR25,C739,101520_Okada_C,UPN17,20LN0264,CPInc_NC2,H-2,NL2,C910,2010113865,PrABX254_ST,21-Aug-48,RA_69,F50,COV_025,B357818,COV_020,C236,B1,melanoma_K409,BC10,MQpool,AR20,ICC7,COV_010,nc_CT2,CPInc_NC4,COV_007,D511,p1_mild,PrA1801,PFI_104,UPN19,GC10,UPN1,RA_65,107677,F67	45	54	Autoimmune disease,COVID-19,Healthy,Infection,Inflammation,Leukemia,Myeloma,Solid tumor
CAVSDTGGFKTIF	TRAV8-6	TRAJ9	F013,COV_015,PEM11,OVA1,PFI_79,PEM10,COV_028,18LN0078,PEM16,p8_HD,U34,NPC_SC_1802,U35,BC11,HD1,GSE222448_patient13,B_ALL_p1,22LN0417,PBMC_A_HD2,AR20,HSSS_219,UPN19,TC341,COV_001,PEM15,B357818,P3,irAE_63,PEM2,p6_severe,CX3,U4,MM_PT17,U45,PT_3,MM_PT2,1_Ki0100020_CMVpos,F017,COV_009,PBMC_P4,AR48,F67,UPN12,HSSS_180,COV_019	45	63	COVID-19,Healthy,Infection,Inflammation,Leukemia,Myeloma,Solid tumor
CLVGDTGRRALTF	TRAV4	TRAJ5	AS01,PBMC_P6,PT_2,COV_010,J11689,AR46,PEM23,U5,UPN10,TC341,COV_012,PT_5,F017,COV_013,irAE_65,C-35,PEM7,19LN0198,B5,COV_020,P1,4_Ki0100015_CMVneg,U4,BC11,su013,C829,B357818,NPC_SC_1811,COV_011,NPC_SC_1808,irAE_63,U34,CPInc_NC4,21LN0302,MSK1302,C-19,NPC_SC_1805,F67,P6,PBMC_C_HD5,CPIc_C1,PrA1801,HD3,MM_PT6,P5	45	54	Autoimmune disease,COVID-19,Healthy,Infection,Inflammation,Leukemia,Myeloma,Solid tumor
CVVNSGGYQKVTF	TRAV12-1	TRAJ13	COV_011,UPN17,PEM15,NivoExposed,COV_019,D492,I757,COV_012,HD2,nc_CT6,COV_020,RA_PT21,101520_Okada_B,C16,F024,PEM2,B1,irAE_56,MM_PT19,F020,GSE222448_patient9,PEM16,melanoma_K409,UPN1,NPC_SC_1802,PT_6,NPC_SC_1807,F013,D511,P7,COVID_19_PBMC_BAL_donor_2,PFI_104,COVID_19_PBMC_BAL_donor_3,C910,COV_028,PBMC_C_HD6,E2,MM_PT3,J14205,PBMC_P6,J10624,B5,Seshadri02,p2_mild,COV_010	45	168	Aging,Autoimmune disease,COVID-19,Healthy,Infection,Inflammation,Leukemia,Myeloma,Solid tumor
CAASGTSGTYKYIF	TRAV29DV5	TRAJ40	COV_025,N7001,COV_019,18LN0110,U35,C-18,GC10,LRS3,PT_2,nc_CT8,AR50,5_ki01000111CMVpos,B5,NPC_SC_1810,U4,GSE222448_patient8,COV_002,COV_009,BC11,COVID_19_PBMC_BAL_donor_6,HSSS_191,F017,PEM3,101520_Okada_B,COV_011,C829,PEM23,RA_25,PEM7,CPInc_NC2,MSK1344,UPN18,OH17,RA_69,RA_65,TC341,UPN12,CPIc_C5,EM192566,COV_010,PEM8,C236,COV_007,LRS5	44	50	Aging,Autoimmune disease,COVID-19,Healthy,Infection,Inflammation,Leukemia,Solid tumor
CALNSGGYQKVTF	TRAV9-2	TRAJ13	H1,OVA1,COV_014,TC341,NPC_SC_1811,19LN0193,AR50,COV_012,p6_severe,20LN0264,18LN0078,U34,HD5,PT_2,UPN24,F50,C829,C910,UPN19,irAE_65,COV_020,F023,PrA1801,UPN10,UPN18,COVID_19_PBMC_BAL_donor_2,PEM19,COVID_19_PBMC_BAL_donor_6,COV_011,CPIc_C5,COV_001,COV_009,NPC_SC_1815,NL1,P2,H-9,COV_015,B231260,MSK1302,MM_PT6,su001,RA_PT21,F024,HSSS_191	44	70	Aging,Autoimmune disease,COVID-19,Healthy,Infection,Inflammation,Leukemia,Myeloma,Solid tumor
CAMREGNTGNQFYF	TRAV14DV4	TRAJ49	H-9,10k_BEAM-T_Human_A1101_EBV_spikein_5pv2,101520_Okada_C,PBMC_C_HD3,F007,PEM22,18LN0078,PBMC_C_HD5,MDA1_T04,H-4,MSK1302,PT2,PrA1607,P3,OH14,BMMNC_5pv2,PBMC_A_HD1,UPN10,H1,PBMC_C_HD6,B5,U41,NPC_SC_1802,COV_012,COV_010,N7001,PBMC_P4,IpiNivo_Complete,He_2020,RA_PT04,NPC_SC_1805,MM_PT2,MSK1344,COV_007,C910,PEM8,SC5v2_humanPBMCs_5Kcells_Connect_single_channel,101520_Okada_B,COV_028,C-4,RA_65,20LN025…	44	63	Aging,Autoimmune disease,BEAM-T,COVID-19,Fraility,Healthy,Infection,Inflammation,Leukemia,Myeloma,Solid tumor
CAVGGGSQGNLIF	TRAV8-3	TRAJ42	COV_007,OVA1,18LN0104,MM_PT16,B3,NPC_SC_1813,RA_PT19,HD5,PEM10,PEM12,COV_028,C19,nc_CT8,AS01,U4,P7,COV_011,COV_020,SC5v2_Melanoma_5Kcells_Connect_single_channel,U41,nc_CT4,5_ki01000111CMVpos,LRS5,UPN17,C-19,COV_010,MSK1263,su010,C-30,F017,PrA1607,AR44,HD3,MSK1302,B_ALL_p1,B2,B5,1_Ki0100020_CMVpos,CPIc_C8,NPC_SC_1806,CX6,UPN24,COV_009,P2	44	56	Autoimmune disease,BEAM-T,COVID-19,Healthy,Infection,Inflammation,Leukemia,Myeloma,Solid tumor
CAVGPYGNNRLAF	TRAV8-3	TRAJ7	NPC_SC_1805,TIL4071,F013,UPN18,GC06,PEM16,COV_015,ICC2,C-38,101520_Okada_A,20LN0217,ERS4,E4,COV_013,PBMC_P2,PBMC_P4,P4,P5,UPN12,GC09,C-15,CPInc_NC1,B7,AR20,AR46,PEM6,UT1,C16,COV_025,B_ALL_p3,AR44,PEM12,COV_009,MSK1344,COV_010,P3,C-5,PBMC_P3,PT_4,NPC_SC_1806,COV_002,COV_019,PBMC_C_HD1,PFI_79	44	53	COVID-19,Healthy,Infection,Inflammation,Leukemia,Solid tumor
CAVNAGNNRKLIW	TRAV8-1	TRAJ38	C640,C829,PBMC_A_HD1,RA_PT21,J10887,COV_012,U44,HC2,HD2,GC02,COV_009,PFI_83,HD5,NPC_SC_1815,irAE_40,PEM20,HD1,COVID_19_PBMC_BAL_donor_6,LRS5,COV_025,UPN18,2_Ki0100022_CMVneg,PT_3,COV_020,4_Ki0100015_CMVneg,NivoExposed,OVA1,AR48,AR44,RA_65,U4,PEM16,ICC7,CPIc_C8,PBMC_P5,21LN0302,PEM2,COVID_19_PBMC_BAL_donor_2,19LN0193,AR46,B_ALL_p2,HSSS_191,PBMC_C_HD5,ERS5	44	53	Autoimmune disease,COVID-19,Healthy,Infection,Inflammation,Leukemia,Solid tumor
CAASGNSGGSNYKLTF	TRAV29DV5	TRAJ53	C739,C-24,COV_007,21-Aug-48,PBMC_C_HD4,B_ALL_p3,PrA1607,J14204,AS01,PBMC_A_HD1,N7002,COVID_19_PBMC_BAL_donor_6,RA_25,RA_65,COV_010,HD1,MSK1302,C-29,101520_Okada_A,PEM5,PEM12,COV_020,E2,C236,NivoExposed,BMMNC_5pv2,su011,COV_025,P3,AR20,AR44,COV_019,U45,NPC_SC_1808,NPC_SC_1810,UPN12,UPN19,PT_3,COV_001,UPN1,su010,20LN0264,F004	43	52	Autoimmune disease,BEAM-T,COVID-19,Fraility,Healthy,Infection,Inflammation,Leukemia,Solid tumor
CAASNNAGNMLTF	TRAV13-1	TRAJ39	COV_019,HD5,su014,AR25,BL5,18LN0078,PFI_104,PEM12,COV_010,C910,NPC_SC_1815,PEM10,MM_PT19,p3_mild,PT2,MDA1_T04,PT_4,HD3,F38,NivoExposed,F016,F020,COV_011,F002,COV_028,COV_025,PrA1505,MSK1302,HD1,PBMC_A_HD2,PEM7,F017,COV_020,F024,F51,20LN0243,PEM22,PBMC_P5,BC09,AR20,20LN0249,F41,19LN0178	43	54	Aging,Autoimmune disease,COVID-19,Fraility,Healthy,Infection,Inflammation,Leukemia,Myeloma,Solid tumor
CAASTGNQFYF	TRAV13-1	TRAJ49	AR44,PBMC_C_HD5,PEM8,C829,NPC_SC_1813,MSK1302,COV_025,PBMC_P3,COV_020,MDA1_T04,C-1,irAE_63,HD1,101520_Okada_B,UPN18,P7,B4,AR20,COV_009,C739,B3,PEM23,COV_028,PBMC_C_HD3,HD5,N7001,p5_severe,B2,TC341,COV_019,COV_007,101520_Okada_A,101520_Okada_C,J10624,PBMC_P4,C910,RA_PT21,U5,GSE222448_patient7,UPN1,UPN24,U41,RA_25	43	72	Autoimmune disease,COVID-19,Healthy,Infection,Inflammation,Leukemia,Solid tumor
CAFMNRDDKIIF	TRAV38-1	TRAJ30	COV_011,GC06,COV_012,AS02,p6_severe,F014,COV_013,COV_010,HSSS_110,20LN0259,RB-P1,PrA1505,UPN24,PBMC_P2,TC341,H-10,GC04,C33,HD1,P3,COV_015,PEM8,COV_020,MDA1_T04,P2,F51,AR50,COV_002,B4,PBMC_C_HD1,P7,C-37,BMMNC_5pv2,PrA1607,F017,B_ALL_p3,PEM13,U34,H2,20LN0249,C-38,PFI_79,irAE_40	43	97	Autoimmune disease,BEAM-T,COVID-19,Healthy,Infection,Inflammation,Leukemia,Solid tumor
CAGEETSGSRLTF	TRAV27	TRAJ58	PBMC_P3,C-11,PT_4,18LN0110,GC10,COV_028,S158,COVID_19_PBMC_BAL_donor_4,F012,nc_CT8,su013,COV_011,UPN19,PEM8,BL4,PrA1801,P5,COV_010,PrA1607,COV_014,F67,U44,H3,PBMC_C_HD3,GSE222448_patient7,C910,NPC_SC_1811,S135,COV_009,MSK1344,18LN0078,F38,PEM15,22-Jul-25,nc_CT2,NivoExposed,OH14,COV_001,B5,UPN1,COV_007,101520_Okada_A,NPC_SC_1808	43	66	Aging,Autoimmune disease,COVID-19,Healthy,Infection,Inflammation,Leukemia,Solid tumor
CALSDSNYQLIW	TRAV9-2	TRAJ33	p5_severe,melanoma_K409,su008,C16,C-19,PEM19,COV_002,COV_015,GSE222448_patient13,21-Aug-48,F50,101520_Okada_C,F67,MSK1344,NPC_SC_1813,B230093,su010,C829,HC2,NivoExposed,U45,U35,HSSS_191,su005,B230498,B6,PT1,S34,p1_mild,BC09,ICC4,PEM23,20LN0259,C-35,E5,PFI_104,OVA1,PBMC_P4,irAE_45,ERS4,AS01,COV_010,20LN0264	43	50	Autoimmune disease,COVID-19,Healthy,Infection,Inflammation,Leukemia,Solid tumor
CALSEANFGNEKLTF	TRAV19	TRAJ48	PT_7,UPN13,2010113865,ccRCC_1,PBMC_C_HD5,U41,MM_PT19,n_sp1,NPC_SC_1810,1_Ki0100020_CMVpos,F38,PBMC_C_HD3,irAE_63,COV_013,COV_028,BC09,HC1,101520_Okada_D,MSK1344,GSE222448_patient11,PBMC_P4,F50,C33,HN_P34,OC83,PEM3,PEM2,B7,NPC_SC_1816,COV_007,CX5,F013,UPN1,S159,HSSS_110,PBMC_P5,IpiNivo_Mixed,COV_012,B230498,P2,PrABX254_ST,AR50,C-22	43	71	Autoimmune disease,COVID-19,Healthy,Infection,Inflammation,Leukemia,Myeloma,Solid tumor
CAVGAGDYKLSF	TRAV8-3	TRAJ20	COV_019,PBMC_P5,UPN12,COV_010,MSK1344,NL1,COV_020,nc_CT6,B230093,UPN19,NPC_SC_1806,PBMC_C_HD5,PEM10,C799,19LN0198,F017,MM_PT3,C16,S134,20LN0259,COV_013,H1,COV_007,ERS5,MM_PT15,IpiNivo_Resistant,P6,su012,C-38,PEM6,CPIc_C4,20LN0278,H-3,UPN8,AR50,OVA1,GC04,PBMC_P4,PEM3,COV_002,AR44,PBMC_P6,LRS5	43	78	COVID-19,Healthy,Infection,Inflammation,Leukemia,Myeloma,Solid tumor
CAVGARGGADGLTF	TRAV8-3	TRAJ45	UPN17,UPN8,D492,22LN0417,NPC_SC_1813,B_ALL_p2,GC10,UPN12,p4_severe,irAE_63,p5_severe,B230723,AR44,Seshadri02,GC07,B6,10k_BEAM-T_Human_A2402_EBV_CMV_spikein_5pv2,UPN14,HD5,19LN0193,B5,HD1,22-Jul-25,F023,RA_65,PEM2,PBMC_P3,PrA1607,GC02,NPC_SC_1816,PEM11,21-Aug-48,UPN18,COV_012,PEM12,PT_4,U41,UPN13,CPIc_C8,U35,irAE_76,COV_020,GC04	43	49	Aging,Autoimmune disease,BEAM-T,COVID-19,Healthy,Inflammation,Leukemia,Solid tumor
CAVNTGGFKTIF	TRAV21	TRAJ9	S149,COVID_19_PBMC_BAL_donor_3,HN_P34,HSSS_191,U41,PEM23,C236,He_2020,BMMNC_5pv2,COV_028,OC83,B5,NPC_SC_1813,p3_mild,20LN0249,H2,PBMC_A_HD2,COV_010,COV_025,RA_PT04,C19,MM_PT6,PBMC_P2,GSE222448_patient10,PFI_83,COV_014,HN_P7,COV_015,CPIc_C3,CPInc_NC6,PBMC_C_HD1,COV_011,C21,NPC_SC_1816,HCA_F_Imm13086137,BC11,HD5,GC10,E6,GC02,U45,NL1,18LN0104	43	201	Autoimmune disease,BEAM-T,COVID-19,Healthy,Infection,Inflammation,Leukemia,Myeloma,Solid tumor
CAVRDSSYKLIF	TRAV1-2	TRAJ12	COV_028,NPC_SC_1802,NivoExposed,UPN19,2247116_JCC392_SJTRC_InfVaxBT_3_Rxn6,p2_mild,COV_011,ccRCC_1,nc_CT1,B_ALL_p1,HSSS_110,22LN0417,CX4,COV_020,AR50,MSK1263,HSSS_191,su001,OVA1,PBMC_C_HD3,BL9,PEM5,EM192561,MDA1_T04,S34,S33,LRS2,C16,N7001,PEM3,B230093,AS01,GC09,NPC_SC_1811,AR44,N5TEST,S149,P3,C-35,NPC_SC_1815,S150,C739,BMMNC_5pv2	43	94	Autoimmune disease,BEAM-T,COVID-19,Healthy,Infection,Inflammation,Leukemia,Solid tumor
CAVSGSARQLTF	TRAV21	TRAJ22	E4,P3,C-1,COVID_19_PBMC_BAL_donor_7,C-34,MSK1302,101520_Okada_B,AR46,COV_011,F41,p8_HD,C739,AR48,NivoExposed,RA_PT04,NPC_SC_1805,GSE222448_patient10,NPC_SC_1807,COV_020,P2,COV_028,P1,PFI_79,COV_015,COV_010,NPC_SC_1802,PrA1505,PEM11,irAE_62,GC02,U34,U5,PEM19,HSSS_110,B6,F51,GSE222448_patient8,PEM22,HSSS_191,MSK1263,19LN0144,COV_013,BL5	43	68	Autoimmune disease,COVID-19,Healthy,Infection,Inflammation,Leukemia,Solid tumor
CAYRSANFGNEKLTF	TRAV38-2DV8	TRAJ48	PEM12,su010,IpiNivo_Complete,COV_011,F51,10k_BEAM-T_Human_A1101_EBV_spikein_5pv2,HD2,COV_007,RA_25,5_ki01000111CMVpos,C-28,GSE222448_patient11,GSE222448_patient13,S158,nc_CT1,COV_028,NPC_SC_1811,1_Ki0100020_CMVpos,UPN17,UPN8,C739,HC1,COV_001,U35,107677,AR20,PEM19,MM_PT15,HSSS_110,PrA1607,U41,PBMC_P6,PBMC_P5,UPN4,COV_010,PT8,HSSS_191,C-39,HD3,NivoExposed,B231260,AS01,IpiNivo_Mixed	43	53	Autoimmune disease,BEAM-T,COVID-19,Healthy,Infection,Inflammation,Leukemia,Myeloma,Solid tumor
CAANTGGFKTIF	TRAV13-1	TRAJ9	NPC_SC_1810,HHU20180816,UPN1,PrA1801,6_ki0100110_CMVneg,PEM3,P4,BL2,NPC_SC_1813,COV_013,E6,D492,U45,N7001,F67,101520_Okada_C,18LN0104,F014,COV_020,B5,HD5,AR50,PT_4,BMMNC_5pv2,2247115_JCC392_SJTRC_InfVaxBT_2_Rxn5,C739,AR48,COV_012,F51,HUP213,U34,GU0715,PT_6,COV_025,MQpool,C910,P3,RA_69,COV_007,101520_Okada_B,C16,nc_CT7	42	53	Autoimmune disease,BEAM-T,COVID-19,Healthy,Infection,Inflammation,Leukemia,Solid tumor
CAASSNTGNQFYF	TRAV29DV5	TRAJ49	UPN12,PEM9,COV_001,He_2020,P5,PT_6,101520_Okada_C,PT_2,irAE_63,CPInc_NC5,PEM11,PBMC_C_HD6,B230498,AR48,LRS2,COVID_19_PBMC_BAL_donor_6,NPC_SC_1807,N5TEST,TC341,10k_BEAM-T_Human_A1101_EBV_spikein_5pv2,UPN13,F008,PFI_83,C829,HD1,COV_020,H3,HD5,UPN17,RA_PT21,GC06,18LN0110,GSE222448_patient10,PBMC_P6,PBMC_P3,C-14,GSE222448_patient7,GU0700,HHU20180816,UPN18,CPIc_C4,COV_011	42	49	Autoimmune disease,BEAM-T,COVID-19,Fraility,Healthy,Infection,Inflammation,Leukemia,Solid tumor
CAGAGGTSYGKLTF	TRAV27	TRAJ52	Seshadri02,UPN19,CPIc_C1,C910,UPN1,COV_012,p5_severe,E4,COV_010,J10887,NPC_SC_1811,su005,MSK1344,PrA1801,E1,HUP222,AS02,2010113865,PEM16,COV_011,D511,COV_028,PEM2,PBMC_P2,B230093,AR44,UPN12,H2,E3,BMMNC_5pv2,PEM23,PEM10,COV_020,101520_Okada_A,CPInc_NC5,PEM9,B6,P2,B230723,P3,22LN0417,PFI_104	42	86	Autoimmune disease,BEAM-T,COVID-19,Healthy,Infection,Inflammation,Leukemia,Solid tumor
CAGNNNARLMF	TRAV25	TRAJ31	AR44,MM_PT3,MDA1_T02,AR48,He_2020,p5_severe,COV_015,HD1,irAE_40,MM_PT6,20LN0249,nc_CT5,ICC6,PBMC_P4,20LN0259,MM_PT15,COV_025,IpiNivo_Resistant,PrA1801,P7,PEM8,F023,F016,PrA1607,CPIc_C1,CPIc_C5,MSK1344,101520_Okada_B,COV_012,GC07,J10887,COV_020,COV_028,E5,RA_65,COV_010,GSE222448_patient10,AR25,AR20,COV_009,C30,F014	42	52	Aging,Autoimmune disease,COVID-19,Healthy,Inflammation,Leukemia,Myeloma,Solid tumor
CALSGSARQLTF	TRAV9-2	TRAJ22	1_Ki0100020_CMVpos,BL1,NPC_SC_1811,18LN0132,AS01,C910,COV_010,COV_001,PEM2,B_ALL_p3,F024,NivoExposed,UPN10,su013,U4,F51,P7,21LN0343,PrA1607,PFI_79,COV_020,GC10,GSE222448_patient1,UPN18,S134,101520_Okada_B,4_Ki0100015_CMVneg,E4,NPC_SC_1813,MSK1344,18LN0104,TC341,F29,AR20,CPIc_C7,COV_015,F30,CX6,20LN0249,CX7,NPC_SC_1802,P3	42	46	Autoimmune disease,COVID-19,Healthy,Infection,Inflammation,Leukemia,Solid tumor
CAMREGNTGGFKTIF	TRAV14DV4	TRAJ9	U34,PEM11,SC5v2_humanPBMCs_5Kcells_Connect_single_channel,C-7,MSK1302,UPN18,PEM9,MDA1_T07,BL3,COV_007,COV_028,COV_012,E6,UPN13,C640,LRS1,PEM23,101520_Okada_C,C829,COV_014,NPC_SC_1811,PrA1801,OH14,HD1,MM_PT6,AS01,F016,nc_CT6,GC10,C-15,NPC_SC_1805,PEM13,PT5,su011,COV_025,J10886,C236,P4,MSK1263,MSK1344,COV_009,HD5	42	52	Aging,Autoimmune disease,BEAM-T,COVID-19,Healthy,Infection,Inflammation,Leukemia,Myeloma,Solid tumor
CAVGAGGSYIPTF	TRAV8-3	TRAJ6	AR25,COV_011,PT2,AR50,C-18,COV_007,F016,IPIHNSC117,20LN0249,HD1,PBMC_P4,B3,F023,LRS5,C829,su007,CPIc_C7,H-1,UPN24,PFI_79,PrA1505,C910,MQpool,CPInc_NC4,COV_010,PrA1801,COV_015,TC341,COV_020,H-5,U44,C640,su012,B230093,AS02,18LN0104,MSK1302,P7,C33,COV_025,AR48,U5	42	56	Aging,Autoimmune disease,COVID-19,Healthy,Infection,Inflammation,Leukemia,Solid tumor
CAVGAGTASKLTF	TRAV8-3	TRAJ44	PEM2,COV_020,5_ki01000111CMVpos,HD3,F014,F024,PEM12,PEM16,PEM7,COV_015,UPN14,19LN0198,MSK1344,PEM11,PBMC_P3,22-Jul-25,IpiNivo_Resistant,PFI_79,D492,C30,C910,F50,AS01,UPN19,COV_010,COV_007,18LN0104,PT_7,COV_001,20LN0217,IpiNivo_Mixed,COV_013,COV_011,NPC_SC_1808,F41,PT2,GC06,UT2,NPC_SC_1802,C-19,NPC_SC_1810,PrA1801	42	49	Autoimmune disease,COVID-19,Healthy,Infection,Inflammation,Leukemia,Solid tumor
CAVGLYNQGGKLIF	TRAV8-3	TRAJ23	HD5,C30,p3_mild,101520_Okada_B,COV_013,D511,C236,C33,RA_65,CPIc_C4,UPN12,BMMNC_5pv2,AR20,U4,COV_014,NPC_SC_1815,S158,p5_severe,S133,AS02,18LN0110,UPN17,COV_011,5_ki01000111CMVpos,LRS5,PEM2,ERS4,OH14,PBMC_C_HD5,P4,C-33,irAE_76,U35,PBMC_P5,NL2,PEM15,10k_BEAM-T_Human_A1101_EBV_spikein_5pv2,COV_010,PEM11,C640,19LN0193,GSE222448_patient4	42	61	Aging,Autoimmune disease,BEAM-T,COVID-19,Healthy,Infection,Inflammation,Leukemia,Solid tumor
CAVNSGNTPLVF	TRAV21	TRAJ29	18LN0078,MSK1263,CPInc_NC3,PBMC_P4,HCA_F_Imm13086136,CPIc_C2,F024,MQpool,AR44,NPC_SC_1807,C799,201651363,GC08,MSK1302,HC2,COV_011,S133,C640,nc_CT2,B_ALL_p1,B231260,18LN0104,2010113865,UPN13,COV_010,NL1,PT_2,PBMC_A_HD2,COV_014,su001,NPC_SC_1813,AS02,C-26,GSE222448_patient1,BMMNC_5pv2,AR48,HD5,p1_mild,COV_020,UPN18,melanoma_K409,PEM2	42	57	Autoimmune disease,BEAM-T,COVID-19,Healthy,Infection,Inflammation,Leukemia,Solid tumor
CAVRDMDSNYQLIW	TRAV3	TRAJ33	GSE222448_patient1,NPC_SC_1811,COV_010,E5,F51,F024,F38,B4,20LN0243,TC341,AS01,MSK1263,COV_015,COV_028,P1,UPN12,NPC_SC_1805,COV_014,UPN14,2247116_JCC392_SJTRC_InfVaxBT_3_Rxn6,HD5,GSE222448_patient9,MM_PT3,AR44,HSSS_180,PrA1607,GC08,B_ALL_h2,ICC5,PBMC_A_HD1,COV_025,F014,HC2,PBMC_P5,101520_Okada_B,U45,S159,19LN0193,B6,C30,COV_011,F30	42	59	Autoimmune disease,COVID-19,Healthy,Inflammation,Leukemia,Myeloma,Solid tumor
CAVRDNTGGFKTIF	TRAV3	TRAJ9	J11689,MSK1302,B6,COV_009,PEM19,F024,C-34,P3,CPInc_NC2,GSE222448_patient10,UPN4,P5,COV_020,irAE_63,UPN18,C-12,GSE222448_patient13,I757,COV_010,U4,nc_CT6,B3,F51,COV_019,U44,BMMNC_5pv2,COV_013,MM_PT6,J09836,U45,PBMC_P4,E2,B_ALL_h2,22LN0417,irAE_65,20LN0264,PBMC_A_HD2,p3_mild,HSSS_180,BL5,C19,E5	42	95	BEAM-T,COVID-19,Healthy,Inflammation,Leukemia,Myeloma,Solid tumor
CAVSNDYKLSF	TRAV21	TRAJ20	IpiNivo_Mixed,J11689,PrA1607,CPIc_C1,S21,PBMC_P4,CPIc_C7,COV_011,BMMNC_5pv2,COV_012,HD5,AR25,PEM3,19LN0198,NPC_SC_1807,COV_010,108500,COV_015,U4,P5,F38,UPN13,MSK1344,PT_2,S134,20LN0259,UPN12,COV_013,F014,C-32,P3,UPN18,201651365,COV_007,RA_65,C30,HC1,U45,MM_PT3,PEM9,PrA1801,B6	42	60	Autoimmune disease,BEAM-T,COVID-19,Healthy,Inflammation,Leukemia,Myeloma,Solid tumor
CAVTGTASKLTF	TRAV21	TRAJ44	F67,C236,C16,PT_5,AR25,su006,AS02,HCA_F_Imm13086136,HCA_F_Imm13086137,BC10,U45,20LN0249,GSE222448_patient4,PBMC_C_HD4,BC11,PEM6,COV_028,F016,BMMNC_5pv2,NPC_SC_1813,p8_HD,MM_PT6,J10625,H-5,HD3,PEM23,p2_mild,PBMC_P5,MSK1302,B231260,HD5,1_Ki0100020_CMVpos,22-Jul-25,PT_6,GC02,101520_Okada_B,MSK1344,NPC_SC_1805,RA_65,101520_Okada_A,su011,He_2020	42	68	Autoimmune disease,BEAM-T,COVID-19,Healthy,Infection,Inflammation,Leukemia,Myeloma,Solid tumor
CAVWDSNYQLIW	TRAV1-2	TRAJ33	N7001,PBMC_C_HD5,COV_013,COV_015,S22,C-29,GC09,COV_010,COV_009,GC02,B_ALL_p1,NPC_SC_1806,p1_mild,nc_CT4,nc_CT8,OVA1,C19,RA_65,UPN19,PEM8,irAE_62,S33,p2_mild,COV_025,MM_PT2,B_ALL_p3,HSSS_180,irAE_63,NPC_SC_1808,PrA1607,NivoExposed,irAE_45,COV_012,PBMC_A_HD2,COV_020,2247115_JCC392_SJTRC_InfVaxBT_2_Rxn5,HUP213,PBMC_A_HD3,GC06,COV_011,HSSS_110,HD5	42	72	Autoimmune disease,COVID-19,Healthy,Inflammation,Leukemia,Myeloma,Solid tumor
CVVNYGQNFVF	TRAV12-1	TRAJ26	C236,COV_028,19LN0198,GSE222448_patient10,NPC_SC_1807,C-6,B1,D492,PEM1,HD2,P5,GC10,COV_011,HD5,B5,NPC_SC_1811,H2,2010113865,su008,F41,MSK1344,2247116_JCC392_SJTRC_InfVaxBT_3_Rxn6,B_ALL_h2,F51,nc_CT7,C-34,COV_012,GSE222448_patient8,AR20,C19,F016,BL11,COV_025,NPC_SC_1802,C30,C910,PT1,22LN0417,PEM8,PrA1505,C739,COV_015	42	52	Autoimmune disease,COVID-19,Healthy,Infection,Inflammation,Leukemia,Solid tumor
CAANAGGTSYGKLTF	TRAV29DV5	TRAJ52	F008,HD7,AS01,201651365,GC10,PT8,C640,P4,BMMNC_5pv2,COV_009,MSK1344,COV_007,RA_69,COVID_19_PBMC_BAL_donor_5,PEM18,PEM5,LRS3,COV_010,MDA1_T01,GSE222448_patient10,2010113865,H-8,UPN13,irAE_65,TC341,PEM23,AR48,MSK1302,GSE222448_patient3,J10886,RA_25,PT_2,BL4,C-17,C-25,PT7,COV_014,OVA1,AS02,U4,P6	41	51	Autoimmune disease,BEAM-T,COVID-19,Fraility,Healthy,Infection,Inflammation,Leukemia,Solid tumor
CAASAGGGADGLTF	TRAV29DV5	TRAJ45	COV_010,HD4,C16,PrA1607,COV_007,HN_P51,PT7,p4_severe,P7,PBMC_C_HD2,19LN0193,PT_4,F50,F017,F51,CPIc_C8,RA_25,B7,101520_Okada_A,MSK1344,UPN17,COV_028,C829,2010113893,BMMNC_5pv2,HD5,C21,E2,HD1,nc_CT7,PEM3,PT_2,COV_012,COV_014,AS02,CPInc_NC6,21LN0302,U34,PEM5,MQpool,PBMC_C_HD1	41	66	Autoimmune disease,BEAM-T,COVID-19,Healthy,Infection,Inflammation,Leukemia,Solid tumor
CAASKGGQKLLF	TRAV13-1	TRAJ16	HD2,RA_25,irAE_63,su008,S158,N7001,C-7,PrA1505,C-10,ICC4,C-21,NPC_SC_1816,HD5,IPIHNSC118,PEM19,B230498,PT_6,NPC_SC_1810,E6,GSE222448_patient8,PT_7,NPC_SC_1811,C-5,NPC_SC_1807,E4,NPC_SC_1815,C-2,SC5v2_Melanoma_5Kcells_Connect_single_channel,U35,C-33,C-6,S149,C16,101520_Okada_D,H-9,C-28,OH17,UPN18,C-8,He_2020,ERS4	41	156	Aging,Autoimmune disease,BEAM-T,COVID-19,Healthy,Inflammation,Leukemia,Solid tumor
CAASVTGTASKLTF	TRAV29DV5	TRAJ44	101520_Okada_B,C-15,C829,J14204,2_Ki0100022_CMVneg,P7,NPC_SC_1811,MM_PT2,GC09,6_ki0100110_CMVneg,MSK1263,ERS1,COV_014,PEM10,NPC_SC_1805,COV_015,U44,GSE222448_patient7,COV_025,UPN18,COV_011,PEM14,107677,GC01,COV_009,22LN0417,GC08,PEM6,PEM19,101520_Okada_C,NPC_SC_1815,UPN17,HSSS_110,NivoExposed,p1_mild,su005,B230093,2169461_SJTRC_InfVax_2,GC02,MSK1302,J11689	41	72	COVID-19,Infection,Inflammation,Leukemia,Myeloma,Solid tumor
CALIGFGNVLHC	TRAV9-2	TRAJ35	B6,F50,4_Ki0100015_CMVneg,GSE222448_patient12,18LN0132,COV_007,COV_015,PBMC_C_HD3,HD1,su008,HC9,PBMC_C_HD2,LRS3,MSK1344,B_ALL_p3,20LN0278,NPC_SC_1810,MSK1302,COV_001,E4,PT_3,10k_BEAM-T_Human_A2402_EBV_CMV_spikein_5pv2,AR25,NPC_SC_1805,C799,AR48,PT_6,HD5,5_ki01000111CMVpos,20LN0264,PrA1801,PrABX254_ST,MM_PT3,101520_Okada_D,F67,F016,AR20,22-Jul-25,101520_Okada_A,C16,PBMC_A_HD1	41	51	Autoimmune disease,BEAM-T,COVID-19,Healthy,Infection,Inflammation,Leukemia,Myeloma,Solid tumor
CALMDSSYKLIF	TRAV9-2	TRAJ12	F50,PEM18,PEM19,COV_007,COV_012,COV_028,irAE_56,COV_011,GC08,PEM17,101520_Okada_C,UPN19,PEM7,F51,B_ALL_p1,irAE_45,COV_025,GC10,21LN0302,101520_Okada_A,COV_019,20LN0264,18LN0132,AR20,F38,I757,101520_Okada_B,PT7,C-38,IpiNivo_Mixed,PBMC_A_HD2,UPN13,GSE222448_patient12,irAE_62,nc_CT6,GC02,BMMNC_5pv2,NPC_SC_1813,p8_HD,U5,HD4	41	46	BEAM-T,COVID-19,Healthy,Inflammation,Leukemia,Solid tumor
CALSDTGGFKTIF	TRAV9-2	TRAJ9	COV_009,E5,PEM19,COV_002,CPIc_C7,AR50,COV_015,RA_69,GC07,nc_CT3,P3,HD4,J10624,PEM2,COV_007,AR25,UPN1,PrA1505,su007,F017,PBMC_A_HD3,F51,COV_011,B_ALL_p2,E6,C21,J21854,UPN10,COV_013,CPIc_C6,PBMC_C_HD5,CPIc_C8,IpiNivo_Mixed,UPN17,P7,18LN0104,C16,C19,B6,UPN13,AR20	41	61	Autoimmune disease,COVID-19,Healthy,Inflammation,Leukemia,Solid tumor
CAMREGTGNQFYF	TRAV14DV4	TRAJ49	nc_CT3,HD5,PBMC_C_HD4,U45,PBMC_P4,PrA1607,PT_2,201651363,PrA1801,COV_012,COV_010,PBMC_P1,COV_014,AR20,COV_011,C910,HSSS_191,C141,TIL4071,B6,UPN18,PT3,PBMC_P5,MSK1344,CPIc_C3,H-4,AR50,NPC_SC_1805,UPN12,COV_007,PBMC_A_HD1,NPC_SC_1815,1_Ki0100020_CMVpos,su010,S133,MM_PT2,101520_Okada_C,6_ki0100110_CMVneg,C-18,E357,D492	41	77	Autoimmune disease,COVID-19,Healthy,Infection,Inflammation,Leukemia,Myeloma,Solid tumor
CAVEETSGSRLTF	TRAV39	TRAJ58	P2,PBMC_C_HD4,UPN19,PBMC_C_HD3,1_Ki0100020_CMVpos,101520_Okada_A,MSK1302,J14205,PEM17,nc_CT1,B230723,U44,HD5,C141,F50,COV_002,AR20,PEM11,J11689,BC11,GSE222448_patient1,IpiNivo_Resistant,irAE_76,COV_028,COV_007,su009,COV_009,J10886,GU0700,F017,C16,COV_010,UPN17,C-10,BMMNC_5pv2,irAE_45,PEM3,B_ALL_p3,GSE222448_patient3,COV_020,20LN0264	41	62	BEAM-T,COVID-19,Healthy,Infection,Inflammation,Leukemia,Solid tumor
CAVGAKEYGNKLVF	TRAV8-3	TRAJ47	C739,COV_010,AS01,PEM12,COV_011,B7,COV_002,NPC_SC_1802,COV_009,U35,COV_015,MM_PT2,GC05,C910,AR25,E5,PT_2,BC09,GC02,18LN0078,ICC7,20LN0243,COV_028,J11689,2_Ki0100022_CMVneg,C19,101520_Okada_D,CPInc_NC6,GSE222448_patient7,18LN0104,D492,PEM23,PBMC_A_HD2,COV_025,PFI_83,U45,irAE_63,PT_4,HD5,J10625,J15890	41	77	Autoimmune disease,COVID-19,Healthy,Infection,Inflammation,Leukemia,Myeloma,Solid tumor
CAVNNAGNMLTF	TRAV12-2	TRAJ39	COV_011,RA_65,PEM3,PFI_79,90711,N7001,C-20,CPIc_C8,AS01,PBMC_A_HD1,PEM5,F50,19LN0198,BL11,AR44,C640,OH15,GC02,nc_CT1,U4,p5_severe,GSE222448_patient10,UT2,COV_013,AR20,PrA1801,COV_014,MSK1344,PBMC_A_HD3,COV_007,COV_020,COV_009,H-4,BL3,C19,GC10,F41,COV_012,18LN0104,B7,P3	41	55	Aging,Autoimmune disease,COVID-19,Healthy,Infection,Inflammation,Leukemia,Solid tumor
CAVNSGGSNYKLTF	TRAV41	TRAJ53	P3,UPN19,EM192564,TC341,HC1,COV_001,BC09,NPC_SC_1813,201657263,MM_PT16,PFI_79,F50,COV_007,PEM2,P5,F38,HSSS_110,F30,N7001,COV_012,PBMC_A_HD1,MSK1344,HSSS_191,CPInc_NC2,PrA1801,PBMC_P5,F41,RA_69,GC06,He_2020,UPN13,p2_mild,C236,nc_CT4,HD4,AR25,PrA1505,GU0700,PEM12,MM_PT3,C910	41	51	Autoimmune disease,COVID-19,Healthy,Infection,Inflammation,Leukemia,Myeloma,Solid tumor
CAVQASGTYKYIF	TRAV20	TRAJ40	COV_020,U5,PEM10,GC08,NL2,F50,2169461_SJTRC_InfVax_2,UPN19,HD4,F67,F51,AS02,F024,MSK1344,COV_011,PrA1607,PEM15,LRS5,NPC_SC_1808,AS01,COV_012,COV_015,PEM2,MQpool,COV_001,10k_PBMC_5pv2_nextgem_Chromium_X,U4,PFI_79,E6,C829,PBMC_P3,TC341,MM_PT18,GSE222448_patient10,N7001,COVID_19_PBMC_BAL_donor_5,C739,MDA1_T04,MSK1302,F016,RA_25	41	55	Autoimmune disease,BEAM-T,COVID-19,Healthy,Infection,Inflammation,Leukemia,Myeloma,Solid tumor
CAVTGANSKLTF	TRAV21	TRAJ56	COV_001,COV_028,HD1,PrA1607,C143,S34,COV_025,COV_015,HSSS_110,PFI_79,P7,PBMC_C_HD5,S134,NPC_SC_1806,COV_007,MSK1302,NPC_SC_1813,UPN19,P2,19LN0193,MSK1344,HN_P34,IpiNivo_Resistant,p5_severe,NPC_SC_1811,2247114_JCC392_SJTRC_InfVaxBT_1_Rxn4,101520_Okada_C,C910,BMMNC_5pv2,irAE_40,HD3,20LN0264,U4,J10625,su005,p8_HD,PBMC_P4,PBMC_P6,PEM2,1_Ki0100020_CMVpos,COV_013	41	53	Autoimmune disease,BEAM-T,COVID-19,Healthy,Infection,Inflammation,Leukemia,Solid tumor
CAYRSGETSGSRLTF	TRAV38-2DV8	TRAJ58	COV_020,B_ALL_p3,U44,2010113865,10k_BEAM-T_Human_A2402_EBV_CMV_spikein_5pv2,COV_011,HSSS_110,C799,C-34,PBMC_C_HD2,10k_PBMC_5pv2_nextgem_Chromium_X,PBMC_C_HD3,HD6,E6,PrA1801,COVID_19_PBMC_BAL_donor_7,COV_001,P2,GC10,PEM9,HHU20180816,MSK1302,CPInc_NC1,COV_007,HD5,C21,107677,U4,COV_009,PBMC_C_HD1,EM192565,COV_010,19LN0193,NPC_SC_1805,COV_028,2010113890,NL2,C640,COV_015,PEM5,U41	41	54	Autoimmune disease,BEAM-T,COVID-19,Healthy,Infection,Inflammation,Leukemia,Solid tumor
CAANAGGTSYGKLTF	TRAV13-1	TRAJ52	J10887,N7001,COV_025,COV_001,NivoExposed,RA_69,C-32,E5,COV_028,COV_020,J10888,18LN0132,PT_6,UPN14,irAE_65,18LN0104,J15893,20LN0264,OVA1,101520_Okada_C,U5,COV_007,S33,C19,TC341,He_2020,MM_PT19,B230498,COV_011,COV_009,GC10,F007,p1_mild,UPN19,PT_1,PEM9,UPN24,COVID_19_PBMC_BAL_donor_4,F024,C739	40	52	Autoimmune disease,COVID-19,Fraility,Healthy,Infection,Inflammation,Leukemia,Myeloma,Solid tumor
CAANSGGSNYKLTF	TRAV13-1	TRAJ53	2_Ki0100022_CMVneg,AR25,HN_P51,N7002,PT8,AR44,CX5,COV_001,20LN0243,19LN0198,MSK1344,C236,NPC_SC_1815,PBMC_C_HD3,B230723,BC09,COV_025,B1,PBMC_A_HD2,COV_007,21-Aug-48,B_ALL_h2,COV_011,PT_7,E6,C739,RA_25,101520_Okada_A,COV_012,COV_010,MM_PT2,GC05,PEM8,RA_69,ERS2,GSE222448_patient7,IpiNivo_Mixed,OVA1,B230498,P2	40	54	Autoimmune disease,COVID-19,Healthy,Infection,Inflammation,Leukemia,Myeloma,Solid tumor
CAASATGTASKLTF	TRAV29DV5	TRAJ44	RA_65,irAE_63,20LN0259,PEM12,J10624,PrA1607,C-36,nc_CT6,BMMNC_5pv2,MSK1302,UPN24,CX2,su010,C19,U35,PBMC_C_HD2,PBMC_C_HD3,U34,UPN1,CPInc_NC6,C739,101520_Okada_B,J09835,2_Ki0100022_CMVneg,C910,NPC_SC_1805,NPC_SC_1807,B_ALL_p2,UT1,COV_001,HD7,COV_011,20LN0249,EM192566,C30,PBMC_A_HD1,COV_007,PBMC_A_HD2,COV_002,20LN0278	40	49	Autoimmune disease,BEAM-T,COVID-19,Healthy,Infection,Inflammation,Leukemia,Solid tumor
CAASDSGGGADGLTF	TRAV29DV5	TRAJ45	F024,PEM2,MSK1263,PBMC_C_HD4,HD4,S150,su010,RA_65,MSK1344,PrA1801,p4_severe,PBMC_C_HD1,P5,CPIc_C6,COV_020,C-1,MM_PT19,C236,RA_25,p3_mild,C33,C829,NPC_SC_1806,su011,C16,PBMC_P5,AR20,UPN10,COV_013,COV_012,U41,AR25,E4,COV_019,ICC2,AS01,C-35,CPIc_C5,C739,PEM8	40	53	Autoimmune disease,COVID-19,Healthy,Infection,Inflammation,Leukemia,Myeloma,Solid tumor
CAASGSGTYKYIF	TRAV29DV5	TRAJ40	C640,su001,PT3,C-8,NPC_SC_1810,PrA1607,AS01,C-16,OC83,GU0744,HSSS_191,TC341,PEM5,HC9,P2,UPN24,COV_020,ERS4,COV_001,AR25,COV_015,PBMC_P5,PEM10,C-1,COV_028,C-17,COV_009,H-11,PBMC_C_HD4,LRS5,E6,AR44,101520_Okada_C,irAE_45,PT_8,AS02,NPC_SC_1816,2010113890,C-4,PBMC_C_HD2	40	75	Autoimmune disease,COVID-19,Healthy,Infection,Inflammation,Leukemia,Solid tumor
CAENNNARLMF	TRAV13-2	TRAJ31	AS01,RA_69,B_ALL_h2,PBMC_A_HD1,PEM19,101520_Okada_A,NPC_SC_1802,U34,B3,COV_025,COV_011,UPN12,P4,COV_020,COV_001,C-36,PEM2,NPC_SC_1811,COV_009,TC341,5_ki01000111CMVpos,P2,C640,EM192565,irAE_63,18LN0110,su011,AR25,COV_012,ERS2,UPN18,Seshadri02,LRS3,PBMC_A_HD3,BC11,201657263,BMMNC_5pv2,MSK1302,AR46,GC06	40	59	Autoimmune disease,BEAM-T,COVID-19,Healthy,Infection,Inflammation,Leukemia,Solid tumor
CAGDNYGQNFVF	TRAV27	TRAJ26	E6,NPC_SC_1815,HUP222,B1,NPC_SC_1808,GSE222448_patient10,MSK1344,AS01,B231260,10k_BEAM-T_Human_A1101_EBV_spikein_5pv2,COV_025,AR48,C-38,NPC_SC_1811,P3,COV_007,BMMNC_5pv2,C16,HSSS_191,PBMC_A_HD3,COV_019,N5TEST,COV_011,PT_2,I757,B357818,C30,PEM3,NPC_SC_1805,PEM10,PBMC_P3,AR44,COV_012,B_ALL_p2,GC06,P4,COV_028,irAE_45,20LN0264,COV_010	40	84	Autoimmune disease,BEAM-T,COVID-19,Healthy,Inflammation,Leukemia,Solid tumor
CALNTGGFKTIF	TRAV6	TRAJ9	J10887,BC11,HUP217,P2,PEM5,B357818,F50,S134,F004,H3,COV_007,AR25,UPN17,19LN0193,GU0700,NPC_SC_1805,P6,GSE222448_patient13,PEM9,IPIHNSC118,NPC_SC_1810,NPC_SC_1802,MM_PT17,21-Aug-48,COV_013,HD5,18LN0104,B_ALL_p3,GC08,GSE222448_patient7,AR20,COV_020,101520_Okada_B,22-Jul-25,MSK1302,J15890,su001,F017,PrA1607,NPC_SC_1808	40	106	Autoimmune disease,COVID-19,Fraility,Healthy,Inflammation,Leukemia,Myeloma,Solid tumor
CALSDYGGSQGNLIF	TRAV9-2	TRAJ42	H2,COV_014,19LN0198,F023,PBMC_C_HD1,GC08,GSE222448_patient13,AR20,NPC_SC_1816,AR44,201657852,TC341,F51,su001,NPC_SC_1811,F38,su005,F50,PEM15,PT_4,H3,J10888,COV_015,C-34,C910,COV_012,GSE222448_patient7,NPC_SC_1815,PrA1505,B_ALL_h2,101520_Okada_D,C30,PEM10,UPN12,HD1,C-26,HD2,NPC_SC_1805,ERS4,HC1	40	62	Aging,Autoimmune disease,COVID-19,Healthy,Infection,Inflammation,Leukemia,Solid tumor
CATDAGGNNRLAF	TRAV17	TRAJ7	p5_severe,COV_025,irAE_56,19LN0198,CPIc_C1,C739,U5,COV_028,C-35,GC10,19LN0193,MSK1344,CPInc_NC1,PT8,C-1,COV_009,19LN0144,20LN0243,n_sp1,ccRCC_2,MSK1302,PEM1,UPN1,UPN19,NPC_SC_1806,UPN17,COV_011,CPInc_NC2,ICC4,BL11,PrA1607,p4_severe,PBMC_C_HD6,C30,C-23,GSE222448_patient10,20LN0264,20LN0249,GSE222448_patient4,p6_severe	40	51	Autoimmune disease,COVID-19,Healthy,Infection,Inflammation,Leukemia,Solid tumor
CATDASGTYKYIF	TRAV17	TRAJ40	COV_010,C910,COV_007,NPC_SC_1811,COV_009,F41,BL1,GSE222448_patient13,MSK1302,TC341,PBMC_C_HD5,HD5,101520_Okada_D,F30,AR46,2247114_JCC392_SJTRC_InfVaxBT_1_Rxn4,GSE222448_patient7,PBMC_A_HD2,U44,nc_CT6,PT_3,PT_7,PBMC_A_HD1,UPN18,MSK1344,HSSS_191,C-17,irAE_63,PrA1801,101520_Okada_A,B357818,irAE_65,MM_PT2,UPN19,COV_011,UT1,N7002,AR50,PEM11,AS01	40	51	Autoimmune disease,COVID-19,Healthy,Infection,Inflammation,Leukemia,Myeloma,Solid tumor
CATDEGAQKLVF	TRAV17	TRAJ54	irAE_65,nc_CT8,21LN0343,HD1,GSE222448_patient10,PEM13,AR44,PrA1607,B_ALL_p1,HD5,HSSS_191,U35,OC83,COV_007,p5_severe,irAE_63,E4,C799,C-32,U44,101520_Okada_C,H1,Seshadri02,P5,PEM6,18LN0110,COV_020,C16,HD4,E5,PBMC_P5,C-17,GSE222448_patient2,AR25,C-22,irAE_45,F020,101520_Okada_B,AR50,COV_015	40	49	Aging,Autoimmune disease,COVID-19,Healthy,Infection,Inflammation,Leukemia,Solid tumor
CATDKAAGNKLTF	TRAV17	TRAJ17	COV_028,COV_025,PEM2,F014,UPN24,U35,MM_PT18,PEM11,PT_1,2_Ki0100022_CMVneg,MSK1302,10k_BEAM-T_Human_A2402_EBV_CMV_spikein_5pv2,COV_007,PrA1607,CPIc_C3,HD6,TC341,AR44,COV_015,U44,GC10,U45,C16,F45,PEM15,101520_Okada_B,su005,COV_019,D511,F50,20LN0249,CPInc_NC6,COV_002,NPC_SC_1813,101520_Okada_D,irAE_62,F007,NPC_SC_1811,COV_020,GSE222448_patient2	40	45	Autoimmune disease,BEAM-T,COVID-19,Fraility,Healthy,Infection,Inflammation,Leukemia,Myeloma,Solid tumor
CATETSGSRLTF	TRAV17	TRAJ58	C-34,C30,MSK1344,HD1,NPC_SC_1810,COV_013,UPN18,p5_severe,OVA1,PEM6,COV_010,PT2,PT_2,P3,COV_020,OH15,COV_028,COV_011,COV_007,AR20,p4_severe,PEM12,PEM1,J10888,NPC_SC_1808,PEM5,20LN0259,U45,U4,C910,PBMC_A_HD2,AR25,C-35,nc_CT8,MSK1302,H2,NPC_SC_1805,AR44,COV_009,IPIHNSC118	40	50	Aging,COVID-19,Healthy,Infection,Inflammation,Leukemia,Solid tumor
CAVNGGSQGNLIF	TRAV8-1	TRAJ42	C-10,PrA1505,PrA1801,HD1,IpiNivo_Resistant,PBMC_A_HD2,P2,OC96,COV_009,GC08,TIL4095,H-4,OC137,NPC_SC_1802,18LN0104,PBMC_P4,HD5,E5,AR20,ERS2,PEM6,HHU20191126,COV_010,irAE_65,PT_5,TC341,nc_CT6,PBMC_C_HD1,C-27,PrA1607,COV_015,S158,B7,H-5,201657263,2010113865,UPN1,COV_007,COV_020,D492	40	48	Autoimmune disease,COVID-19,Healthy,Inflammation,Leukemia,Solid tumor
CAVNSGGSNYKLTF	TRAV21	TRAJ53	10k_PBMC_5pv2_nextgem_Chromium_X,101520_Okada_A,BL10,AR44,D511,20LN0249,AR50,PFI_79,U41,F023,COV_010,P4,20LN0278,COV_012,UPN19,PT_2,F50,101520_Okada_C,He_2020,COV_002,21LN0302,PEM7,MQpool,101520_Okada_D,MSK1302,NivoExposed,COV_011,COV_009,C640,J14204,COVID_19_PBMC_BAL_donor_3,U4,UPN13,HD5,PBMC_C_HD5,COV_007,H-2,U44,MSK1263,C16	40	55	Aging,BEAM-T,COVID-19,Healthy,Infection,Inflammation,Leukemia,Solid tumor
CAVQASGGSYIPTF	TRAV20	TRAJ6	101520_Okada_C,irAE_45,COV_010,AR44,NPC_SC_1806,PFI_79,MSK1302,P7,COV_015,AR20,S158,COV_014,PEM16,101520_Okada_B,B7,U41,F51,HC1,GSE222448_patient8,COV_001,HD1,C141,COV_028,UPN12,F017,MM_PT6,PEM7,NPC_SC_1807,F007,NPC_SC_1808,melanoma_K409,PBMC_P4,U4,P4,GSE222448_patient12,COV_020,107677,su009,COV_011,MSK1263	40	49	COVID-19,Fraility,Healthy,Infection,Inflammation,Leukemia,Myeloma,Solid tumor
CAVRSYNTDKLIF	TRAV41	TRAJ34	COV_012,2010113903,UPN17,AS01,GSE222448_patient7,PEM11,PBMC_P4,COV_025,NL2,nc_CT5,CPIc_C5,D492,S23,COV_028,COV_011,UPN10,PEM22,201653382,COV_007,B_ALL_p1,HCA_F_Imm13086137,UPN24,AR25,PBMC_A_HD2,B231260,EM192566,10k_BEAM-T_Human_A1101_EBV_spikein_5pv2,HSSS_110,irAE_7,AR46,AR20,C640,AR48,MSK1344,101520_Okada_A,nc_CT2,COV_013,UPN18,MM_PT7,101520_Okada_D	40	61	Autoimmune disease,BEAM-T,COVID-19,Healthy,Infection,Inflammation,Leukemia,Myeloma,Solid tumor
CAVSDNTDKLIF	TRAV8-4	TRAJ34	RA_69,COV_014,COV_007,COV_015,F013,UPN14,PEM13,H-8,AR50,F016,U41,P7,nc_CT3,MM_PT3,COV_025,B6,su001,TC341,F006,101520_Okada_B,AR46,PFI_79,BMMNC_5pv2,2010113865,HD5,AR20,U44,CPInc_NC2,U35,COV_020,su005,COV_010,IpiNivo_Mixed,101520_Okada_D,F007,10k_BEAM-T_Human_A1101_EBV_spikein_5pv2,18LN0132,PEM17,PEM3,C-38	40	68	Autoimmune disease,BEAM-T,COVID-19,Fraility,Healthy,Infection,Inflammation,Leukemia,Myeloma,Solid tumor
CAVSGGSNYKLTF	TRAV8-6	TRAJ53	LRS5,MSK1263,U45,COV_010,COV_007,OC83,COV_025,20LN0264,CPIc_C7,MSK1344,GSE222448_patient1,18LN0078,UT1,22LN0417,AS02,p5_severe,CPInc_NC3,PT_3,20LN0259,AR25,C829,irAE_62,UPN19,UPN14,GSE222448_patient2,HD4,F021,UPN18,PBMC_C_HD3,COV_015,B2,GSE222448_patient7,COV_009,C16,101520_Okada_C,PEM5,C-24,CPIc_C6,p2_mild,UPN17	40	52	Aging,Autoimmune disease,COVID-19,Healthy,Infection,Inflammation,Leukemia,Solid tumor
CAYSGGGADGLTF	TRAV38-2DV8	TRAJ45	B_ALL_p1,UPN18,COV_012,10k_BEAM-T_Human_A1101_EBV_spikein_5pv2,COV_014,I757,UPN19,COV_013,PFI_83,C-36,p5_severe,B6,PBMC_P1,HD5,B_ALL_p3,EM192566,UPN14,UT1,PEM9,B5,PEM11,F024,COV_019,irAE_63,S23,NPC_SC_1807,MSK1302,IpiNivo_Resistant,su011,20LN0249,COV_025,20LN0264,RA_69,COV_010,101520_Okada_D,PEM8,HC1,COV_007,18LN0110,PBMC_P5	40	53	Autoimmune disease,BEAM-T,COVID-19,Healthy,Infection,Inflammation,Leukemia,Solid tumor
CVVNSNSGYALNF	TRAV12-1	TRAJ41	18LN0104,NPC_SC_1811,COV_020,COV_010,PrA1505,COV_007,BL1,COV_015,MSK1263,UPN10,10k_BEAM-T_Human_A2402_EBV_CMV_spikein_5pv2,GSE222448_patient1,B7,PEM22,OC91,CPInc_NC6,BC10,PrA1607,U5,4_Ki0100015_CMVneg,MSK1302,C-28,CPIc_C3,J11689,nc_CT1,COV_028,AR50,2010113865,PBMC_A_HD3,HD3,F51,MSK1344,AS02,PEM3,108050,H3,RA_69,U34,H-9,B5	40	62	Autoimmune disease,BEAM-T,COVID-19,Healthy,Infection,Inflammation,Leukemia,Solid tumor
CAASEETSGSRLTF	TRAV29DV5	TRAJ58	COV_010,nc_CT7,COV_020,10k_PBMC_5pv2_nextgem_Chromium_X,C640,20LN0278,p3_mild,COV_028,101520_Okada_A,IPIHNSC118,GC07,C-21,C-25,H2,AR48,U5,NPC_SC_1810,F67,TC341,UPN24,B_ALL_h2,107677,201657857,ERS5,UPN19,N7001,D511,B_ALL_p3,EM192565,PBMC_P6,LRS5,p5_severe,PEM5,HD4,BC09,He_2020,BMMNC_5pv2,HHU20180816,irAE_62	39	58	Autoimmune disease,BEAM-T,COVID-19,Healthy,Infection,Inflammation,Leukemia,Solid tumor
CAASEGGGADGLTF	TRAV29DV5	TRAJ45	HD4,NivoExposed,COV_014,B230093,HD1,P2,UPN17,HD5,PBMC_P5,OH15,PT7,su007,C799,PEM5,P3,GU0700,PEM19,P7,CPIc_C5,UPN19,ccRCC_2,S22,AR48,HSSS_110,101520_Okada_C,B5,UPN1,COV_012,P5,COV_007,COV_009,NPC_SC_1805,UT2,MSK1344,F017,COV_011,CPIc_C3,E357,COV_010	39	68	Aging,COVID-19,Healthy,Infection,Inflammation,Leukemia,Solid tumor
CAASILTGGGNKLTF	TRAV13-1	TRAJ10	CPInc_NC1,F67,BC09,C829,P7,IpiNivo_Resistant,UPN17,PT_3,AR46,PEM2,nc_CT6,GSE222448_patient2,10k_BEAM-T_Human_A1101_EBV_spikein_5pv2,CPInc_NC6,UPN12,AR25,F51,CPInc_NC3,MM_PT18,melanoma_K409,PBMC_P6,NPC_SC_1802,COV_013,UPN4,AS01,CX6,PEM3,UPN14,MSK1302,HD4,HD5,Seshadri02,U5,PBMC_C_HD4,PBMC_C_HD3,GC01,H-3,H-1,P4	39	49	Autoimmune disease,BEAM-T,COVID-19,Healthy,Infection,Inflammation,Leukemia,Myeloma,Solid tumor
CAASKTGNQFYF	TRAV13-1	TRAJ49	F006,IpiNivo_Mixed,PBMC_P6,HD1,NPC_SC_1815,COV_007,AR46,PBMC_C_HD2,COV_025,AR44,HD5,20LN0264,101520_Okada_A,COV_020,B230498,COV_012,COV_010,MM_PT2,C829,ICC3,HUP222,10k_BEAM-T_Human_A2402_EBV_CMV_spikein_5pv2,AR20,Seshadri02,OH14,20LN0243,COV_011,101520_Okada_C,COV_015,19LN0198,C33,C739,C-19,GC06,MSK1302,PBMC_C_HD1,RA_65,COV_019,F013	39	59	Aging,Autoimmune disease,BEAM-T,COVID-19,Fraility,Healthy,Infection,Inflammation,Leukemia,Myeloma,Solid tumor
CAGPTSGTYKYIF	TRAV25	TRAJ40	F014,B5,H-3,PFI_83,COV_010,HD1,PEM12,COV_025,PEM8,F50,COV_028,PEM18,AR48,COV_009,COV_011,C910,PrA1607,AR46,COV_007,20LN0259,su004,107677,20LN0264,P5,UPN12,B7,C739,BMMNC_5pv2,PEM10,AR44,C-17,COVID_19_PBMC_BAL_donor_2,MM_PT19,20LN0278,UPN19,HD5,p1_mild,GSE222448_patient1,PBMC_P5	39	50	Autoimmune disease,BEAM-T,COVID-19,Healthy,Infection,Inflammation,Leukemia,Myeloma,Solid tumor
CAMREGMDSSYKLIF	TRAV14DV4	TRAJ12	su010,201651363,nc_CT1,MDA1_T02,NPC_SC_1815,COV_019,10k_BEAM-T_Human_A1101_EBV_spikein_5pv2,COV_020,F014,H-5,C16,irAE_62,PEM11,PBMC_P4,GC09,P2,CPIc_C5,H3,H1,UPN19,OC137,S34,COV_028,RA_PT21,MM_PT16,HD1,HHU20191126,NivoExposed,UPN12,UPN17,C-25,su008,PBMC_C_HD4,BC09,C236,2010113865,COV_001,COV_010,HD5	39	316	Autoimmune disease,BEAM-T,COVID-19,Healthy,Infection,Inflammation,Leukemia,Myeloma,Solid tumor
CATDDNYGQNFVF	TRAV17	TRAJ26	COV_028,18LN0110,COV_013,F004,CPIc_C3,PEM5,PEM9,HSSS_110,UPN17,S159,2247115_JCC392_SJTRC_InfVaxBT_2_Rxn5,C799,UPN12,GSE222448_patient9,p6_severe,su012,UPN18,PBMC_P4,NPC_SC_1808,108050,GC06,U4,AR25,MSK1302,NPC_SC_1815,UPN10,CPInc_NC1,20LN0278,HN_P51,RA_PT19,COV_015,COV_014,COV_025,H-9,nc_CT4,HC2,10k_BEAM-T_Human_A1101_EBV_spikein_5pv2,GSE222448_patient13,F024	39	60	Autoimmune disease,BEAM-T,COVID-19,Fraility,Healthy,Infection,Inflammation,Leukemia,Solid tumor
CAVGAGNTDKLIF	TRAV8-3	TRAJ34	COV_020,18LN0132,C799,HC2,COVID_19_PBMC_BAL_donor_4,su008,101520_Okada_A,LRS5,MSK1344,COV_007,NPC_SC_1805,COV_010,AS01,101520_Okada_B,P4,GC10,RA_69,2_Ki0100022_CMVneg,C-24,COVID_19_PBMC_BAL_donor_2,nc_CT6,B4,GSE222448_patient13,B2,18LN0104,GSE222448_patient3,COV_012,UPN8,101520_Okada_C,RAGN898219,GSE222448_patient1,COV_019,AR25,AR44,ICC7,21-Aug-48,PT_1,22-Jul-25,PT_6	39	43	Autoimmune disease,COVID-19,Healthy,Infection,Inflammation,Leukemia,Solid tumor
CAVGNTGGFKTIF	TRAV8-3	TRAJ9	F45,NPC_SC_1815,COV_012,COV_028,CPInc_NC4,J09836,PEM12,PBMC_C_HD4,F50,COV_025,UPN17,PBMC_C_HD1,B6,COV_020,CPInc_NC6,101520_Okada_A,PEM17,GC09,p2_mild,COV_009,20LN0278,COV_010,GC08,COV_007,P3,20LN0259,OH17,AS02,P2,F51,F020,J10887,AR20,U35,IPIHNSC118,20LN0217,21LN0343,D511,BC09	39	47	Aging,Autoimmune disease,COVID-19,Healthy,Inflammation,Leukemia,Solid tumor
CAVNNYGQNFVF	TRAV12-2	TRAJ26	PT_2,C16,PBMC_C_HD5,COV_025,5_ki01000111CMVpos,TC341,6_ki0100110_CMVneg,HD1,1_Ki0100020_CMVpos,AR44,F38,C-5,BC09,E6,PEM8,201653382,UPN12,UPN24,COV_010,PBMC_A_HD2,108050,MM_PT18,P2,BC11,2247114_JCC392_SJTRC_InfVaxBT_1_Rxn4,C21,AR25,B_ALL_h2,COV_011,MSK1263,GSE222448_patient5,H-5,PrA1607,COVID_19_PBMC_BAL_donor_5,AS01,UPN17,F30,COV_007,F016	39	43	Autoimmune disease,COVID-19,Healthy,Infection,Inflammation,Leukemia,Myeloma,Solid tumor
CAVNRDDKIIF	TRAV1-1	TRAJ30	RA_69,J21854,J14204,COV_012,B230093,B357818,PBMC_C_HD2,RA_PT19,PBMC_P6,107677,COV_015,P7,P2,C18,C30,PBMC_P4,UPN17,PEM16,P3,PBMC_C_HD3,AR44,U44,U4,E5,GC06,HN_P51,H1,nc_CT3,P5,UPN12,MM_PT6,PrA1607,PT_4,CPIc_C6,22LN0417,LRS5,PEM11,n_sp1,C-8	39	45	Autoimmune disease,COVID-19,Healthy,Inflammation,Leukemia,Myeloma,Solid tumor
CAVNTNAGKSTF	TRAV8-1	TRAJ27	NPC_SC_1816,PT_1,su004,COV_015,HC9,C640,F023,COV_010,MSK1302,COV_012,COV_028,F024,BMMNC_5pv2,20LN0249,C-37,GC10,U45,UPN10,C30,UPN13,HD5,COV_001,C739,PBMC_P5,UPN18,PBMC_P2,NPC_SC_1808,P5,NPC_SC_1813,HD3,PEM8,PrA1607,H3,S134,NPC_SC_1806,H-8,101520_Okada_B,B230723,PT_4	39	60	Aging,Autoimmune disease,BEAM-T,COVID-19,Healthy,Infection,Inflammation,Leukemia,Solid tumor
CAVRDTGGFKTIF	TRAV1-1	TRAJ9	S150,S135,NL2,RA_69,GC10,F30,U4,U35,He_2020,PT8,BC09,COV_020,PT_2,B_ALL_p1,F67,C739,GSE222448_patient13,MM_PT16,UPN24,F51,B230723,AR44,GC08,HD4,HD5,IpiNivo_Resistant,PT_5,COV_012,COV_007,AR46,GC09,C-7,B_ALL_h2,P5,F016,AS01,101520_Okada_B,22LN0417,HD3	39	44	Autoimmune disease,COVID-19,Healthy,Infection,Inflammation,Leukemia,Myeloma,Solid tumor
CAVSRMDSSYKLIF	TRAV8-6	TRAJ12	PEM23,PT_1,101520_Okada_A,CPInc_NC2,p6_severe,CPInc_NC1,COV_015,nc_CT6,PBMC_P3,C236,NPC_SC_1815,irAE_56,AR25,nc_CT3,TC341,BMMNC_5pv2,UPN12,COV_011,UPN19,U4,UPN14,MM_PT18,ERS4,B357818,10k_PBMC_5pv2_nextgem_Chromium_X,101520_Okada_B,PEM16,COV_009,su012,COVID_19_PBMC_BAL_donor_4,OH14,B230498,HUP222,UPN18,irAE_62,RA_25,20LN0264,PBMC_P6,COV_028	39	48	Aging,Autoimmune disease,BEAM-T,COVID-19,Healthy,Infection,Inflammation,Leukemia,Myeloma,Solid tumor
CAVSSNTGNQFYF	TRAV8-4	TRAJ49	U45,J10886,J21854,PBMC_P5,J15893,CPIc_C6,BC09,U5,CPInc_NC1,COV_007,C-6,NPC_SC_1807,C-18,AR48,PBMC_P4,PEM2,MSK1344,COV_028,C16,J10887,COV_020,TC341,PBMC_P3,PEM14,F017,PEM19,UPN17,U35,nc_CT4,B_ALL_p3,NPC_SC_1813,GC10,101520_Okada_C,EM192566,GSE222448_patient7,J10888,PEM3,PT_2,J10624	39	59	Autoimmune disease,COVID-19,Healthy,Inflammation,Leukemia,Solid tumor
CAVTSGTYKYIF	TRAV21	TRAJ40	F38,AR25,UPN17,F014,ERS4,TC341,HD3,BMMNC_5pv2,COV_001,nc_CT3,COV_012,nc_CT1,COV_019,F51,C16,AR50,MSK1302,UPN12,F67,UPN10,NPC_SC_1807,BL4,OVA1,PFI_79,108050,C640,GC09,COV_025,PEM10,AR44,PBMC_P3,p2_mild,B6,UPN19,F29,F50,C-13,C21,101520_Okada_B	39	48	BEAM-T,COVID-19,Healthy,Infection,Inflammation,Leukemia,Solid tumor
CAVYSGGGADGLTF	TRAV12-2	TRAJ45	CPIc_C6,nc_CT7,RA_25,F023,COV_013,HC9,HC1,E4,C-2,B4,P3,C-17,F020,PT_1,HN_P34,C141,18LN0104,RAGN898219,COV_020,101520_Okada_D,U35,PEM22,H1,COV_012,F51,101520_Okada_B,C829,PEM17,IpiNivo_Complete,COV_028,MSK1263,AR20,AR25,U4,C910,COV_007,C-35,AS01,GC06	39	83	Aging,Autoimmune disease,COVID-19,Healthy,Infection,Inflammation,Leukemia,Solid tumor
CIVRVYNQGGKLIF	TRAV26-1	TRAJ23	101520_Okada_B,P2,COV_014,ERS4,COV_020,101520_Okada_A,PFI_79,P3,COV_010,U35,OVA1,COV_012,RA_25,AS01,NPC_SC_1810,10k_PBMC_5pv2_nextgem_Chromium_X,OH15,PBMC_C_HD6,COV_028,MM_PT2,NL2,IPIHNSC118,PEM8,PEM3,GSE222448_patient8,N7001,20LN0259,TC341,S158,p6_severe,COV_007,F023,nc_CT6,PBMC_C_HD4,COV_011,21LN0343,UPN19,U34,PBMC_C_HD1	39	51	Aging,Autoimmune disease,BEAM-T,COVID-19,Healthy,Infection,Inflammation,Leukemia,Myeloma,Solid tumor
CAANFGNEKLTF	TRAV29DV5	TRAJ48	F38,CX6,MSK1344,COV_010,p5_severe,COV_012,J10888,F012,COV_001,EM192566,GSE222448_patient10,HN_P34,HD5,P2,NPC_SC_1806,irAE_40,C-9,GC08,UPN18,PrA1801,P5,C739,PFI_104,GU0700,HD3,F017,PFI_79,C33,UPN19,101520_Okada_A,C910,B1,S158,COV_013,2010113865,PEM16,E6,H1	38	46	Autoimmune disease,COVID-19,Healthy,Infection,Inflammation,Leukemia,Solid tumor
CAASARGSQGNLIF	TRAV29DV5	TRAJ42	nc_CT3,U41,RA_PT21,20LN0249,MSK1344,GC10,B357818,COV_015,COV_020,irAE_62,101520_Okada_B,GU0700,C16,C21,nc_CT6,PBMC_C_HD4,COV_025,H1,GC06,COV_011,COV_028,PEM12,NPC_SC_1807,AS02,BC11,101520_Okada_A,B_ALL_p2,BC09,nc_CT8,U35,B7,C30,PBMC_C_HD1,J10888,18LN0078,P1,C18,D492	38	50	Autoimmune disease,COVID-19,Healthy,Inflammation,Leukemia,Solid tumor
CAASGGGSNYKLTF	TRAV29DV5	TRAJ53	MSK1344,4_Ki0100015_CMVneg,21LN0302,C12,COV_002,BL4,C-24,PBMC_C_HD5,B230093,U4,PrA1801,BMMNC_5pv2,CPInc_NC1,RA_65,PBMC_C_HD4,NPC_SC_1802,COV_020,UPN1,COV_010,PT_2,TC341,GC02,PEM19,C-38,101520_Okada_A,BL9,UPN13,10k_PBMC_5pv2_nextgem_Chromium_X,HSSS_180,PBMC_A_HD2,UPN12,C-25,H-3,F41,nc_CT1,20LN0278,CPIc_C3,PBMC_A_HD3	38	50	Autoimmune disease,BEAM-T,COVID-19,Healthy,Infection,Inflammation,Leukemia,Solid tumor
CAASNTGTASKLTF	TRAV13-1	TRAJ44	COV_010,E5,D492,10k_PBMC_5pv2_nextgem_Chromium_X,PEM13,101520_Okada_B,PT_2,PT_8,PT_6,PEM12,OVA1,NPC_SC_1808,He_2020,CPInc_NC6,E6,COV_012,UPN18,MM_PT6,COV_028,C30,C16,COV_015,20LN0264,PEM3,C-39,MSK1302,S149,COV_025,NPC_SC_1811,GSE222448_patient13,20LN0249,PEM11,U41,PrA1607,HD3,PBMC_C_HD6,PFI_104,su013	38	51	Autoimmune disease,BEAM-T,COVID-19,Healthy,Infection,Inflammation,Leukemia,Myeloma,Solid tumor
CAASSGSARQLTF	TRAV13-1	TRAJ22	F012,10k_BEAM-T_Human_A1101_EBV_spikein_5pv2,PEM11,PBMC_P3,ERS5,NPC_SC_1810,C910,nc_CT8,irAE_40,5_ki01000111CMVpos,19LN0198,COV_007,PBMC_P5,COV_028,101520_Okada_A,GSE222448_patient1,PEM9,MSK1344,PEM10,PBMC_C_HD3,U41,TC341,HD5,PBMC_C_HD1,BL5,COV_025,AR25,B231260,COV_020,U45,C640,6_ki0100110_CMVneg,P1,PEM6,U5,PEM16,LRS5,D492	38	49	BEAM-T,COVID-19,Healthy,Infection,Inflammation,Leukemia,Solid tumor
CAASTSGTYKYIF	TRAV29DV5	TRAJ40	NPC_SC_1808,p4_severe,COV_015,PEM14,HCA_F_Imm13086137,PT_3,PEM20,AR20,HD5,HD3,COV_025,NPC_SC_1805,C16,HD1,U4,PBMC_P6,MM_PT16,UPN10,PBMC_A_HD2,PEM22,COV_009,p6_severe,PT_4,NPC_SC_1806,AS01,COV_012,B3,UPN19,LRS2,UPN18,COV_014,P3,PFI_83,P4,PT_2,p3_mild,NPC_SC_1813,C829	38	73	Autoimmune disease,COVID-19,Healthy,Infection,Inflammation,Leukemia,Myeloma,Solid tumor
CAAYSGAGSYQLTF	TRAV29DV5	TRAJ28	PEM9,HSSS_110,AS02,C16,COV_011,B_ALL_p1,HD5,COV_028,UPN24,UPN12,18LN0110,NPC_SC_1806,UPN17,U35,22LN0417,CPInc_NC5,BC11,PT_3,COV_025,101520_Okada_A,HUP217,GC08,NPC_SC_1810,PEM13,MSK1344,C-32,OC137,HD1,N7002,J10887,MSK1302,S34,COV_007,GC10,COV_020,BC09,NivoExposed,AR44	38	49	Autoimmune disease,COVID-19,Healthy,Inflammation,Leukemia,Solid tumor
CALSDQGAQKLVF	TRAV9-2	TRAJ54	C-2,COV_028,COV_025,NPC_SC_1816,COV_015,Seshadri02,PEM11,UPN18,U45,C-17,MSK1344,p1_mild,C-29,U4,nc_CT2,PEM10,RA_25,GC08,PBMC_A_HD2,U44,RA_69,P6,C910,UPN24,MM_PT19,COV_020,C640,AS01,COV_007,TC341,GSE222448_patient7,AR48,COV_014,B_ALL_p1,OH17,NPC_SC_1808,18LN0104,PBMC_P5	38	57	Aging,Autoimmune disease,COVID-19,Healthy,Infection,Inflammation,Leukemia,Myeloma,Solid tumor
CALSGSSNTGKLIF	TRAV9-2	TRAJ37	COV_015,COV_007,AS02,MM_PT2,C19,UPN19,F38,HD5,COV_009,U35,PEM1,COV_001,PEM10,U44,UPN17,MQpool,irAE_63,B2,nc_CT1,C-18,PEM7,PEM5,IpiNivo_Mixed,D511,2_Ki0100022_CMVneg,F017,HC1,P3,UPN18,MSK1344,PFI_79,OH14,U5,PrA1801,CPInc_NC5,COV_014,nc_CT5,BL5	38	54	Aging,Autoimmune disease,COVID-19,Healthy,Infection,Inflammation,Leukemia,Myeloma,Solid tumor
CALSSNTGNQFYF	TRAV9-2	TRAJ49	C910,MSK1263,RA_69,P2,PT_4,P7,PrA1801,C799,PBMC_A_HD1,COV_020,COV_015,AR25,COV_012,COV_028,RA_25,B1,ccRCC_1,PEM12,HD3,PFI_79,TC341,PBMC_P3,GC09,NPC_SC_1816,CPIc_C1,UPN19,20LN0249,U44,CX7,108236,MSK1344,IpiNivo_Mixed,6_ki0100110_CMVneg,J11689,20LN0243,OVA1,U34,irAE_65	38	51	Autoimmune disease,COVID-19,Healthy,Infection,Inflammation,Leukemia,Solid tumor
CATDASGGSYIPTF	TRAV17	TRAJ6	IpiNivo_Resistant,B_ALL_p1,PBMC_C_HD4,B4,PEM12,COV_012,UPN18,GSE222448_patient1,HD4,PT2,p3_mild,NivoExposed,GC10,UPN1,PT_6,BC11,PBMC_C_HD3,PEM17,PEM8,P1,HD2,COV_014,PEM23,TC341,nc_CT1,COV_025,UPN17,PBMC_C_HD1,NPC_SC_1813,COV_010,su001,p4_severe,GC05,GSE222448_patient7,PBMC_A_HD2,COV_015,COV_011,19LN0198	38	62	COVID-19,Healthy,Inflammation,Leukemia,Solid tumor
CATDSGGSNYKLTF	TRAV17	TRAJ53	COV_011,B1,COV_015,CPIc_C7,CPIc_C8,2_Ki0100022_CMVneg,20LN0278,AR20,OVA1,C-38,AR25,UT1,E5,BC09,J14204,CPInc_NC4,irAE_62,p3_mild,CPInc_NC1,COV_012,MM_PT6,UPN17,su006,B230498,C30,MSK1263,P2,COV_013,P7,PrA1505,20LN0259,PBMC_C_HD1,PT_7,PEM9,C910,MM_PT16,RA_69,NivoExposed	38	56	Autoimmune disease,COVID-19,Healthy,Infection,Inflammation,Leukemia,Myeloma,Solid tumor
CATMDSNYQLIW	TRAV1-2	TRAJ33	COV_007,COV_013,COV_015,COV_020,101520_Okada_D,GU0744,GC10,J11689,COV_011,p3_mild,2247115_JCC392_SJTRC_InfVaxBT_2_Rxn5,B_ALL_h2,101520_Okada_A,PBMC_A_HD2,RA-335,PBMC_P3,OC96,p7_HD,PBMC_C_HD1,HD5,BC10,PEM20,HSSS_191,PEM3,B_ALL_p1,B4,COV_010,GC07,MM_PT2,GC09,NivoExposed,S158,PT1,NPC_SC_1802,HUP213,COV_009,HD3,GC08	38	103	COVID-19,Healthy,Inflammation,Leukemia,Myeloma,Solid tumor
CAVDNYGQNFVF	TRAV2	TRAJ26	GC06,nc_CT7,HSSS_191,NPC_SC_1810,COV_007,Seshadri02,HD4,U41,F016,F50,COV_015,4_Ki0100015_CMVneg,18LN0104,PBMC_A_HD3,MSK1302,UPN18,10k_PBMC_5pv2_nextgem_Chromium_X,melanoma_K409,COV_013,UPN12,UPN19,NPC_SC_1813,CPInc_NC5,COV_009,PBMC_P3,C739,19LN0193,HD6,E2,20LN0243,P4,COV_010,NPC_SC_1811,RA_25,UPN1,GC04,PT8,PEM7	38	44	Autoimmune disease,BEAM-T,COVID-19,Healthy,Infection,Inflammation,Leukemia,Solid tumor
CAVGGSQGNLIF	TRAV41	TRAJ42	COV_011,P3,AS01,HN_P34,GC02,CPInc_NC6,IPIHNSC117,PEM6,MQpool,GC07,PT2,PFI_83,U44,PBMC_P4,P7,MSK1302,COV_020,S159,COV_015,20LN0217,COV_001,C30,C640,U45,NPC_SC_1807,BMMNC_5pv2,101520_Okada_A,COV_028,MSK1344,TC341,PEM15,UPN17,N7002,J21854,10k_BEAM-T_Human_A1101_EBV_spikein_5pv2,F67,101520_Okada_B,NL1	38	45	Autoimmune disease,BEAM-T,COVID-19,Healthy,Infection,Inflammation,Leukemia,Solid tumor
CAVGNNAGNMLTF	TRAV8-3	TRAJ39	MSK1302,U35,UPN1,J10624,J10887,UPN17,PEM11,F50,nc_CT4,PEM18,COV_007,GC01,COV_009,1_Ki0100020_CMVpos,BMMNC_5pv2,UPN13,COV_011,p8_HD,NPC_SC_1816,B5,U41,BC09,C236,C910,C16,F014,AR20,101520_Okada_B,COV_020,U5,AR44,F51,PrA1607,19LN0144,COV_019,UPN18,B357818,18LN0132	38	44	Autoimmune disease,BEAM-T,COVID-19,Healthy,Infection,Inflammation,Leukemia,Solid tumor
CAVGTGGFKTIF	TRAV12-2	TRAJ9	TC341,PT_2,Seshadri02,UPN19,2010113865,MSK1263,J10887,107677,108050,108236,108500,2010113790,2010113890,2010113893,2010113894,2010113903,201651363,201651365,201653382,201657034,201657263,201657852,201657854,201657856,201657857,90711,HHU20171228,HHU20180404,HHU20180816,HHU20191105,RAGN579992,RAGN740210,RAGN898219,RAGN962056,PBMC_P3,PEM12,PrA1801,MM_PT3	38	618	Autoimmune disease,COVID-19,Healthy,Inflammation,Leukemia,Myeloma,Solid tumor
CAVNTDKLIF	TRAV21	TRAJ34	GC09,COV_001,HD2,101520_Okada_C,EM192566,PFI_83,HD5,2010113865,E4,RA_25,F41,F013,F016,UPN12,101520_Okada_D,PrA1801,MSK1263,NPC_SC_1805,19LN0144,B_ALL_h2,UPN17,201651365,ICC6,COV_028,PFI_104,107677,H3,HUP213,p2_mild,NPC_SC_1813,PBMC_P6,PEM9,N7001,ICC2,BMMNC_5pv2,CX5,COV_011,PBMC_C_HD5	38	64	Autoimmune disease,BEAM-T,COVID-19,Healthy,Infection,Inflammation,Leukemia,Solid tumor
CAVNTGTASKLTF	TRAV12-2	TRAJ44	RA_69,He_2020,PrA1607,B7,H3,H-4,F51,irAE_65,OH17,PEM12,UPN1,COV_025,RA-335,PEM19,COV_009,F021,COV_012,COV_020,AR44,MDA1_T02,J21854,COV_013,RAGN898219,PT_7,AS01,GC10,p1_mild,PBMC_C_HD1,MSK1302,PBMC_P3,C829,COV_028,COV_010,nc_CT4,UPN24,PEM10,F016,22LN0417	38	51	Aging,Autoimmune disease,COVID-19,Healthy,Infection,Inflammation,Leukemia,Solid tumor
CAVRETSGSRLTF	TRAV21	TRAJ58	COV_015,COV_010,5_ki01000111CMVpos,AR50,HN_P34,MSK1344,MDA1_T04,COV_028,F014,AR44,UPN1,19LN0198,PEM11,OC137,HUP222,NPC_SC_1807,PBMC_P2,UPN18,PBMC_C_HD5,F017,PEM12,PT2,PFI_79,MSK1302,101520_Okada_A,4_Ki0100015_CMVneg,U45,COV_009,RA_25,p5_severe,irAE_45,CPInc_NC6,ccRCC_2,U41,MDA1_T03,OH15,MM_PT2,HD3	38	66	Aging,Autoimmune disease,COVID-19,Healthy,Infection,Inflammation,Leukemia,Myeloma,Solid tumor
CAVRGSQGNLIF	TRAV21	TRAJ42	COV_028,F50,C-23,GSE222448_patient1,PrA1801,COV_014,HSSS_110,101520_Okada_A,NPC_SC_1805,p2_mild,PT_2,p6_severe,COV_015,P2,B_ALL_h2,CPIc_C5,20LN0243,S133,10k_BEAM-T_Human_A1101_EBV_spikein_5pv2,Seshadri02,PEM6,PT_8,COVID_19_PBMC_BAL_donor_3,COV_010,C-16,CPIc_C8,AR46,TC341,PEM11,U5,NPC_SC_1811,COV_007,BL1,P5,F016,C16,GU0700,J15892	38	52	Autoimmune disease,BEAM-T,COVID-19,Healthy,Inflammation,Leukemia,Solid tumor
CAVSDSGGYQKVTF	TRAV8-4	TRAJ13	AS01,PT_2,MQpool,COV_007,UPN24,NPC_SC_1806,COV_020,COV_013,4_Ki0100015_CMVneg,su010,MSK1302,HD3,20LN0259,COV_025,UPN10,101520_Okada_C,2010113865,C-35,U41,p4_severe,UPN18,PEM12,U34,OVA1,C799,E4,C16,PrA1607,F50,HD2,PT_4,GC09,5_ki01000111CMVpos,AR25,2_Ki0100022_CMVneg,MM_PT3,PBMC_C_HD4,PBMC_A_HD2	38	41	Autoimmune disease,COVID-19,Healthy,Infection,Inflammation,Leukemia,Myeloma,Solid tumor
CAVSGGGADGLTF	TRAV21	TRAJ45	PEM13,CPIc_C5,J10624,18LN0104,N5TEST,PEM12,UPN19,P7,COV_019,COV_013,PBMC_P5,GC09,B7,NL1,GC07,PT2,P3,5_ki01000111CMVpos,PT_7,MSK1263,C829,C739,PBMC_C_HD1,COV_012,MQpool,COV_020,201657852,OC91,HD3,COV_009,COV_010,I757,F023,20LN0259,GSE222448_patient9,PFI_83,MM_PT7,6_ki0100110_CMVneg	38	43	Aging,COVID-19,Healthy,Infection,Inflammation,Leukemia,Myeloma,Solid tumor
CAYTGTASKLTF	TRAV38-2DV8	TRAJ44	F012,P4,RA_25,COV_011,HSSS_110,UPN17,19LN0198,GU0700,COV_028,PT_2,C-21,EM192564,20LN0249,COV_010,PEM1,UPN10,PT_6,COV_014,NivoExposed,U4,AS01,D511,n_sp1,D492,COV_002,GSE222448_patient11,MM_PT2,PEM7,PEM11,COV_007,B1,GSE222448_patient9,COV_015,MM_PT3,UPN18,MSK1344,NPC_SC_1810,CPInc_NC6	38	49	Autoimmune disease,COVID-19,Healthy,Inflammation,Leukemia,Myeloma,Solid tumor
CAASAYSGAGSYQLTF	TRAV29DV5	TRAJ28	NPC_SC_1806,RA_PT19,UPN12,C739,MSK1302,COV_019,B357818,PEM12,101520_Okada_A,COV_009,I757,COV_011,18LN0104,PrA1607,OVA1,S134,UPN19,COV_028,PT_1,C30,su013,20LN0243,UPN18,MSK1263,PEM13,IpiNivo_Mixed,HD5,nc_CT8,CPIc_C7,PEM15,10k_BEAM-T_Human_A1101_EBV_spikein_5pv2,P6,COV_012,AR20,AS01,GU0715,S159	37	49	Autoimmune disease,BEAM-T,COVID-19,Healthy,Infection,Inflammation,Leukemia,Solid tumor
CAASDTGNQFYF	TRAV29DV5	TRAJ49	NPC_SC_1815,E5,GSE222448_patient8,COV_012,N7001,AR25,COV_007,NPC_SC_1808,UPN1,COV_001,F013,F41,F67,HC1,OC137,CPInc_NC1,J10535,OH17,PBMC_A_HD1,AR20,AS02,NivoExposed,C-25,PT4,J10888,201651363,HN_P34,P6,COV_025,SC5v2_Melanoma_5Kcells_Connect_single_channel,U5,irAE_63,F024,S135,COV_002,GC08,CPIc_C8	37	45	Aging,Autoimmune disease,BEAM-T,COVID-19,Healthy,Inflammation,Leukemia,Solid tumor
CAASSGGGADGLTF	TRAV13-1	TRAJ45	BMMNC_5pv2,C-38,F023,NPC_SC_1813,COV_020,COV_011,MM_PT15,TC341,HC1,UPN19,F64,C910,F38,NPC_SC_1815,P4,PBMC_P6,PBMC_P4,101520_Okada_C,He_2020,AR48,GC08,p8_HD,C-30,C-33,B4,H2,F50,COV_019,F024,C739,GSE222448_patient2,C16,NPC_SC_1811,E5,COV_028,N7002,UPN17	37	48	Aging,BEAM-T,COVID-19,Healthy,Infection,Inflammation,Leukemia,Myeloma,Solid tumor
CAASVQGAQKLVF	TRAV29DV5	TRAJ54	IpiNivo_Complete,PEM2,PrA1607,NivoExposed,COV_013,AS01,GSE222448_patient7,E2,UPN14,PFI_104,NPC_SC_1815,4_Ki0100015_CMVneg,PEM5,ccRCC_2,MSK1302,EM192566,EM192565,20LN0278,B6,F017,U44,101520_Okada_B,C910,PBMC_P6,PEM12,IpiNivo_Mixed,AR25,COV_010,GU0744,HD5,HC1,COV_012,PrA1505,AR44,COV_025,AS02,101520_Okada_D	37	63	Autoimmune disease,COVID-19,Healthy,Infection,Inflammation,Leukemia,Solid tumor
CALNYGGSQGNLIF	TRAV9-2	TRAJ42	NPC_SC_1811,PEM6,2_Ki0100022_CMVneg,UPN10,CPIc_C8,PFI_79,B7,GC08,NPC_SC_1805,irAE_56,P1,UPN19,D492,PBMC_C_HD4,MM_PT2,COV_019,101520_Okada_A,F38,nc_CT4,EM192566,COV_011,D511,COV_014,COV_015,PEM16,P2,C910,B4,MSK1302,Seshadri02,20LN0249,C-26,PBMC_A_HD2,F67,F020,C16,HD5	37	44	Aging,Autoimmune disease,COVID-19,Healthy,Infection,Inflammation,Leukemia,Myeloma,Solid tumor
CALSNTGNQFYF	TRAV9-2	TRAJ49	CPIc_C6,UT2,P4,NPC_SC_1813,C739,CPInc_NC3,J21854,PEM5,PEM3,C236,COV_028,PBMC_C_HD6,MSK1263,COV_011,22-Jul-25,MM_PT2,PEM6,NPC_SC_1815,PEM14,18LN0104,UPN1,BC09,NPC_SC_1805,C-31,HD1,AR44,SC5v2_Melanoma_5Kcells_Connect_single_channel,CPIc_C1,AR48,F013,NPC_SC_1802,10k_BEAM-T_Human_A1101_EBV_spikein_5pv2,RA_25,PEM13,COV_007,NL2,COV_019	37	45	Autoimmune disease,BEAM-T,COVID-19,Healthy,Infection,Inflammation,Leukemia,Myeloma,Solid tumor
CALSSGSARQLTF	TRAV9-2	TRAJ22	BL11,nc_CT3,U41,AR48,AR44,PT8,PEM11,HD3,HC1,GC08,RA_69,COV_014,NPC_SC_1806,NPC_SC_1805,COV_009,F50,PT2,COV_015,E6,EM192561,EM192567,COV_025,F51,IPIHNSC117,10k_BEAM-T_Human_A1101_EBV_spikein_5pv2,UPN1,10k_PBMC_5pv2_nextgem_Chromium_X,COV_028,TC341,UPN19,PBMC_A_HD2,19LN0198,COV_002,MQpool,ERS4,su006,MM_PT7	37	50	Autoimmune disease,BEAM-T,COVID-19,Healthy,Inflammation,Leukemia,Myeloma,Solid tumor
CAMNSGGYQKVTF	TRAV12-3	TRAJ13	NPC_SC_1808,PT2,PrA1607,U44,PEM8,UPN10,irAE_65,COV_012,S134,B1,COV_028,F41,COV_009,PT_8,MM_PT6,PEM15,PT_1,COV_013,B231260,NPC_SC_1805,COV_010,C19,COV_020,P3,PEM1,E1,GC07,20LN0249,5_ki01000111CMVpos,GC02,COV_011,S133,PEM6,UPN18,PBMC_P2,NPC_SC_1811,101520_Okada_B	37	55	Autoimmune disease,COVID-19,Healthy,Infection,Inflammation,Leukemia,Myeloma,Solid tumor
CAMREANTGNQFYF	TRAV14DV4	TRAJ49	B1,su008,B230723,C829,MSK1302,COVID_19_PBMC_BAL_donor_7,UPN10,GU0700,101520_Okada_A,CX4,ccRCC_2,COV_011,B_ALL_p3,UPN17,AR20,GSE222448_patient1,N7002,C-15,PBMC_C_HD3,NPC_SC_1805,HD1,NivoExposed,C910,B5,C-23,PrA1801,COV_010,E4,H2,NPC_SC_1811,PT_2,MM_PT6,20LN0259,PT_3,COV_012,COVID_19_PBMC_BAL_donor_2,B230093	37	50	Autoimmune disease,COVID-19,Healthy,Infection,Inflammation,Leukemia,Myeloma,Solid tumor
CATDNYGQNFVF	TRAV17	TRAJ26	IPIHNSC118,PEM13,CPIc_C3,HSSS_110,101520_Okada_D,COV_001,PT2,PEM10,90711,19LN0198,PrA1607,HD5,C-30,U41,COV_020,COV_028,COV_025,B_ALL_p3,21LN0302,TC341,UPN17,COV_010,B357818,PT_4,C-5,UPN24,COV_007,PBMC_C_HD1,PBMC_P3,COV_011,COV_009,PT_7,C236,U44,HUP222,PBMC_P2,COV_013	37	49	Autoimmune disease,COVID-19,Healthy,Infection,Inflammation,Leukemia,Solid tumor
CAVGAGAAGNKLTF	TRAV8-3	TRAJ17	UPN18,COV_020,TC341,OVA1,COV_011,C30,COV_007,PEM7,U45,p5_severe,AS01,NivoExposed,NPC_SC_1805,PEM12,COV_028,20LN0249,HD2,H-10,UPN12,PFI_79,C910,nc_CT5,U44,PT1,p8_HD,PBMC_P2,PBMC_A_HD1,COV_019,C19,PEM13,C21,101520_Okada_B,MSK1302,NPC_SC_1802,D492,MSK1344,COV_025	37	62	Autoimmune disease,COVID-19,Healthy,Infection,Inflammation,Leukemia,Solid tumor
CAVGAMEYGNKLVF	TRAV8-3	TRAJ47	COV_015,GSE222448_patient8,UPN1,COV_014,UPN8,P3,MM_PT16,2_Ki0100022_CMVneg,D492,10k_PBMC_5pv2_nextgem_Chromium_X,RA_65,NPC_SC_1802,COV_012,OVA1,GSE222448_patient7,MSK1344,HD5,PEM12,C236,J11689,5_ki01000111CMVpos,18LN0110,NPC_SC_1816,NivoExposed,C739,TC341,BMMNC_5pv2,C910,nc_CT2,F024,COV_013,SC5v2_humanPBMCs_5Kcells_Connect_single_channel,10k_BEAM-T_Human_A1101_EBV_spikein_5pv2,su009,PBMC_C_HD4,GS…	37	111	Autoimmune disease,BEAM-T,COVID-19,Healthy,Infection,Inflammation,Leukemia,Myeloma,Solid tumor
CAVGARGTYKYIF	TRAV8-3	TRAJ40	UPN1,20LN0243,C-36,MSK1302,C-19,p3_mild,PEM11,5_ki01000111CMVpos,C-18,nc_CT5,UPN17,COV_012,C739,HD1,GSE222448_patient13,TC341,MM_PT3,4_Ki0100015_CMVneg,COV_011,UPN12,NPC_SC_1815,COVID_19_PBMC_BAL_donor_4,U45,U4,B1,GC06,COV_028,COV_001,HC2,B_ALL_p3,AR25,B_ALL_h2,B6,BC10,PT_6,p6_severe,B4	37	40	COVID-19,Healthy,Infection,Inflammation,Leukemia,Myeloma,Solid tumor
CAVGATSGTYKYIF	TRAV8-3	TRAJ40	P3,CPInc_NC6,C910,20LN0217,F013,COV_011,NPC_SC_1807,COV_001,PrA1801,PEM15,NPC_SC_1811,BL10,C-34,C739,COV_013,COV_002,J10887,101520_Okada_B,COV_010,COV_015,nc_CT7,nc_CT8,TC341,B357818,PEM8,B6,COV_020,6_ki0100110_CMVneg,NPC_SC_1816,5_ki01000111CMVpos,MSK1263,UPN24,J11689,PEM12,PBMC_P5,CPIc_C5,HD5	37	55	Autoimmune disease,COVID-19,Healthy,Infection,Inflammation,Leukemia,Solid tumor
CAVGGNNDMRF	TRAV12-2	TRAJ43	2010113903,COV_028,107677,108050,108236,108245,108500,2010113790,2010113865,2010113890,2010113893,2010113894,201651363,201651365,201653382,201657034,201657263,201657852,201657854,201657856,201657857,90711,HHU20160714,HHU20171228,HHU20180404,HHU20180724,HHU20180816,HHU20190822,HHU20190926,HHU20191029,HHU20191105,HHU20191126,RAGN579992,RAGN740210,RAGN898219,RAGN962056,B230498	37	4721	COVID-19,Healthy,Solid tumor
CAVGGSQGNLIF	TRAV12-2	TRAJ42	HC9,BC11,PBMC_P3,BMMNC_5pv2,C30,COV_010,PEM2,2_Ki0100022_CMVneg,COV_001,20LN0264,MM_PT2,irAE_63,HD2,P2,AS02,GC04,p3_mild,PBMC_P4,NPC_SC_1806,U4,UPN19,RAGN962056,MSK1344,COV_014,GC10,C16,COV_025,201657263,C-5,21LN0302,S133,AR48,RA_69,C21,F012,PEM14,I757	37	57	Autoimmune disease,BEAM-T,COVID-19,Healthy,Infection,Inflammation,Leukemia,Myeloma,Solid tumor
CAVGTSGTYKYIF	TRAV8-3	TRAJ40	nc_CT1,PrA1607,H-5,PT8,OH14,18LN0078,MM_PT6,IpiNivo_Resistant,D492,AS01,UPN19,MSK1263,TC341,AR44,NPC_SC_1806,COV_015,AR48,COV_012,su005,PrA1505,U4,B357818,IpiNivo_Mixed,B7,AS02,MSK1344,n_sp1,nc_CT4,PFI_79,UPN1,F30,COV_010,20LN0249,HC1,TIL4095,NPC_SC_1810,PT_7	37	58	Aging,Autoimmune disease,COVID-19,Healthy,Infection,Inflammation,Leukemia,Myeloma,Solid tumor
CAVNANNAGNMLTF	TRAV8-1	TRAJ39	UPN18,UPN19,PT_7,HSSS_110,F012,p3_mild,MDA1_T05,PEM18,MQpool,nc_CT6,CX7,S159,PFI_83,U35,S135,U41,NL1,COV_012,UPN24,NPC_SC_1802,B5,B6,PEM3,NPC_SC_1805,p2_mild,PrA1607,COV_001,CX6,RA_PT19,2010113893,COV_025,B230723,GSE222448_patient13,B4,TC341,PEM23,MSK1263	37	53	Autoimmune disease,COVID-19,Healthy,Infection,Inflammation,Leukemia,Solid tumor
CAVNSGYSTLTF	TRAV12-2	TRAJ11	HUP213,F29,GC08,MSK1302,B1,COV_014,U34,20LN0278,COV_013,C16,COV_028,E5,UPN12,UT1,J15890,COVID_19_PBMC_BAL_donor_6,RA_65,J14204,BC09,P2,B7,HC1,COV_012,NPC_SC_1816,C-13,2010113865,UPN17,PEM9,HSSS_110,COV_007,MSK1263,PT_8,irAE_63,18LN0104,PrA1505,U41,GC09	37	51	Autoimmune disease,COVID-19,Healthy,Inflammation,Leukemia,Solid tumor
CAVNYGGSQGNLIF	TRAV21	TRAJ42	107677,18LN0104,21LN0343,F51,UPN4,HSSS_110,PT_4,OC83,COV_020,AR48,UPN19,MM_PT3,2_Ki0100022_CMVneg,COV_014,PBMC_C_HD5,H2,COV_007,COV_009,BC11,MDA1_T04,HD4,F017,NPC_SC_1802,F50,NPC_SC_1811,COVID_19_PBMC_BAL_donor_6,18LN0132,201657852,irAE_45,COV_019,PBMC_A_HD2,E2,S133,su006,20LN0264,PBMC_A_HD1,IpiNivo_Mixed	37	47	COVID-19,Healthy,Infection,Inflammation,Leukemia,Myeloma,Solid tumor
CAVRDDYKLSF	TRAV1-2	TRAJ20	UPN18,NPC_SC_1815,COV_007,COV_015,PBMC_P3,COV_028,PrA1607,F30,RA_PT11,UPN12,F67,F51,F017,COV_011,HN_P51,2010113903,BC10,CPIc_C5,B6,GC07,HD5,101520_Okada_D,RA_PT19,NivoExposed,UPN19,CPIc_C6,PBMC_C_HD1,PEM9,2010113893,CPIc_C1,RA-335,PEM19,COV_012,2247115_JCC392_SJTRC_InfVaxBT_2_Rxn5,PBMC_C_HD2,MSK1302,C-22	37	53	Autoimmune disease,COVID-19,Healthy,Inflammation,Leukemia,Solid tumor
CAVRTGNQFYF	TRAV41	TRAJ49	NPC_SC_1808,AR44,H-4,AS01,ICC1,COV_012,H3,C-36,C829,su013,HUP217,B6,19LN0198,PFI_83,PEM1,COV_015,18LN0132,p5_severe,PEM11,B1,NPC_SC_1811,su012,P1,19LN0144,RA_25,COV_001,PBMC_C_HD3,B2,J10887,COV_020,COV_028,ERS4,GU0700,COV_019,RA_PT21,4_Ki0100015_CMVneg,COV_010	37	50	Autoimmune disease,COVID-19,Healthy,Infection,Inflammation,Leukemia,Solid tumor
CAVSDSGGGADGLTF	TRAV8-4	TRAJ45	IpiNivo_Mixed,UPN14,101520_Okada_A,UPN12,COV_010,HD5,20LN0264,PEM5,COV_028,GSE222448_patient8,4_Ki0100015_CMVneg,F51,ICC7,C-29,AR44,C799,PEM15,NPC_SC_1813,C-18,PBMC_C_HD2,HD1,PEM11,U45,ICC5,CPInc_NC2,TC341,NPC_SC_1802,AR25,UPN19,U41,COV_012,PBMC_P4,PBMC_C_HD1,C829,CPIc_C2,COV_019,CPIc_C7	37	47	COVID-19,Healthy,Infection,Inflammation,Leukemia,Solid tumor
CAVSFSGGYNKLIF	TRAV8-4	TRAJ4	COV_020,PBMC_A_HD2,PEM5,108050,201657263,RA_PT19,LRS5,PEM2,HD3,su012,COV_011,MSK1302,B_ALL_p3,GSE222448_patient13,COV_007,B230498,PrA1505,HD5,ICC7,PrA1607,UPN17,E6,PBMC_P5,PFI_104,UPN13,AS01,10k_BEAM-T_Human_A1101_EBV_spikein_5pv2,NPC_SC_1808,p1_mild,COVID_19_PBMC_BAL_donor_2,HD1,PT_4,AR20,GC09,PrA1801,UPN12,AR48	37	42	Autoimmune disease,BEAM-T,COVID-19,Healthy,Infection,Inflammation,Leukemia,Solid tumor
CIVRVAGGTSYGKLTF	TRAV26-1	TRAJ52	20LN0243,AR48,B_ALL_p2,UPN18,AS01,PBMC_C_HD5,COV_007,C-21,20LN0264,COV_010,COVID_19_PBMC_BAL_donor_5,B4,PEM6,C236,MDA1_T05,PBMC_A_HD2,COV_015,PEM13,F67,MSK1302,P5,BMMNC_5pv2,AR50,PBMC_P4,GC10,PBMC_P1,HC1,MM_PT2,OH17,RA_25,PBMC_C_HD2,UT2,COVID_19_PBMC_BAL_donor_6,J09836,J10624,GSE222448_patient7,AR44	37	56	Aging,Autoimmune disease,BEAM-T,COVID-19,Healthy,Infection,Inflammation,Leukemia,Myeloma,Solid tumor
CVPMDSNYQLIW	TRAV1-2	TRAJ33	COV_010,F007,PBMC_A_HD1,irAE_63,C33,NPC_SC_1816,p3_mild,LRS3,p2_mild,HSSS_219,HUP213,COV_009,COV_013,UPN19,PrA1607,GC02,ccRCC_1,PrA1505,HSSS_180,RAGN740210,COV_015,Seshadri02,C-30,S23,NPC_SC_1807,PBMC_C_HD1,2247114_JCC392_SJTRC_InfVaxBT_1_Rxn4,HSSS_191,ICC4,MM_PT2,PBMC_A_HD2,BL3,107677,PT_7,NPC_SC_1806,SC5v2_humanPBMCs_5Kcells_Connect_single_channel,BC10	37	92	Autoimmune disease,BEAM-T,COVID-19,Fraility,Healthy,Inflammation,Leukemia,Myeloma,Solid tumor
CVVNSGYALNF	TRAV12-1	TRAJ41	MSK1344,GSE222448_patient7,COV_012,F51,MM_PT2,MM_PT19,HHU20191105,PFI_79,MM_PT16,108050,108245,2010113790,2010113865,2010113890,2010113893,2010113894,2010113903,201651363,201651365,201653382,201657852,HHU20160714,HHU20171228,HHU20180404,HHU20180724,HHU20180816,HHU20190926,HHU20191029,HHU20191126,CPIc_C3,IpiNivo_Resistant,GSE222448_patient2,irAE_45,OC83,20LN0249,COV_028,GSE222448_patient8	37	179	COVID-19,Healthy,Infection,Inflammation,Leukemia,Myeloma,Solid tumor
CAAGGGADGLTF	TRAV13-1	TRAJ45	H-2,COV_028,He_2020,U44,COV_015,HD1,U35,ICC7,UPN14,COV_019,UPN13,su001,F51,F014,PEM23,OH15,PEM3,COV_013,J10887,COV_002,PEM7,P6,18LN0104,UPN19,PT7,B3,RA_25,MSK1302,PBMC_A_HD1,HD4,MSK1344,B231260,B230093,COV_011,1_Ki0100020_CMVpos,PEM5	36	49	Aging,Autoimmune disease,COVID-19,Healthy,Infection,Inflammation,Leukemia,Solid tumor
CAASAGGSQGNLIF	TRAV29DV5	TRAJ42	COV_014,UPN14,HN_P51,GSE222448_patient7,J10887,PEM2,COV_011,101520_Okada_B,COV_028,GSE222448_patient1,OVA1,BMMNC_5pv2,2247115_JCC392_SJTRC_InfVaxBT_2_Rxn5,p6_severe,MSK1302,PrA1607,F016,p1_mild,TC341,su008,10k_BEAM-T_Human_A1101_EBV_spikein_5pv2,NPC_SC_1813,CPIc_C8,NPC_SC_1810,20LN0264,PEM19,COV_012,CX3,107677,C-6,F017,RAGN740210,C-24,ERS4,HD1,IPIHNSC118	36	48	Autoimmune disease,BEAM-T,COVID-19,Healthy,Inflammation,Leukemia,Solid tumor
CAASARAGGTSYGKLTF	TRAV29DV5	TRAJ52	N7001,AS01,PEM12,COV_001,B3,P7,C910,20LN0264,COV_028,COV_015,6_ki0100110_CMVneg,MM_PT16,MSK1344,nc_CT5,EM192565,UPN12,U45,MSK1302,C739,101520_Okada_A,NPC_SC_1806,AR25,UPN19,C-20,COV_010,UPN1,GC10,irAE_65,C-21,U44,PT1,BMMNC_5pv2,COV_019,PBMC_A_HD1,C-14,GC04	36	56	Autoimmune disease,BEAM-T,COVID-19,Healthy,Infection,Inflammation,Leukemia,Myeloma,Solid tumor
CAASARYGGSQGNLIF	TRAV29DV5	TRAJ42	10k_BEAM-T_Human_A1101_EBV_spikein_5pv2,p2_mild,COV_010,C-33,PEM12,COV_020,S135,AS02,C910,NPC_SC_1816,nc_CT5,N7001,PrA1607,IPIHNSC117,C143,S150,P6,UPN18,NPC_SC_1802,F51,COV_007,C739,C-20,F024,5_ki01000111CMVpos,AR50,BMMNC_5pv2,101520_Okada_B,AS01,MSK1344,PBMC_C_HD4,COV_009,MM_PT18,101520_Okada_C,GC10,PBMC_P4	36	48	Autoimmune disease,BEAM-T,COVID-19,Healthy,Infection,Inflammation,Leukemia,Myeloma,Solid tumor
CAASEGTYKYIF	TRAV29DV5	TRAJ40	GC09,PT_4,COV_013,PEM16,P7,GC04,COV_020,COV_011,UPN17,F023,H3,101520_Okada_D,20LN0259,NPC_SC_1815,HUP217,2247115_JCC392_SJTRC_InfVaxBT_2_Rxn5,E6,MDA1_T02,NPC_SC_1807,20LN0278,MM_PT17,NPC_SC_1810,MSK1263,BMMNC_5pv2,ICC4,UPN24,C21,COV_025,J10887,PT_1,PrA1801,GSE222448_patient1,E357,UPN10,MQpool,COV_007	36	45	Aging,Autoimmune disease,BEAM-T,COVID-19,Healthy,Inflammation,Leukemia,Myeloma,Solid tumor
CAASGGSNYKLTF	TRAV23DV6	TRAJ53	MSK1263,F41,RA_25,AR48,C236,nc_CT4,F67,p5_severe,10k_PBMC_5pv2_nextgem_Chromium_X,AR44,AR50,2169462_SJTRC_InfVax_3,IPIHNSC118,COV_010,PFI_79,HD1,NPC_SC_1815,N7001,COV_015,P3,GC06,GSE222448_patient6,EM192561,U44,COV_007,PEM19,COV_019,COV_001,C-16,COV_013,NPC_SC_1813,U5,J10888,H3,P5,F29	36	41	Autoimmune disease,BEAM-T,COVID-19,Healthy,Infection,Inflammation,Solid tumor
CAEKAAGNKLTF	TRAV13-2	TRAJ17	19LN0198,AR46,AR44,UPN24,GSE222448_patient13,GSE222448_patient1,PBMC_P6,PBMC_C_HD1,COV_020,COV_002,UPN1,101520_Okada_A,COV_028,HD5,U45,S158,NivoExposed,GSE222448_patient8,NPC_SC_1813,PrA1607,BC09,COV_001,C739,COV_010,PEM1,C-17,TC341,CPIc_C7,HC2,C640,su014,COV_025,C910,18LN0132,PT8,PBMC_P4	36	40	Autoimmune disease,COVID-19,Healthy,Infection,Inflammation,Leukemia,Solid tumor
CAFMKQGGSEKLVF	TRAV38-1	TRAJ57	U35,PEM12,Seshadri02,UPN17,PEM10,B1,UT1,N7001,P6,PEM11,PT_2,C-38,COV_010,PrA1607,p2_mild,F50,COV_020,AR48,PrA1801,C739,p3_mild,COV_001,COV_012,HD3,CPInc_NC1,COV_002,BMMNC_5pv2,NL2,F024,PEM22,U4,U45,COV_025,PBMC_P4,COV_028,GC05	36	38	Autoimmune disease,BEAM-T,COVID-19,Healthy,Infection,Inflammation,Leukemia,Solid tumor
CAFMNYGGSQGNLIF	TRAV38-1	TRAJ42	PEM5,COV_011,B6,HD4,AS01,GC09,C910,ERS4,IpiNivo_Mixed,C30,COV_028,F004,F013,PT_6,PrA1801,MSK1302,NPC_SC_1815,PEM7,NPC_SC_1811,PEM11,NL1,HD1,U45,10k_BEAM-T_Human_A2402_EBV_CMV_spikein_5pv2,BMMNC_5pv2,HD5,RA_PT04,TC341,AR20,MSK1344,PFI_79,PBMC_C_HD3,COV_020,COV_025,EM192566,MM_PT15	36	43	Autoimmune disease,BEAM-T,COVID-19,Fraility,Healthy,Infection,Inflammation,Myeloma,Solid tumor
CAGAGAGGTSYGKLTF	TRAV27	TRAJ52	RB-P5,ERS3,MSK1344,C910,10k_BEAM-T_Human_A1101_EBV_spikein_5pv2,B230498,p8_HD,COV_020,AR20,irAE_65,PEM2,MSK1302,PBMC_C_HD4,PBMC_P5,CPInc_NC2,NPC_SC_1805,201651365,AS01,101520_Okada_C,NivoExposed,MM_PT2,E357,C-5,HD1,IpiNivo_Mixed,22LN0417,LRS4,NPC_SC_1815,TC341,COV_012,101520_Okada_D,RA_PT21,COV_025,COV_014,PEM12,COV_010	36	44	Autoimmune disease,BEAM-T,COVID-19,Healthy,Infection,Inflammation,Leukemia,Myeloma,Solid tumor
CALKTSYDKVIF	TRAV9-2	TRAJ50	HD6,AR20,COV_012,CPInc_NC4,OVA1,PBMC_A_HD3,OH15,PT5,C829,C-1,2010113865,F016,BC09,BL5,AS02,HD5,20LN0249,PBMC_P1,COV_013,C910,MSK1344,GSE222448_patient10,GC09,J14205,COV_007,U41,melanoma_K409,IpiNivo_Resistant,UPN1,20LN0259,18LN0104,2_Ki0100022_CMVneg,NivoExposed,4_Ki0100015_CMVneg,19LN0193,EM192565	36	50	Aging,Autoimmune disease,COVID-19,Healthy,Infection,Inflammation,Leukemia,Solid tumor
CALNTGGFKTIF	TRAV16	TRAJ9	p3_mild,p5_severe,C21,MSK1263,101520_Okada_A,E357,J21856,COV_012,PT_2,C-1,COV_014,RAGN898219,GSE222448_patient11,PT1,nc_CT8,COV_020,PBMC_C_HD6,C-24,su011,H3,COV_011,MM_PT19,J14205,U35,GC08,PEM8,HC1,MM_PT7,PEM12,COV_007,AR50,PrA1505,IpiNivo_Complete,18LN0104,201651363,PT2	36	222	Autoimmune disease,COVID-19,Healthy,Inflammation,Leukemia,Myeloma,Solid tumor
CALSNAGGTSYGKLTF	TRAV9-2	TRAJ52	MSK1302,PEM9,CPIc_C6,COV_028,AR44,COV_015,U41,TC341,B3,AR46,B7,AR20,COV_020,PrA1801,5_ki01000111CMVpos,UPN19,PT_2,C910,D492,H3,NPC_SC_1811,F020,C30,AR50,H-2,irAE_56,RA_65,IpiNivo_Complete,GC09,NPC_SC_1807,2169461_SJTRC_InfVax_2,GSE222448_patient1,2247116_JCC392_SJTRC_InfVaxBT_3_Rxn6,2169462_SJTRC_InfVax_3,COV_014,nc_CT7	36	46	Aging,Autoimmune disease,COVID-19,Healthy,Infection,Inflammation,Leukemia,Solid tumor
CALSNFGNEKLTF	TRAV9-2	TRAJ48	NPC_SC_1806,F020,irAE_65,B3,ICC6,F38,PEM5,COV_019,F51,PT_5,U44,NPC_SC_1816,LRS2,H-8,PBMC_C_HD5,PFI_104,HD4,COV_001,S133,U41,su001,OH14,COV_007,C-38,D511,COV_012,BC11,COV_010,RA_PT21,H3,UPN17,MSK1302,PEM10,F41,PEM7,GSE222448_patient3	36	43	Aging,Autoimmune disease,COVID-19,Healthy,Infection,Inflammation,Leukemia,Solid tumor
CALSSNDYKLSF	TRAV9-2	TRAJ20	MSK1302,COV_011,AR44,COV_020,LRS2,COV_007,CPInc_NC5,10k_PBMC_5pv2_nextgem_Chromium_X,C21,su001,COV_019,COV_028,COV_013,21-Aug-48,CPInc_NC2,F51,COV_025,C829,nc_CT7,COV_009,N5TEST,CPInc_NC1,PEM10,p2_mild,H-7,p6_severe,PEM6,CPIc_C1,HC1,PBMC_P4,AR25,MM_PT6,PrA1607,PrA1505,C236,PEM12	36	48	Autoimmune disease,BEAM-T,COVID-19,Healthy,Infection,Inflammation,Myeloma,Solid tumor
CAMSGGSNYKLTF	TRAV12-3	TRAJ53	CPInc_NC1,PEM9,CPInc_NC2,COVID_19_PBMC_BAL_donor_5,BC10,EM192566,AR44,20LN0264,MSK1344,COV_015,NPC_SC_1813,B6,EM192565,NPC_SC_1811,p3_mild,P5,UPN17,101520_Okada_C,COV_028,UPN1,PBMC_C_HD6,GSE222448_patient7,AR20,PEM20,C739,H-1,MSK1263,19LN0193,C-38,C19,F013,PT_2,N7002,su004,E4,F012	36	86	Autoimmune disease,COVID-19,Healthy,Infection,Inflammation,Leukemia,Solid tumor
CATDANTGNQFYF	TRAV17	TRAJ49	PEM13,HD1,HD5,p5_severe,U41,RA_25,RA_PT21,GC05,PT_2,C739,C16,F51,E5,COV_019,ccRCC_2,U35,101520_Okada_A,su010,HN_P51,19LN0144,201657857,COV_007,NPC_SC_1816,UPN15,20LN0249,CPInc_NC6,C143,COVID_19_PBMC_BAL_donor_7,ICC7,C-35,COV_020,10k_PBMC_5pv2_nextgem_Chromium_X,C-19,su001,p1_mild,PT_3	36	67	Autoimmune disease,BEAM-T,COVID-19,Healthy,Infection,Inflammation,Leukemia,Solid tumor
CATDSNDYKLSF	TRAV17	TRAJ20	COV_011,p4_severe,PFI_79,COV_001,p2_mild,F29,NivoExposed,B_ALL_h2,CPIc_C4,PEM2,RA_PT21,U41,B5,PEM17,OC137,2_Ki0100022_CMVneg,F024,HSSS_110,UPN19,C148,CX7,U5,COV_028,nc_CT8,BC10,COV_025,B_ALL_p2,B231260,MSK1344,IpiNivo_Resistant,PrA1607,S135,N7001,PEM10,C33,COV_002	36	47	Autoimmune disease,COVID-19,Healthy,Infection,Inflammation,Leukemia,Solid tumor
CATDSNYQLIW	TRAV17	TRAJ33	PBMC_P4,UPN24,MSK1302,C-9,IpiNivo_Complete,COV_012,F67,COV_015,su006,p1_mild,GSE222448_patient5,C-7,HD3,UPN12,COV_010,PrA1505,AR25,CPIc_C7,HUP213,22-Jul-25,PBMC_P3,C145,COVID_19_PBMC_BAL_donor_7,MM_PT15,F50,P3,GSE222448_patient4,PEM20,20LN0249,COV_001,COV_007,2_Ki0100022_CMVneg,UPN1,B2,HHU20171228,PEM19	36	117	Autoimmune disease,COVID-19,Healthy,Infection,Inflammation,Leukemia,Myeloma,Solid tumor
CAVDSNYQLIW	TRAV36DV7	TRAJ33	B5,J21854,irAE_40,ICC4,PEM8,C799,J10886,PrA1607,PBMC_P6,B4,E357,C16,nc_CT6,PEM6,P2,MM_PT6,MSK1302,IpiNivo_Mixed,NPC_SC_1808,COV_007,C-24,J10887,MM_PT2,COV_013,101520_Okada_C,PT_4,OVA1,PT3,B2,20LN0243,P1,N7001,P5,H2,COV_012,SC5v2_humanPBMCs_5Kcells_Connect_single_channel	36	44	Autoimmune disease,BEAM-T,COVID-19,Healthy,Infection,Inflammation,Leukemia,Myeloma,Solid tumor
CAVEETSGSRLTF	TRAV21	TRAJ58	D492,PEM3,p5_severe,J09836,C-29,GSE222448_patient10,B5,CPInc_NC1,PEM14,COV_009,N7001,C16,melanoma_K409,EM192566,U5,C-33,BL11,COV_007,PEM10,COV_010,101520_Okada_D,UPN19,HD3,AR50,PEM22,F023,H3,B_ALL_p3,COV_020,UPN18,MM_PT17,U34,PrA1505,su010,AR20,101520_Okada_B	36	51	Aging,Autoimmune disease,COVID-19,Healthy,Inflammation,Leukemia,Myeloma,Solid tumor
CAVGAGEYGNKLVF	TRAV8-3	TRAJ47	20LN0264,C910,PBMC_P4,COV_007,20LN0259,U44,C-35,GC10,101520_Okada_C,PEM8,P7,U34,B230723,COV_025,COV_020,CPInc_NC2,UPN19,101520_Okada_A,F024,MSK1263,AS01,su011,ICC6,COV_015,U5,p2_mild,PEM10,GU0700,HN_P34,ERS3,N7002,PEM11,nc_CT2,C-21,D492,F016	36	44	Autoimmune disease,COVID-19,Healthy,Infection,Inflammation,Leukemia,Solid tumor
CAVGANDYKLSF	TRAV8-3	TRAJ20	COV_009,GSE222448_patient13,PT_2,2010113865,P4,PBMC_P6,NPC_SC_1805,MM_PT6,F45,HD4,COV_010,PBMC_C_HD6,CPInc_NC1,COV_012,B5,H1,UPN17,B7,SC5v2_humanPBMCs_5Kcells_Connect_single_channel,10k_BEAM-T_Human_A1101_EBV_spikein_5pv2,COVID_19_PBMC_BAL_donor_6,GSE222448_patient12,F007,LRS5,GSE222448_patient7,PBMC_P5,101520_Okada_A,18LN0110,C-35,5_ki01000111CMVpos,PBMC_C_HD5,p6_severe,PBMC_C_HD1,su013,PT_7,U41	36	40	BEAM-T,COVID-19,Fraility,Healthy,Infection,Inflammation,Leukemia,Myeloma,Solid tumor
CAVGDNFNKFYF	TRAV8-3	TRAJ21	I757,GC05,PT_8,NPC_SC_1805,su007,BC11,C-30,PrA1801,PBMC_P5,GC09,10k_BEAM-T_Human_A1101_EBV_spikein_5pv2,CX4,C30,GC07,C21,melanoma_K409,2247116_JCC392_SJTRC_InfVaxBT_3_Rxn6,HC1,HHU20191105,OC96,PT1,PT_6,PT_2,OC137,C-17,C-36,RA-335,B_ALL_p2,F007,NPC_SC_1816,SC5v2_humanPBMCs_5Kcells_Connect_single_channel,2169460_SJTRC_InfVax_1,PEM17,S150,OVA1,F50	36	494	Autoimmune disease,BEAM-T,COVID-19,Fraility,Healthy,Inflammation,Leukemia,Solid tumor
CAVGDTGGFKTIF	TRAV8-3	TRAJ9	PBMC_C_HD4,COV_011,MM_PT2,COV_019,EM192564,HD5,irAE_63,C-7,PBMC_C_HD5,18LN0132,COV_012,201657263,20LN0278,HD2,NPC_SC_1805,NPC_SC_1802,101520_Okada_A,10k_BEAM-T_Human_A2402_EBV_CMV_spikein_5pv2,AR44,CPInc_NC6,PEM8,B230093,NPC_SC_1810,UPN10,F50,PBMC_P4,LRS2,ERS1,PBMC_P3,21LN0302,COV_025,PFI_79,MM_PT7,COV_028,10k_PBMC_5pv2_nextgem_Chromium_X,PrA1801	36	46	Autoimmune disease,BEAM-T,COVID-19,Healthy,Infection,Inflammation,Leukemia,Myeloma,Solid tumor
CAVGPMEYGNKLVF	TRAV8-3	TRAJ47	E5,2_Ki0100022_CMVneg,COV_019,101520_Okada_C,B5,CPInc_NC3,CPInc_NC4,PEM12,107677,HD5,SC5v2_humanPBMCs_5Kcells_Connect_single_channel,UPN17,20LN0278,J10887,UPN12,MSK1344,2010113865,H-5,BL10,COV_009,C16,UPN19,C829,MSK1302,PFI_79,PEM6,HC1,AR44,CX5,COV_012,U5,PT_4,p2_mild,BC09,RA_PT04,PFI_104	36	49	Autoimmune disease,BEAM-T,COVID-19,Healthy,Infection,Inflammation,Leukemia,Solid tumor
CAVNTGTASKLTF	TRAV21	TRAJ44	F50,PrA1607,101520_Okada_D,COV_007,AR25,MSK1302,COV_013,P1,20LN0264,UPN12,UPN19,BL1,GSE222448_patient13,n_sp1,PBMC_P4,F38,p4_severe,PEM11,GC06,NPC_SC_1811,BMMNC_5pv2,4_Ki0100015_CMVneg,F67,CPInc_NC1,COV_012,COV_019,10k_PBMC_5pv2_nextgem_Chromium_X,PFI_104,COV_020,UPN10,J15890,18LN0110,COV_028,F30,PBMC_C_HD2,P2	36	44	Autoimmune disease,BEAM-T,COVID-19,Healthy,Infection,Inflammation,Leukemia,Solid tumor
CAVNYGGSQGNLIF	TRAV12-2	TRAJ42	p1_mild,TC341,F50,MM_PT18,MM_PT17,PBMC_P4,HD3,COV_028,su007,201657856,BMMNC_5pv2,F30,MQpool,irAE_65,HSSS_110,19LN0193,PBMC_P5,E4,U34,F016,CX3,22LN0417,COV_007,PBMC_A_HD3,F51,PEM11,AR25,COV_015,PT_4,UPN19,irAE_63,F023,107677,PT_2,COV_010,D492	36	44	Aging,BEAM-T,COVID-19,Healthy,Inflammation,Leukemia,Myeloma,Solid tumor
CAVRDDTGGFKTIF	TRAV3	TRAJ9	COV_014,p8_HD,AR48,C30,AR25,COV_007,D492,B4,F024,Seshadri02,GC05,AR50,COV_020,F012,PrA1607,CPIc_C4,S150,TC341,MSK1344,OH17,melanoma_K409,NPC_SC_1805,PT_4,H-7,UPN19,GSE222448_patient1,PEM5,COVID_19_PBMC_BAL_donor_7,PrA1801,PT2,MQpool,COV_019,F006,RA_PT21,irAE_65,PEM6	36	44	Aging,Autoimmune disease,COVID-19,Fraility,Healthy,Inflammation,Leukemia,Solid tumor
CAVRDGGATNKLIF	TRAV3	TRAJ32	COV_020,N7001,HD5,COV_001,UPN24,18LN0132,BC11,F67,PT_8,HC1,PT_7,PBMC_A_HD2,RA_65,PBMC_C_HD1,101520_Okada_A,18LN0104,NPC_SC_1805,p5_severe,C236,PEM12,HD4,TC341,C-1,C16,10k_BEAM-T_Human_A1101_EBV_spikein_5pv2,GC08,AR46,CPInc_NC1,F50,PFI_83,p6_severe,E357,P3,GSE222448_patient10,COV_007,COV_009	36	41	Autoimmune disease,BEAM-T,COVID-19,Healthy,Infection,Inflammation,Leukemia,Solid tumor
CAVRDMNRDDKIIF	TRAV3	TRAJ30	irAE_65,UPN18,MSK1263,COV_011,PBMC_P6,PEM14,21LN0343,C30,PT_2,PT_7,PrA1801,UPN13,F38,MSK1302,HD3,PEM3,C236,COV_013,HHU20180816,2010113865,COV_012,irAE_62,NPC_SC_1806,GC04,COV_007,B230723,19LN0198,6_ki0100110_CMVneg,COVID_19_PBMC_BAL_donor_7,J21854,NPC_SC_1815,NPC_SC_1802,PBMC_C_HD4,GC07,UPN12,IpiNivo_Resistant	36	69	Autoimmune disease,COVID-19,Healthy,Infection,Inflammation,Leukemia,Solid tumor
CAVSKAAGNKLTF	TRAV8-4	TRAJ17	CPInc_NC1,UPN17,NPC_SC_1810,F024,MM_PT2,AR25,AS02,J10535,U35,ERS4,PEM18,NL2,PT3,COV_001,F38,HD1,COV_019,COV_028,C910,COV_007,AR44,NPC_SC_1816,PrA1505,PEM23,C739,EM192566,HD5,p3_mild,NPC_SC_1805,101520_Okada_C,U5,COV_020,B230093,PBMC_C_HD4,HUP222,LRS5	36	44	Autoimmune disease,COVID-19,Healthy,Infection,Inflammation,Leukemia,Myeloma,Solid tumor
CAVTDSSYKLIF	TRAV1-2	TRAJ12	C-18,MM_PT3,COV_015,NPC_SC_1816,PBMC_P3,101520_Okada_B,U34,HUP213,B_ALL_p3,C-36,OC96,NPC_SC_1815,EM192564,C-4,AR48,COV_010,HD3,6_ki0100110_CMVneg,U35,UPN19,C30,HD1,C-35,COV_025,COV_020,E357,B230498,su004,C33,NPC_SC_1806,S159,S158,MM_PT2,HSSS_110,GC04,COV_028	36	48	Autoimmune disease,COVID-19,Healthy,Infection,Inflammation,Leukemia,Myeloma,Solid tumor
CAYRSAQGAQKLVF	TRAV38-2DV8	TRAJ54	BC11,COV_015,PEM12,101520_Okada_B,HD4,AR25,C829,20LN0249,B7,C16,COV_028,C640,COV_002,19LN0198,PrA1607,NPC_SC_1807,p2_mild,18LN0110,C739,COV_011,PEM9,AS01,UT2,TC341,COV_012,NPC_SC_1813,PBMC_C_HD1,P3,MM_PT15,COV_010,101520_Okada_A,PBMC_A_HD2,F014,IPIHNSC117,C33,C-24	36	41	Autoimmune disease,COVID-19,Healthy,Infection,Inflammation,Leukemia,Myeloma,Solid tumor
CVVNKAAGNKLTF	TRAV12-1	TRAJ17	C16,PEM12,NPC_SC_1802,C640,10k_PBMC_5pv2_nextgem_Chromium_X,COV_009,LRS5,MSK1302,P2,F50,U45,BMMNC_5pv2,NPC_SC_1813,p6_severe,MQpool,GSE222448_patient2,AR44,irAE_65,COV_011,101520_Okada_B,F024,HHU20180816,H-3,HD2,2_Ki0100022_CMVneg,101520_Okada_A,COV_015,HD5,GSE222448_patient10,PrA1505,F016,PEM19,GC07,COV_028,CPInc_NC3,PBMC_A_HD2	36	59	Autoimmune disease,BEAM-T,COVID-19,Healthy,Infection,Inflammation,Solid tumor
CAASANNAGNMLTF	TRAV29DV5	TRAJ39	MSK1344,CPInc_NC1,TC341,COV_009,B_ALL_p1,C739,F024,101520_Okada_B,J10887,PBMC_P2,p3_mild,C910,COV_007,B4,BL10,C-9,F50,S158,AR20,PBMC_A_HD3,AR50,U35,PEM3,COV_001,GSE222448_patient13,B_ALL_p3,PEM22,PBMC_P3,22LN0417,AS02,RA_65,P6,HHU20180816,p2_mild,PEM16	35	40	Autoimmune disease,COVID-19,Healthy,Infection,Inflammation,Leukemia,Solid tumor
CAASGGGADGLTF	TRAV29DV5	TRAJ45	COV_007,UPN19,GSE222448_patient8,U41,AR25,COV_015,He_2020,N7001,101520_Okada_B,GSE222448_patient13,RA_65,CPIc_C8,MDA1_T04,B_ALL_p1,GSE222448_patient3,COV_025,P7,AR50,p2_mild,AR20,HUP222,J21854,PFI_79,F50,COV_012,C21,TC341,GU0700,2169461_SJTRC_InfVax_2,COV_028,HSSS_110,2010113865,UPN18,NPC_SC_1815,C30	35	48	Autoimmune disease,COVID-19,Healthy,Infection,Inflammation,Leukemia,Solid tumor
CAASGTGNQFYF	TRAV29DV5	TRAJ49	BMMNC_5pv2,PBMC_A_HD2,CX4,101520_Okada_A,NivoExposed,E4,F024,C-39,COV_010,PrA1801,P2,COV_020,PBMC_C_HD4,B3,P7,UPN18,19LN0144,NPC_SC_1813,201657263,PBMC_A_HD3,PBMC_P6,HUP213,B5,COV_012,PT_8,HD3,PEM13,UT2,COV_025,PEM15,UPN12,p2_mild,J14205,6_ki0100110_CMVneg,U41	35	39	Autoimmune disease,BEAM-T,COVID-19,Healthy,Infection,Inflammation,Leukemia,Solid tumor
CAASNAGNMLTF	TRAV13-1	TRAJ39	su012,2_Ki0100022_CMVneg,nc_CT3,C910,MM_PT16,COV_028,PBMC_C_HD5,101520_Okada_A,PEM11,F008,F67,F64,su007,su010,F38,GC10,HD2,F013,COV_011,MM_PT2,C-1,COV_025,HD5,ERS3,F29,AR25,AR44,B_ALL_p2,N7002,PEM12,F51,C30,PEM2,COV_014,COV_001	35	39	COVID-19,Fraility,Healthy,Infection,Inflammation,Leukemia,Myeloma,Solid tumor
CAASNFGNEKLTF	TRAV13-1	TRAJ48	B230723,22-Jul-25,COV_007,B357818,C910,P3,PEM23,PEM22,irAE_65,GSE222448_patient7,COVID_19_PBMC_BAL_donor_6,E357,COV_010,PEM13,B1,PEM9,101520_Okada_A,B_ALL_p2,MM_PT18,P2,p5_severe,F008,COV_020,S150,21LN0302,4_Ki0100015_CMVneg,C-30,IpiNivo_Mixed,LRS5,AS02,COV_019,COV_028,AS01,N7001,PBMC_C_HD5	35	50	Autoimmune disease,COVID-19,Fraility,Healthy,Infection,Inflammation,Leukemia,Myeloma,Solid tumor
CAASNYGQNFVF	TRAV13-1	TRAJ26	C-1,su014,CX7,HD4,MSK1344,PEM7,F50,COV_015,B4,OVA1,AR20,B357818,PBMC_P5,RA_PT04,H1,LRS5,COV_011,PEM3,COV_028,UPN18,NPC_SC_1806,AS02,COV_010,101520_Okada_D,p2_mild,18LN0132,B7,H3,PEM12,UPN17,F51,COV_020,IpiNivo_Resistant,ERS1,p3_mild	35	42	Autoimmune disease,COVID-19,Healthy,Inflammation,Leukemia,Solid tumor
CAASYSGGGADGLTF	TRAV13-1	TRAJ45	UT1,COV_014,AS02,C-5,AR20,B2,COV_009,NPC_SC_1815,D511,p8_HD,OC83,S23,PFI_104,PT_4,GU0744,108500,PEM13,ERS4,COV_020,HSSS_110,ccRCC_1,COV_015,COV_013,COV_010,OC137,COV_011,RA_25,COV_025,B231260,PBMC_C_HD1,MSK1344,PT_2,20LN0264,PBMC_P5,GC08	35	40	Autoimmune disease,COVID-19,Healthy,Infection,Inflammation,Leukemia,Solid tumor
CAGMDSSYKLIF	TRAV1-2	TRAJ12	MM_PT18,GC10,GU0744,PrA1505,PrA1607,nc_CT2,B5,C30,MDA1_T02,COV_013,U44,C-35,B_ALL_p1,101520_Okada_B,OC96,ICC1,N7001,NPC_SC_1805,U34,OC83,HSSS_110,UPN19,COV_015,BL5,COV_025,COV_011,su014,PBMC_A_HD2,EM192565,Seshadri02,p6_severe,C-8,ICC6,CPInc_NC1,PBMC_C_HD1	35	57	Autoimmune disease,COVID-19,Healthy,Inflammation,Leukemia,Myeloma,Solid tumor
CAIMDSNYQLIW	TRAV1-2	TRAJ33	ERS4,CX4,HSSS_110,NL2,U45,COV_013,p2_mild,EM192566,ccRCC_1,COV_011,C-8,nc_CT4,OH14,MSK1263,COV_009,COV_019,GC02,ICC4,PBMC_A_HD2,COV_015,COV_020,B_ALL_p3,101520_Okada_B,B231260,S24,PBMC_C_HD1,RA-335,F012,HUP213,AS01,irAE_62,PrA1607,BL10,COV_025,PT1	35	73	Aging,Autoimmune disease,COVID-19,Healthy,Inflammation,Leukemia,Solid tumor
CALLTGGGNKLTF	TRAV16	TRAJ10	AS02,C19,HD1,F017,COV_019,COV_007,P6,J10886,U4,BMMNC_5pv2,COV_014,RA_25,HD5,COV_010,COV_028,GU0700,PT_2,PEM22,AS01,B2,RA_69,C-7,AR48,NPC_SC_1808,PBMC_P4,PEM13,MM_PT6,NPC_SC_1811,20LN0249,PBMC_P6,19LN0198,C739,AR44,J10625,PEM12	35	49	Autoimmune disease,BEAM-T,COVID-19,Healthy,Infection,Inflammation,Leukemia,Myeloma,Solid tumor
CALRDDKIIF	TRAV9-2	TRAJ30	HHU20191126,C829,CPIc_C2,BC09,MSK1302,E357,COVID_19_PBMC_BAL_donor_3,PT_3,D492,18LN0104,UPN13,AR20,HD5,19LN0144,19LN0198,ICC2,HC9,su010,PEM9,N7001,MM_PT18,J21854,PEM12,MM_PT2,COV_020,p2_mild,irAE_65,COV_001,PEM19,PEM5,PT_7,HC1,NPC_SC_1816,COV_012,GSE222448_patient9	35	50	COVID-19,Healthy,Infection,Inflammation,Leukemia,Myeloma,Solid tumor
CALSQGAQKLVF	TRAV9-2	TRAJ54	CX4,MSK1344,PEM10,COV_028,B231260,COVID_19_PBMC_BAL_donor_5,IpiNivo_Complete,PBMC_A_HD1,UPN14,10k_BEAM-T_Human_A1101_EBV_spikein_5pv2,C739,AR44,irAE_7,MSK1302,20LN0243,C16,COVID_19_PBMC_BAL_donor_7,PEM7,COV_010,PEM12,GSE222448_patient7,P7,ccRCC_2,PEM22,UPN19,J10888,COV_020,NPC_SC_1811,su011,COV_019,CPInc_NC6,su001,PT1,p1_mild,CPIc_C7	35	44	BEAM-T,COVID-19,Healthy,Infection,Inflammation,Leukemia,Solid tumor
CAMREDNYGQNFVF	TRAV14DV4	TRAJ26	C236,PrA1607,He_2020,B357818,C30,COV_011,TC341,N7001,COV_012,UPN17,HSSS_110,CPIc_C3,irAE_63,B230723,COV_013,p2_mild,nc_CT7,PBMC_P1,COV_007,C-22,PEM17,PrA1801,COV_002,F50,F67,PEM13,201651363,101520_Okada_A,P2,UPN10,NPC_SC_1813,PEM9,PBMC_A_HD3,NPC_SC_1811,2010113890	35	55	Autoimmune disease,COVID-19,Healthy,Infection,Inflammation,Leukemia,Solid tumor
CAMREGRDDKIIF	TRAV14DV4	TRAJ30	su001,PrA1607,I757,2169461_SJTRC_InfVax_2,S24,COV_009,HSSS_110,19LN0193,2169462_SJTRC_InfVax_3,irAE_65,melanoma_K409,HD3,NPC_SC_1802,UPN18,N7002,OC91,ICC7,SC5v2_humanPBMCs_5Kcells_Connect_single_channel,CPIc_C5,UPN4,COV_012,H3,MM_PT2,18LN0104,NPC_SC_1807,COV_025,F017,2010113790,E4,J10886,P7,CPIc_C4,F50,PEM17,PEM11	35	44	Autoimmune disease,BEAM-T,COVID-19,Healthy,Inflammation,Leukemia,Myeloma,Solid tumor
CATDQGAQKLVF	TRAV17	TRAJ54	irAE_63,nc_CT5,2010113903,101520_Okada_A,B230723,GC01,ICC2,He_2020,GSE222448_patient10,H3,p6_severe,COV_007,COV_025,COV_020,COV_009,HSSS_191,C21,NPC_SC_1815,COV_015,90711,BC09,HC2,E357,COV_010,IPIHNSC118,MM_PT2,U35,PEM19,PEM17,P7,C829,10k_BEAM-T_Human_A1101_EBV_spikein_5pv2,F38,C910,UPN18	35	43	BEAM-T,COVID-19,Healthy,Infection,Inflammation,Leukemia,Myeloma,Solid tumor
CAVEDTGGFKTIF	TRAV2	TRAJ9	F64,C21,F012,J10888,su012,F50,C739,B230723,COV_011,GU0744,B357818,19LN0144,PEM12,B1,UPN19,NPC_SC_1802,J21856,F024,COV_028,F51,MM_PT2,4_Ki0100015_CMVneg,GC10,NPC_SC_1813,NPC_SC_1805,F30,PEM5,C-8,NivoExposed,Seshadri02,COV_002,UPN17,PEM13,N7002,B_ALL_p3	35	51	COVID-19,Healthy,Infection,Leukemia,Myeloma,Solid tumor
CAVETSGSRLTF	TRAV41	TRAJ58	su005,B231260,NivoExposed,GC07,F50,AR44,RA_PT19,U44,BMMNC_5pv2,101520_Okada_C,COV_012,J10887,COV_025,20LN0249,PEM6,PBMC_P5,CPIc_C1,COV_019,F38,GSE222448_patient10,COV_013,B5,B7,COV_001,su002,C739,20LN0264,NPC_SC_1808,COV_010,COV_002,CX6,COV_007,PBMC_P2,F017,AR46	35	49	Autoimmune disease,BEAM-T,COVID-19,Healthy,Infection,Inflammation,Leukemia,Solid tumor
CAVGAGGNKLVF	TRAV8-3	TRAJ47	COV_007,PBMC_A_HD3,su007,H-1,GC06,p2_mild,C829,19LN0144,UPN17,B230498,COV_028,COV_013,E5,21LN0302,UPN12,COV_011,BC09,NPC_SC_1815,p8_HD,AR44,1_Ki0100020_CMVpos,PEM18,PBMC_C_HD1,NPC_SC_1802,COV_009,MSK1344,C910,BC10,PBMC_P3,H-5,H-9,U44,20LN0264,PT_2,C18	35	43	COVID-19,Healthy,Infection,Inflammation,Leukemia,Solid tumor
CAVGAGGYQKVTF	TRAV8-3	TRAJ13	BC09,irAE_40,UPN19,C30,PEM9,C910,H2,NPC_SC_1810,NPC_SC_1802,AR25,E5,20LN0264,GC10,F51,GSE222448_patient13,C640,MSK1344,COV_012,PBMC_C_HD5,COV_011,UPN17,COV_020,RA_69,F50,BL9,U41,F014,F012,GC05,nc_CT2,19LN0144,PBMC_P3,B230093,101520_Okada_B,101520_Okada_C	35	39	Autoimmune disease,COVID-19,Healthy,Infection,Inflammation,Leukemia,Solid tumor
CAVGPYNTDKLIF	TRAV8-3	TRAJ34	COV_015,AS01,COV_012,COV_002,RA_69,GSE222448_patient13,19LN0193,PEM13,C739,UPN19,COV_007,MSK1344,PEM14,COV_019,CPIc_C7,COV_020,COV_025,6_ki0100110_CMVneg,GSE222448_patient7,P7,B6,HSSS_110,COV_011,PBMC_C_HD1,COV_010,PBMC_P4,p2_mild,F014,COV_009,PBMC_C_HD5,C-17,NPC_SC_1816,HD6,J11689,PT_5	35	47	Autoimmune disease,COVID-19,Healthy,Infection,Inflammation,Leukemia,Solid tumor
CAVGTGNQFYF	TRAV8-3	TRAJ49	su001,NivoExposed,E357,AR44,AR50,NPC_SC_1811,UPN12,COV_001,U34,IpiNivo_Resistant,101520_Okada_B,D492,UPN18,su009,HSSS_191,P3,E3,COV_020,PBMC_P5,UPN13,MSK1263,PT8,MSK1302,MM_PT6,UPN1,101520_Okada_D,COV_013,GC07,PBMC_A_HD2,p5_severe,UPN19,EM192566,p6_severe,2_Ki0100022_CMVneg,TC341	35	59	Autoimmune disease,COVID-19,Healthy,Infection,Inflammation,Leukemia,Myeloma,Solid tumor
CAVNARAAGNKLTF	TRAV8-1	TRAJ17	F008,LRS4,COV_009,p5_severe,COV_015,20LN0264,PT_1,AS01,OH15,PT_4,PEM5,GC10,p2_mild,PT_5,UPN12,UPN19,C-29,C19,18LN0104,U41,C910,PrA1607,COV_001,C16,COV_025,U35,19LN0198,RA_69,PT_2,F007,COV_007,20LN0243,P5,U5,COV_010	35	48	Aging,Autoimmune disease,COVID-19,Fraility,Healthy,Infection,Inflammation,Leukemia,Solid tumor
CAVNSGGYQKVTF	TRAV21	TRAJ13	20LN0249,U45,UPN17,NPC_SC_1805,C-3,AS02,HSSS_219,COV_012,F017,PEM11,PEM8,su010,P4,20LN0264,PFI_83,H1,COV_020,ICC5,COV_014,COV_013,PBMC_P5,E2,PEM21,U4,MM_PT2,F014,PT_2,BMMNC_5pv2,U35,C16,COV_019,NPC_SC_1813,AS01,PEM22,NPC_SC_1802	35	43	Autoimmune disease,BEAM-T,COVID-19,Healthy,Infection,Inflammation,Leukemia,Myeloma,Solid tumor
CAVNTGGFKTIF	TRAV1-1	TRAJ9	RA_25,GC05,GC02,GSE222448_patient4,PEM7,PBMC_A_HD1,PBMC_P6,10k_PBMC_5pv2_nextgem_Chromium_X,PT_6,H-8,PBMC_C_HD1,su001,H1,U44,6_ki0100110_CMVneg,CPIc_C6,HSSS_110,C-30,COV_012,J15893,UPN12,I757,p2_mild,GC09,B4,S34,PEM18,GSE222448_patient13,F017,D511,B230093,COV_011,COV_002,C-10,MM_PT2	35	47	Autoimmune disease,BEAM-T,COVID-19,Healthy,Infection,Inflammation,Leukemia,Myeloma,Solid tumor
CAVNTNAGKSTF	TRAV21	TRAJ27	HSSS_180,AR50,PEM20,PEM15,COV_010,20LN0243,NPC_SC_1815,E4,C-10,PEM6,HSSS_110,PFI_83,U4,AR46,COV_025,irAE_65,AS01,UPN1,F024,COV_028,irAE_63,COV_020,GSE222448_patient8,p3_mild,COV_009,F012,BC11,AR44,18LN0132,F017,22LN0417,PBMC_P6,MSK1344,PBMC_P5,C30	35	53	Autoimmune disease,COVID-19,Healthy,Infection,Inflammation,Leukemia,Solid tumor
CAVPDSNYQLIW	TRAV1-2	TRAJ33	COV_010,GC10,COV_009,ccRCC_1,S34,COV_020,P1,MM_PT2,COV_015,PT1,2247114_JCC392_SJTRC_InfVaxBT_1_Rxn4,B_ALL_h2,su004,PBMC_A_HD3,107677,PBMC_A_HD2,GU0744,nc_CT8,U44,D492,GC09,GSE222448_patient1,COV_011,PT_2,CPIc_C2,LRS5,UPN19,NPC_SC_1808,COV_013,IpiNivo_Mixed,COV_025,101520_Okada_D,COV_028,U34,RB-P2	35	70	COVID-19,Healthy,Inflammation,Leukemia,Myeloma,Solid tumor
CAVQAGETSGSRLTF	TRAV20	TRAJ58	COV_009,AR20,irAE_76,MSK1344,COV_015,UPN18,S158,PBMC_A_HD1,107677,COV_012,OH17,IpiNivo_Mixed,PEM12,P7,10k_BEAM-T_Human_A1101_EBV_spikein_5pv2,D511,PBMC_P3,PrA1607,COV_007,UPN10,EM192565,HD4,B6,19LN0144,AR50,C236,U44,UT1,COV_010,OH14,COV_011,B7,BMMNC_5pv2,COV_025,101520_Okada_D	35	42	Aging,Autoimmune disease,BEAM-T,COVID-19,Healthy,Infection,Inflammation,Leukemia,Solid tumor
CAVQGAQKLVF	TRAV21	TRAJ54	UT1,MM_PT6,B6,22LN0417,B230723,PEM11,101520_Okada_D,PT_1,U41,19LN0193,COV_025,5_ki01000111CMVpos,HSSS_191,F45,18LN0132,PT6,PrA1607,PEM12,UPN18,su007,NPC_SC_1810,NPC_SC_1805,p2_mild,C21,PBMC_C_HD5,PEM23,nc_CT2,U45,PEM9,22-Jul-25,COV_007,201651363,PFI_104,MSK1302,PBMC_C_HD6	35	42	Autoimmune disease,COVID-19,Healthy,Infection,Inflammation,Leukemia,Myeloma,Solid tumor
CAVRANTGGFKTIF	TRAV3	TRAJ9	UPN18,COV_013,UPN19,nc_CT1,J15900,irAE_65,AR48,COV_028,4_Ki0100015_CMVneg,RA_PT11,101520_Okada_D,C-20,COV_011,F016,GC08,P5,U4,OVA1,AS02,PEM2,B1,PBMC_C_HD5,PrA1607,GU0715,IpiNivo_Mixed,PBMC_P6,COV_002,su001,IpiNivo_Complete,GC02,CPIc_C3,C30,HD2,F004,E6	35	50	Autoimmune disease,COVID-19,Fraility,Healthy,Infection,Inflammation,Leukemia,Solid tumor
CAYRNYGGSQGNLIF	TRAV38-2DV8	TRAJ42	HD5,MM_PT3,5_ki01000111CMVpos,PT_5,C19,COV_025,PEM2,C739,MSK1344,AR50,GSE222448_patient13,su011,COV_011,ICC6,GC06,HD4,COVID_19_PBMC_BAL_donor_2,2_Ki0100022_CMVneg,COV_009,BC11,F002,TC341,AR20,COV_014,MM_PT15,COV_002,F38,C829,N7001,UPN4,20LN0249,PFI_104,C640,U44,MSK1302	35	49	COVID-19,Fraility,Healthy,Infection,Inflammation,Leukemia,Myeloma,Solid tumor
CAYRSNFGNEKLTF	TRAV38-2DV8	TRAJ48	COV_002,He_2020,OVA1,AR25,GSE222448_patient8,PBMC_C_HD1,UPN19,18LN0132,MM_PT15,F67,PEM8,HC1,U4,PT_6,101520_Okada_C,NPC_SC_1805,AS02,B230093,101520_Okada_B,PEM5,GC10,F007,C910,C739,UPN24,PEM10,F50,18LN0078,NivoExposed,HD5,UPN18,J10887,B6,HSSS_191,COV_028	35	44	Autoimmune disease,COVID-19,Fraility,Healthy,Infection,Inflammation,Leukemia,Myeloma,Solid tumor
CIVRVNFGNEKLTF	TRAV26-1	TRAJ48	AR50,P7,COV_013,nc_CT7,20LN0264,COV_014,GSE222448_patient10,NPC_SC_1808,U34,PEM2,GC08,PBMC_C_HD3,GC09,C19,UPN1,PEM10,NPC_SC_1805,B_ALL_p3,PEM5,E6,20LN0249,COV_001,COV_012,J10886,MQpool,PBMC_P5,S159,NPC_SC_1806,C-21,PBMC_C_HD5,F50,UPN19,HD4,PBMC_P3,COV_019	35	45	COVID-19,Healthy,Inflammation,Leukemia,Solid tumor
CVVNNNNDMRF	TRAV12-1	TRAJ43	2247115_JCC392_SJTRC_InfVaxBT_2_Rxn5,107677,2169462_SJTRC_InfVax_3,2169461_SJTRC_InfVax_2,2247114_JCC392_SJTRC_InfVaxBT_1_Rxn4,RAGN962056,COVID_19_PBMC_BAL_donor_2,COV_009,2169460_SJTRC_InfVax_1,RAGN898219,C640,nc_CT1,E357,1_Ki0100020_CMVpos,B3,F67,COV_028,F017,CPInc_NC1,NPC_SC_1811,HD5,PT_4,C-1,PBMC_C_HD1,HD1,F024,nc_CT5,101520_Okada_A,F30,COV_025,C-27,CPIc_C3,GSE222448_patient3,MSK1344,F021	35	65	Aging,COVID-19,Healthy,Infection,Inflammation,Solid tumor
CVVSASGGSYIPTF	TRAV10	TRAJ6	C16,COV_011,UPN18,PEM3,TC341,OH15,P3,21LN0343,PBMC_A_HD2,U41,U45,RA_69,NPC_SC_1808,101520_Okada_C,HD5,C-17,p6_severe,HUP222,PBMC_A_HD1,COV_007,MM_PT2,UPN24,IpiNivo_Mixed,RA_25,B6,PBMC_C_HD1,B2,C739,HSSS_191,OVA1,PBMC_C_HD3,COV_019,AR50,NPC_SC_1806,PT2	35	62	Aging,Autoimmune disease,COVID-19,Healthy,Infection,Inflammation,Leukemia,Myeloma,Solid tumor
CVVTLNTGGFKTIF	TRAV12-1	TRAJ9	AR20,He_2020,PBMC_P4,UPN17,C-22,AS01,AR48,P2,GC05,C739,BC09,PEM12,PEM7,PEM5,p5_severe,PT_1,HC1,C910,18LN0104,su008,su005,UPN19,irAE_65,C236,PT_4,PEM11,GC02,C-19,19LN0198,GSE222448_patient4,101520_Okada_B,AR44,H-5,20LN0264,J14204	35	42	Autoimmune disease,COVID-19,Healthy,Infection,Inflammation,Leukemia,Solid tumor
CAAGGTSYGKLTF	TRAV29DV5	TRAJ52	RA_65,N7001,su010,LRS3,PEM11,P1,COV_011,HHU20180816,HD1,irAE_63,5_ki01000111CMVpos,PrA1801,COV_020,COV_015,HN_P51,NivoExposed,PEM10,HUP213,MSK1344,1_Ki0100020_CMVpos,S133,COV_007,BMMNC_5pv2,MM_PT19,AR20,AR50,PEM12,2247115_JCC392_SJTRC_InfVaxBT_2_Rxn5,COV_019,S24,C910,PFI_79,GC07,PEM13	34	85	Autoimmune disease,BEAM-T,COVID-19,Healthy,Infection,Inflammation,Myeloma,Solid tumor
CAARSGGSNYKLTF	TRAV29DV5	TRAJ53	B6,COV_028,AR44,N7001,GSE222448_patient4,PEM12,su008,p6_severe,BL4,H3,NPC_SC_1811,U44,su012,COV_009,PrA1801,PT_1,PBMC_C_HD5,U41,HD6,B_ALL_p2,C16,COV_012,MSK1302,20LN0249,HSSS_110,BC11,COV_015,TIL4071,GSE222448_patient10,irAE_63,TC341,COV_010,AR50,B357818	34	60	Autoimmune disease,COVID-19,Healthy,Inflammation,Leukemia,Solid tumor
CAASGSSNTGKLIF	TRAV29DV5	TRAJ37	PEM15,U5,BL8,UPN18,F41,AR20,PEM11,AR25,MSK1344,P7,PrA1801,B230498,PT_4,C30,HD5,nc_CT3,HD3,UPN13,PT_7,COV_010,CX5,COVID_19_PBMC_BAL_donor_7,PrA1607,C-32,COV_007,NPC_SC_1802,B7,19LN0193,MSK1302,GSE222448_patient7,PrA1505,6_ki0100110_CMVneg,C829,COV_001	34	54	Autoimmune disease,COVID-19,Healthy,Infection,Inflammation,Leukemia,Solid tumor
CAASGTGTASKLTF	TRAV29DV5	TRAJ44	B230093,GSE222448_patient8,E4,UPN18,PBMC_P3,PEM5,U35,RA_65,NPC_SC_1808,B_ALL_p2,PEM1,P7,COV_012,PBMC_C_HD1,C-34,PEM16,RA_69,PBMC_P5,GSE222448_patient7,C-37,su004,2010113865,NPC_SC_1810,COV_002,B5,HD1,COV_025,MM_PT2,GU0715,IPIHNSC117,C16,18LN0104,S158,10k_BEAM-T_Human_A1101_EBV_spikein_5pv2	34	42	Autoimmune disease,BEAM-T,COVID-19,Healthy,Inflammation,Leukemia,Myeloma,Solid tumor
CAASKGTYKYIF	TRAV13-1	TRAJ40	PEM6,MSK1344,COV_010,D511,PEM12,BC09,PrA1607,PBMC_A_HD1,OH14,COV_011,GC09,PEM16,COV_001,PEM10,COV_009,COV_015,IpiNivo_Mixed,201657852,COV_020,UPN19,NPC_SC_1805,F023,LRS5,F45,GSE222448_patient10,PBMC_P3,C16,19LN0198,19LN0144,MSK1302,PBMC_C_HD3,GC02,PEM17,18LN0104	34	38	Aging,Autoimmune disease,COVID-19,Healthy,Inflammation,Leukemia,Solid tumor
CAGPDNYGQNFVF	TRAV25	TRAJ26	C-32,COV_007,COV_010,p4_severe,p3_mild,10k_BEAM-T_Human_A2402_EBV_CMV_spikein_5pv2,C-36,COV_020,10k_PBMC_5pv2_nextgem_Chromium_X,PEM1,H-3,201651365,UPN12,PEM2,MSK1344,2010113865,J11689,U4,irAE_65,HSSS_110,PEM7,su011,I757,18LN0104,201651363,CPIc_C3,B_ALL_p2,2169461_SJTRC_InfVax_2,HUP213,COV_028,COVID_19_PBMC_BAL_donor_3,J10625,HC2,UPN17	34	42	BEAM-T,COVID-19,Healthy,Inflammation,Leukemia,Solid tumor
CALDTGRRALTF	TRAV9-2	TRAJ5	U41,B230498,RA_69,p5_severe,C16,PEM13,J10888,D492,PEM19,COV_025,5_ki01000111CMVpos,p6_severe,P3,1_Ki0100020_CMVpos,C-21,COVID_19_PBMC_BAL_donor_7,UPN12,MM_PT2,AR50,C-25,PrA1607,RA_PT19,C-19,UPN19,PFI_79,NPC_SC_1806,PFI_83,B4,NPC_SC_1805,GC08,su006,irAE_63,su011,AS02	34	83	Autoimmune disease,COVID-19,Healthy,Infection,Inflammation,Leukemia,Myeloma,Solid tumor
CALSDRTGNQFYF	TRAV9-2	TRAJ49	PEM16,HC2,C829,PBMC_C_HD1,CPIc_C4,GSE222448_patient7,PBMC_A_HD3,IPIHNSC118,U5,HD1,PFI_79,su001,GSE222448_patient2,PEM10,C16,PEM11,Seshadri02,AR20,su006,19LN0198,20LN0264,2169462_SJTRC_InfVax_3,101520_Okada_B,HD3,5_ki01000111CMVpos,COV_001,PT_2,BMMNC_5pv2,COV_011,COV_025,COV_014,PBMC_P2,N7002,OVA1	34	36	BEAM-T,COVID-19,Healthy,Infection,Inflammation,Leukemia,Solid tumor
CAMSANTGNQFYF	TRAV12-3	TRAJ49	BMMNC_5pv2,HD2,C739,HD3,C21,COV_015,PT_7,AR20,U45,PT_1,IpiNivo_Mixed,p5_severe,C799,20LN0243,B230723,PT_8,B_ALL_p2,p2_mild,PBMC_P4,J14204,su006,F64,5_ki01000111CMVpos,10k_BEAM-T_Human_A1101_EBV_spikein_5pv2,PEM15,PEM11,J15890,AR48,P5,GSE222448_patient10,U4,UPN18,ICC3,COVID_19_PBMC_BAL_donor_7	34	39	BEAM-T,COVID-19,Healthy,Infection,Inflammation,Leukemia,Solid tumor
CATDGNDYKLSF	TRAV17	TRAJ20	S133,COVID_19_PBMC_BAL_donor_6,COV_020,C-39,NPC_SC_1816,PBMC_C_HD3,COV_009,N7002,GSE222448_patient8,PBMC_P6,1_Ki0100020_CMVpos,C910,COV_028,COV_019,HUP222,AR20,HSSS_110,B7,F012,PBMC_P3,C640,COV_010,COV_001,PEM9,COV_025,COV_012,LRS2,PBMC_C_HD6,PT_1,S149,COV_002,H1,TC341,P5	34	56	COVID-19,Healthy,Infection,Inflammation,Solid tumor
CATDPNTGNQFYF	TRAV17	TRAJ49	COV_015,NPC_SC_1816,B5,MSK1344,U41,B4,P7,COV_019,201657856,2010113893,COV_025,su009,NPC_SC_1813,P5,AR44,D511,PT_1,D492,C-38,C739,E6,PBMC_C_HD3,C-20,GSE222448_patient4,E5,PEM13,PBMC_C_HD4,C143,B7,GSE222448_patient8,H2,COV_011,su008,HUP222	34	39	COVID-19,Healthy,Infection,Inflammation,Solid tumor
CATGETSGSRLTF	TRAV17	TRAJ58	90711,MSK1302,H2,COV_025,CPInc_NC1,NPC_SC_1815,HHU20180816,su008,B5,MM_PT3,COV_020,IpiNivo_Mixed,MSK1263,MSK1344,su012,PEM3,PEM16,irAE_65,E3,COV_011,PT_2,J14204,AR50,101520_Okada_A,C910,AR48,20LN0243,P3,101520_Okada_B,COV_014,NPC_SC_1807,CPInc_NC2,C640,20LN0264	34	44	COVID-19,Healthy,Infection,Inflammation,Leukemia,Myeloma,Solid tumor
CAVGAGTGGFKTIF	TRAV8-3	TRAJ9	NPC_SC_1805,2010113790,101520_Okada_B,J11689,E2,COV_020,U4,nc_CT8,BL5,PT_2,COV_013,GU0700,MSK1302,UPN18,P1,UT2,C236,COV_025,HC2,C739,COV_010,S159,H3,GSE222448_patient12,CPInc_NC6,PBMC_A_HD2,J15899,COV_012,PrA1607,C829,P3,PT8,IpiNivo_Resistant,AS01	34	39	Autoimmune disease,COVID-19,Healthy,Infection,Inflammation,Leukemia,Solid tumor
CAVGANFGNEKLTF	TRAV8-3	TRAJ48	C-13,ICC2,HD1,21LN0343,COV_010,AR25,UPN18,C-34,COV_007,PBMC_C_HD5,B230093,GSE222448_patient1,P1,PEM9,COV_013,UPN1,PEM5,PT8,PEM15,SC5v2_humanPBMCs_5Kcells_Connect_single_channel,101520_Okada_B,PEM8,C829,GC10,B_ALL_p1,CPIc_C8,S158,20LN0264,AR20,nc_CT7,J09836,COV_015,AS01,UPN10	34	41	Autoimmune disease,BEAM-T,COVID-19,Healthy,Infection,Inflammation,Leukemia,Solid tumor
CAVGFTGGGNKLTF	TRAV8-3	TRAJ10	OH14,101520_Okada_D,COV_011,UPN18,CPInc_NC1,p5_severe,PEM12,AR50,NPC_SC_1808,CPInc_NC5,MSK1302,UPN17,PBMC_P5,BL9,HD5,BC09,HD1,MSK1263,4_Ki0100015_CMVneg,COV_013,F013,COV_028,C829,PBMC_P4,MM_PT19,GU0744,COV_009,PT2,COV_014,NivoExposed,COV_015,P5,PEM13,COV_010	34	44	Aging,COVID-19,Healthy,Infection,Inflammation,Leukemia,Myeloma,Solid tumor
CAVGGGATNKLIF	TRAV8-3	TRAJ32	101520_Okada_B,OVA1,E6,S158,TC341,PEM22,PEM10,101520_Okada_C,HD3,COV_028,U35,U5,U44,COV_012,IpiNivo_Complete,IpiNivo_Mixed,su001,D511,P3,5_ki01000111CMVpos,NPC_SC_1805,18LN0132,COV_010,PT_5,COV_015,COV_019,COV_014,nc_CT4,C640,UPN1,ERS4,PT_1,C910,COV_013	34	45	COVID-19,Healthy,Infection,Inflammation,Leukemia,Solid tumor
CAVGGSSNTGKLIF	TRAV8-3	TRAJ37	B230498,PBMC_C_HD3,COV_011,C19,COV_015,RA_65,PEM23,AS02,F30,NPC_SC_1810,COV_020,GC06,COV_025,PEM3,E4,P1,U41,UT1,COV_010,U35,HD2,HD5,PBMC_P4,COV_007,irAE_45,PBMC_P6,B4,PEM2,2_Ki0100022_CMVneg,LRS5,PFI_79,101520_Okada_B,HC1,20LN0249	34	40	Autoimmune disease,COVID-19,Healthy,Infection,Inflammation,Leukemia,Solid tumor
CAVGPFGNEKLTF	TRAV8-3	TRAJ48	COV_014,MSK1344,PFI_104,PrA1801,10k_BEAM-T_Human_A1101_EBV_spikein_5pv2,B230723,PEM13,2_Ki0100022_CMVneg,COV_010,COV_011,PBMC_P5,P2,6_ki0100110_CMVneg,B231260,F013,C16,NPC_SC_1816,F023,U44,NPC_SC_1806,C236,UT1,MM_PT2,PBMC_C_HD1,COV_007,MSK1302,RA_25,C910,PT1,PEM8,GU0744,irAE_63,HD1,UPN14	34	36	Aging,Autoimmune disease,BEAM-T,COVID-19,Healthy,Infection,Inflammation,Leukemia,Myeloma,Solid tumor
CAVGSGGGADGLTF	TRAV8-3	TRAJ45	J11689,AR46,PEM16,COV_015,HSSS_180,20LN0243,P1,COV_013,AR25,COV_011,GU0700,COVID_19_PBMC_BAL_donor_2,COV_025,COV_007,MQpool,C910,IPIHNSC118,U4,AS01,P7,18LN0110,GC05,BC09,P5,PBMC_C_HD5,PBMC_A_HD1,p1_mild,101520_Okada_C,F014,101520_Okada_B,PT_7,B3,GC10,UPN1	34	37	Autoimmune disease,COVID-19,Healthy,Infection,Inflammation,Leukemia,Solid tumor
CAVNKAAGNKLTF	TRAV12-2	TRAJ17	NivoExposed,J21854,PT_2,BC09,PEM23,COV_012,RA_69,GSE222448_patient1,F41,MSK1263,C-15,J11689,PBMC_P5,J10535,COV_013,GC10,HSSS_110,COV_020,nc_CT1,OH15,C-10,MM_PT15,HD5,PrA1801,F50,CPInc_NC6,C-13,COV_009,p2_mild,P2,10k_BEAM-T_Human_A2402_EBV_CMV_spikein_5pv2,AR25,21LN0343,BMMNC_5pv2	34	50	Aging,Autoimmune disease,BEAM-T,COVID-19,Healthy,Inflammation,Leukemia,Myeloma,Solid tumor
CAVNNNARLMF	TRAV12-2	TRAJ31	S158,ICC2,F38,COV_009,U44,C910,COV_020,2169460_SJTRC_InfVax_1,B5,COV_011,MSK1263,B_ALL_p3,F51,irAE_76,C-13,B_ALL_p2,AR25,COV_007,F024,COV_010,p2_mild,COV_013,PEM23,C-5,UPN1,MM_PT15,PEM8,2010113865,UPN19,20LN0278,C19,HD1,HSSS_180,UPN17	34	38	COVID-19,Healthy,Infection,Inflammation,Leukemia,Myeloma,Solid tumor
CAVNSGGGADGLTF	TRAV12-2	TRAJ45	COV_028,COV_011,IpiNivo_Complete,C30,GC06,UPN19,COV_025,E3,irAE_7,P6,PBMC_P2,C-35,CPIc_C7,IpiNivo_Mixed,101520_Okada_A,BL5,PEM2,UPN14,H-4,201657857,U44,B_ALL_p1,F023,COV_013,COV_020,107677,201657854,CPInc_NC3,COV_007,UPN18,1_Ki0100020_CMVpos,COV_010,GSE222448_patient2,AR44	34	42	Aging,COVID-19,Healthy,Infection,Inflammation,Leukemia,Solid tumor
CAVNTGNQFYF	TRAV41	TRAJ49	101520_Okada_C,F50,F020,COV_013,PrA1607,GC07,AR50,F41,C829,MSK1344,COV_001,PT2,AR48,TC341,F45,J10624,COV_020,COV_015,NL1,D511,C-31,HUP213,B6,COV_011,AR25,AR44,P4,P6,B5,BMMNC_5pv2,18LN0104,He_2020,P1,PBMC_P5	34	52	Aging,Autoimmune disease,BEAM-T,COVID-19,Healthy,Infection,Inflammation,Leukemia,Solid tumor
CAVPQGGSEKLVF	TRAV21	TRAJ57	GC07,U44,PFI_83,COV_011,p2_mild,C910,C-22,5_ki01000111CMVpos,E357,PBMC_C_HD4,MSK1344,C739,PEM12,AS02,MSK1263,PEM5,U5,NPC_SC_1810,U45,PT_6,COV_010,CPInc_NC6,MM_PT6,EM192565,irAE_45,19LN0198,CPIc_C8,NPC_SC_1808,UPN19,20LN0278,S158,PT_7,COV_009,UPN12	34	58	Autoimmune disease,COVID-19,Healthy,Infection,Inflammation,Leukemia,Myeloma,Solid tumor
CAVPYSGGGADGLTF	TRAV41	TRAJ45	GC07,UPN10,UPN4,101520_Okada_A,GC10,COV_012,S34,COV_011,MSK1263,C640,irAE_65,H2,COV_028,COV_013,COV_009,CPIc_C7,107677,C30,PEM16,C829,N7002,BMMNC_5pv2,4_Ki0100015_CMVneg,CPIc_C8,MSK1302,P1,HD5,F51,COV_025,TC341,B3,U35,10k_BEAM-T_Human_A1101_EBV_spikein_5pv2,B5	34	49	BEAM-T,COVID-19,Healthy,Infection,Inflammation,Leukemia,Solid tumor
CAVRDDNYGQNFVF	TRAV3	TRAJ26	AR44,PT_2,COV_028,CPIc_C5,COV_015,C-14,COV_011,AR46,COV_010,COV_019,COV_007,nc_CT1,C16,NivoExposed,19LN0198,20LN0243,NPC_SC_1813,COV_002,F014,PBMC_P4,C18,C30,PBMC_P5,U34,AR25,NPC_SC_1816,MM_PT6,IpiNivo_Complete,BL3,E6,PEM5,2_Ki0100022_CMVneg,I757,COV_020	34	44	COVID-19,Healthy,Infection,Inflammation,Leukemia,Myeloma,Solid tumor
CAVRDGQKLLF	TRAV1-2	TRAJ16	UPN17,COV_007,PrA1607,BC09,COV_010,PEM12,p2_mild,B6,101520_Okada_A,COV_011,UPN10,LRS5,2169462_SJTRC_InfVax_3,TC341,I757,COVID_19_PBMC_BAL_donor_2,PrA1801,COV_020,C-6,B_ALL_p1,p4_severe,COV_012,F017,COV_025,20LN0259,ICC2,COVID_19_PBMC_BAL_donor_7,HD5,MSK1263,UPN18,PEM10,su008,su001,19LN0193	34	78	Autoimmune disease,COVID-19,Healthy,Leukemia,Solid tumor
CAVRDRDYQLIW	TRAV1-2	TRAJ33	B3,nc_CT5,p3_mild,201657263,PBMC_A_HD1,Seshadri02,GC08,S22,COV_015,su004,COV_010,OVA1,BMMNC_5pv2,PBMC_P3,p5_severe,2247115_JCC392_SJTRC_InfVaxBT_2_Rxn5,p2_mild,COV_020,MM_PT6,p1_mild,PrA1607,B4,COV_001,N7001,P2,C-18,COV_007,GC06,HSSS_219,COV_013,OH17,GU0715,PBMC_A_HD2,201651365	34	49	Aging,Autoimmune disease,BEAM-T,COVID-19,Healthy,Inflammation,Myeloma,Solid tumor
CAVRGFGNVLHC	TRAV21	TRAJ35	COV_002,C910,AR44,MM_PT2,su011,P7,COV_007,PEM9,U34,1_Ki0100020_CMVpos,20LN0217,HD1,U44,COV_015,PT2,su005,AR25,U41,RA_69,GC01,LRS2,PT_1,F50,AR50,UPN13,TC341,UPN17,IpiNivo_Resistant,PEM12,MSK1344,p8_HD,UPN19,RA_25,BMMNC_5pv2	34	56	Autoimmune disease,BEAM-T,COVID-19,Healthy,Infection,Inflammation,Leukemia,Myeloma,Solid tumor
CAVSEGTGNQFYF	TRAV8-4	TRAJ49	PEM3,COV_028,HC2,HD1,GC09,AS02,C12,18LN0110,COV_020,5_ki01000111CMVpos,IpiNivo_Complete,4_Ki0100015_CMVneg,COV_014,AR44,B_ALL_p3,10k_BEAM-T_Human_A1101_EBV_spikein_5pv2,COV_007,CPInc_NC2,UPN8,MSK1344,101520_Okada_D,18LN0104,S133,PEM11,GU0715,MM_PT18,P3,PEM1,MM_PT7,UPN10,P7,p3_mild,PFI_104,U4	34	82	Autoimmune disease,BEAM-T,COVID-19,Healthy,Infection,Inflammation,Leukemia,Myeloma,Solid tumor
CAYRSTGNQFYF	TRAV38-2DV8	TRAJ49	COV_015,MQpool,COVID_19_PBMC_BAL_donor_7,irAE_63,C910,AR50,N7002,F024,F50,BMMNC_5pv2,PT8,OVA1,COV_011,C236,PEM12,COV_007,COV_013,PEM5,COV_014,PBMC_C_HD1,MSK1302,UPN12,HN_P34,su013,COV_002,10k_BEAM-T_Human_A2402_EBV_CMV_spikein_5pv2,U44,S159,B_ALL_p2,BL11,C-37,COV_012,su011,20LN0259	34	79	BEAM-T,COVID-19,Healthy,Infection,Inflammation,Leukemia,Solid tumor
CILRGAGGTSYGKLTF	TRAV26-2	TRAJ52	CPIc_C3,PEM2,MSK1344,C910,TC341,GU0744,2169462_SJTRC_InfVax_3,90711,BL5,GSE222448_patient11,ICC2,PT2,S149,irAE_63,101520_Okada_A,HHU20180404,ICC7,PEM20,irAE_45,U41,18LN0104,5_ki01000111CMVpos,GSE222448_patient7,COV_001,COV_020,p1_mild,PEM17,C739,AR20,COV_010,F024,COVID_19_PBMC_BAL_donor_4,BC11,PT_2	34	88	COVID-19,Healthy,Infection,Inflammation,Leukemia,Solid tumor
CIVRVDNYGQNFVF	TRAV26-1	TRAJ26	COV_010,UPN1,P2,PEM19,F020,BMMNC_5pv2,su006,MM_PT2,PT3,p4_severe,COV_028,201657263,MM_PT7,COV_020,COV_025,PEM11,PT_2,S134,AS01,18LN0104,PEM23,E4,PrA1607,C739,COV_015,B5,P1,IpiNivo_Mixed,4_Ki0100015_CMVneg,HD6,NL2,BC10,MSK1344,COV_009	34	51	Aging,Autoimmune disease,BEAM-T,COVID-19,Healthy,Infection,Inflammation,Leukemia,Myeloma,Solid tumor
CVVNQGGKLIF	TRAV12-1	TRAJ23	COV_015,F50,HN_P51,D511,J10625,GSE222448_patient1,PrA1607,20LN0264,4_Ki0100015_CMVneg,PEM19,HD5,20LN0249,2010113865,P7,B6,COV_020,I757,E4,AR20,S149,HUP222,D492,COV_025,TC341,CPIc_C3,HD1,PBMC_P4,PEM22,PT_3,COV_007,MSK1344,UPN13,COV_013,201657263	34	57	Autoimmune disease,COVID-19,Healthy,Infection,Inflammation,Leukemia,Solid tumor
CVVNTDKLIF	TRAV12-1	TRAJ34	AR20,RB-P1,ERS2,201651365,RA_PT19,AS01,C829,C-21,N7001,UPN19,PEM13,J10887,4_Ki0100015_CMVneg,J10625,COV_007,HN_P51,nc_CT7,U4,GC07,GC02,COV_011,P5,C30,COV_019,2010113865,CPIc_C7,COV_028,C236,melanoma_K409,2169461_SJTRC_InfVax_2,U44,MSK1344,S158,NPC_SC_1811	34	48	Autoimmune disease,COVID-19,Healthy,Infection,Inflammation,Leukemia,Solid tumor
CAASALGNQFYF	TRAV29DV5	TRAJ49	101520_Okada_D,AR44,HD2,F002,BMMNC_5pv2,su001,COV_011,COV_010,P7,p3_mild,MM_PT2,PFI_104,20LN0264,MM_PT6,MSK1344,NL1,COV_007,H-4,UPN19,PEM12,p2_mild,HD3,3_Ki0100021_CMVpos,B2,H3,LRS5,LRS3,AS01,IpiNivo_Mixed,CPIc_C6,OH14,COV_028,HD5	33	49	Aging,Autoimmune disease,BEAM-T,COVID-19,Fraility,Healthy,Infection,Inflammation,Leukemia,Myeloma,Solid tumor
CAASAQGAQKLVF	TRAV29DV5	TRAJ54	PFI_104,GSE222448_patient13,NPC_SC_1807,AR20,UPN18,AR44,C17,C910,TC341,COV_019,GU0700,C829,COV_010,PEM17,PrA1607,B7,F38,UPN19,COV_025,HD1,COV_014,MM_PT6,PBMC_P3,GSE222448_patient11,COV_007,P3,UPN13,F002,H2,P2,F012,NPC_SC_1808,UPN1	33	38	Autoimmune disease,COVID-19,Fraility,Healthy,Infection,Inflammation,Leukemia,Myeloma,Solid tumor
CAASFQGAQKLVF	TRAV29DV5	TRAJ54	PBMC_P3,AS01,AR20,PEM12,PEM2,PrA1607,GSE222448_patient10,PBMC_A_HD1,C21,GSE222448_patient7,C-29,p1_mild,BC09,COV_012,MM_PT15,NPC_SC_1802,COV_020,TC341,HD1,B5,PBMC_C_HD1,COV_010,PBMC_C_HD4,NPC_SC_1806,C739,201651365,C910,MQpool,COV_007,NPC_SC_1805,U44,F023,COV_014	33	41	Aging,Autoimmune disease,COVID-19,Healthy,Infection,Inflammation,Myeloma,Solid tumor
CAASGNTGNQFYF	TRAV29DV5	TRAJ49	B357818,H1,UPN19,COV_020,HSSS_191,F017,PEM8,COV_012,PBMC_P6,ERS4,101520_Okada_C,COV_013,C640,NPC_SC_1807,PEM12,UPN10,CPInc_NC4,UPN14,NPC_SC_1811,HD1,C-18,PBMC_P4,HD3,CPInc_NC5,E4,J21854,GSE222448_patient13,HD5,p2_mild,PEM11,H-6,2_Ki0100022_CMVneg,20LN0249	33	40	COVID-19,Healthy,Infection,Inflammation,Leukemia,Solid tumor
CAASRGSSNTGKLIF	TRAV23DV6	TRAJ37	PEM10,B6,PEM18,CPInc_NC5,PEM2,COV_001,nc_CT5,HD5,C910,nc_CT8,B_ALL_h2,COV_015,U4,UPN19,RA_69,U5,PEM8,BC09,AR44,COV_014,COV_010,PBMC_P4,10k_PBMC_5pv2_nextgem_Chromium_X,PEM19,UPN17,U45,C739,COV_020,B7,nc_CT4,E4,P2,U41	33	42	Autoimmune disease,BEAM-T,COVID-19,Healthy,Infection,Inflammation,Leukemia,Solid tumor
CAASSGNTPLVF	TRAV13-1	TRAJ29	GC02,C16,NPC_SC_1802,BC11,C829,D511,HD2,CPInc_NC1,COV_020,18LN0104,B_ALL_p1,irAE_63,NPC_SC_1807,AS02,F017,D492,GSE222448_patient8,OH14,COV_002,COV_028,21LN0343,B6,U41,MSK1302,U34,B1,COV_014,BL4,GC10,PT_2,U44,COV_007,AR46	33	38	Aging,Autoimmune disease,COVID-19,Healthy,Infection,Inflammation,Leukemia,Solid tumor
CAASSNDYKLSF	TRAV13-1	TRAJ20	HSSS_219,5_ki01000111CMVpos,18LN0078,PEM2,irAE_40,PBMC_C_HD6,PBMC_P4,nc_CT7,PEM15,RA_65,AR44,p1_mild,S158,RA_PT19,COV_011,HD1,COV_012,PT_4,UPN19,COV_025,NL2,B_ALL_p3,COV_001,p5_severe,GU0700,NivoExposed,101520_Okada_A,PEM16,PFI_104,1_Ki0100020_CMVpos,GC07,su013,AR25	33	77	Autoimmune disease,COVID-19,Healthy,Infection,Inflammation,Leukemia,Solid tumor
CAFMEYGNKLVF	TRAV38-1	TRAJ47	GC01,MSK1302,UPN12,ICC1,HHU20180816,HUP222,C236,20LN0243,F30,P5,F50,HD5,F51,19LN0198,COV_019,COV_025,AR44,MM_PT2,COV_007,COV_013,COV_014,LRS3,COV_028,MSK1344,C30,22-Jul-25,C21,HSSS_191,RA_PT19,F017,B5,GC06,GSE222448_patient10	33	51	Autoimmune disease,COVID-19,Healthy,Infection,Inflammation,Leukemia,Myeloma,Solid tumor
CAGARSGGSNYKLTF	TRAV27	TRAJ53	PrA1505,GSE222448_patient8,C236,COV_019,COV_020,OVA1,COV_009,PBMC_C_HD1,B230498,U41,COV_012,COV_025,ICC7,PrA1607,20LN0264,MSK1344,UPN17,PEM16,PBMC_P5,p5_severe,PEM18,UPN1,AS01,EM192565,B230723,PEM8,RA_69,COV_011,PBMC_P3,B5,P5,4_Ki0100015_CMVneg,PT_4	33	37	Autoimmune disease,COVID-19,Healthy,Infection,Inflammation,Leukemia,Solid tumor
CAGASGTYKYIF	TRAV27	TRAJ40	NPC_SC_1802,NPC_SC_1811,su009,COV_012,20LN0249,HD5,B357818,COV_007,Seshadri02,C739,N7001,PEM20,PBMC_P1,F017,PrA1607,F29,F38,OH15,F51,PBMC_P2,101520_Okada_B,PrA1505,MSK1302,P5,UPN19,H-4,UPN12,E4,MQpool,C640,F024,101520_Okada_D,COV_009	33	36	Aging,Autoimmune disease,COVID-19,Healthy,Infection,Inflammation,Leukemia,Solid tumor
CAGVDSNYQLIW	TRAV1-2	TRAJ33	HUP213,PT1,B_ALL_h2,UPN13,P2,COV_009,GC09,su004,C-8,U41,HSSS_180,NPC_SC_1808,PBMC_P3,COV_015,COV_013,S135,EM192566,D511,HUP217,S24,E2,COV_020,MM_PT16,MSK1263,H3,PBMC_A_HD2,nc_CT8,COV_028,C143,MM_PT2,GC02,PBMC_A_HD3,COV_010	33	48	Autoimmune disease,COVID-19,Healthy,Inflammation,Leukemia,Myeloma,Solid tumor
CALIKAAGNKLTF	TRAV9-2	TRAJ17	PEM6,TC341,melanoma_K409,NPC_SC_1807,PEM18,PFI_104,COV_014,nc_CT2,COV_001,UPN18,CPInc_NC5,P7,p5_severe,C739,PT_2,UPN10,101520_Okada_A,C-24,GSE222448_patient8,HCA_F_Imm13086136,nc_CT5,RA_PT19,PEM12,irAE_65,HD5,AR20,GC08,J11689,U5,COV_028,C640,UPN19,F51	33	40	Autoimmune disease,COVID-19,Healthy,Infection,Inflammation,Leukemia,Solid tumor
CALSKAAGNKLTF	TRAV9-2	TRAJ17	IpiNivo_Mixed,AR20,UPN10,C-34,HD5,PBMC_A_HD3,COV_009,CPInc_NC2,B231260,GC02,UPN19,PT_3,COV_001,PT_2,19LN0198,COVID_19_PBMC_BAL_donor_3,C640,AR25,TC341,U44,BC11,COV_007,p6_severe,MSK1344,PEM6,C16,PEM10,COV_019,GC10,NPC_SC_1806,GSE222448_patient13,MSK1263,B2	33	61	COVID-19,Healthy,Infection,Inflammation,Leukemia,Solid tumor
CAMREGTGRRALTF	TRAV14DV4	TRAJ5	H-3,HN_P34,C-20,RB-P1,HD5,su014,PEM15,HD2,B4,TC341,20LN0249,OVA1,RA_25,COV_015,GSE222448_patient3,101520_Okada_A,PrA1801,J21854,PT_4,C-32,2247115_JCC392_SJTRC_InfVaxBT_2_Rxn5,p8_HD,107677,UPN15,MDA1_T01,COV_012,OC83,PEM6,ERS3,su009,COVID_19_PBMC_BAL_donor_4,F013,UPN12	33	40	Autoimmune disease,COVID-19,Healthy,Leukemia,Solid tumor
CAMREGYSSASKIIF	TRAV14DV4	TRAJ3	F014,PT2,UPN18,UPN10,20LN0264,COV_002,BMMNC_5pv2,HC1,P2,90711,2010113894,J09836,COV_011,TC341,201657263,COV_015,F017,irAE_62,MSK1344,COV_007,H3,COV_020,108500,HD1,HD4,U41,B4,melanoma_K409,COV_010,COV_028,18LN0104,HC2,UT1	33	39	BEAM-T,COVID-19,Healthy,Inflammation,Leukemia,Solid tumor
CASGNTPLVF	TRAV12-2	TRAJ29	107677,108050,108245,2010113790,2010113865,2010113890,2010113893,2010113894,2010113903,201651363,201651365,201653382,201657034,201657263,201657852,201657854,201657856,201657857,90711,HHU20160714,HHU20171228,HHU20180404,HHU20180724,HHU20180816,HHU20190822,HHU20190926,HHU20191029,HHU20191105,HHU20191126,RAGN579992,RAGN740210,RAGN898219,RAGN962056	33	17913	COVID-19,Healthy
CATDDRGSTLGRLYF	TRAV17	TRAJ18	p4_severe,B6,COV_007,COV_014,GC02,CPIc_C4,GC06,201651363,PBMC_P4,HSSS_191,COV_001,107677,P1,2169461_SJTRC_InfVax_2,GC09,S149,CPInc_NC6,BC09,COVID_19_PBMC_BAL_donor_6,ccRCC_2,2010113865,20LN0259,GSE222448_patient9,F006,UPN18,AR48,COV_012,20LN0264,AR50,HD4,F51,D511,PBMC_P3	33	59	COVID-19,Fraility,Healthy,Inflammation,Leukemia,Solid tumor
CAVGAYNQGGKLIF	TRAV8-3	TRAJ23	NPC_SC_1816,PBMC_P2,TC341,H-1,AR46,MQpool,nc_CT5,B231260,GSE222448_patient7,UPN17,PFI_79,C16,UPN19,NivoExposed,U5,IPIHNSC118,J10886,COV_020,COV_025,PrA1607,p1_mild,COV_012,irAE_62,H-8,HD6,RA_69,F50,19LN0144,HC1,PBMC_P3,U41,F020,F024	33	44	Aging,Autoimmune disease,COVID-19,Healthy,Infection,Inflammation,Leukemia,Solid tumor
CAVGPTGGGNKLTF	TRAV8-3	TRAJ10	MDA1_T02,COV_013,H2,PEM16,PT_3,18LN0104,101520_Okada_B,NPC_SC_1802,PEM5,nc_CT8,PEM23,irAE_40,COV_007,18LN0110,IpiNivo_Complete,21LN0343,C739,S135,GU0715,UPN17,NivoExposed,NPC_SC_1808,GSE222448_patient8,AR50,C-1,UPN12,irAE_45,CPIc_C2,PrABX254_ST,COV_020,PEM7,GC02,C-38	33	41	Autoimmune disease,COVID-19,Healthy,Infection,Inflammation,Leukemia,Solid tumor
CAVGSSNTGKLIF	TRAV21	TRAJ37	NL1,U35,C33,4_Ki0100015_CMVneg,UPN17,AR44,N7002,HN_P51,107677,CX4,MSK1302,HD5,p2_mild,COV_014,COV_007,COVID_19_PBMC_BAL_donor_4,PEM15,B3,PBMC_C_HD2,C-36,101520_Okada_C,J21854,COV_011,su010,P3,AR46,EM192564,E357,101520_Okada_D,irAE_63,MSK1263,18LN0104,C21	33	64	Autoimmune disease,COVID-19,Healthy,Infection,Inflammation,Leukemia,Solid tumor
CAVHGSSNTGKLIF	TRAV20	TRAJ37	6_ki0100110_CMVneg,101520_Okada_C,COV_025,F50,COV_015,4_Ki0100015_CMVneg,C640,nc_CT8,U34,C236,AS02,PT_2,CPInc_NC5,PBMC_P6,su001,UT1,CPIc_C4,COV_002,p5_severe,AR50,AR25,COV_009,ccRCC_2,GC07,C739,HD5,COV_011,20LN0217,P4,GSE222448_patient1,F013,MSK1302,IpiNivo_Mixed	33	38	Autoimmune disease,COVID-19,Healthy,Infection,Inflammation,Leukemia,Solid tumor
CAVKDTDKLIF	TRAV8-1	TRAJ34	GC02,COVID_19_PBMC_BAL_donor_5,201657857,E3,ICC1,COV_001,IpiNivo_Complete,GSE222448_patient10,OC83,107677,COV_002,NPC_SC_1806,COV_025,HSSS_180,B357818,su014,HHU20191029,BL5,RAGN898219,10k_BEAM-T_Human_A0201_CMV_Flu_Covid_spikein_5pv2,2247114_JCC392_SJTRC_InfVaxBT_1_Rxn4,C-31,PEM2,RAGN962056,S34,UPN12,B_ALL_p3,PEM22,C-29,UPN19,IpiNivo_Resistant,CPInc_NC2,PEM10	33	248	BEAM-T,COVID-19,Healthy,Inflammation,Leukemia,Solid tumor
CAVKETSGSRLTF	TRAV41	TRAJ58	F023,H2,PT_4,COV_020,20LN0243,MSK1302,19LN0193,PT_7,GSE222448_patient7,PEM15,HD4,MDA1_T05,COV_012,PBMC_A_HD2,NPC_SC_1813,p6_severe,COV_011,nc_CT4,107677,F006,U35,COV_014,UPN18,C-20,GC08,E6,AR25,20LN0259,UPN4,19LN0144,NPC_SC_1810,COV_007,B4	33	40	Aging,COVID-19,Fraility,Healthy,Inflammation,Leukemia,Solid tumor
CAVKGGSYIPTF	TRAV12-2	TRAJ6	GC10,HSSS_110,GSE222448_patient9,p5_severe,OH17,PT_7,COV_010,BC11,nc_CT2,C910,18LN0132,HD3,UPN19,ICC6,20LN0259,BMMNC_5pv2,He_2020,UPN1,C-22,GU0744,COV_019,S149,RA_69,COV_025,20LN0249,N7001,2247114_JCC392_SJTRC_InfVaxBT_1_Rxn4,GC02,PBMC_A_HD1,H1,COV_011,NPC_SC_1805,10k_BEAM-T_Human_A2402_EBV_CMV_spikein_5pv2	33	147	Aging,Autoimmune disease,BEAM-T,COVID-19,Healthy,Infection,Inflammation,Leukemia,Solid tumor
CAVKTSYDKVIF	TRAV21	TRAJ50	COV_020,HSSS_191,UPN13,COV_028,irAE_65,C910,n_sp1,2247116_JCC392_SJTRC_InfVaxBT_3_Rxn6,F50,107677,F67,U4,MSK1302,p5_severe,C16,irAE_63,UPN12,F51,COV_009,PEM9,N5TEST,19LN0144,B5,HD3,AR50,PT_8,GSE222448_patient3,HUP222,PEM5,PT_3,su005,nc_CT8,COV_011	33	54	COVID-19,Healthy,Infection,Inflammation,Leukemia,Solid tumor
CAVMDSSYKLIF	TRAV12-2	TRAJ12	COV_010,C-32,COV_019,COV_028,n_sp1,U44,AR20,COV_009,C30,C16,AS01,PEM12,UPN12,LRS5,B230723,HC2,COV_007,COV_014,P7,18LN0104,F51,OH15,COV_013,UPN19,PBMC_P5,PBMC_C_HD4,UPN13,BL4,UPN1,COV_020,COV_015,COV_025,BMMNC_5pv2	33	43	Aging,Autoimmune disease,BEAM-T,COVID-19,Healthy,Inflammation,Leukemia,Solid tumor
CAVNNARLMF	TRAV21	TRAJ31	2010113865,COV_025,F50,MSK1302,PEM3,D511,UPN12,COV_011,IpiNivo_Mixed,AR46,PT_2,PrA1801,COV_028,COV_014,C829,COV_007,90711,B_ALL_p1,F016,10k_BEAM-T_Human_A1101_EBV_spikein_5pv2,COV_020,AR20,PFI_79,S159,HD4,N7002,P2,NPC_SC_1813,20LN0264,LRS5,IPIHNSC118,B_ALL_p3,F024	33	48	Autoimmune disease,BEAM-T,COVID-19,Healthy,Infection,Inflammation,Leukemia,Solid tumor
CAVNSNSGYALNF	TRAV12-2	TRAJ41	COV_012,PEM8,N7001,COV_028,B230498,su006,COV_013,COV_001,BMMNC_5pv2,ERS2,BC09,18LN0104,COV_020,19LN0144,PT_4,U44,HHU20180816,MSK1263,CPInc_NC2,LRS1,NPC_SC_1816,PEM10,E357,GC06,U35,PBMC_C_HD1,F51,P7,CX7,HD5,20LN0243,S133,PEM12	33	57	BEAM-T,COVID-19,Healthy,Inflammation,Leukemia,Solid tumor
CAVRDDYKLSF	TRAV21	TRAJ20	AR50,COV_009,PFI_104,COV_001,P2,PEM12,AR25,COV_015,2_Ki0100022_CMVneg,N7001,20LN0249,MSK1344,BL4,IpiNivo_Resistant,nc_CT8,E5,101520_Okada_B,UPN18,UPN17,UPN19,PEM19,MSK1263,ERS2,F014,2010113865,BL1,BL11,AS02,irAE_65,PBMC_A_HD2,COV_020,U4,PrA1607	33	46	Autoimmune disease,COVID-19,Healthy,Infection,Inflammation,Leukemia,Solid tumor
CAVRDNFNKFYF	TRAV3	TRAJ21	COV_007,su011,90711,UPN18,PEM11,MM_PT15,COV_012,B230723,AR20,U4,22-Jul-25,B_ALL_p2,COV_028,PEM19,C-3,C910,PT_3,PBMC_A_HD2,GSE222448_patient1,U45,P3,B7,COV_002,CPIc_C6,F024,COV_025,PrA1607,F017,HD5,AR50,PT_2,PT8,TC341	33	68	Autoimmune disease,COVID-19,Healthy,Infection,Inflammation,Leukemia,Myeloma,Solid tumor
CAVRDRNYQLIW	TRAV1-2	TRAJ33	PEM5,B_ALL_p1,COV_015,2247115_JCC392_SJTRC_InfVaxBT_2_Rxn5,PBMC_C_HD3,irAE_45,PBMC_P3,COV_019,PBMC_A_HD1,COV_007,OH17,GC10,COV_011,B_ALL_p2,ERS4,COV_010,PrA1607,MSK1302,NL1,PBMC_A_HD2,PEM13,GC05,U41,irAE_63,NPC_SC_1808,HUP213,B_ALL_h2,nc_CT3,S158,S33,HSSS_110,MM_PT2,BL11	33	75	Aging,Autoimmune disease,COVID-19,Healthy,Inflammation,Leukemia,Myeloma,Solid tumor
CAVRDSNYQLIW	TRAV21	TRAJ33	GU0700,PrA1801,F024,COV_007,RA_PT19,COV_015,HD6,F017,P2,SC5v2_humanPBMCs_5Kcells_Connect_single_channel,MSK1263,AS02,COV_020,COV_019,AR50,nc_CT1,C21,2247116_JCC392_SJTRC_InfVaxBT_3_Rxn6,MSK1344,MM_PT2,COV_011,BMMNC_5pv2,BL4,C18,COV_012,IPIHNSC118,101520_Okada_D,PFI_104,HSSS_191,B4,C30,UPN19,J10887	33	46	Autoimmune disease,BEAM-T,COVID-19,Healthy,Infection,Inflammation,Leukemia,Myeloma,Solid tumor
CAVSAGGTSYGKLTF	TRAV8-4	TRAJ52	PBMC_C_HD3,101520_Okada_C,UPN10,RA_65,COV_009,PT2,N7001,GC08,COV_001,E6,1_Ki0100020_CMVpos,J10887,BL3,MSK1302,C910,AR50,COV_007,HD5,HD1,HD3,OVA1,F024,PrA1607,AR20,COV_011,J21854,UPN18,F50,COV_020,RA_PT04,IpiNivo_Resistant,GC07,PEM19	33	67	Autoimmune disease,COVID-19,Healthy,Infection,Inflammation,Leukemia,Solid tumor
CAVYNQGGKLIF	TRAV21	TRAJ23	UPN17,PEM11,2010113903,CPIc_C3,MSK1302,PEM23,B_ALL_p3,HUP213,F50,F004,B230723,COV_013,MDA1_T04,AR25,AR20,101520_Okada_D,su011,COV_025,19LN0144,p1_mild,HC2,nc_CT6,MSK1344,COV_007,MM_PT6,RA_69,BL9,TC341,C739,GU0715,PT_4,OVA1,PT_5	33	77	Autoimmune disease,COVID-19,Fraility,Healthy,Infection,Inflammation,Leukemia,Myeloma,Solid tumor
CAYRNTGNQFYF	TRAV38-2DV8	TRAJ49	J15892,COV_007,C-37,GSE222448_patient10,UPN18,CX2,nc_CT3,PBMC_P3,NPC_SC_1811,GSE222448_patient8,U4,F30,101520_Okada_B,20LN0259,B1,COV_020,C829,BMMNC_5pv2,NPC_SC_1805,PEM18,p3_mild,PEM1,PT3,COV_011,COV_015,N7002,C-5,irAE_45,B3,U44,E4,UPN10,MSK1344	33	48	BEAM-T,COVID-19,Healthy,Infection,Inflammation,Leukemia,Solid tumor
CIVRAGGTSYGKLTF	TRAV26-1	TRAJ52	COV_014,PBMC_A_HD1,PEM10,C829,PBMC_P4,PT_2,PEM15,PrA1607,PT_3,irAE_65,HC2,COV_009,20LN0249,COVID_19_PBMC_BAL_donor_2,COV_001,E4,COV_012,B2,2_Ki0100022_CMVneg,NL2,COV_019,C18,U35,SC5v2_humanPBMCs_5Kcells_Connect_single_channel,COV_013,PEM11,EM192566,p3_mild,COV_020,21LN0302,CPInc_NC4,GC02,PrA1801	33	39	Autoimmune disease,BEAM-T,COVID-19,Healthy,Infection,Inflammation,Leukemia,Solid tumor
CIVRVANNAGNMLTF	TRAV26-1	TRAJ39	PT_4,18LN0110,PEM19,AS02,20LN0278,CPIc_C4,COVID_19_PBMC_BAL_donor_4,C910,ccRCC_1,COV_011,C-33,irAE_65,COV_028,GU0715,COV_013,PEM5,F50,UT1,10k_BEAM-T_Human_A2402_EBV_CMV_spikein_5pv2,2169462_SJTRC_InfVax_3,COVID_19_PBMC_BAL_donor_7,20LN0249,C-34,GSE222448_patient7,HD5,PT2,NPC_SC_1813,COV_020,COV_025,nc_CT6,COV_002,UPN13,S158	33	55	Autoimmune disease,BEAM-T,COVID-19,Healthy,Infection,Inflammation,Leukemia,Solid tumor
CIVRVGGSQGNLIF	TRAV26-1	TRAJ42	UPN13,U45,GC10,PFI_79,C910,C829,C16,PEM8,F014,U5,101520_Okada_D,CPIc_C8,PEM16,P3,AR20,S133,NPC_SC_1810,CPInc_NC1,C-25,BC09,MDA1_T01,101520_Okada_B,PEM2,PEM23,PBMC_P3,MSK1344,NPC_SC_1802,J21854,RA_25,PT_3,COV_020,COV_001,UPN12	33	39	Autoimmune disease,COVID-19,Healthy,Infection,Inflammation,Leukemia,Solid tumor
CVVNRGSTLGRLYF	TRAV12-1	TRAJ18	UPN19,MSK1302,COV_028,10k_BEAM-T_Human_A1101_EBV_spikein_5pv2,LRS4,UPN12,su007,PEM19,F51,PBMC_P3,F38,J10625,AS02,COVID_19_PBMC_BAL_donor_6,F67,UPN1,HD5,COV_025,MQpool,COVID_19_PBMC_BAL_donor_4,IpiNivo_Mixed,201657263,GC02,108500,C-36,MM_PT18,H-9,COV_020,101520_Okada_B,H-6,B_ALL_p1,UPN10,J21855	33	45	Autoimmune disease,BEAM-T,COVID-19,Healthy,Inflammation,Leukemia,Myeloma,Solid tumor
CVVNSGYSTLTF	TRAV12-1	TRAJ11	COV_012,201657852,MSK1263,GSE222448_patient10,COV_011,PEM7,NPC_SC_1811,F30,HUP217,F29,NPC_SC_1808,HD1,C829,F51,I757,p6_severe,PBMC_P4,BC09,J10624,GSE222448_patient11,NPC_SC_1802,EM192564,MM_PT3,H-3,NL2,COV_015,PrA1607,AR20,COV_020,AS02,MQpool,PFI_83,C16	33	99	Autoimmune disease,COVID-19,Healthy,Infection,Inflammation,Myeloma,Solid tumor
CAASAAGGTSYGKLTF	TRAV29DV5	TRAJ52	GU0744,21LN0302,10k_PBMC_5pv2_nextgem_Chromium_X,p2_mild,B5,COV_020,UPN19,NPC_SC_1806,COV_002,HSSS_180,COV_028,B230498,AS01,HD5,COV_015,F020,P4,irAE_63,20LN0264,90711,B1,HD1,PEM11,COV_001,COV_012,P5,101520_Okada_A,UPN13,TC341,GC10,NPC_SC_1807,4_Ki0100015_CMVneg	32	48	Aging,Autoimmune disease,BEAM-T,COVID-19,Healthy,Infection,Inflammation,Leukemia,Solid tumor
CAASAFGNQFYF	TRAV29DV5	TRAJ49	C-24,COV_010,nc_CT6,UPN18,HD5,PBMC_P5,2_Ki0100022_CMVneg,PEM14,CX2,UPN19,P1,GSE222448_patient1,p5_severe,HD4,AS02,COV_015,P2,PEM2,PrA1607,COV_009,D511,COV_025,AR25,PEM16,RA_25,U5,C-31,IpiNivo_Mixed,PBMC_C_HD4,PrA1801,COVID_19_PBMC_BAL_donor_6,AR20	32	44	Autoimmune disease,COVID-19,Healthy,Infection,Inflammation,Leukemia,Solid tumor
CAASGASGTYKYIF	TRAV29DV5	TRAJ40	irAE_63,2247116_JCC392_SJTRC_InfVaxBT_3_Rxn6,2247115_JCC392_SJTRC_InfVaxBT_2_Rxn5,2169461_SJTRC_InfVax_2,101520_Okada_B,C21,p2_mild,COV_025,nc_CT3,C33,F007,MSK1344,U35,101520_Okada_C,C236,PEM16,HD1,PEM5,RA_65,PBMC_C_HD3,U44,COV_011,PBMC_A_HD1,J14204,AR48,PrA1801,UPN14,nc_CT1,J10535,COV_009,NPC_SC_1805,NPC_SC_1810	32	37	Autoimmune disease,COVID-19,Fraility,Healthy,Infection,Inflammation,Leukemia,Solid tumor
CAASGNAGNMLTF	TRAV29DV5	TRAJ39	MM_PT3,HD4,UPN15,PEM16,BC10,C16,COV_012,PBMC_C_HD4,COV_019,COVID_19_PBMC_BAL_donor_2,S135,B_ALL_p3,20LN0264,NivoExposed,C829,PFI_83,10k_BEAM-T_Human_A2402_EBV_CMV_spikein_5pv2,PFI_104,P1,201651365,COV_007,UPN24,PEM3,E357,COV_015,C-34,B5,E4,B_ALL_p2,C640,B357818,NPC_SC_1807	32	52	BEAM-T,COVID-19,Healthy,Infection,Inflammation,Leukemia,Myeloma,Solid tumor
CAASGTSYDKVIF	TRAV29DV5	TRAJ50	COV_001,U45,GSE222448_patient8,PrA1607,PEM2,C236,C-10,LRS5,10k_BEAM-T_Human_A2402_EBV_CMV_spikein_5pv2,UPN10,PFI_83,HUP217,UPN17,COV_009,IpiNivo_Resistant,COV_015,TC341,PEM12,NPC_SC_1811,101520_Okada_B,COV_013,MM_PT2,COV_020,MSK1302,COV_019,F017,p6_severe,PBMC_P5,PEM9,MSK1344,BMMNC_5pv2,B230093	32	48	Autoimmune disease,BEAM-T,COVID-19,Healthy,Infection,Inflammation,Leukemia,Myeloma,Solid tumor
CAASKAAGNKLTF	TRAV13-1	TRAJ17	F51,COV_011,10k_PBMC_5pv2_nextgem_Chromium_X,5_ki01000111CMVpos,COV_015,COV_020,J21854,201657852,AR50,PEM13,F50,PEM9,C739,COV_007,J10625,NPC_SC_1807,B7,HD5,CPIc_C1,su010,p1_mild,AR46,RA_69,PEM2,GC10,NivoExposed,PEM20,C910,PBMC_C_HD5,MSK1302,J10887,D492	32	47	Autoimmune disease,BEAM-T,COVID-19,Healthy,Infection,Inflammation,Solid tumor
CAASKGGGADGLTF	TRAV13-1	TRAJ45	UPN19,F024,S135,AR25,CPIc_C6,COV_020,S134,OVA1,GSE222448_patient10,UPN18,PrA1607,AR20,U41,HD5,COV_011,J11689,BC09,UPN17,PEM13,ccRCC_2,UPN10,TC341,AR44,H-3,PT_7,HD1,COV_007,IpiNivo_Mixed,COV_013,GC10,COVID_19_PBMC_BAL_donor_4,COV_014	32	44	Autoimmune disease,COVID-19,Healthy,Inflammation,Leukemia,Solid tumor
CAASTGGGNKLTF	TRAV13-1	TRAJ10	He_2020,p4_severe,COV_020,ERS3,GC10,F51,MM_PT19,HD4,PrA1801,PFI_79,AR48,PrA1607,CX4,J10887,COV_007,IpiNivo_Mixed,C-25,GC08,PEM7,COV_025,F30,101520_Okada_A,B6,irAE_65,COV_011,PT2,GC07,COV_028,P2,C-35,P3,TC341	32	38	Autoimmune disease,COVID-19,Healthy,Infection,Inflammation,Leukemia,Myeloma,Solid tumor
CAGAPGNQFYF	TRAV27	TRAJ49	AR25,MSK1344,RA_PT19,p6_severe,PEM19,UPN19,C-21,COV_001,H3,PEM2,BMMNC_5pv2,C21,C-6,D511,J10888,F002,UPN17,2_Ki0100022_CMVneg,U34,COV_010,COV_019,10k_BEAM-T_Human_A1101_EBV_spikein_5pv2,COV_014,COV_020,IPIHNSC118,AR48,AR50,2247115_JCC392_SJTRC_InfVaxBT_2_Rxn5,PBMC_P1,NPC_SC_1807,nc_CT8,C12	32	38	Autoimmune disease,BEAM-T,COVID-19,Fraility,Healthy,Infection,Inflammation,Leukemia,Solid tumor
CALNAGGTSYGKLTF	TRAV16	TRAJ52	MSK1302,PBMC_P4,TC341,CPIc_C4,GC10,NPC_SC_1802,He_2020,HD4,su001,PT_2,20LN0264,GC06,101520_Okada_D,PEM10,P1,PEM23,PEM12,PEM5,B5,AR50,U4,NPC_SC_1805,PBMC_C_HD3,J09836,P7,COV_009,p3_mild,1_Ki0100020_CMVpos,HD6,C640,ICC6,COV_019	32	38	COVID-19,Healthy,Infection,Inflammation,Leukemia,Solid tumor
CALSDRAGGTSYGKLTF	TRAV9-2	TRAJ52	B230723,MM_PT18,4_Ki0100015_CMVneg,NL2,COV_007,C30,NPC_SC_1806,PEM10,C829,P7,19LN0198,COV_025,GSE222448_patient13,COV_014,melanoma_K409,ERS2,irAE_65,HCA_F_Imm13086137,GC01,20LN0278,MM_PT19,BMMNC_5pv2,IPIHNSC118,COV_010,5_ki01000111CMVpos,MSK1344,nc_CT7,PEM15,PBMC_P3,U45,C739,C640	32	40	BEAM-T,COVID-19,Healthy,Infection,Inflammation,Leukemia,Myeloma,Solid tumor
CALSPNTGNQFYF	TRAV9-2	TRAJ49	P2,C-32,COV_028,C-23,COV_014,U34,C-38,CPIc_C3,COV_010,AS01,AR25,GSE222448_patient13,p5_severe,18LN0110,P1,PEM5,PEM6,AR20,CPIc_C8,NPC_SC_1808,5_ki01000111CMVpos,HSSS_191,MQpool,He_2020,GC08,6_ki0100110_CMVneg,HD5,P3,MSK1344,GU0715,PT_2,HC1	32	35	Autoimmune disease,COVID-19,Healthy,Infection,Inflammation,Leukemia,Solid tumor
CAMSDRGSTLGRLYF	TRAV12-3	TRAJ18	UPN17,su009,MM_PT19,TC341,nc_CT7,PEM2,COV_019,COV_002,IpiNivo_Mixed,GC04,2169461_SJTRC_InfVax_2,H3,UPN24,COV_025,RA_69,C30,J11689,AR48,UPN13,su007,B3,GC02,HSSS_110,PEM19,BC09,P3,AS02,COV_020,MSK1344,PT_3,COV_001,S33	32	35	Autoimmune disease,COVID-19,Healthy,Inflammation,Leukemia,Myeloma,Solid tumor
CATDDTGGFKTIF	TRAV17	TRAJ9	PEM20,PEM7,GSE222448_patient13,P5,COV_020,MSK1344,U5,ccRCC_2,PrA1505,PBMC_P3,108236,NivoExposed,HHU20190822,COV_007,NPC_SC_1811,UPN18,COV_002,PEM5,RA_PT11,PT_2,UPN14,UPN19,C829,GC07,UPN10,NPC_SC_1815,COV_012,10k_PBMC_5pv2_nextgem_Chromium_X,C-32,PT_7,MSK1263,AR44	32	43	Autoimmune disease,BEAM-T,COVID-19,Healthy,Infection,Inflammation,Leukemia,Solid tumor
CATDEGGSYIPTF	TRAV17	TRAJ6	RA_65,COV_001,ERS4,AR44,PEM16,PT_7,B230723,P3,TC341,GSE222448_patient7,20LN0259,RA_25,AR20,2010113865,COV_013,PBMC_P1,5_ki01000111CMVpos,p5_severe,UPN24,U35,20LN0278,H3,N7001,P5,C141,irAE_45,nc_CT5,GU0744,UPN10,COV_019,p6_severe,COV_010	32	37	Autoimmune disease,COVID-19,Healthy,Infection,Inflammation,Leukemia,Solid tumor
CATGANSKLTF	TRAV17	TRAJ56	C-25,UPN19,20LN0259,BC09,2169460_SJTRC_InfVax_1,NivoExposed,GU0715,P3,C910,COV_007,B6,GSE222448_patient2,PEM16,MSK1263,NPC_SC_1811,GSE222448_patient7,COV_020,AR50,GSE222448_patient10,COV_001,F013,AR20,E6,CPInc_NC6,MSK1344,20LN0249,PEM8,HD4,UPN15,F014,20LN0278,su009	32	46	COVID-19,Healthy,Infection,Inflammation,Leukemia,Solid tumor
CAVDNYGQNFVF	TRAV1-2	TRAJ26	MM_PT15,COV_011,2010113865,UPN17,U41,201651365,p3_mild,nc_CT5,COV_010,B230498,H3,UT2,C143,U35,MM_PT3,C-25,AS01,AR20,22LN0417,COV_028,NPC_SC_1815,PBMC_C_HD4,COV_015,C-3,PEM1,C30,HC1,F30,UPN12,irAE_40,GSE222448_patient12,PBMC_C_HD3	32	43	Autoimmune disease,COVID-19,Healthy,Inflammation,Leukemia,Myeloma,Solid tumor
CAVDNYGQNFVF	TRAV22	TRAJ26	AR48,HUP213,PEM13,IpiNivo_Mixed,su010,COV_014,NPC_SC_1808,PEM3,nc_CT6,UT1,COV_025,P3,UPN18,F50,F67,COV_012,COV_028,GSE222448_patient13,p3_mild,PEM2,PT_6,AR50,COV_011,P6,U4,BMMNC_5pv2,AS01,su008,UPN24,B_ALL_h2,PT_3,TC341	32	65	Autoimmune disease,BEAM-T,COVID-19,Healthy,Inflammation,Leukemia,Solid tumor
CAVEETSGSRLTF	TRAV22	TRAJ58	RA_25,PBMC_P3,TC341,COV_014,BC09,MM_PT19,HD5,101520_Okada_C,COV_020,B_ALL_h2,RA_65,OC96,18LN0132,He_2020,PBMC_P2,P2,nc_CT1,F012,AR48,COV_028,PFI_83,B231260,18LN0104,E6,PT_4,NL2,CPIc_C3,U45,C910,PFI_79,p5_severe,SC5v2_humanPBMCs_5Kcells_Connect_single_channel	32	38	Autoimmune disease,BEAM-T,COVID-19,Healthy,Infection,Inflammation,Leukemia,Myeloma,Solid tumor
CAVGAGTNAGKSTF	TRAV8-3	TRAJ27	AR25,COV_009,RA_69,C910,BL9,AS01,U45,PrA1607,F024,MSK1302,19LN0144,20LN0249,PT_2,J11689,F004,su010,PEM12,PBMC_A_HD1,su001,1_Ki0100020_CMVpos,C-20,22-Jul-25,irAE_63,HD1,COV_012,COV_013,MSK1344,COV_020,N7002,BMMNC_5pv2,TC341,PEM7	32	63	Autoimmune disease,BEAM-T,COVID-19,Fraility,Healthy,Infection,Inflammation,Leukemia,Solid tumor
CAVGARAGGTSYGKLTF	TRAV8-3	TRAJ52	NPC_SC_1813,COV_025,PT_5,C16,COVID_19_PBMC_BAL_donor_6,P2,B7,p5_severe,PEM17,P3,AS01,C-16,10k_BEAM-T_Human_A1101_EBV_spikein_5pv2,PEM22,PEM12,GU0700,MM_PT7,p2_mild,COV_020,COV_028,20LN0264,GSE222448_patient7,B6,MSK1302,4_Ki0100015_CMVneg,PFI_79,B_ALL_p1,UPN8,E2,21LN0302,PEM19,101520_Okada_B	32	40	Autoimmune disease,BEAM-T,COVID-19,Healthy,Infection,Inflammation,Leukemia,Myeloma,Solid tumor
CAVGSYGNNRLAF	TRAV8-3	TRAJ7	COV_015,PT_6,GC02,F014,COV_025,AS02,COV_009,PEM11,UPN18,18LN0104,PBMC_P6,COV_010,PFI_83,p4_severe,H-9,CPIc_C4,19LN0198,PBMC_A_HD1,GSE222448_patient7,PT2,U35,COV_019,B6,COV_020,H1,PBMC_P4,N7002,B_ALL_p1,IpiNivo_Mixed,PrA1505,NPC_SC_1802,J21856	32	41	Autoimmune disease,COVID-19,Healthy,Infection,Inflammation,Leukemia,Solid tumor
CAVGTGTASKLTF	TRAV8-3	TRAJ44	RA_65,MSK1302,UPN10,U5,COV_025,nc_CT1,101520_Okada_A,AR46,PrA1505,PEM13,C30,P5,COV_001,B4,PT_6,PT_4,MSK1344,COV_007,GU0700,B2,COV_010,CPIc_C2,COV_013,COV_009,PT_2,U35,J14205,IpiNivo_Resistant,HD1,GSE222448_patient7,PT_1,COV_019	32	40	Autoimmune disease,COVID-19,Healthy,Inflammation,Leukemia,Solid tumor
CAVINSNYQLIW	TRAV1-2	TRAJ33	PBMC_A_HD1,PBMC_C_HD1,B_ALL_h2,EM192566,MM_PT18,MM_PT2,OVA1,COV_025,COV_015,p6_severe,COV_009,UPN19,COV_020,HUP213,HSSS_110,H-1,CPInc_NC5,COV_028,OC83,F014,C12,COV_013,UPN10,N7001,GC07,GC04,201657263,C-8,COV_010,GU0744,CX6,NPC_SC_1802	32	50	Autoimmune disease,COVID-19,Healthy,Inflammation,Leukemia,Myeloma,Solid tumor
CAVLDSNYQLIW	TRAV21	TRAJ33	AR25,HUP222,COV_010,su010,COV_015,B230723,20LN0249,LRS5,IpiNivo_Mixed,HN_P51,AR50,GSE222448_patient3,COV_028,UPN19,H1,B230093,PrA1801,P1,PT_4,COV_009,PEM8,P5,PEM7,MSK1302,p6_severe,HD5,GSE222448_patient13,20LN0264,COV_007,BC09,p5_severe,U5	32	57	Autoimmune disease,COVID-19,Healthy,Inflammation,Leukemia,Solid tumor
CAVNARTGGFKTIF	TRAV8-1	TRAJ9	H3,GSE222448_patient10,UPN19,NPC_SC_1813,19LN0193,HD1,COV_010,20LN0249,PEM1,PrA1607,PEM14,MSK1344,AR20,PBMC_A_HD3,PEM12,D492,COV_025,C739,PEM15,C829,C-4,U41,18LN0110,COV_028,COV_014,1_Ki0100020_CMVpos,18LN0132,P5,C-20,PBMC_A_HD1,C799,COV_013	32	40	Autoimmune disease,COVID-19,Healthy,Infection,Inflammation,Leukemia,Solid tumor
CAVNFGNEKLTF	TRAV21	TRAJ48	F024,PEM11,irAE_40,COV_012,COV_028,nc_CT6,D492,N7001,B6,F51,PEM5,F002,PEM3,GSE222448_patient1,S149,UPN18,PEM9,ICC3,COV_010,COV_025,C910,p1_mild,MSK1302,GC02,MQpool,MSK1263,p5_severe,PBMC_C_HD6,AR25,NPC_SC_1813,He_2020,C30	32	55	COVID-19,Fraility,Healthy,Infection,Inflammation,Leukemia,Solid tumor
CAVNSNSGYALNF	TRAV21	TRAJ41	F50,F67,2169461_SJTRC_InfVax_2,HSSS_110,COVID_19_PBMC_BAL_donor_2,GU0700,AS01,COV_013,UPN17,NPC_SC_1805,PBMC_C_HD2,F29,F51,2_Ki0100022_CMVneg,COV_002,U4,PEM8,COV_007,AR50,C910,PBMC_C_HD3,COV_019,N7001,COV_001,He_2020,BMMNC_5pv2,F024,BL11,201651365,HD3,GC04,RA-335	32	42	Autoimmune disease,BEAM-T,COVID-19,Healthy,Infection,Inflammation,Leukemia,Solid tumor
CAVRASGGSYIPTF	TRAV1-2	TRAJ6	PT2,GC07,HSSS_110,F67,HSSS_219,CPIc_C3,COV_007,UPN17,PEM1,CX5,S22,COVID_19_PBMC_BAL_donor_3,COV_011,CPIc_C5,UPN18,BMMNC_5pv2,P6,NPC_SC_1808,101520_Okada_B,TC174,201657857,N7002,201651363,201651365,COV_009,S134,BL1,COV_015,B_ALL_p3,ICC3,GSE222448_patient12,AR48	32	155	BEAM-T,COVID-19,Healthy,Inflammation,Leukemia,Solid tumor
CAVRDDSNYQLIW	TRAV3	TRAJ33	PBMC_A_HD3,COVID_19_PBMC_BAL_donor_4,NPC_SC_1811,P7,20LN0249,101520_Okada_D,BC11,GC10,OC83,NPC_SC_1815,LRS2,PT_2,UPN12,UPN17,AR44,nc_CT3,U4,PrA1607,COV_015,COV_013,COV_007,C16,GSE222448_patient1,MM_PT6,COV_010,PBMC_P1,C910,AS02,su005,AS01,p2_mild,ICC6	32	43	Autoimmune disease,COVID-19,Healthy,Infection,Inflammation,Leukemia,Myeloma,Solid tumor
CAVRDNTNAGKSTF	TRAV1-2	TRAJ27	AS02,COV_013,ICC3,PEM19,MSK1263,UPN19,U45,HC1,GSE222448_patient4,PBMC_A_HD2,UPN13,AR20,HD5,PEM22,UPN14,HD1,PEM11,PT_1,PFI_83,C-23,MM_PT2,PEM12,COV_025,irAE_62,19LN0198,F024,CPIc_C8,20LN0278,AS01,COV_012,F30,P7	32	41	Autoimmune disease,COVID-19,Healthy,Infection,Inflammation,Leukemia,Myeloma,Solid tumor
CAVSDAGGTSYGKLTF	TRAV8-4	TRAJ52	NPC_SC_1808,NPC_SC_1802,COV_012,F67,NPC_SC_1810,HC1,F38,2_Ki0100022_CMVneg,su011,NPC_SC_1813,NPC_SC_1805,NPC_SC_1811,COV_020,COV_010,101520_Okada_D,F017,COV_007,F012,GC10,4_Ki0100015_CMVneg,MSK1302,PBMC_A_HD1,U35,20LN0264,B4,COV_025,HC9,B5,UPN24,10k_BEAM-T_Human_A1101_EBV_spikein_5pv2,PT_3,F51	32	41	BEAM-T,COVID-19,Healthy,Infection,Inflammation,Leukemia,Solid tumor
CAVSDTGNQFYF	TRAV8-4	TRAJ49	F50,COV_028,COV_012,BC09,BC10,COV_002,HC1,NPC_SC_1808,AR20,6_ki0100110_CMVneg,RA_PT21,C16,COV_011,AR44,PEM10,HUP217,UPN19,HD1,su008,PT_4,nc_CT6,HD5,AS01,PBMC_P1,NPC_SC_1813,U45,GSE222448_patient4,GC08,OH14,PT2,p5_severe,PBMC_P5	32	48	Aging,Autoimmune disease,COVID-19,Healthy,Infection,Inflammation,Leukemia,Solid tumor
CAVSEGTGGFKTIF	TRAV8-4	TRAJ9	J10887,COV_013,MM_PT18,NPC_SC_1816,GC08,J21854,18LN0078,S149,RA_65,C16,AR25,22LN0417,IpiNivo_Mixed,COV_020,101520_Okada_A,E2,20LN0243,COV_028,HD5,p6_severe,TC341,F004,MSK1344,ICC7,101520_Okada_B,COV_025,COV_011,5_ki01000111CMVpos,PrA1607,ICC5,NPC_SC_1810,PBMC_C_HD6	32	43	Autoimmune disease,COVID-19,Fraility,Healthy,Infection,Inflammation,Leukemia,Myeloma,Solid tumor
CAVSETGGFKTIF	TRAV8-4	TRAJ9	COV_020,AR44,HD1,19LN0144,D492,PEM12,18LN0110,RA_PT19,NivoExposed,B2,3_Ki0100021_CMVpos,UPN13,21-Aug-48,GC07,UPN17,AR50,GSE222448_patient4,COV_011,HD5,COV_015,201657857,C829,COV_007,UPN8,NPC_SC_1808,PEM2,ERS2,PEM6,nc_CT4,P2,COVID_19_PBMC_BAL_donor_2,C910	32	34	Autoimmune disease,COVID-19,Healthy,Infection,Inflammation,Leukemia,Solid tumor
CAVSGGSYIPTF	TRAV21	TRAJ6	C30,B4,MSK1263,B1,p1_mild,PEM2,NPC_SC_1808,LRS4,COV_020,GSE222448_patient2,U35,AR46,PrA1801,101520_Okada_C,C739,C33,PBMC_A_HD2,P5,C-34,LRS5,GU0715,UPN17,HN_P51,su010,J21854,C-1,TC341,C829,HD4,HSSS_110,HD5,PEM6	32	40	Autoimmune disease,COVID-19,Healthy,Infection,Inflammation,Leukemia,Solid tumor
CAVSGNQFYF	TRAV21	TRAJ49	P4,RA_25,18LN0132,PT_2,AR44,HD3,J15893,U4,PEM23,COV_010,PEM7,S24,N7001,C16,S159,CPIc_C7,MSK1344,UPN12,C-19,C30,C829,su009,PT_6,101520_Okada_C,COV_009,AS01,MM_PT19,EM192566,PEM13,PEM14,COV_025,COV_020	32	38	Autoimmune disease,COVID-19,Healthy,Infection,Inflammation,Leukemia,Myeloma,Solid tumor
CAYRSAGNQFYF	TRAV38-2DV8	TRAJ49	AR44,PBMC_P4,PrA1607,p5_severe,HD3,MSK1344,BMMNC_5pv2,CPIc_C6,AS01,PEM5,2_Ki0100022_CMVneg,RA_25,AS02,F29,HSSS_191,nc_CT7,Seshadri02,BL11,5_ki01000111CMVpos,MSK1302,C910,20LN0259,GSE222448_patient6,20LN0243,C640,PFI_83,101520_Okada_A,101520_Okada_B,F51,F67,10k_PBMC_5pv2_nextgem_Chromium_X,UPN17	32	54	Autoimmune disease,BEAM-T,COVID-19,Healthy,Infection,Inflammation,Leukemia,Solid tumor
CIVRVANAGGTSYGKLTF	TRAV26-1	TRAJ52	COVID_19_PBMC_BAL_donor_4,COV_019,RA_PT19,U41,PT_2,UPN19,PEM8,TC341,MSK1302,P5,P3,COV_009,COV_013,UPN1,101520_Okada_C,UPN24,HD3,GSE222448_patient7,PEM19,F024,p5_severe,OVA1,AS01,C640,COV_028,irAE_7,PT8,PT_8,PEM2,C16,20LN0249,GU0700	32	87	Autoimmune disease,COVID-19,Healthy,Infection,Inflammation,Leukemia,Solid tumor
CIVRVDNAGNMLTF	TRAV26-1	TRAJ39	PBMC_P5,PBMC_C_HD6,CPInc_NC6,COV_025,AR44,20LN0249,F024,H3,PEM13,ERS4,PT_2,AR25,S135,UT1,COV_019,COV_010,UPN14,COV_012,COV_007,p3_mild,P2,GC08,GSE222448_patient8,B_ALL_p3,GSE222448_patient9,B230498,B357818,22-Jul-25,AR20,HD5,B6,COV_009	32	38	COVID-19,Healthy,Inflammation,Leukemia,Solid tumor
CAAADSNYQLIW	TRAV1-2	TRAJ33	BL2,S34,su004,PT1,COV_009,2_Ki0100022_CMVneg,irAE_45,2247114_JCC392_SJTRC_InfVaxBT_1_Rxn4,NPC_SC_1806,COV_020,C-24,101520_Okada_C,NPC_SC_1808,p2_mild,S134,101520_Okada_B,COV_028,MM_PT6,C-16,COV_001,CPIc_C2,COV_013,2247115_JCC392_SJTRC_InfVaxBT_2_Rxn5,PEM18,B4,OVA1,PBMC_P4,HD5,RB-P3,C-7,PBMC_A_HD1	31	43	COVID-19,Healthy,Infection,Inflammation,Leukemia,Myeloma,Solid tumor
CAAGGSQGNLIF	TRAV13-1	TRAJ42	P5,PBMC_C_HD5,C-1,GSE222448_patient8,OVA1,C910,UPN24,RA_69,B6,COV_009,PrA1505,PT_2,COV_011,20LN0259,GC01,AR44,COV_015,HC9,COV_001,J21856,C829,PEM5,D511,MSK1302,PEM15,HCA_F_Imm13086136,HCA_F_Imm13086137,101520_Okada_B,Seshadri02,COV_007,F51	31	41	Autoimmune disease,COVID-19,Healthy,Infection,Inflammation,Leukemia,Solid tumor
CAAMDSSYKLIF	TRAV1-2	TRAJ12	COV_001,HUP213,COV_013,COV_020,COV_019,COV_028,U44,irAE_45,PBMC_C_HD3,GC04,C-30,BMMNC_5pv2,HSSS_219,GC08,CX3,GC02,PrA1607,COV_015,C-17,PBMC_C_HD1,MM_PT6,C-18,2_Ki0100022_CMVneg,p1_mild,S34,OVA1,N7002,irAE_63,U35,COV_011,Seshadri02	31	66	Autoimmune disease,BEAM-T,COVID-19,Healthy,Infection,Inflammation,Myeloma,Solid tumor
CAANDYKLSF	TRAV13-1	TRAJ20	F016,BMMNC_5pv2,101520_Okada_A,AR44,BL4,SC5v2_humanPBMCs_5Kcells_Connect_single_channel,H-8,COV_011,COV_020,CPInc_NC1,CPIc_C2,COV_028,2247116_JCC392_SJTRC_InfVaxBT_3_Rxn6,PBMC_C_HD3,C152,ICC5,B357818,B4,p1_mild,C236,MSK1263,J09836,COV_010,H1,19LN0144,nc_CT8,B6,F017,C640,OH17,HSSS_110	31	43	Aging,BEAM-T,COVID-19,Healthy,Infection,Inflammation,Leukemia,Solid tumor
CAANFGNEKLTF	TRAV13-1	TRAJ48	AS01,PrA1801,NPC_SC_1816,PEM12,irAE_63,5_ki01000111CMVpos,AS02,AR46,U35,101520_Okada_C,21LN0302,MM_PT2,PT_4,C-20,AR25,AR44,C236,B7,C829,NPC_SC_1806,p5_severe,su007,COV_020,PEM20,Seshadri02,COV_007,EM192565,MSK1302,AR20,N7002,P5	31	35	Autoimmune disease,COVID-19,Infection,Inflammation,Leukemia,Myeloma,Solid tumor
CAASAGTYKYIF	TRAV29DV5	TRAJ40	UPN17,U45,18LN0104,NPC_SC_1813,C-38,MSK1344,F67,PEM16,UPN18,PBMC_C_HD4,COV_019,su001,F41,COV_001,CX8,U35,UPN14,HUP222,GSE222448_patient13,PBMC_C_HD1,U41,NPC_SC_1808,AR20,COV_013,COV_012,COV_007,p2_mild,COV_009,COV_011,OVA1,C910	31	35	COVID-19,Healthy,Infection,Inflammation,Leukemia,Solid tumor
CAASAIQGAQKLVF	TRAV29DV5	TRAJ54	F67,AR50,C236,BC09,GC10,PFI_83,2_Ki0100022_CMVneg,C910,COV_025,BMMNC_5pv2,COV_020,UPN12,TC341,C16,COV_007,PEM6,MSK1344,COV_010,AR44,HD1,B230723,E6,MSK1263,20LN0217,B_ALL_p3,melanoma_K409,B5,21LN0302,ICC7,MSK1302,UPN13	31	52	BEAM-T,COVID-19,Healthy,Infection,Inflammation,Leukemia,Solid tumor
CAASANAGGTSYGKLTF	TRAV29DV5	TRAJ52	C-34,PrA1505,PT_4,P5,21LN0343,J10887,COV_019,BMMNC_5pv2,CX1,COV_011,U4,101520_Okada_A,OVA1,U35,p6_severe,E2,su001,D511,GSE222448_patient7,COV_020,COV_025,C16,GU0700,ICC5,MM_PT6,UPN18,PEM2,HD1,B230498,MSK1344,H-9	31	34	Autoimmune disease,BEAM-T,COVID-19,Healthy,Inflammation,Leukemia,Myeloma,Solid tumor
CAASGNFGNEKLTF	TRAV29DV5	TRAJ48	GC08,AR46,PEM11,D492,GU0700,TC341,18LN0110,21LN0302,19LN0198,PEM8,PBMC_C_HD1,PBMC_P6,N7001,5_ki01000111CMVpos,AR44,p2_mild,PBMC_A_HD3,P2,GC10,B230723,GSE222448_patient1,B7,P4,C-9,COV_020,PEM15,PBMC_P5,D511,PBMC_A_HD2,MSK1302,MM_PT3	31	44	COVID-19,Healthy,Infection,Inflammation,Leukemia,Myeloma,Solid tumor
CAASGSGGGADGLTF	TRAV29DV5	TRAJ45	PrA1801,F006,PrA1505,BMMNC_5pv2,UPN18,COV_015,U4,101520_Okada_A,S149,2010113865,MSK1344,COV_014,C-35,PEM20,BC09,HD3,C236,I757,RA_25,nc_CT8,PT_2,PT_5,B3,20LN0278,C-39,201657857,C739,MM_PT6,B5,p4_severe,ICC5	31	37	Autoimmune disease,BEAM-T,COVID-19,Fraility,Healthy,Infection,Inflammation,Leukemia,Myeloma,Solid tumor
CAASRGGSQGNLIF	TRAV13-1	TRAJ42	PT_3,P1,101520_Okada_A,J10624,COV_012,HD4,MSK1263,J10625,PBMC_P4,OVA1,HD5,GC09,HD3,S134,B1,B5,D492,COV_015,AR20,PT_2,UPN13,COV_007,COV_014,COV_013,AR50,S133,PrA1607,PEM12,PFI_104,U5,NPC_SC_1807	31	45	Autoimmune disease,COVID-19,Healthy,Infection,Inflammation,Leukemia,Solid tumor
CAASSGGGADGLTF	TRAV29DV5	TRAJ45	CX5,B357818,P5,OVA1,LRS3,BL7,BC11,n_sp1,U45,irAE_45,B1,F006,MSK1344,N7001,4_Ki0100015_CMVneg,LRS5,PEM3,COV_015,C16,18LN0104,p6_severe,C910,20LN0259,P6,NPC_SC_1810,COV_013,UPN18,COV_011,B2,PT_3,B3	31	39	COVID-19,Fraility,Healthy,Infection,Inflammation,Leukemia,Solid tumor
CAASYTGNQFYF	TRAV29DV5	TRAJ49	NPC_SC_1807,J10625,ICC4,PBMC_P3,HD1,F023,PEM8,MSK1344,N7002,PBMC_C_HD4,UPN18,COV_020,101520_Okada_D,H1,IpiNivo_Resistant,101520_Okada_C,UPN14,B_ALL_p2,108500,GC09,B_ALL_p3,COV_028,2010113865,COV_001,NPC_SC_1802,AS01,TC341,COV_012,AS02,BMMNC_5pv2,p1_mild	31	37	Aging,Autoimmune disease,BEAM-T,COVID-19,Healthy,Inflammation,Leukemia,Solid tumor
CAEDNNARLMF	TRAV5	TRAJ31	OC83,18LN0132,201657854,BL5,CX4,HHU20190822,PEM20,RAGN740210,RAGN898219,HSSS_180,107677,E5,PBMC_P3,PEM8,RAGN962056,BL9,18LN0110,H3,S34,AS02,2247115_JCC392_SJTRC_InfVaxBT_2_Rxn5,GSE222448_patient10,ICC5,201657857,COV_002,IpiNivo_Complete,MDA1_T06,NPC_SC_1813,PEM10,PEM9,UPN15	31	85	Autoimmune disease,COVID-19,Healthy,Inflammation,Leukemia,Solid tumor
CAENNDYKLSF	TRAV13-2	TRAJ20	COV_007,C-3,GC07,nc_CT7,AR20,101520_Okada_A,F29,RA_69,B_ALL_p2,F51,PT_2,AR25,HD5,C236,p6_severe,NPC_SC_1811,CPInc_NC6,C829,J09835,GSE222448_patient9,COV_009,PBMC_P3,AR44,COV_014,BL11,20LN0264,21LN0302,PFI_104,PBMC_C_HD6,C910,90711	31	35	Autoimmune disease,COVID-19,Healthy,Infection,Inflammation,Leukemia,Solid tumor
CAFNNAGNMLTF	TRAV24	TRAJ39	COV_015,ERS1,PT_2,PEM13,MSK1302,COV_011,H-4,LRS1,P6,BL10,MM_PT15,PEM7,P4,COV_019,P7,PrA1801,UPN12,C910,PBMC_P5,C21,P2,E2,COV_025,p2_mild,NPC_SC_1810,AS02,B5,UPN14,su010,GSE222448_patient9,HSSS_219	31	35	Autoimmune disease,COVID-19,Healthy,Infection,Inflammation,Leukemia,Myeloma,Solid tumor
CAGAGSGGSNYKLTF	TRAV27	TRAJ53	COV_011,2_Ki0100022_CMVneg,S159,101520_Okada_D,COV_028,GC10,101520_Okada_B,HUP217,C-38,P2,PBMC_A_HD2,COV_010,COV_009,COV_007,C-28,J14205,HD1,GC07,COV_020,irAE_62,P5,H-1,HD5,PEM12,ERS4,MSK1344,MSK1263,TC341,CPInc_NC6,107677,PBMC_C_HD4	31	39	COVID-19,Healthy,Infection,Inflammation,Solid tumor
CAGNYGGSQGNLIF	TRAV25	TRAJ42	GC02,COV_007,B7,10k_BEAM-T_Human_A0201_CMV_Flu_Covid_spikein_5pv2,irAE_63,201657852,PEM13,HD5,C-7,90711,CX6,HD1,PEM20,U41,UT1,EM192563,D511,BC10,HUP213,UPN18,GU0700,PT2,PrA1801,F50,C829,P4,COV_010,CX4,B357818,B230093,B1	31	213	Autoimmune disease,BEAM-T,COVID-19,Healthy,Infection,Inflammation,Leukemia,Solid tumor
CALFSGGYNKLIF	TRAV9-2	TRAJ4	J09836,B230723,SC5v2_humanPBMCs_5Kcells_Connect_single_channel,p5_severe,TC341,C829,B4,PBMC_P6,PBMC_C_HD1,HD1,PT_2,AS01,RA_PT21,AR48,PEM12,20LN0249,U41,irAE_63,p6_severe,GC08,PT_3,C-28,COV_011,p2_mild,C16,PEM16,MSK1302,AR46,U44,C30,PrA1801	31	38	Autoimmune disease,BEAM-T,COVID-19,Healthy,Infection,Inflammation,Leukemia,Solid tumor
CALSDRTGGFKTIF	TRAV9-2	TRAJ9	PrA1607,UPN10,B1,PT_2,AR20,C-2,UPN13,PEM5,GC10,20LN0243,NPC_SC_1813,10k_BEAM-T_Human_A1101_EBV_spikein_5pv2,MSK1344,P5,COV_001,irAE_56,B6,COV_014,COV_012,CPInc_NC3,F017,UPN19,UPN17,5_ki01000111CMVpos,HD5,F023,p5_severe,C739,nc_CT3,MM_PT19,PEM12	31	39	Aging,Autoimmune disease,BEAM-T,COVID-19,Healthy,Infection,Inflammation,Leukemia,Myeloma,Solid tumor
CALSGGSQGNLIF	TRAV9-2	TRAJ42	COV_015,E357,GC10,su006,p6_severe,UPN13,CX2,2247114_JCC392_SJTRC_InfVaxBT_1_Rxn4,C739,UPN24,p2_mild,COVID_19_PBMC_BAL_donor_2,MM_PT3,He_2020,Seshadri02,COV_019,MSK1302,AS01,COVID_19_PBMC_BAL_donor_3,U5,C640,C799,GSE222448_patient7,PT8,PEM19,NPC_SC_1811,RA_25,P1,HD5,PEM12,PBMC_C_HD5	31	38	Autoimmune disease,COVID-19,Healthy,Infection,Inflammation,Leukemia,Myeloma,Solid tumor
CALYSGGGADGLTF	TRAV9-2	TRAJ45	UPN18,SC5v2_humanPBMCs_5Kcells_Connect_single_channel,GU0700,108500,PFI_79,101520_Okada_C,B4,COV_009,AR46,PT_5,COV_013,HD5,101520_Okada_B,B6,P3,F002,J21856,COV_019,COV_012,S158,AR48,AR25,C236,irAE_63,F012,PEM1,COV_007,COV_020,C640,N5TEST,C910	31	38	BEAM-T,COVID-19,Fraility,Healthy,Infection,Inflammation,Leukemia,Solid tumor
CAMRENSGYSTLTF	TRAV14DV4	TRAJ11	COV_020,2247115_JCC392_SJTRC_InfVaxBT_2_Rxn5,GSE222448_patient3,PBMC_P3,2247114_JCC392_SJTRC_InfVaxBT_1_Rxn4,PEM18,irAE_62,C30,RA_PT11,20LN0249,101520_Okada_A,AR44,MSK1302,COV_028,PEM2,su005,irAE_40,GSE222448_patient1,B230723,p3_mild,nc_CT3,C640,HD3,PT2,COV_013,CPIc_C6,N7002,COV_025,EM192565,C-26,S134	31	62	Autoimmune disease,COVID-19,Healthy,Infection,Inflammation,Leukemia,Solid tumor
CAMSANAGGTSYGKLTF	TRAV12-3	TRAJ52	C829,COV_025,PEM2,HD2,COV_011,20LN0278,MSK1344,RA_PT19,UPN8,UPN19,AR46,COV_020,PBMC_C_HD1,2010113865,AR44,GC10,101520_Okada_B,GSE222448_patient1,C-17,AS01,UPN17,N7001,su010,PEM10,OH14,COV_012,UPN14,AR20,21LN0343,COV_015,PEM16	31	45	Aging,Autoimmune disease,COVID-19,Healthy,Infection,Inflammation,Leukemia,Solid tumor
CARNTGNQFYF	TRAV24	TRAJ49	TC341,NPC_SC_1806,COV_025,B_ALL_p2,E5,PEM2,10k_BEAM-T_Human_A0201_CMV_Flu_Covid_spikein_5pv2,H-3,HIVPosSmpl2,PEM14,HD1,COV_009,RAGN579992,18LN0110,UPN4,MM_PT18,C-12,COVID_19_PBMC_BAL_donor_7,COV_002,J10886,F023,COV_015,F004,RA_PT11,PBMC_A_HD2,COV_001,B357818,p3_mild,H-6,C-23,C-3	31	8482	Aging,Autoimmune disease,BEAM-T,COVID-19,Fraility,Healthy,Infection,Leukemia,Myeloma,Solid tumor
CATDADDYKLSF	TRAV17	TRAJ20	AS01,H-6,201651365,S34,p1_mild,COV_028,101520_Okada_B,HD5,2010113890,GSE222448_patient8,B6,19LN0198,20LN0243,B2,108236,IpiNivo_Resistant,COV_009,COV_020,F013,COV_025,COV_013,EM192566,NPC_SC_1813,COV_014,LRS5,HC1,GSE222448_patient9,PT_5,p2_mild,20LN0264,C16	31	37	Autoimmune disease,COVID-19,Healthy,Inflammation,Leukemia,Solid tumor
CATDAQGGSEKLVF	TRAV17	TRAJ57	GSE222448_patient13,GC06,COV_028,SC5v2_humanPBMCs_5Kcells_Connect_single_channel,B230093,MSK1344,COV_007,NPC_SC_1815,GC04,20LN0264,su006,UPN1,18LN0104,irAE_40,U41,GSE222448_patient9,p5_severe,irAE_56,COV_010,5_ki01000111CMVpos,PBMC_C_HD1,UPN10,PT_4,AR48,AS01,N7001,PEM10,20LN0259,COV_001,C30,p1_mild	31	43	Autoimmune disease,BEAM-T,COVID-19,Healthy,Infection,Inflammation,Leukemia,Solid tumor
CATDARETSGSRLTF	TRAV17	TRAJ58	20LN0278,F014,GC02,GC05,OC91,COVID_19_PBMC_BAL_donor_6,U45,C-21,C910,U35,PEM6,F020,PEM2,C-27,PEM19,su013,B_ALL_h2,He_2020,HD5,COV_010,MSK1263,ERS4,C829,AR44,COV_012,21LN0343,MSK1344,PT7,F016,PEM7,IPIHNSC118	31	47	Aging,COVID-19,Healthy,Infection,Inflammation,Leukemia,Solid tumor
CATDGAAGNKLTF	TRAV17	TRAJ17	C910,UPN18,COV_010,J21854,10k_BEAM-T_Human_A1101_EBV_spikein_5pv2,COV_007,su013,COV_009,COV_011,PEM16,RA_25,su010,U44,C829,PrA1607,nc_CT3,COV_001,COV_028,MM_PT7,21LN0343,PEM14,COV_014,UPN17,MM_PT2,AS02,PT_6,COV_002,P2,nc_CT1,PEM23,AS01	31	36	Autoimmune disease,BEAM-T,COVID-19,Healthy,Infection,Inflammation,Leukemia,Myeloma,Solid tumor
CATDSGAGSYQLTF	TRAV17	TRAJ28	MSK1344,COV_015,5_ki01000111CMVpos,101520_Okada_B,P3,GC10,su011,F014,PEM12,COV_019,PBMC_P4,PBMC_C_HD2,COV_007,CPInc_NC6,U5,20LN0243,MSK1302,UPN19,S159,PEM10,COV_014,HD4,CPIc_C7,AS01,F51,irAE_65,PEM5,HHU20190822,1_Ki0100020_CMVpos,S133,GSE222448_patient3	31	31	Autoimmune disease,COVID-19,Healthy,Infection,Inflammation,Leukemia,Solid tumor
CAVAPYGNNRLAF	TRAV8-3	TRAJ7	HD4,PEM15,PBMC_P2,PBMC_A_HD1,COV_014,U44,COV_020,18LN0104,COV_010,N7001,PEM11,B1,UPN18,P4,H3,COV_001,COV_011,101520_Okada_A,COV_019,U45,PrA1607,B_ALL_p3,BMMNC_5pv2,F012,COV_007,COV_009,p2_mild,C-32,PEM19,NPC_SC_1811,UPN17	31	47	Autoimmune disease,BEAM-T,COVID-19,Healthy,Inflammation,Leukemia,Solid tumor
CAVDGSSNTGKLIF	TRAV2	TRAJ37	20LN0264,ERS2,p2_mild,HD5,CPIc_C6,C-24,COV_010,PBMC_P5,AR46,CPIc_C8,NPC_SC_1810,PEM11,NivoExposed,J10886,PEM19,PrA1505,NPC_SC_1802,2169462_SJTRC_InfVax_3,HD4,MM_PT2,CPIc_C1,UPN18,PrA1607,B6,B2,PEM3,C910,COV_025,NPC_SC_1805,OVA1,U4	31	38	Autoimmune disease,COVID-19,Healthy,Infection,Inflammation,Leukemia,Myeloma,Solid tumor
CAVDMDSNYQLIW	TRAV39	TRAJ33	22LN0417,MM_PT19,BMMNC_5pv2,HUP213,AR48,U41,COV_013,C-14,HUP217,C16,C910,CPIc_C1,NivoExposed,F024,NPC_SC_1807,CPInc_NC6,UPN14,GC10,B_ALL_p1,N7001,UPN18,U44,COV_015,UPN12,PEM15,COV_012,19LN0193,nc_CT1,H-7,B5,su013	31	37	BEAM-T,COVID-19,Healthy,Infection,Inflammation,Leukemia,Myeloma,Solid tumor
CAVDNYGQNFVF	TRAV12-2	TRAJ26	HSSS_110,COV_028,NL2,irAE_40,B7,AR44,ccRCC_1,U41,NPC_SC_1811,U5,I757,C-32,C910,MSK1344,B357818,NPC_SC_1807,COV_015,B2,2247115_JCC392_SJTRC_InfVaxBT_2_Rxn5,nc_CT5,HSSS_191,MDA1_T02,J14205,HC2,COV_025,BMMNC_5pv2,C829,PBMC_P5,COV_014,10k_BEAM-T_Human_A1101_EBV_spikein_5pv2,PT_4	31	40	BEAM-T,COVID-19,Healthy,Infection,Inflammation,Solid tumor
CAVEDGQKLLF	TRAV2	TRAJ16	RA_PT19,PT_4,su010,p6_severe,AR48,GC09,PT_2,RA_65,PT_6,PEM15,B5,COV_015,GC10,TC341,C799,20LN0264,HD5,J10887,COV_013,PEM6,S133,101520_Okada_B,PBMC_C_HD1,NPC_SC_1816,U44,U4,COV_014,UPN14,C-1,COV_007,MM_PT3	31	44	Autoimmune disease,COVID-19,Healthy,Infection,Inflammation,Leukemia,Myeloma,Solid tumor
CAVGARNTDKLIF	TRAV8-3	TRAJ34	COV_025,su002,TC341,MM_PT15,Seshadri02,C-1,HD3,B230723,B4,NPC_SC_1808,B_ALL_p3,PT1,COV_011,PBMC_P3,MM_PT6,F007,MM_PT2,S150,COV_013,PrA1607,NPC_SC_1815,U45,COV_028,B231260,BMMNC_5pv2,PEM1,C-23,F021,COV_012,COV_014,B5	31	35	Aging,Autoimmune disease,BEAM-T,COVID-19,Fraility,Healthy,Inflammation,Leukemia,Myeloma,Solid tumor
CAVGLMEYGNKLVF	TRAV8-3	TRAJ47	U41,B_ALL_p2,101520_Okada_A,101520_Okada_C,COV_014,MM_PT18,PFI_104,BC09,COV_025,GC10,C-38,COV_019,irAE_45,NPC_SC_1805,F006,HD3,B230093,PEM2,PrA1801,irAE_56,PBMC_P6,20LN0243,COV_013,20LN0249,PT2,RA_65,COV_020,GSE222448_patient7,HD1,GC08,PEM13	31	41	Autoimmune disease,COVID-19,Fraility,Healthy,Infection,Inflammation,Leukemia,Myeloma,Solid tumor
CAVGLTGGGNKLTF	TRAV8-3	TRAJ10	UPN18,AS01,BMMNC_5pv2,AR44,COV_013,19LN0178,PEM10,F007,CPIc_C7,NPC_SC_1808,PT_4,PT2,p2_mild,COV_011,S33,COV_019,PT_6,UPN19,HD2,HD4,COV_007,PEM8,nc_CT6,IpiNivo_Mixed,PEM23,S150,21LN0302,AR20,P4,AR48,C30	31	41	Autoimmune disease,BEAM-T,COVID-19,Fraility,Healthy,Inflammation,Leukemia,Solid tumor
CAVIGFGNVLHC	TRAV12-2	TRAJ35	NPC_SC_1808,COV_013,COV_020,101520_Okada_B,P6,Seshadri02,E6,CPIc_C6,C16,J14204,TC341,COV_012,COV_028,F45,MSK1302,COV_010,COV_015,PT_3,H-2,GSE222448_patient10,UPN19,PEM22,AS01,LRS5,nc_CT8,P5,GC08,LRS4,PEM9,PEM8,CPIc_C7	31	82	Autoimmune disease,COVID-19,Healthy,Inflammation,Leukemia,Solid tumor
CAVNARGNNRLAF	TRAV8-1	TRAJ7	UPN19,TC341,RA_69,GSE222448_patient11,GC02,UPN17,BL3,10k_BEAM-T_Human_A1101_EBV_spikein_5pv2,21LN0302,COV_013,B6,E5,21-Aug-48,PT_6,p4_severe,H3,F023,COV_020,COVID_19_PBMC_BAL_donor_4,P5,PEM8,COV_025,P2,C799,PBMC_P4,PEM7,NPC_SC_1810,C30,B230723,J10888,AR44	31	35	Aging,Autoimmune disease,BEAM-T,COVID-19,Healthy,Infection,Inflammation,Leukemia,Solid tumor
CAVNQGGKLIF	TRAV12-2	TRAJ23	COV_015,PEM15,AR44,UPN19,PBMC_P5,UT2,PT_4,COV_025,BC11,H-3,HC1,90711,E357,B_ALL_p2,su008,HC2,EM192561,D492,C-26,UPN12,PT_1,GC05,PEM23,NPC_SC_1805,N7001,B357818,21-Aug-48,p6_severe,PBMC_A_HD3,U41,su009	31	43	Autoimmune disease,COVID-19,Healthy,Inflammation,Leukemia,Solid tumor
CAVNSGGYQKVTF	TRAV8-1	TRAJ13	C-21,PBMC_C_HD4,PT_6,IpiNivo_Resistant,PEM3,GSE222448_patient4,COV_012,PEM13,nc_CT1,UPN17,F50,nc_CT8,COV_019,COV_007,C-32,HD4,101520_Okada_D,C-10,107677,C640,COV_011,COV_009,20LN0243,HC2,COV_015,COV_020,HD5,PEM22,EM192564,U45,S133	31	35	Autoimmune disease,COVID-19,Healthy,Infection,Inflammation,Leukemia,Solid tumor
CAVNTGRRALTF	TRAV12-2	TRAJ5	PEM6,AR50,COV_007,GC04,C-15,EM192567,HD5,P3,PBMC_A_HD2,18LN0132,HD2,20LN0249,2247114_JCC392_SJTRC_InfVaxBT_1_Rxn4,MSK1302,UPN17,COV_012,IpiNivo_Mixed,COV_010,AR46,GSE222448_patient1,irAE_62,F51,PBMC_C_HD1,C910,UPN18,PT_8,COV_028,B_ALL_p3,p5_severe,GU0744,P2	31	43	Autoimmune disease,COVID-19,Healthy,Infection,Inflammation,Leukemia,Solid tumor
CAVRDDKIIF	TRAV1-2	TRAJ30	PEM5,COV_009,107677,MSK1263,2010113865,su008,C-38,CX7,nc_CT7,COV_007,COV_011,P3,COV_015,GSE222448_patient10,RA_69,PEM3,F002,18LN0078,irAE_65,COV_028,C-18,GSE222448_patient9,PEM10,COV_020,HSSS_110,D511,MSK1344,PEM20,MM_PT3,NPC_SC_1808,COV_010	31	50	Autoimmune disease,COVID-19,Fraility,Healthy,Inflammation,Leukemia,Myeloma,Solid tumor
CAVRDDKIIF	TRAV21	TRAJ30	COV_011,PEM11,AS01,MM_PT2,MSK1302,B6,C33,GSE222448_patient13,18LN0104,101520_Okada_A,HN_P51,B230723,B_ALL_p2,GC07,C19,RA-335,COV_025,HD2,U4,PT2,PBMC_C_HD5,HD3,COV_014,Seshadri02,COV_012,NPC_SC_1813,C910,COV_002,PBMC_P4,F008,19LN0198	31	44	Autoimmune disease,COVID-19,Fraility,Healthy,Infection,Inflammation,Leukemia,Myeloma,Solid tumor
CAVRRETSGSRLTF	TRAV21	TRAJ58	LRS2,PEM9,F002,C799,E3,MSK1344,irAE_63,U44,C-4,NPC_SC_1802,p5_severe,MM_PT7,COV_025,COV_019,irAE_40,201651363,HN_P51,COV_028,U4,F014,B357818,B4,N7001,F007,MM_PT2,COV_007,B_ALL_p3,su005,OH15,10k_BEAM-T_Human_A2402_EBV_CMV_spikein_5pv2,MDA1_T07	31	62	Aging,BEAM-T,COVID-19,Fraility,Healthy,Infection,Inflammation,Leukemia,Myeloma,Solid tumor
CAVSAGGTSYGKLTF	TRAV8-6	TRAJ52	HD5,PT3,C-35,PBMC_C_HD3,B3,NPC_SC_1806,AR48,PEM16,COV_028,COV_012,COV_009,J10625,NPC_SC_1805,nc_CT8,F50,20LN0264,PT_4,H1,F024,PBMC_P5,COV_015,NPC_SC_1813,PEM20,UPN17,OVA1,PFI_104,UPN13,20LN0259,COVID_19_PBMC_BAL_donor_4,PT_6,NPC_SC_1807	31	36	COVID-19,Healthy,Infection,Inflammation,Leukemia,Solid tumor
CAVSGGGADGLTF	TRAV12-2	TRAJ45	108500,PrA1801,CPInc_NC1,COVID_19_PBMC_BAL_donor_6,COV_020,I757,UPN1,PFI_79,COV_010,COV_025,BC11,COV_011,S22,GSE222448_patient2,D511,CPInc_NC2,HSSS_191,B7,E357,COV_015,PBMC_C_HD1,PT_5,GC08,101520_Okada_A,C-25,NPC_SC_1802,PT_2,C-39,NPC_SC_1810,MM_PT18,COV_014	31	45	Autoimmune disease,COVID-19,Healthy,Infection,Inflammation,Leukemia,Myeloma,Solid tumor
CAVSGGGADGLTF	TRAV41	TRAJ45	NivoExposed,IPIHNSC118,HUP222,C739,UPN19,PBMC_A_HD1,OVA1,PBMC_P4,GSE222448_patient5,E4,PFI_79,4_Ki0100015_CMVneg,COV_013,107677,MM_PT3,MSK1344,COV_011,P5,COV_007,B_ALL_h2,S134,PT_2,PEM23,irAE_63,MSK1302,PBMC_C_HD2,J15892,PEM12,COV_012,B357818,PEM6	31	45	COVID-19,Healthy,Infection,Inflammation,Leukemia,Myeloma,Solid tumor
CAVSSGSARQLTF	TRAV12-2	TRAJ22	IpiNivo_Mixed,su011,P2,C-23,COV_007,NPC_SC_1807,PEM8,COV_012,nc_CT2,COV_015,J10887,HD3,NPC_SC_1813,PBMC_C_HD1,AR20,COV_014,P5,CPIc_C6,p2_mild,NPC_SC_1811,S133,J15893,C910,C-19,U5,C236,NL1,19LN0198,F30,AR25,irAE_45	31	49	COVID-19,Healthy,Infection,Inflammation,Leukemia,Solid tumor
CAVTGTASKLTF	TRAV12-2	TRAJ44	MSK1263,COV_010,COV_028,HD1,F51,GC04,PBMC_P5,IpiNivo_Complete,COV_020,LRS5,p5_severe,22LN0417,AR25,HD4,F023,S158,F50,U45,COV_007,CPIc_C7,20LN0264,I757,C-7,AR46,BMMNC_5pv2,RA_25,C910,AS02,F017,NPC_SC_1805,COV_015	31	67	Aging,Autoimmune disease,BEAM-T,COVID-19,Healthy,Infection,Inflammation,Leukemia,Solid tumor
CAVTSGTYKYIF	TRAV12-2	TRAJ40	PEM1,AS01,107677,COV_025,COV_015,COV_013,MSK1344,OC83,101520_Okada_D,20LN0249,COV_007,MDA1_T02,COV_028,PBMC_P4,Seshadri02,F51,MM_PT15,PT_7,C33,CPInc_NC5,D511,C21,MM_PT18,AR44,COV_009,C910,COV_010,10k_BEAM-T_Human_A1101_EBV_spikein_5pv2,90711,AR20,MSK1302	31	62	Autoimmune disease,BEAM-T,COVID-19,Healthy,Infection,Inflammation,Leukemia,Myeloma,Solid tumor
CAYRSPNFGNEKLTF	TRAV38-2DV8	TRAJ48	P1,COV_011,10k_PBMC_5pv2_nextgem_Chromium_X,U44,CPIc_C5,COV_019,PFI_79,RA_69,COV_020,BL1,10k_BEAM-T_Human_A1101_EBV_spikein_5pv2,P2,B5,4_Ki0100015_CMVneg,U4,PEM10,MSK1344,PBMC_A_HD1,UPN24,COV_007,UPN13,18LN0104,22-Jul-25,PBMC_C_HD3,CPIc_C4,J10886,H-11,su011,PT7,IpiNivo_Resistant,COV_001	31	38	Autoimmune disease,BEAM-T,COVID-19,Healthy,Infection,Inflammation,Leukemia,Solid tumor
CIVRVANFGNEKLTF	TRAV26-1	TRAJ48	S158,CX2,HD5,COV_015,E6,OH14,PBMC_C_HD5,COV_011,PEM10,UPN1,U41,F51,UPN19,OH15,AR44,PEM2,UPN18,U4,UPN13,RA_PT04,GSE222448_patient7,PEM8,P2,C-34,F020,PEM14,COV_010,COV_019,N7002,AR20,20LN0278	31	37	Aging,Autoimmune disease,COVID-19,Healthy,Inflammation,Leukemia,Solid tumor
CIVRVKAAGNKLTF	TRAV26-1	TRAJ17	5_ki01000111CMVpos,PEM12,HD1,HD5,NivoExposed,20LN0249,ICC7,AR44,COV_011,NPC_SC_1816,irAE_7,J15893,F45,COV_025,C910,OH14,PrA1607,B6,20LN0243,UPN24,GC08,RA_65,101520_Okada_A,COV_019,COV_010,AR50,IpiNivo_Mixed,UPN10,su001,UPN18,COV_001	31	61	Aging,Autoimmune disease,COVID-19,Healthy,Infection,Inflammation,Leukemia,Solid tumor
CVVDTGRRALTF	TRAV12-1	TRAJ5	C-2,P1,COV_028,COV_019,BC11,U45,COV_020,F67,UPN13,COV_013,PEM16,GSE222448_patient10,UPN18,COV_025,F41,C33,OC96,GSE222448_patient5,GSE222448_patient13,GC04,F024,20LN0264,C-32,AR25,UT1,su008,B3,D492,p2_mild,P7,UPN19	31	112	COVID-19,Healthy,Inflammation,Leukemia,Solid tumor
CVVNDDYKLSF	TRAV12-1	TRAJ20	PEM9,GC06,OC137,HHU20191126,HD3,C739,RA_65,PEM8,Seshadri02,P2,108050,B4,PEM6,NPC_SC_1805,NivoExposed,PrA1801,RA_25,NPC_SC_1808,HD1,AR44,F024,MSK1302,COV_011,101520_Okada_D,1_Ki0100020_CMVpos,UPN10,COV_010,HUP222,101520_Okada_A,COV_012,10k_BEAM-T_Human_A2402_EBV_CMV_spikein_5pv2	31	32	Autoimmune disease,BEAM-T,COVID-19,Healthy,Infection,Inflammation,Leukemia,Solid tumor
CVVNGAGGSYIPTF	TRAV12-1	TRAJ6	P7,UPN13,B6,2247115_JCC392_SJTRC_InfVaxBT_2_Rxn5,PrA1607,C-36,COV_010,F016,ERS4,GC10,MSK1302,MSK1344,su001,BL4,PEM1,COVID_19_PBMC_BAL_donor_7,UPN24,COV_019,nc_CT5,UPN19,19LN0193,PrA1505,GC05,AS01,COV_012,C739,MSK1263,J10625,irAE_45,NivoExposed,HD5	31	51	Autoimmune disease,COVID-19,Healthy,Infection,Inflammation,Leukemia,Solid tumor
CVVNNNARLMF	TRAV12-1	TRAJ31	COV_015,PT_3,HD1,10k_PBMC_5pv2_nextgem_Chromium_X,PrA1801,C-39,GSE222448_patient7,BL10,PEM5,CPIc_C4,irAE_56,AR44,BMMNC_5pv2,CPInc_NC1,PBMC_P4,TC341,CPIc_C3,COV_010,BL4,PT_4,MSK1302,C640,F017,su011,F008,AS01,B4,HN_P51,B231260,C739,HUP217	31	39	Autoimmune disease,BEAM-T,COVID-19,Fraility,Healthy,Infection,Inflammation,Solid tumor
CVVNRNNNARLMF	TRAV12-1	TRAJ31	UPN19,MSK1344,E357,B4,C236,COV_020,U44,UPN17,COV_025,nc_CT4,UPN18,F007,4_Ki0100015_CMVneg,NivoExposed,U41,10k_BEAM-T_Human_A1101_EBV_spikein_5pv2,LRS5,ccRCC_1,HD3,GC08,PEM3,U4,CPIc_C7,2_Ki0100022_CMVneg,UPN24,IPIHNSC117,C-32,18LN0110,B1,AR50,AS01	31	37	Autoimmune disease,BEAM-T,COVID-19,Fraility,Healthy,Infection,Inflammation,Leukemia,Solid tumor
CAARDSNYQLIW	TRAV1-2	TRAJ33	CPInc_NC5,NL1,GC07,NPC_SC_1802,NPC_SC_1806,H-9,He_2020,COV_011,su009,PBMC_C_HD4,107677,GC04,B_ALL_p3,COV_015,GC08,B230093,PEM11,C-4,COV_025,C-29,B231260,S34,COV_013,P5,C-24,COV_020,2_Ki0100022_CMVneg,PBMC_P6,P7,PBMC_A_HD1	30	38	COVID-19,Healthy,Infection,Inflammation,Leukemia,Solid tumor
CAASAASGTYKYIF	TRAV29DV5	TRAJ40	COV_025,CX6,PEM5,NPC_SC_1810,COV_020,H-9,AS01,P3,AR25,COV_015,H1,COV_012,H3,UPN19,C236,PEM2,NPC_SC_1802,COV_014,BMMNC_5pv2,COV_019,HD3,UPN13,NPC_SC_1807,HD1,COV_010,N7002,PT_2,HC1,GSE222448_patient4,P1	30	34	Autoimmune disease,BEAM-T,COVID-19,Healthy,Infection,Inflammation,Leukemia,Solid tumor
CAASAGGGSNYKLTF	TRAV29DV5	TRAJ53	S22,U35,COV_019,18LN0104,COV_028,GC09,C-6,COV_007,D511,p6_severe,RA_PT21,COV_011,irAE_45,F017,C33,AR44,P4,melanoma_K409,IpiNivo_Mixed,HN_P51,MM_PT6,F023,D492,MSK1344,MM_PT2,PrA1505,F014,COV_009,LRS5,HD1	30	49	Aging,Autoimmune disease,COVID-19,Healthy,Inflammation,Leukemia,Myeloma,Solid tumor
CAASAGGSNYKLTF	TRAV29DV5	TRAJ53	U4,J10888,S134,BC11,2169462_SJTRC_InfVax_3,COV_007,UPN18,AR20,COV_014,LRS3,MSK1302,AR48,101520_Okada_B,RA_25,D511,2169460_SJTRC_InfVax_1,UPN19,GC02,10k_BEAM-T_Human_A1101_EBV_spikein_5pv2,B4,HD1,PrA1801,COV_011,IpiNivo_Mixed,PBMC_P4,C-35,B230723,COV_010,22-Jul-25,201657852	30	49	Autoimmune disease,BEAM-T,COVID-19,Healthy,Inflammation,Leukemia,Solid tumor
CAASDNTDKLIF	TRAV29DV5	TRAJ34	MQpool,E6,B_ALL_p1,COV_012,CPIc_C8,COV_011,B7,101520_Okada_B,BMMNC_5pv2,P7,UPN1,COV_014,PBMC_C_HD5,AR50,GC04,201657263,F51,C-32,107677,MSK1302,10k_BEAM-T_Human_A2402_EBV_CMV_spikein_5pv2,20LN0278,18LN0104,COV_013,MSK1344,EM192566,6_ki0100110_CMVneg,B_ALL_p3,UPN8,COV_028	30	35	Autoimmune disease,BEAM-T,COVID-19,Healthy,Infection,Inflammation,Leukemia,Solid tumor
CAASDRDDKIIF	TRAV29DV5	TRAJ30	C-15,PrA1505,P2,IpiNivo_Mixed,CPIc_C6,2010113865,H1,BMMNC_5pv2,B7,C640,p2_mild,LRS5,COV_019,PEM9,GSE222448_patient1,COV_007,COV_028,MM_PT2,F017,PEM8,COV_025,COV_013,201657852,B6,PEM3,RA_PT21,MDA1_T04,PBMC_A_HD1,COV_020,COV_010	30	31	Autoimmune disease,BEAM-T,COVID-19,Healthy,Infection,Inflammation,Myeloma,Solid tumor
CAASDSNYQLIW	TRAV29DV5	TRAJ33	C640,201651365,UPN18,C910,CPIc_C7,COV_007,GC05,p5_severe,COVID_19_PBMC_BAL_donor_4,108500,COVID_19_PBMC_BAL_donor_2,nc_CT7,irAE_63,101520_Okada_B,LRS3,GC07,10k_BEAM-T_Human_A1101_EBV_spikein_5pv2,COV_013,F023,LRS5,MSK1302,PrA1801,20LN0278,PBMC_A_HD2,PT_7,10k_BEAM-T_Human_A2402_EBV_CMV_spikein_5pv2,COV_019,HHU20191126,UPN12,BL5	30	60	Aging,Autoimmune disease,BEAM-T,COVID-19,Healthy,Infection,Inflammation,Leukemia,Solid tumor
CAASFTGGGNKLTF	TRAV13-1	TRAJ10	He_2020,E3,COV_028,MM_PT2,C-26,AS02,E6,AR20,nc_CT3,U41,COV_015,PrA1801,HD3,PEM5,PrA1607,D511,C910,HD1,PEM19,PEM12,MM_PT6,U34,PBMC_P5,B230093,J15893,PBMC_A_HD1,B2,P3,S134,COV_001	30	49	Autoimmune disease,COVID-19,Healthy,Infection,Inflammation,Myeloma,Solid tumor
CAASRGSTLGRLYF	TRAV23DV6	TRAJ18	UPN18,NPC_SC_1815,U45,B_ALL_p3,GC07,P1,PEM15,su011,AR44,NivoExposed,MSK1302,H1,MSK1344,CPIc_C5,COV_010,UPN17,nc_CT7,COV_028,B231260,20LN0259,PBMC_C_HD6,90711,NPC_SC_1806,MSK1263,AR46,COV_007,p1_mild,PFI_79,COV_011,PT1	30	39	COVID-19,Healthy,Infection,Inflammation,Leukemia,Solid tumor
CAASSSGTYKYIF	TRAV29DV5	TRAJ40	C30,20LN0243,AS02,su010,PEM6,COV_019,UPN13,p2_mild,GC04,CPInc_NC3,GC10,B2,F017,PT7,U41,COV_014,nc_CT8,E3,E6,GSE222448_patient3,B7,ERS2,5_ki01000111CMVpos,irAE_40,HD5,MSK1344,AR25,GC02,TC341,nc_CT6	30	54	Autoimmune disease,COVID-19,Healthy,Infection,Inflammation,Leukemia,Solid tumor
CAASSTSGTYKYIF	TRAV29DV5	TRAJ40	201657263,BC09,20LN0278,C236,PEM5,COV_001,10k_BEAM-T_Human_A1101_EBV_spikein_5pv2,RB-P5,MSK1344,UPN13,PEM9,COV_009,RA_69,5_ki01000111CMVpos,MM_PT3,AS02,AR50,NPC_SC_1813,su013,MDA1_T07,PBMC_A_HD2,C910,p3_mild,PEM8,GC02,GSE222448_patient2,HC9,N5TEST,UPN17,P6	30	103	Autoimmune disease,BEAM-T,COVID-19,Healthy,Infection,Inflammation,Leukemia,Myeloma,Solid tumor
CAASTSGTYKYIF	TRAV23DV6	TRAJ40	F016,C739,U41,C-35,OH14,UPN17,COV_010,U45,F50,PT_6,C21,IpiNivo_Complete,nc_CT3,PEM8,UPN24,irAE_40,COV_011,C829,MSK1344,B230723,2010113865,COV_015,B6,COV_028,COV_014,20LN0249,CPInc_NC6,5_ki01000111CMVpos,nc_CT4,COV_012	30	53	Aging,COVID-19,Healthy,Infection,Inflammation,Leukemia,Solid tumor
CAATGTASKLTF	TRAV29DV5	TRAJ44	PBMC_C_HD2,F50,COV_012,COV_009,PFI_104,PT_7,CPIc_C3,2_Ki0100022_CMVneg,COV_020,COV_007,MM_PT2,COV_025,J10535,COV_028,PEM10,NPC_SC_1808,HUP213,C16,GSE222448_patient8,COV_015,MQpool,RA_65,101520_Okada_D,20LN0249,SC5v2_humanPBMCs_5Kcells_Connect_single_channel,U45,UPN12,P3,C-30,HSSS_191	30	50	Autoimmune disease,BEAM-T,COVID-19,Healthy,Infection,Inflammation,Leukemia,Myeloma,Solid tumor
CALIQGAQKLVF	TRAV9-2	TRAJ54	PBMC_P6,AR25,F007,PBMC_C_HD2,MSK1344,COV_012,AS01,AR20,RA_69,PBMC_P4,P3,AR48,GSE222448_patient10,U35,COV_011,PEM12,C829,NPC_SC_1811,S158,OH17,4_Ki0100015_CMVneg,101520_Okada_B,TC341,CPIc_C8,COV_025,COV_007,IpiNivo_Mixed,PEM16,MDA1_T04,101520_Okada_C	30	37	Aging,Autoimmune disease,COVID-19,Fraility,Healthy,Infection,Inflammation,Solid tumor
CALNTNAGKSTF	TRAV16	TRAJ27	101520_Okada_B,2_Ki0100022_CMVneg,AS02,C910,GC08,J10888,B231260,p8_HD,COV_019,COVID_19_PBMC_BAL_donor_6,COV_007,COV_014,B7,COV_010,COV_012,C-10,U5,19LN0144,MM_PT19,UPN13,He_2020,UPN17,PBMC_P5,MDA1_T05,PEM19,C-37,101520_Okada_A,IPIHNSC118,UPN24,AR46	30	36	Autoimmune disease,COVID-19,Healthy,Infection,Inflammation,Leukemia,Myeloma,Solid tumor
CALSDNTNAGKSTF	TRAV9-2	TRAJ27	C640,AR50,HUP213,NPC_SC_1811,COV_007,COV_010,20LN0249,COV_013,C-3,BMMNC_5pv2,U34,101520_Okada_D,HD3,C-30,UPN17,P6,C-11,NPC_SC_1808,P4,PrA1801,PEM16,F38,OH17,PEM12,U5,NPC_SC_1802,C30,He_2020,101520_Okada_B,AR20	30	33	Aging,Autoimmune disease,BEAM-T,COVID-19,Healthy,Infection,Inflammation,Leukemia,Solid tumor
CALSEAGNAGNMLTF	TRAV19	TRAJ39	20LN0249,p6_severe,Seshadri02,HD1,HD5,COV_010,MSK1302,18LN0078,18LN0132,J15890,NPC_SC_1816,MM_PT3,J21854,GSE222448_patient1,CPIc_C4,C-19,C-21,22-Jul-25,COV_012,B_ALL_p2,CPInc_NC1,PEM17,PEM19,C829,GSE222448_patient7,BMMNC_5pv2,19LN0144,C-38,PFI_79,PEM16	30	35	BEAM-T,COVID-19,Healthy,Infection,Inflammation,Leukemia,Myeloma,Solid tumor
CALSEEETSGSRLTF	TRAV19	TRAJ58	C739,C-25,MSK1344,COV_015,HUP213,PBMC_A_HD2,HD5,nc_CT7,PBMC_C_HD1,C829,COV_028,B_ALL_h2,U41,C910,C-34,P2,GSE222448_patient13,BMMNC_5pv2,F38,PEM13,2010113865,COV_007,NPC_SC_1816,HD3,2247115_JCC392_SJTRC_InfVaxBT_2_Rxn5,PrA1801,PEM20,101520_Okada_C,2_Ki0100022_CMVneg,UPN18	30	34	Autoimmune disease,BEAM-T,COVID-19,Healthy,Infection,Inflammation,Leukemia,Solid tumor
CAMREVNTGGFKTIF	TRAV14DV4	TRAJ9	PBMC_P3,HD4,J21855,UPN19,C19,PBMC_P5,UPN18,P4,UPN8,COV_012,COVID_19_PBMC_BAL_donor_6,PEM19,F006,S158,COV_025,N7002,AR44,COV_028,S134,J14204,BC09,C739,p2_mild,COV_013,AR25,18LN0104,E2,IPIHNSC117,irAE_63,COV_002	30	64	COVID-19,Fraility,Healthy,Infection,Inflammation,Leukemia,Solid tumor
CAMSAGGNNRLAF	TRAV12-3	TRAJ7	HD1,PT_2,COV_028,MSK1302,AR20,UPN10,COV_009,COV_019,101520_Okada_A,AR48,RA_69,MSK1344,IpiNivo_Resistant,TC341,101520_Okada_B,IpiNivo_Mixed,CPInc_NC5,P7,HD4,18LN0104,201651365,COV_013,COV_015,COV_012,101520_Okada_D,GC07,COV_025,PrA1607,UPN12,B231260	30	46	Autoimmune disease,COVID-19,Healthy,Inflammation,Leukemia,Solid tumor
CAPMDSSYKLIF	TRAV1-2	TRAJ12	RA_65,AR44,PrA1607,PBMC_C_HD4,COV_015,GSE222448_patient10,COV_007,COV_020,PBMC_A_HD2,H-6,UPN19,B357818,COV_013,B_ALL_p1,COV_009,ccRCC_1,HD5,MSK1344,PBMC_P3,U5,irAE_63,COV_011,101520_Okada_D,2247114_JCC392_SJTRC_InfVaxBT_1_Rxn4,B_ALL_h2,HUP213,GC08,su004,Seshadri02,HHU20191126	30	57	Autoimmune disease,COVID-19,Healthy,Inflammation,Leukemia,Solid tumor
CATDETSGSRLTF	TRAV17	TRAJ58	COV_020,B231260,AR44,PEM19,COV_012,J10624,COV_025,irAE_65,HD1,101520_Okada_C,PEM23,C17,COV_007,p3_mild,RA_PT19,COV_011,PEM10,C19,UPN12,NPC_SC_1811,P5,GSE222448_patient7,HC2,COV_002,PBMC_C_HD3,ERS4,PEM2,PT3,GSE222448_patient12,MSK1344	30	37	Autoimmune disease,COVID-19,Healthy,Inflammation,Leukemia,Solid tumor
CAVDDYKLSF	TRAV21	TRAJ20	COV_020,RA-335,U4,19LN0144,MDA1_T03,TIL4095,COV_028,B231260,UPN14,PT_7,PEM5,COV_007,C236,COV_012,F017,IpiNivo_Complete,HUP222,C-39,22LN0417,UPN13,10k_PBMC_5pv2_nextgem_Chromium_X,MM_PT2,COV_011,SC5v2_Melanoma_5Kcells_Connect_single_channel,UPN19,18LN0104,C-13,PEM15,2010113890,C12	30	305	BEAM-T,COVID-19,Healthy,Infection,Inflammation,Leukemia,Myeloma,Solid tumor
CAVDRDDKIIF	TRAV39	TRAJ30	P3,PT_6,COV_009,P6,NPC_SC_1808,He_2020,COV_012,90711,COV_013,108050,AR44,IpiNivo_Complete,RAGN898219,BL5,MDA1_T04,201651363,NivoExposed,P7,COV_007,IpiNivo_Mixed,GSE222448_patient9,C739,101520_Okada_C,PBMC_A_HD1,COV_015,N7002,MSK1344,ICC7,nc_CT8,B_ALL_p3	30	39	COVID-19,Healthy,Infection,Inflammation,Leukemia,Solid tumor
CAVEDNARLMF	TRAV2	TRAJ31	MDA1_T01,CPIc_C4,C739,J10535,J14205,HUP217,COV_020,UPN18,GU0744,UPN12,J15890,NPC_SC_1810,U45,U5,LRS2,18LN0104,CPIc_C7,COV_011,GSE222448_patient7,COV_010,RA_65,18LN0110,MM_PT17,NPC_SC_1813,P4,AR20,C-38,4_Ki0100015_CMVneg,BMMNC_5pv2,PT4	30	34	Autoimmune disease,BEAM-T,COVID-19,Healthy,Infection,Inflammation,Leukemia,Myeloma,Solid tumor
CAVEDSNYQLIW	TRAV2	TRAJ33	RA_69,C236,21LN0343,10k_BEAM-T_Human_A1101_EBV_spikein_5pv2,NPC_SC_1808,10k_BEAM-T_Human_A2402_EBV_CMV_spikein_5pv2,MDA1_T01,HD4,1_Ki0100020_CMVpos,NPC_SC_1810,BMMNC_5pv2,S134,BC09,U41,HD5,B_ALL_p3,C148,PBMC_C_HD3,AS02,B_ALL_p2,PEM14,UPN17,PEM12,AR46,CPIc_C7,COV_020,MSK1344,H2,nc_CT1,B230498	30	49	Autoimmune disease,BEAM-T,COVID-19,Healthy,Infection,Inflammation,Leukemia,Solid tumor
CAVGAGDDKIIF	TRAV8-3	TRAJ30	IPIHNSC117,GSE222448_patient10,18LN0104,PEM5,P4,MSK1263,NPC_SC_1816,S158,P2,PEM19,PBMC_P4,P1,COV_014,GU0700,B_ALL_h2,18LN0110,C640,AR25,C910,C829,COV_015,COV_020,4_Ki0100015_CMVneg,p1_mild,COV_012,MDA1_T04,B1,P7,NPC_SC_1815,GC10	30	33	COVID-19,Infection,Inflammation,Leukemia,Solid tumor
CAVGANTGNQFYF	TRAV8-3	TRAJ49	PFI_83,PT_1,BC09,PrA1801,HD5,C739,C-29,OVA1,F007,H3,CX5,D492,PEM19,C-21,21-Aug-48,EM192566,RA_PT19,COV_015,MSK1344,101520_Okada_A,NPC_SC_1808,HD3,U44,F020,TC341,101520_Okada_D,NPC_SC_1807,E5,C30,COV_014	30	33	Aging,Autoimmune disease,COVID-19,Fraility,Healthy,Infection,Inflammation,Solid tumor
CAVGAPGGSYIPTF	TRAV8-3	TRAJ6	MM_PT2,U44,RA_65,MSK1344,PEM12,PT_5,101520_Okada_C,J11689,101520_Okada_D,UPN12,GSE222448_patient13,PEM9,NPC_SC_1808,101520_Okada_B,UPN1,p5_severe,P2,GC06,NPC_SC_1802,19LN0198,COV_028,BMMNC_5pv2,NPC_SC_1815,HD5,MM_PT18,COV_025,F50,101520_Okada_A,201657263,PBMC_A_HD1	30	35	Autoimmune disease,BEAM-T,COVID-19,Healthy,Inflammation,Leukemia,Myeloma,Solid tumor
CAVGASNDYKLSF	TRAV8-3	TRAJ20	C-32,p3_mild,nc_CT3,10k_BEAM-T_Human_A2402_EBV_CMV_spikein_5pv2,201657263,UPN13,PEM15,OC137,GSE222448_patient2,PT_8,108236,COV_020,p2_mild,C-14,COV_028,S133,ERS5,PT_6,IpiNivo_Mixed,U44,NPC_SC_1808,COV_019,CX4,P2,C910,COV_010,GC10,P3,HD5,PBMC_C_HD2	30	42	BEAM-T,COVID-19,Healthy,Infection,Inflammation,Leukemia,Solid tumor
CAVGATGTASKLTF	TRAV8-3	TRAJ44	CPInc_NC1,H-10,p5_severe,PEM12,20LN0243,GU0700,B_ALL_p1,RA_PT21,101520_Okada_C,IpiNivo_Mixed,E3,P5,CPIc_C8,C829,UPN17,He_2020,101520_Okada_A,HC1,PT_7,UPN10,NPC_SC_1802,UPN12,C-38,J10887,nc_CT3,AS02,NPC_SC_1806,su001,90711,PBMC_P6	30	38	Autoimmune disease,COVID-19,Healthy,Infection,Inflammation,Leukemia,Solid tumor
CAVGGNTDKLIF	TRAV8-3	TRAJ34	nc_CT3,p2_mild,irAE_62,P4,UPN1,MSK1344,COV_025,PBMC_C_HD3,UPN14,CPInc_NC5,NPC_SC_1815,U34,S134,U35,B_ALL_p2,PEM20,J10888,UPN19,PBMC_A_HD1,COV_002,B231260,C739,p3_mild,PrA1801,COV_012,PFI_83,18LN0078,C640,PEM22,COV_015	30	34	Autoimmune disease,COVID-19,Healthy,Infection,Inflammation,Leukemia,Solid tumor
CAVGPFSGGYNKLIF	TRAV8-3	TRAJ4	AR46,UPN18,PEM15,UPN19,HD6,AS02,PEM10,BL11,C739,AR44,su005,IpiNivo_Mixed,TC341,COV_028,COV_020,C16,U35,PFI_79,U5,COV_010,C910,MSK1344,B1,PEM6,UPN8,PBMC_C_HD5,BMMNC_5pv2,H1,U44,AR25	30	39	Autoimmune disease,BEAM-T,COVID-19,Healthy,Infection,Inflammation,Leukemia,Solid tumor
CAVGPSGGSYIPTF	TRAV8-3	TRAJ6	S159,P3,101520_Okada_A,LRS2,PEM2,COV_015,B230498,RA_PT19,COV_011,COV_012,H-6,COV_009,AS02,NPC_SC_1802,AR44,HD1,1_Ki0100020_CMVpos,C-26,C829,F29,COV_028,COV_007,101520_Okada_C,PEM6,COV_010,AS01,COV_019,COV_002,GC02,PBMC_C_HD5	30	38	Autoimmune disease,COVID-19,Healthy,Infection,Inflammation,Solid tumor
CAVNNNDMRF	TRAV21	TRAJ43	UPN13,HD3,MM_PT6,COV_020,C-17,AR44,COV_011,RA_69,F024,U45,C236,PBMC_P5,UPN18,COV_015,C910,RA_PT19,F017,PBMC_C_HD1,P7,HN_P34,F41,BC10,CPInc_NC5,COV_002,101520_Okada_C,COV_014,MM_PT7,N5TEST,COV_025,GC01	30	41	Autoimmune disease,COVID-19,Healthy,Infection,Inflammation,Leukemia,Myeloma,Solid tumor
CAVPTSGTYKYIF	TRAV21	TRAJ40	MSK1344,UPN13,AR25,NPC_SC_1811,MM_PT2,PEM2,UPN8,GU0700,UPN17,AR44,MM_PT6,COV_025,2_Ki0100022_CMVneg,BMMNC_5pv2,2010113865,H-6,UT2,E4,E5,UPN10,COV_001,GSE222448_patient7,MSK1302,NivoExposed,HUP222,COV_010,irAE_65,10k_PBMC_5pv2_nextgem_Chromium_X,AS01,C16	30	43	Autoimmune disease,BEAM-T,COVID-19,Healthy,Infection,Inflammation,Leukemia,Myeloma,Solid tumor
CAVQAGGSYIPTF	TRAV20	TRAJ6	COV_025,MSK1344,He_2020,COV_028,PEM23,PBMC_P4,GC09,C910,GSE222448_patient7,p7_HD,AR50,RA_25,PrA1801,PBMC_C_HD1,C141,PT_2,HD1,UPN17,GC10,PBMC_P5,RA_65,MSK1263,melanoma_K409,HUP222,PrA1607,U45,E4,P5,HD4,UPN19	30	34	Autoimmune disease,COVID-19,Healthy,Infection,Inflammation,Leukemia,Solid tumor
CAVQAGSNYQLIW	TRAV20	TRAJ33	C739,COV_028,IpiNivo_Mixed,CPIc_C7,PrA1607,J14204,MSK1302,PBMC_P5,U4,C910,CPIc_C3,10k_BEAM-T_Human_A2402_EBV_CMV_spikein_5pv2,AS01,MSK1344,su006,BMMNC_5pv2,UPN17,PEM5,n_sp1,COV_025,su005,B6,COV_014,101520_Okada_A,UPN18,COV_007,U44,20LN0264,AS02,CPInc_NC1	30	36	Autoimmune disease,BEAM-T,COVID-19,Infection,Inflammation,Leukemia,Solid tumor
CAVRDDKIIF	TRAV1-1	TRAJ30	PT_6,MSK1302,101520_Okada_A,P1,P3,GC07,H3,201651365,AS01,H-7,101520_Okada_D,E4,GSE222448_patient10,PT_4,COV_013,PEM19,C-27,D492,COV_020,C16,CPIc_C5,COV_015,COV_012,GC08,C-11,S135,PT_7,NPC_SC_1813,N7001,HUP222	30	37	Autoimmune disease,COVID-19,Healthy,Inflammation,Solid tumor
CAVRDDRGSTLGRLYF	TRAV3	TRAJ18	C-34,F41,MSK1302,COV_010,CX1,20LN0249,GC05,P5,PBMC_A_HD2,COV_009,U4,COV_011,S149,18LN0078,COV_020,UPN18,COV_013,HC2,PT_2,p6_severe,COV_007,PBMC_C_HD1,OVA1,C30,RA_PT21,COV_015,PEM8,I757,AS01,101520_Okada_A	30	53	Autoimmune disease,COVID-19,Healthy,Inflammation,Leukemia,Solid tumor
CAVRDDTGRRALTF	TRAV3	TRAJ5	19LN0144,C16,C640,COV_025,OVA1,10k_PBMC_5pv2_nextgem_Chromium_X,U34,H3,COV_011,C-38,P3,PBMC_A_HD3,irAE_65,P2,UPN10,MSK1263,C739,PFI_79,BMMNC_5pv2,4_Ki0100015_CMVneg,p2_mild,18LN0104,21LN0343,COV_001,COV_014,107677,PBMC_P4,10k_BEAM-T_Human_A1101_EBV_spikein_5pv2,COV_019,UPN18	30	33	BEAM-T,COVID-19,Healthy,Infection,Inflammation,Leukemia,Solid tumor
CAVRDGGFGNVLHC	TRAV3	TRAJ35	PT_2,P4,He_2020,p1_mild,20LN0264,108500,HD3,NPC_SC_1813,nc_CT6,F014,COV_019,COV_025,PBMC_P4,AS02,MSK1344,MM_PT6,MSK1302,HD5,HN_P34,P3,2010113893,COV_011,PEM3,2169461_SJTRC_InfVax_2,C33,B_ALL_p1,H2,P7,AR50,OH14	30	314	Aging,Autoimmune disease,COVID-19,Healthy,Inflammation,Leukemia,Myeloma,Solid tumor
CAVRDIGFGNVLHC	TRAV3	TRAJ35	BC09,irAE_76,COV_020,U34,2_Ki0100022_CMVneg,P5,MDA1_T04,PBMC_A_HD2,ERS5,P3,PEM3,20LN0243,22LN0417,CX7,AR44,C-24,U41,su010,GU0700,AS01,C16,F016,MSK1302,B4,OC137,19LN0193,C-15,U5,UPN19,COV_012	30	39	Autoimmune disease,COVID-19,Healthy,Infection,Inflammation,Leukemia,Solid tumor
CAVRSNDYKLSF	TRAV21	TRAJ20	p2_mild,COV_009,F024,MM_PT3,UPN18,U34,PBMC_P3,COV_013,C910,C640,PBMC_A_HD2,COV_011,B6,P3,COV_028,PEM22,UPN19,B_ALL_p1,nc_CT6,HD5,PEM11,C-1,CPInc_NC5,ICC6,MSK1302,S159,PEM2,PT_2,P5,PrA1607	30	46	Autoimmune disease,COVID-19,Healthy,Infection,Inflammation,Leukemia,Myeloma,Solid tumor
CAVSGGYQKVTF	TRAV8-4	TRAJ13	IPIHNSC118,201657263,PFI_83,COV_013,COV_012,P5,F38,10k_BEAM-T_Human_A1101_EBV_spikein_5pv2,101520_Okada_D,NPC_SC_1813,PEM19,C640,HD5,HCA_F_Imm13086136,HCA_F_Imm13086137,UPN19,HSSS_110,C16,PBMC_P4,BL4,C739,UPN14,C19,U35,COV_010,BMMNC_5pv2,PBMC_P3,C21,su011,irAE_65	30	33	BEAM-T,COVID-19,Healthy,Infection,Inflammation,Leukemia,Solid tumor
CAVSRMDSSYKLIF	TRAV8-4	TRAJ12	21-Aug-48,U34,nc_CT8,C640,MSK1263,COV_007,PEM14,CPIc_C6,C-1,P7,UPN12,COV_001,MSK1344,N7001,C739,p2_mild,PEM10,HC1,GSE222448_patient7,NPC_SC_1816,MM_PT3,J15890,GSE222448_patient8,TC341,C236,irAE_45,PEM3,PBMC_P5,2_Ki0100022_CMVneg,P4	30	71	COVID-19,Healthy,Infection,Inflammation,Leukemia,Myeloma,Solid tumor
CAVTGGGNKLTF	TRAV21	TRAJ10	6_ki0100110_CMVneg,AR20,PEM12,PBMC_P5,irAE_76,N7001,5_ki01000111CMVpos,HD5,MSK1263,COV_019,GC09,NPC_SC_1815,10k_BEAM-T_Human_A2402_EBV_CMV_spikein_5pv2,H2,20LN0249,C-1,22-Jul-25,D492,PT_2,F50,201651365,p2_mild,F023,PEM16,BMMNC_5pv2,C236,UT2,PrA1801,PBMC_C_HD5,GSE222448_patient2	30	35	Aging,Autoimmune disease,BEAM-T,COVID-19,Healthy,Infection,Inflammation,Leukemia,Solid tumor
CAYRSGGSNYKLTF	TRAV38-2DV8	TRAJ53	N7001,COV_025,MSK1344,PrA1801,COV_011,C-12,PBMC_C_HD4,PBMC_P3,CPInc_NC2,GC10,PT_2,EM192567,IPIHNSC117,CPIc_C4,D492,n_sp1,PrA1607,GSE222448_patient2,COV_010,P3,MDA1_T07,UPN19,PFI_79,NivoExposed,GU0700,RA_PT11,20LN0243,RA_PT19,F45,GSE222448_patient12	30	45	Autoimmune disease,COVID-19,Healthy,Infection,Inflammation,Leukemia,Solid tumor
CAYRSPLTGNQFYF	TRAV38-2DV8	TRAJ49	MSK1263,su008,OC83,ccRCC_2,201657263,COVID_19_PBMC_BAL_donor_7,irAE_65,MSK1302,ICC4,su010,GSE222448_patient13,107677,N7001,PrA1607,S158,HD2,C-27,C-37,CX7,HSSS_180,NPC_SC_1807,MSK1344,UPN17,PT_6,UT1,GU0700,UPN14,HHU20180816,COV_019,PrA1505	30	167	Autoimmune disease,COVID-19,Healthy,Inflammation,Leukemia,Solid tumor
CILPLAGGTSYGKLTF	TRAV26-2	TRAJ52	HUP217,COV_025,UPN12,ICC2,201651365,20LN0249,2247114_JCC392_SJTRC_InfVaxBT_1_Rxn4,2247115_JCC392_SJTRC_InfVaxBT_2_Rxn5,2247116_JCC392_SJTRC_InfVaxBT_3_Rxn6,AS01,BMMNC_5pv2,C16,C21,CPIc_C5,EM192566,GSE222448_patient3,HSSS_191,ICC4,MDA1_T02,MSK1263,PEM15,RA_25,U4,UPN8,CPIc_C1,PEM20,UPN18,irAE_63,NL1,ICC6	30	797	Autoimmune disease,BEAM-T,COVID-19,Healthy,Inflammation,Leukemia,Solid tumor
CIVRAYSGAGSYQLTF	TRAV26-1	TRAJ28	COV_020,F017,He_2020,COV_025,NPC_SC_1811,F016,F29,20LN0243,P5,NPC_SC_1805,COV_014,NPC_SC_1810,AR46,F51,GSE222448_patient10,CPIc_C2,GC05,su012,S159,COV_019,2010113865,COV_001,P3,OH14,COV_028,C-28,H2,C-12,C-31,p1_mild	30	41	Aging,COVID-19,Healthy,Inflammation,Leukemia,Solid tumor
CIVRVAGTASKLTF	TRAV26-1	TRAJ44	J15893,COV_028,COV_020,MSK1344,B_ALL_p2,MM_PT15,19LN0198,21LN0343,F51,ccRCC_2,B7,20LN0243,101520_Okada_A,irAE_65,p4_severe,COV_012,nc_CT4,PBMC_P5,F50,su007,IPIHNSC118,HD5,HD1,F017,C640,B357818,F024,U45,C16,MM_PT18	30	43	COVID-19,Healthy,Infection,Inflammation,Leukemia,Myeloma,Solid tumor
CIVRVTGTASKLTF	TRAV26-1	TRAJ44	HC2,UPN24,PEM2,p5_severe,C739,COV_015,OH17,B_ALL_p2,PBMC_P4,J15893,nc_CT1,20LN0249,PEM11,C640,HD3,18LN0110,6_ki0100110_CMVneg,B7,UPN19,F024,E5,NPC_SC_1807,OVA1,AR20,J15890,COV_020,PrA1505,101520_Okada_D,COV_001,C910	30	44	Aging,Autoimmune disease,COVID-19,Healthy,Infection,Inflammation,Leukemia,Solid tumor
CVVNNDYKLSF	TRAV12-1	TRAJ20	PEM12,F50,PT_2,HD3,1_Ki0100020_CMVpos,PEM19,PrA1801,101520_Okada_B,UPN19,2010113890,P2,C910,HSSS_191,UPN1,NivoExposed,irAE_45,18LN0110,N7001,COV_007,C236,UPN12,AR44,J10887,B_ALL_p2,PBMC_P5,HD1,UPN17,COV_020,F67,P5	30	40	Autoimmune disease,COVID-19,Healthy,Infection,Inflammation,Leukemia,Solid tumor
CAASARSGGGADGLTF	TRAV29DV5	TRAJ45	NPC_SC_1810,UPN10,HD4,PBMC_P4,CPIc_C6,PEM19,E4,COV_025,5_ki01000111CMVpos,COV_007,MM_PT3,nc_CT6,PEM5,TC341,p5_severe,GC10,HD1,COV_011,COV_015,21LN0343,GU0700,B6,B1,HD3,ccRCC_2,U5,PEM11,101520_Okada_B,MQpool	29	35	COVID-19,Healthy,Infection,Inflammation,Leukemia,Myeloma,Solid tumor
CAASASGAGSYQLTF	TRAV29DV5	TRAJ28	C-39,U35,COV_012,NPC_SC_1815,B231260,B4,PT2,irAE_45,PEM8,CPIc_C7,COV_028,UPN10,U34,HD3,su006,COV_011,19LN0193,COV_007,PT8,6_ki0100110_CMVneg,E4,AS01,n_sp1,p3_mild,irAE_63,C-5,NPC_SC_1811,COV_014,B5	29	38	Autoimmune disease,COVID-19,Healthy,Infection,Inflammation,Leukemia,Solid tumor
CAASGGGGADGLTF	TRAV29DV5	TRAJ45	COV_007,RA_65,H-8,HHU20171228,C640,E357,COV_010,AR44,U4,MSK1344,PBMC_A_HD3,P6,101520_Okada_A,RA_25,AR20,MSK1302,HSSS_180,COV_009,MSK1263,PrA1607,H2,2247115_JCC392_SJTRC_InfVaxBT_2_Rxn5,107677,C-35,P2,S22,HSSS_219,101520_Okada_B,BMMNC_5pv2	29	35	Autoimmune disease,BEAM-T,COVID-19,Healthy,Infection,Inflammation,Solid tumor
CAASKGYSTLTF	TRAV13-1	TRAJ11	J10887,COV_015,COV_014,AR50,PBMC_P3,HD4,COV_007,NPC_SC_1811,U44,COV_028,C739,MSK1302,PBMC_C_HD6,RA_25,J10886,irAE_65,PEM13,P1,EM192564,AS01,B6,AR46,PrA1607,HD5,HC2,PT2,p4_severe,GC08,COV_025	29	47	Autoimmune disease,COVID-19,Healthy,Infection,Inflammation,Leukemia,Solid tumor
CAASRGGGADGLTF	TRAV13-1	TRAJ45	GSE222448_patient13,su006,19LN0144,COV_015,COVID_19_PBMC_BAL_donor_3,IpiNivo_Mixed,NivoExposed,COV_009,PBMC_P3,COV_028,COV_020,101520_Okada_D,PrA1505,UPN18,PEM14,PrA1607,CPIc_C5,GC10,C-35,C16,OVA1,PBMC_P4,C739,COV_019,CPInc_NC6,C640,PT_4,CPInc_NC2,IpiNivo_Complete	29	43	Autoimmune disease,COVID-19,Healthy,Infection,Inflammation,Leukemia,Solid tumor
CAASSGGSNYKLTF	TRAV29DV5	TRAJ53	NPC_SC_1805,COV_007,NivoExposed,C739,COV_019,COV_014,UPN19,COV_009,AR44,CPIc_C6,PEM8,F50,BMMNC_5pv2,F67,PEM23,COV_010,PEM7,P2,NPC_SC_1816,MQpool,D511,PEM9,C910,C-10,HD5,PEM1,22-Jul-25,TC341,COV_011	29	32	BEAM-T,COVID-19,Healthy,Infection,Inflammation,Leukemia,Solid tumor
CAASSGGYQKVTF	TRAV13-1	TRAJ13	COV_012,F67,F45,B2,MM_PT18,IpiNivo_Resistant,PBMC_P3,p1_mild,C30,COV_019,UPN17,nc_CT1,PEM12,F51,UPN13,U45,AR25,GC10,C640,MM_PT3,PEM2,CPIc_C3,COV_010,PEM8,PBMC_C_HD4,GC07,18LN0104,CX8,COV_025	29	35	COVID-19,Healthy,Infection,Inflammation,Leukemia,Myeloma,Solid tumor
CAATTSGTYKYIF	TRAV29DV5	TRAJ40	HD7,SC5v2_humanPBMCs_5Kcells_Connect_single_channel,20LN0259,UPN4,COV_007,p4_severe,PT4,CPIc_C5,PrA1607,C-16,PEM8,PBMC_A_HD3,PT_2,COV_013,COV_025,COV_001,irAE_63,P4,COVID_19_PBMC_BAL_donor_4,UPN18,21LN0302,MSK1302,PrA1801,UPN1,nc_CT7,B230093,COV_011,C-39,Seshadri02	29	36	Autoimmune disease,BEAM-T,COVID-19,Healthy,Inflammation,Leukemia,Solid tumor
CAENSGGGADGLTF	TRAV13-2	TRAJ45	AR46,22-Jul-25,UPN10,H-9,U45,UPN17,C152,COV_025,p2_mild,COV_014,P6,CPIc_C7,AR50,PEM16,B_ALL_p1,NPC_SC_1813,101520_Okada_A,B230093,1_Ki0100020_CMVpos,GSE222448_patient13,IpiNivo_Mixed,GC06,C829,COV_028,UPN18,H2,F50,C910,PBMC_C_HD1	29	47	COVID-19,Healthy,Infection,Inflammation,Leukemia,Solid tumor
CAGGGGSNYKLTF	TRAV27	TRAJ53	MSK1344,COV_013,GC07,COV_012,IpiNivo_Complete,COV_011,NPC_SC_1806,C739,COV_002,101520_Okada_B,OH15,AR20,COV_019,PEM19,COV_025,COV_010,PBMC_P5,COVID_19_PBMC_BAL_donor_7,C-36,su001,PEM15,HD5,PBMC_C_HD1,COV_015,101520_Okada_D,N7002,PEM8,HC1,UPN10	29	47	Aging,COVID-19,Healthy,Infection,Inflammation,Leukemia,Solid tumor
CAGGGSQGNLIF	TRAV27	TRAJ42	COV_009,p1_mild,P5,F014,NPC_SC_1810,10k_BEAM-T_Human_A0201_CMV_Flu_Covid_spikein_5pv2,107677,201657856,B357818,EM192561,HD7,HHU20180816,HSSS_219,RAGN579992,RAGN740210,n_sp1,su014,UPN18,MSK1344,10k_PBMC_5pv2_nextgem_Chromium_X,irAE_63,HD3,C739,COVID_19_PBMC_BAL_donor_7,PT_6,J21854,BL1,su008,C-14	29	125	Autoimmune disease,BEAM-T,COVID-19,Healthy,Infection,Inflammation,Leukemia,Solid tumor
CALGGSQGNLIF	TRAV9-2	TRAJ42	20LN0249,COVID_19_PBMC_BAL_donor_3,PT_4,MSK1344,2247115_JCC392_SJTRC_InfVaxBT_2_Rxn5,2247116_JCC392_SJTRC_InfVaxBT_3_Rxn6,2169461_SJTRC_InfVax_2,GU0700,2247114_JCC392_SJTRC_InfVaxBT_1_Rxn4,AR20,COV_007,S159,BMMNC_5pv2,p6_severe,NPC_SC_1813,PrA1607,19LN0178,P5,BL11,UPN1,PrA1505,PEM7,COVID_19_PBMC_BAL_donor_2,PT_8,COV_028,F021,E6,COVID_19_PBMC_BAL_donor_7,CPIc_C8	29	134	Aging,Autoimmune disease,BEAM-T,COVID-19,Inflammation,Leukemia,Solid tumor
CALNDYKLSF	TRAV19	TRAJ20	UPN1,HD3,20LN0278,U5,B_ALL_p3,Seshadri02,MSK1302,HD5,COV_020,EM192566,B_ALL_h2,AS02,U41,COV_019,GSE222448_patient11,F014,irAE_65,MDA1_T04,COV_028,UPN13,PBMC_P3,2_Ki0100022_CMVneg,B4,UPN12,NPC_SC_1815,MSK1344,2169460_SJTRC_InfVax_1,AR50,PBMC_C_HD3	29	42	Autoimmune disease,COVID-19,Healthy,Infection,Inflammation,Leukemia,Solid tumor
CALRNNNARLMF	TRAV9-2	TRAJ31	PEM16,PEM3,PEM17,irAE_76,S24,U5,AR44,H-10,HD4,C640,UPN18,su005,PT_4,COV_010,PEM19,HD3,PrA1801,NL2,PT_5,C739,MM_PT7,20LN0243,D511,COV_001,GSE222448_patient8,PBMC_A_HD1,C-38,NPC_SC_1807,COV_028	29	66	Autoimmune disease,COVID-19,Healthy,Infection,Inflammation,Leukemia,Myeloma,Solid tumor
CALSDNAGNMLTF	TRAV9-2	TRAJ39	6_ki0100110_CMVneg,HC1,AR44,S134,B1,AS01,p5_severe,irAE_65,COV_019,B_ALL_p1,C30,S158,S24,p6_severe,MSK1344,19LN0144,COV_012,UPN24,MSK1302,RA_25,UPN1,101520_Okada_C,COV_028,HD2,NPC_SC_1805,20LN0243,PEM10,J14204,F014	29	119	Autoimmune disease,COVID-19,Healthy,Infection,Inflammation,Leukemia,Solid tumor
CALSDNTGGFKTIF	TRAV9-2	TRAJ9	su005,20LN0243,COV_012,PEM15,PEM12,UPN18,PEM8,PrA1607,NPC_SC_1805,OH17,TC341,U35,GC06,10k_BEAM-T_Human_A1101_EBV_spikein_5pv2,OH15,CPIc_C2,COV_015,PFI_104,HD5,C-16,GC10,AR44,C-4,P3,AR50,UPN19,COVID_19_PBMC_BAL_donor_7,MM_PT2,irAE_56	29	30	Aging,Autoimmune disease,BEAM-T,COVID-19,Healthy,Infection,Inflammation,Leukemia,Myeloma,Solid tumor
CALSEANDYKLSF	TRAV19	TRAJ20	D492,COV_012,MSK1302,AR20,B7,COV_028,PT_5,RA_65,NivoExposed,F51,B_ALL_p2,D511,PBMC_C_HD2,irAE_63,19LN0178,PBMC_P3,COV_013,PrA1801,2169460_SJTRC_InfVax_1,C-38,C-39,F29,B230723,RA_PT19,C829,HSSS_191,COV_011,HSSS_219,B3	29	33	Autoimmune disease,COVID-19,Healthy,Infection,Inflammation,Leukemia,Solid tumor
CALSQGGSEKLVF	TRAV9-2	TRAJ57	UPN18,AR50,C-23,PEM11,C16,NPC_SC_1816,COV_012,C-34,COV_007,COV_010,NPC_SC_1808,H3,UPN17,5_ki01000111CMVpos,HD5,COVID_19_PBMC_BAL_donor_6,Seshadri02,UPN10,MSK1344,PrA1607,HD1,TC341,PBMC_C_HD3,PEM12,PBMC_P1,BL10,C910,COV_015,irAE_65	29	36	Autoimmune disease,COVID-19,Healthy,Infection,Inflammation,Leukemia,Solid tumor
CALTQGGSEKLVF	TRAV9-2	TRAJ57	HC1,20LN0264,U34,MSK1302,MSK1344,GSE222448_patient2,PT_6,HD1,nc_CT7,AR46,PFI_83,AR44,PT_5,C-33,GSE222448_patient10,U44,P7,PEM5,U41,HD5,S158,MM_PT18,C236,PEM12,F50,AR50,IpiNivo_Mixed,GC10,OVA1	29	40	COVID-19,Healthy,Infection,Inflammation,Leukemia,Myeloma,Solid tumor
CALTSNTGNQFYF	TRAV9-2	TRAJ49	NPC_SC_1807,MM_PT19,D511,PBMC_C_HD3,J10625,GSE222448_patient7,C-35,PrA1607,C739,4_Ki0100015_CMVneg,CX7,AS02,PEM19,COV_019,J15900,GC04,C-25,MM_PT3,MSK1344,TC341,GC07,RA_25,101520_Okada_B,UPN18,p4_severe,PT_4,AR20,TIL4095,PT_2	29	33	Autoimmune disease,COVID-19,Healthy,Infection,Inflammation,Leukemia,Myeloma,Solid tumor
CAMSAGGTSYGKLTF	TRAV12-3	TRAJ52	UPN18,PEM19,1_Ki0100020_CMVpos,P2,MDA1_T04,OVA1,B5,GSE222448_patient13,AR25,NivoExposed,C910,U45,AS01,COV_001,LRS5,MM_PT6,NPC_SC_1810,B_ALL_p1,20LN0249,PEM17,RA_65,EM192564,2_Ki0100022_CMVneg,PEM11,MQpool,GC08,BC09,U41,201657857	29	39	Autoimmune disease,COVID-19,Infection,Inflammation,Leukemia,Myeloma,Solid tumor
CAMSKAAGNKLTF	TRAV12-3	TRAJ17	B230093,p5_severe,F017,PT_4,AR44,AS01,UPN18,COV_007,AR25,BC09,PT_2,COV_001,101520_Okada_C,AR46,PrA1607,COV_009,N7002,TC341,GC02,6_ki0100110_CMVneg,RA_65,COV_010,LRS5,F51,U4,18LN0104,nc_CT5,101520_Okada_A,GC08	29	51	Autoimmune disease,COVID-19,Healthy,Infection,Inflammation,Leukemia,Solid tumor
CATDGNQFYF	TRAV17	TRAJ49	C829,IpiNivo_Resistant,MDA1_T07,20LN0264,COV_010,COV_009,H1,C910,PrA1801,NPC_SC_1805,COVID_19_PBMC_BAL_donor_2,COV_020,IpiNivo_Mixed,p5_severe,irAE_63,AR20,PFI_83,COV_025,H-6,PT2,PEM1,UPN17,S150,P1,COV_014,ccRCC_2,HC2,PBMC_P6,OH17	29	98	Aging,Autoimmune disease,COVID-19,Healthy,Infection,Inflammation,Leukemia,Solid tumor
CATDGSSNTGKLIF	TRAV17	TRAJ37	COV_025,AR50,J21854,F007,PEM8,PEM20,C640,OVA1,P3,PEM19,HD1,su012,AR20,COV_001,S24,S158,101520_Okada_D,COV_011,PrA1505,H1,PBMC_P3,p2_mild,C19,F017,irAE_56,HC2,NPC_SC_1810,C910,COV_007	29	33	Autoimmune disease,COVID-19,Fraility,Healthy,Infection,Inflammation,Solid tumor
CAVDGGATNKLIF	TRAV12-2	TRAJ32	COV_019,UT1,PEM15,107677,108050,2010113790,2010113865,2010113890,2010113893,2010113894,2010113903,201651363,201651365,201653382,201657263,201657852,201657854,201657856,HHU20160714,HHU20171228,HHU20180404,HHU20180724,HHU20180816,HHU20190822,HHU20190926,HHU20191029,HHU20191105,HHU20191126,RAGN898219	29	134	COVID-19,Healthy,Solid tumor
CAVGAGGGADGLTF	TRAV8-3	TRAJ45	nc_CT6,COV_009,C910,PEM5,NPC_SC_1815,UPN19,S135,NPC_SC_1808,COV_020,B_ALL_h2,N7002,C739,BMMNC_5pv2,IpiNivo_Mixed,U45,B3,C19,OH14,MSK1344,J14205,101520_Okada_A,UPN1,irAE_45,CX3,PEM7,MSK1263,P3,AS01,NPC_SC_1805	29	43	Aging,Autoimmune disease,BEAM-T,COVID-19,Healthy,Infection,Inflammation,Leukemia,Solid tumor
CAVGAGLTGGGNKLTF	TRAV8-3	TRAJ10	PT_6,CPInc_NC5,E6,U34,20LN0217,S149,HD5,PFI_104,10k_PBMC_5pv2_nextgem_Chromium_X,GC08,U44,AR48,UPN17,ICC4,NPC_SC_1807,IpiNivo_Resistant,COV_028,C236,COV_019,PrA1801,HC2,101520_Okada_B,CPIc_C4,B357818,NPC_SC_1805,PEM3,COV_020,AR50,N7002	29	33	Autoimmune disease,BEAM-T,COVID-19,Healthy,Infection,Inflammation,Leukemia,Solid tumor
CAVGAQGGSEKLVF	TRAV8-3	TRAJ57	C21,C-36,C-26,nc_CT6,B7,PT_1,COV_011,AR44,PEM8,AR25,N7001,COV_010,irAE_63,COV_014,PEM11,p6_severe,RA_65,UPN19,su005,F023,PEM16,PT2,5_ki01000111CMVpos,ICC4,B3,COV_012,GC10,PFI_79,PBMC_C_HD6	29	33	Aging,Autoimmune disease,COVID-19,Healthy,Infection,Inflammation,Leukemia,Solid tumor
CAVGAYGNNRLAF	TRAV8-3	TRAJ7	P7,C739,CPIc_C8,UPN17,U45,AS01,C640,PrA1607,21-Aug-48,MM_PT6,P2,MSK1302,COV_011,20LN0264,COV_020,H-1,C799,PEM20,su007,IpiNivo_Mixed,PEM10,p3_mild,22-Jul-25,PEM8,101520_Okada_B,101520_Okada_A,p2_mild,AS02,COV_010	29	39	Autoimmune disease,COVID-19,Healthy,Infection,Inflammation,Leukemia,Myeloma,Solid tumor
CAVGAYNTDKLIF	TRAV8-3	TRAJ34	C799,F024,F014,U4,HSSS_110,COV_007,U45,MM_PT16,UPN19,HUP217,PBMC_P2,RAGN740210,PT_7,ICC4,F50,MSK1302,BC09,COV_028,B230093,NPC_SC_1813,HD5,F51,nc_CT4,EM192564,B230498,2169461_SJTRC_InfVax_2,BL1,C640,su010	29	63	Autoimmune disease,COVID-19,Healthy,Infection,Inflammation,Leukemia,Myeloma,Solid tumor
CAVGGGSNYKLTF	TRAV8-3	TRAJ53	C-38,PEM15,C16,N7001,B_ALL_p3,AR44,PrA1607,MSK1344,C-13,101520_Okada_D,COV_012,PT_8,PBMC_C_HD5,H3,COV_014,C236,N7002,PBMC_P3,C-24,S150,PEM14,C-1,COV_007,PT_7,CPIc_C8,ICC5,TC341,He_2020,LRS5	29	41	Autoimmune disease,COVID-19,Healthy,Infection,Inflammation,Leukemia,Solid tumor
CAVGGSQGNLIF	TRAV21	TRAJ42	COV_011,4_Ki0100015_CMVneg,COV_015,P5,T06,MSK1344,AS01,UPN13,C640,HD5,GC08,AR50,J10888,nc_CT7,MSK1263,COVID_19_PBMC_BAL_donor_6,H-3,J11689,COV_020,107677,20LN0249,OVA1,COV_010,PFI_104,90711,IpiNivo_Mixed,S133,PT_1,PEM7	29	39	Autoimmune disease,COVID-19,Healthy,Infection,Inflammation,Leukemia,Solid tumor
CAVGPYSSASKIIF	TRAV8-3	TRAJ3	COV_011,PBMC_P5,NPC_SC_1811,E6,PEM7,COV_009,COV_020,UPN1,B2,N7001,C-24,MSK1344,GSE222448_patient7,AS01,AS02,2_Ki0100022_CMVneg,COV_012,PT2,10k_PBMC_5pv2_nextgem_Chromium_X,U45,C-1,F016,B_ALL_p2,COV_015,NPC_SC_1815,C16,GC09,UPN19,MSK1302	29	34	Autoimmune disease,BEAM-T,COVID-19,Healthy,Infection,Inflammation,Leukemia,Solid tumor
CAVGSGGYQKVTF	TRAV8-3	TRAJ13	19LN0178,MSK1302,BC09,HD1,J21854,GSE222448_patient12,S22,C640,NPC_SC_1816,UPN13,ERS4,E6,PEM20,PFI_79,20LN0249,CPIc_C7,P7,PEM7,p2_mild,PT_3,B1,COV_002,AR50,PEM11,F50,COV_007,COV_028,C829,p5_severe	29	44	COVID-19,Healthy,Infection,Inflammation,Leukemia,Solid tumor
CAVLTGANSKLTF	TRAV21	TRAJ56	COV_014,NPC_SC_1816,HD5,UT1,20LN0264,201651365,nc_CT1,UPN18,su010,p1_mild,p2_mild,2247116_JCC392_SJTRC_InfVaxBT_3_Rxn6,COV_011,AR46,19LN0144,MSK1344,BL11,NPC_SC_1811,U5,CPInc_NC6,PEM7,IpiNivo_Mixed,UPN12,COV_015,GC08,S150,OC91,MM_PT2,U41	29	34	COVID-19,Healthy,Inflammation,Leukemia,Myeloma,Solid tumor
CAVMDSNYQLIW	TRAV21	TRAJ33	ICC3,PT1,COV_012,P5,su010,GSE222448_patient9,B230498,4_Ki0100015_CMVneg,COV_002,C30,2247115_JCC392_SJTRC_InfVaxBT_2_Rxn5,22-Jul-25,su006,BL4,COV_007,HD3,COV_011,2_Ki0100022_CMVneg,MSK1263,101520_Okada_B,F024,PBMC_C_HD4,HSSS_191,COV_019,MSK1302,ICC7,U45,F38,COV_028	29	138	COVID-19,Healthy,Infection,Inflammation,Leukemia,Solid tumor
CAVNAGGTSYGKLTF	TRAV21	TRAJ52	PT_6,RA_69,UPN12,AR25,COV_020,101520_Okada_D,P5,B1,GC02,J10886,P7,C-39,B7,COV_014,2010113893,C829,B_ALL_p3,U4,U45,PEM11,5_ki01000111CMVpos,NPC_SC_1815,T06,J10887,F007,COV_010,20LN0264,MM_PT16,NPC_SC_1802	29	45	Autoimmune disease,COVID-19,Fraility,Healthy,Infection,Inflammation,Leukemia,Myeloma,Solid tumor
CAVNDDYKLSF	TRAV12-2	TRAJ20	nc_CT3,EM192564,HUP217,COV_020,C-28,UPN10,RA_69,MSK1302,HUP222,S133,GSE222448_patient10,AR25,EM192563,NPC_SC_1811,COVID_19_PBMC_BAL_donor_4,COV_013,COVID_19_PBMC_BAL_donor_3,P4,P2,He_2020,20LN0264,EM192567,RA_PT19,HC1,B4,AR46,GC10,C-18,irAE_45	29	69	Autoimmune disease,COVID-19,Healthy,Inflammation,Leukemia,Solid tumor
CAVNNFNKFYF	TRAV12-2	TRAJ21	P4,COV_019,F38,PBMC_P4,OVA1,C-6,PEM11,PBMC_C_HD3,CPInc_NC4,p5_severe,PEM12,PEM15,COV_020,MSK1263,COV_015,AR25,COV_028,COV_011,COV_007,AR44,HD3,C-3,COV_001,GC04,MSK1302,NPC_SC_1806,PFI_83,20LN0259,PEM7	29	34	COVID-19,Healthy,Infection,Inflammation,Leukemia,Solid tumor
CAVQANDYKLSF	TRAV20	TRAJ20	COV_011,HSSS_191,PBMC_P6,20LN0249,COV_010,N7001,RAGN579992,ccRCC_2,COV_012,C-25,p2_mild,PFI_79,COV_015,C236,HD1,AR25,COV_001,OH15,LRS4,UPN24,HHU20180816,C910,COV_009,NPC_SC_1806,MM_PT2,BC11,SC5v2_humanPBMCs_5Kcells_Connect_single_channel,19LN0144,P4	29	41	Aging,BEAM-T,COVID-19,Healthy,Infection,Inflammation,Leukemia,Myeloma,Solid tumor
CAVQETSGSRLTF	TRAV20	TRAJ58	B230723,B3,COV_009,COV_019,U44,p5_severe,COV_012,NPC_SC_1805,C-2,HD1,19LN0198,C-16,PEM2,n_sp1,H-2,C-38,101520_Okada_B,COV_001,COV_007,B_ALL_p2,MSK1344,RA_25,AR44,COV_025,UPN18,AR20,PBMC_A_HD2,GSE222448_patient10,PEM3	29	39	Autoimmune disease,COVID-19,Healthy,Inflammation,Leukemia,Solid tumor
CAVRDMDTGRRALTF	TRAV3	TRAJ5	PBMC_P4,nc_CT8,C910,TC341,GC08,B231260,E4,PEM7,UPN1,2010113893,COV_011,irAE_45,MSK1302,20LN0259,U45,NPC_SC_1810,C-18,OVA1,HD5,B5,UPN18,PEM13,COV_020,NPC_SC_1807,E6,p2_mild,PEM22,J11689,P2	29	38	COVID-19,Healthy,Infection,Inflammation,Leukemia,Solid tumor
CAVRDTGGFKTIF	TRAV3	TRAJ9	p6_severe,COV_010,HD2,p5_severe,B6,TC341,PEM23,F024,PEM10,101520_Okada_C,F017,PEM8,PFI_83,PFI_104,C910,COV_001,COVID_19_PBMC_BAL_donor_4,COV_012,PBMC_P5,PrA1801,2_Ki0100022_CMVneg,HC1,PBMC_P6,BMMNC_5pv2,UPN24,MSK1344,HD5,PT_4,P1	29	33	Autoimmune disease,BEAM-T,COVID-19,Healthy,Infection,Inflammation,Leukemia,Solid tumor
CAVRDYGNNRLAF	TRAV3	TRAJ7	HD1,U44,PBMC_A_HD3,UPN24,PT8,COV_013,p7_HD,B357818,F50,10k_PBMC_5pv2_nextgem_Chromium_X,F67,MSK1302,B6,U45,C30,PFI_83,PT_4,P7,PEM3,P4,UPN10,GC04,6_ki0100110_CMVneg,E5,101520_Okada_C,AS01,S33,COV_015,F017	29	70	Autoimmune disease,BEAM-T,COVID-19,Healthy,Infection,Inflammation,Leukemia,Solid tumor
CAVSLSGGYNKLIF	TRAV8-4	TRAJ4	UPN4,PT_4,PEM13,19LN0193,irAE_56,COV_028,MSK1302,PEM6,B6,COV_013,NPC_SC_1806,GC06,BMMNC_5pv2,p2_mild,HD5,H-4,21-Aug-48,C16,EM192561,su009,2_Ki0100022_CMVneg,UPN24,2169460_SJTRC_InfVax_1,UPN12,C640,CX4,PT_3,PEM3,HD7	29	31	Autoimmune disease,BEAM-T,COVID-19,Healthy,Infection,Inflammation,Leukemia,Solid tumor
CAVSNDYKLSF	TRAV1-2	TRAJ20	irAE_63,18LN0132,UPN12,OH17,F017,H-6,UPN24,PBMC_P4,COV_020,COV_013,U35,4_Ki0100015_CMVneg,COV_019,F29,IPIHNSC118,U4,PT_6,HSSS_110,90711,PEM22,H-4,He_2020,101520_Okada_A,CPIc_C1,GSE222448_patient1,COV_028,PEM19,GSE222448_patient5,MM_PT2	29	57	Aging,COVID-19,Healthy,Infection,Inflammation,Leukemia,Myeloma,Solid tumor
CAVSNFGNEKLTF	TRAV8-4	TRAJ48	COV_001,nc_CT8,1_Ki0100020_CMVpos,P2,20LN0264,F51,COV_011,MSK1302,COV_025,MM_PT3,10k_BEAM-T_Human_A1101_EBV_spikein_5pv2,B231260,COV_012,PFI_79,UPN19,COV_015,C236,su001,PEM10,U45,C30,AR25,PT_6,U34,AS01,C-35,COV_007,PBMC_A_HD1,COV_019	29	33	Autoimmune disease,BEAM-T,COVID-19,Healthy,Infection,Inflammation,Leukemia,Myeloma,Solid tumor
CAVYSSASKIIF	TRAV12-2	TRAJ3	COV_001,COV_010,PEM1,E6,COV_028,J21854,H3,F50,C739,ICC5,RA_69,NPC_SC_1808,COV_011,HD5,MSK1344,irAE_7,NivoExposed,AR20,B_ALL_p2,F006,P7,GSE222448_patient2,UPN17,BMMNC_5pv2,P6,NPC_SC_1813,irAE_45,21-Aug-48,S159	29	45	Autoimmune disease,BEAM-T,COVID-19,Fraility,Healthy,Infection,Inflammation,Leukemia,Solid tumor
CAYRRGETSGSRLTF	TRAV38-2DV8	TRAJ58	P6,C-25,COV_015,C-17,J10888,COV_011,J10886,J21854,C-27,PT7,C910,18LN0132,C739,J15890,PFI_79,COV_020,C-31,HD3,COV_014,F014,TC341,101520_Okada_D,MSK1302,P5,P4,U4,C143,P1,PEM11	29	38	COVID-19,Healthy,Infection,Inflammation,Leukemia,Solid tumor
CIVNAGGTSYGKLTF	TRAV26-1	TRAJ52	5_ki01000111CMVpos,UPN19,COV_009,PEM3,HD5,B7,GSE222448_patient3,PEM6,B6,C16,PEM7,C17,B357818,PT_4,RA_PT11,PEM13,GSE222448_patient12,C739,PEM19,J10624,P3,C30,COV_010,C-1,PT_2,PBMC_C_HD3,10k_BEAM-T_Human_A1101_EBV_spikein_5pv2,19LN0178,COV_001	29	37	Autoimmune disease,BEAM-T,COVID-19,Healthy,Infection,Inflammation,Leukemia,Solid tumor
CVVNKGGSYIPTF	TRAV12-1	TRAJ6	RA_PT19,GC10,COV_028,PEM17,U4,AR25,PEM2,10k_BEAM-T_Human_A1101_EBV_spikein_5pv2,COV_010,PEM5,COV_012,COV_001,COV_020,ICC2,PBMC_C_HD2,C-28,su008,101520_Okada_B,p2_mild,nc_CT1,NPC_SC_1807,AR48,HD5,E5,S159,H-6,MSK1344,1_Ki0100020_CMVpos,GSE222448_patient9	29	38	Autoimmune disease,BEAM-T,COVID-19,Healthy,Infection,Inflammation,Solid tumor
CVVNRGGSYIPTF	TRAV12-1	TRAJ6	COV_028,LRS2,AR20,PT_4,J10625,UPN17,COV_019,GC10,HD5,U35,nc_CT1,irAE_63,p6_severe,C17,PBMC_P2,GC06,20LN0243,su009,GC01,U44,COV_011,I757,p2_mild,PEM1,NPC_SC_1805,COV_015,AR48,P4,AR44	29	31	COVID-19,Healthy,Inflammation,Leukemia,Solid tumor
CVVSADSNYQLIW	TRAV10	TRAJ33	101520_Okada_B,COV_015,PrA1801,COV_012,18LN0110,PBMC_C_HD1,UPN13,PBMC_P5,2247115_JCC392_SJTRC_InfVaxBT_2_Rxn5,PFI_79,MM_PT15,UPN1,GC08,COV_007,ccRCC_2,HUP222,RA_25,101520_Okada_D,NPC_SC_1802,HSSS_191,COV_028,BC09,COV_019,PEM12,TC341,HD3,PEM8,MSK1344,EM192566	29	67	Autoimmune disease,COVID-19,Healthy,Infection,Inflammation,Leukemia,Myeloma,Solid tumor
CAAGGSQGNLIF	TRAV29DV5	TRAJ42	P6,F014,E357,PrA1505,F016,MM_PT3,p1_mild,20LN0243,CX4,C141,UPN24,RA_69,ICC1,U35,COV_015,EM192564,C829,MSK1344,B231260,U5,P3,COV_014,HD4,COV_028,101520_Okada_A,su009,PBMC_P4,C236	28	46	Autoimmune disease,COVID-19,Healthy,Infection,Inflammation,Leukemia,Myeloma,Solid tumor
CAANNAGNMLTF	TRAV13-1	TRAJ39	RA_25,101520_Okada_A,UPN13,5_ki01000111CMVpos,PFI_79,MSK1302,F41,10k_PBMC_5pv2_nextgem_Chromium_X,UT2,COV_025,COV_010,F67,irAE_45,19LN0144,P2,UPN19,D492,C829,B1,SC5v2_humanPBMCs_5Kcells_Connect_single_channel,HD3,COV_012,C739,COV_019,He_2020,B_ALL_p1,H-3,p6_severe	28	62	Autoimmune disease,BEAM-T,COVID-19,Healthy,Infection,Inflammation,Leukemia,Solid tumor
CAANTGNQFYF	TRAV29DV5	TRAJ49	UPN1,PEM19,MM_PT2,PEM10,n_sp1,C17,MSK1263,F017,C739,P4,BMMNC_5pv2,J10887,NL1,P3,2247114_JCC392_SJTRC_InfVaxBT_1_Rxn4,UPN18,C-30,18LN0132,ICC6,COV_020,IpiNivo_Complete,N7001,PEM15,GSE222448_patient3,COV_012,101520_Okada_D,C-35,U35	28	44	BEAM-T,COVID-19,Healthy,Infection,Inflammation,Leukemia,Myeloma,Solid tumor
CAAQDSNYQLIW	TRAV1-2	TRAJ33	p3_mild,PBMC_A_HD3,COV_020,p2_mild,CX4,PBMC_A_HD2,COV_015,PT1,NPC_SC_1806,COV_013,PBMC_C_HD1,HUP213,C-21,B357818,GC07,MM_PT19,p5_severe,UPN18,C-35,101520_Okada_B,ccRCC_1,C-1,S34,Seshadri02,HCA_F_Imm13086136,HCA_F_Imm13086137,HSSS_110,irAE_63	28	59	COVID-19,Healthy,Inflammation,Leukemia,Myeloma,Solid tumor
CAARNTGNQFYF	TRAV29DV5	TRAJ49	COV_007,AR44,PBMC_P2,COV_028,PBMC_C_HD5,U45,C910,HC2,PBMC_P5,101520_Okada_B,nc_CT5,P2,NPC_SC_1816,2010113890,H1,HD5,J09836,C33,PEM13,E357,COV_012,10k_BEAM-T_Human_A1101_EBV_spikein_5pv2,RA_PT19,C829,GC08,H-5,He_2020,OH14	28	77	Aging,Autoimmune disease,BEAM-T,COVID-19,Healthy,Infection,Inflammation,Solid tumor
CAASAAGNQFYF	TRAV29DV5	TRAJ49	D511,COV_020,CPIc_C7,HN_P51,F007,su010,PEM20,HD4,B7,COV_001,COV_010,E6,OC137,MSK1344,COV_013,S22,PBMC_C_HD4,B_ALL_p3,C236,B_ALL_p1,F51,BC09,RA_PT19,19LN0198,p3_mild,AS02,MM_PT7,BL9	28	55	Autoimmune disease,COVID-19,Fraility,Healthy,Infection,Inflammation,Leukemia,Myeloma,Solid tumor
CAASAGGNKLVF	TRAV29DV5	TRAJ47	C-5,C-24,MDA1_T04,PT_8,LRS5,C16,2_Ki0100022_CMVneg,PEM19,MM_PT15,OVA1,su005,MSK1344,S22,GC05,B_ALL_p1,H2,PT3,C-32,C-12,F013,UPN24,NPC_SC_1802,C-21,H-8,S133,B6,S134,melanoma_K409	28	71	COVID-19,Healthy,Infection,Inflammation,Leukemia,Myeloma,Solid tumor
CAASANNARLMF	TRAV29DV5	TRAJ31	NPC_SC_1811,irAE_45,J10887,MM_PT6,GC09,PrA1607,PEM8,C30,P2,MDA1_T03,COV_010,LRS5,COV_011,E357,PBMC_C_HD1,COV_007,S133,COV_013,18LN0132,nc_CT3,21LN0343,B3,CPIc_C7,AR20,H-1,GSE222448_patient7,MM_PT2,107677	28	28	Autoimmune disease,COVID-19,Healthy,Inflammation,Leukemia,Myeloma,Solid tumor
CAASANSGYALNF	TRAV29DV5	TRAJ41	C30,nc_CT7,B230723,UPN24,B231260,COV_020,nc_CT3,C910,AR25,NL2,C-33,5_ki01000111CMVpos,CPInc_NC3,PEM12,COV_007,HSSS_110,AR48,F30,nc_CT8,101520_Okada_B,101520_Okada_D,PEM9,UPN19,COV_009,su014,E4,PEM5,COV_011	28	37	COVID-19,Healthy,Infection,Inflammation,Leukemia,Solid tumor
CAASDYGGSQGNLIF	TRAV29DV5	TRAJ42	LRS5,COV_028,NPC_SC_1806,E2,MSK1344,C236,COV_011,B230723,C-36,NPC_SC_1807,UPN17,101520_Okada_D,PEM6,18LN0110,GC08,D492,su005,PEM5,19LN0144,20LN0278,COV_020,RA_69,H2,CPIc_C8,201651363,PEM8,PrA1801,MM_PT16	28	37	Autoimmune disease,COVID-19,Healthy,Infection,Inflammation,Leukemia,Myeloma,Solid tumor
CAASEYGNKLVF	TRAV29DV5	TRAJ47	B6,MM_PT3,NPC_SC_1805,PBMC_P3,18LN0104,UPN12,B7,B4,P2,F50,UPN19,P5,p2_mild,C-36,PT_2,p1_mild,CPInc_NC4,COV_001,COV_025,MM_PT7,C-10,MSK1302,F016,20LN0243,COV_012,PBMC_A_HD1,UPN13,I757	28	34	COVID-19,Healthy,Inflammation,Leukemia,Myeloma,Solid tumor
CAASGGGSYIPTF	TRAV13-1	TRAJ6	RA_PT19,AR25,irAE_40,AR48,P5,COV_010,MSK1302,BMMNC_5pv2,HD2,101520_Okada_B,PEM1,C16,1_Ki0100020_CMVpos,IPIHNSC118,18LN0104,PT_3,PEM17,10k_PBMC_5pv2_nextgem_Chromium_X,U41,19LN0144,AR46,MM_PT16,101520_Okada_D,C829,U5,101520_Okada_A,J15893,C-23	28	52	Autoimmune disease,BEAM-T,COVID-19,Healthy,Infection,Inflammation,Leukemia,Myeloma,Solid tumor
CAASMDSNYQLIW	TRAV23DV6	TRAJ33	p1_mild,22LN0417,F50,101520_Okada_A,PEM12,CPInc_NC6,PrA1607,B230498,AR44,COV_011,B231260,N7001,COV_010,NPC_SC_1815,U44,MSK1344,COV_001,AR25,COV_009,COV_019,COV_014,C829,NPC_SC_1811,F017,C-38,20LN0264,p2_mild,PEM19	28	34	Autoimmune disease,COVID-19,Healthy,Infection,Inflammation,Leukemia,Solid tumor
CAASVQGGSEKLVF	TRAV29DV5	TRAJ57	UPN19,J11689,C910,PEM23,PEM13,P4,S149,C-26,COV_028,COV_012,U4,GSE222448_patient3,BC11,B4,NPC_SC_1811,COV_009,PBMC_A_HD1,4_Ki0100015_CMVneg,P7,AR25,UPN18,B5,PT2,OH15,20LN0249,C739,NPC_SC_1810,AR44	28	32	Aging,COVID-19,Healthy,Infection,Inflammation,Leukemia,Solid tumor
CAASVSGTYKYIF	TRAV29DV5	TRAJ40	B2,PEM15,PEM10,BC10,AR50,B7,GSE222448_patient9,NivoExposed,HSSS_110,COV_025,UPN24,PFI_83,p2_mild,CPIc_C6,COV_010,22LN0417,PEM7,AS01,S135,U5,C-13,HD1,COV_011,C-37,COV_020,HD3,PBMC_A_HD2,p1_mild	28	39	Autoimmune disease,COVID-19,Healthy,Infection,Inflammation,Leukemia,Solid tumor
CAENFGNEKLTF	TRAV13-2	TRAJ48	NivoExposed,HD1,UPN17,OVA1,PEM9,H-7,HD4,LRS5,COV_028,E6,COV_010,UPN4,p1_mild,PBMC_A_HD2,GSE222448_patient9,TC341,GC06,SC5v2_humanPBMCs_5Kcells_Connect_single_channel,C910,PBMC_P4,C-22,NL2,melanoma_K409,U44,PEM6,C-23,S159,RA_PT19	28	34	Autoimmune disease,BEAM-T,COVID-19,Healthy,Infection,Inflammation,Leukemia,Solid tumor
CAESTSGTYKYIF	TRAV5	TRAJ40	BC11,NPC_SC_1813,GSE222448_patient13,UPN17,19LN0198,NPC_SC_1805,nc_CT1,E357,IpiNivo_Mixed,PrA1801,U5,GC10,nc_CT3,F45,AR44,GC08,Seshadri02,PEM6,PBMC_C_HD1,PEM18,U4,COV_012,PBMC_C_HD4,PT_1,COV_009,F38,C16,2_Ki0100022_CMVneg	28	30	Autoimmune disease,COVID-19,Healthy,Infection,Inflammation,Leukemia,Solid tumor
CAGANTGNQFYF	TRAV27	TRAJ49	MSK1302,p6_severe,CX5,UPN12,HD5,J10887,UPN10,F51,HHU20180816,MDA1_T04,UPN24,PBMC_P3,B3,COV_012,melanoma_K409,F67,C236,COV_028,BMMNC_5pv2,PBMC_C_HD4,PEM12,PBMC_C_HD2,18LN0104,COV_002,HSSS_180,U35,EM192566,UPN18	28	55	Autoimmune disease,BEAM-T,COVID-19,Healthy,Infection,Inflammation,Leukemia,Solid tumor
CALAGGTSYGKLTF	TRAV16	TRAJ52	PEM10,AR44,18LN0132,COV_010,C-24,C-17,PEM19,PBMC_A_HD2,21-Aug-48,UPN18,U44,COV_014,J14205,PrA1607,COV_028,OH17,TC341,HC2,B230498,PT_7,101520_Okada_A,J21854,MQpool,PT_2,HD4,S134,UPN14,IpiNivo_Mixed	28	33	Aging,Autoimmune disease,COVID-19,Healthy,Inflammation,Leukemia,Solid tumor
CALDRGSTLGRLYF	TRAV6	TRAJ18	IpiNivo_Mixed,20LN0249,P3,F51,PBMC_C_HD5,COV_002,COV_010,MSK1302,UPN19,COV_001,BC09,COV_025,101520_Okada_B,GC02,U35,C-34,5_ki01000111CMVpos,20LN0264,COV_013,COV_014,NPC_SC_1816,COV_028,BMMNC_5pv2,PBMC_C_HD4,RA_65,P6,B231260,NPC_SC_1810	28	37	Autoimmune disease,BEAM-T,COVID-19,Healthy,Infection,Inflammation,Leukemia,Solid tumor
CALDTGGFKTIF	TRAV6	TRAJ9	PBMC_A_HD1,ERS4,5_ki01000111CMVpos,IpiNivo_Mixed,UPN17,C17,NPC_SC_1805,MSK1263,HD1,su013,UPN24,MM_PT2,J10888,PrA1801,B1,su001,F014,COV_009,COV_028,COV_007,COV_013,HD6,PEM19,B6,ERS3,COVID_19_PBMC_BAL_donor_2,COV_012,J15892	28	43	Autoimmune disease,COVID-19,Healthy,Infection,Leukemia,Myeloma,Solid tumor
CALIQGAQKLVF	TRAV16	TRAJ54	AR20,MSK1344,P7,P4,PEM5,COV_013,C16,20LN0249,C829,B_ALL_p2,RA_PT19,U4,PBMC_A_HD2,COV_007,C-38,TC341,F017,su011,IPIHNSC118,OVA1,BMMNC_5pv2,C910,COV_020,18LN0104,HHU20191105,COVID_19_PBMC_BAL_donor_6,UPN1,20LN0259	28	40	Autoimmune disease,BEAM-T,COVID-19,Healthy,Infection,Inflammation,Leukemia,Solid tumor
CALSEAGTGNQFYF	TRAV19	TRAJ49	COV_014,HD1,P3,COV_011,101520_Okada_A,RA_PT21,2_Ki0100022_CMVneg,S134,C-38,C-23,F020,PT_2,NPC_SC_1813,PEM11,BC09,MSK1344,IPIHNSC118,B_ALL_h2,RAGN898219,HSSS_110,CPIc_C6,NPC_SC_1805,BC11,10k_PBMC_5pv2_nextgem_Chromium_X,COV_015,C910,22LN0417,UPN18	28	42	Aging,Autoimmune disease,BEAM-T,COVID-19,Healthy,Infection,Inflammation,Leukemia,Solid tumor
CALSEAGYSTLTF	TRAV19	TRAJ11	HD4,HD1,PEM6,COV_011,COV_010,COV_012,PEM2,CPIc_C5,ERS2,irAE_63,PBMC_C_HD1,N7001,MSK1344,PBMC_A_HD2,MM_PT6,B7,COV_020,GSE222448_patient10,AR20,PEM3,NPC_SC_1805,MM_PT17,MM_PT3,GU0715,COV_015,EM192566,PEM7,U35	28	39	Autoimmune disease,COVID-19,Healthy,Inflammation,Myeloma,Solid tumor
CALSEANYGQNFVF	TRAV19	TRAJ26	PBMC_C_HD4,F014,P6,2010113865,PT_4,GSE222448_patient1,PT_6,MM_PT17,HD3,PBMC_C_HD5,COV_013,COV_011,IpiNivo_Resistant,HUP222,NPC_SC_1802,10k_BEAM-T_Human_A1101_EBV_spikein_5pv2,2010113890,F013,B_ALL_p3,PEM12,NPC_SC_1810,GSE222448_patient9,AR46,F51,COV_015,NivoExposed,108500,20LN0249	28	30	BEAM-T,COVID-19,Healthy,Inflammation,Leukemia,Myeloma,Solid tumor
CALSEARNTDKLIF	TRAV19	TRAJ34	p6_severe,ERS3,COV_012,18LN0110,C236,20LN0278,C-26,LRS2,COV_020,PBMC_A_HD1,U45,AR50,C910,GSE222448_patient8,EM192566,GC01,COV_013,P2,PT_4,IpiNivo_Resistant,COV_028,C-38,101520_Okada_C,OH14,PT8,C18,18LN0078,F013	28	38	Aging,Autoimmune disease,COVID-19,Healthy,Infection,Inflammation,Leukemia,Solid tumor
CALSEAYNTDKLIF	TRAV19	TRAJ34	NPC_SC_1815,MM_PT2,irAE_76,HUP217,COV_028,B230498,MSK1302,su008,UPN18,AR20,E4,B357818,H-5,PBMC_C_HD5,P3,COV_010,PEM1,NPC_SC_1808,OVA1,E357,F38,HSSS_219,F017,PEM23,P2,P4,CPIc_C6,HSSS_110	28	197	COVID-19,Healthy,Inflammation,Leukemia,Myeloma,Solid tumor
CALSTGNQFYF	TRAV9-2	TRAJ49	PrA1607,MM_PT2,2247116_JCC392_SJTRC_InfVaxBT_3_Rxn6,GC04,AR50,NL1,D511,irAE_40,F013,RA_PT11,COV_012,COVID_19_PBMC_BAL_donor_4,CPIc_C3,MSK1344,OVA1,C910,MSK1302,C640,E3,C-15,UPN17,COV_015,p8_HD,su001,UPN18,NPC_SC_1806,19LN0144,B4	28	36	Autoimmune disease,COVID-19,Healthy,Infection,Inflammation,Leukemia,Myeloma,Solid tumor
CALYTGGFKTIF	TRAV9-2	TRAJ9	MSK1263,MSK1302,5_ki01000111CMVpos,RA_65,AR50,COV_015,AS01,PBMC_C_HD2,AR25,irAE_76,C-38,C17,AR20,C16,UPN19,GC06,D511,PT8,PT_6,COV_001,GC08,C21,PEM15,PBMC_A_HD2,20LN0249,COV_007,COV_010,CPIc_C3	28	42	Autoimmune disease,COVID-19,Healthy,Infection,Inflammation,Leukemia,Solid tumor
CAMREGAGGTSYGKLTF	TRAV14DV4	TRAJ52	AR44,UPN17,C-19,COV_014,COV_020,MSK1344,U44,nc_CT1,F024,20LN0249,J09835,J10624,22LN0417,MDA1_T04,P5,HD6,MQpool,HUP222,HHU20180816,PBMC_P6,PEM19,P3,C-36,RA_65,PEM16,B_ALL_p3,U5,PEM9	28	38	Autoimmune disease,COVID-19,Healthy,Inflammation,Leukemia,Solid tumor
CATADRGSTLGRLYF	TRAV17	TRAJ18	E357,NL2,HD5,PBMC_P5,C739,F45,H-3,AS02,PT2,PEM6,F012,HSSS_180,COV_025,su013,HUP213,P3,GSE222448_patient8,IpiNivo_Mixed,PEM11,GC10,COV_002,AR50,101520_Okada_D,MM_PT18,PEM2,H1,MSK1344,B1	28	38	Autoimmune disease,COVID-19,Healthy,Infection,Inflammation,Leukemia,Myeloma,Solid tumor
CATALIQGAQKLVF	TRAV17	TRAJ54	2010113893,COV_009,GSE222448_patient3,CPIc_C5,UPN13,21LN0302,COV_015,U5,UPN12,MM_PT15,B_ALL_p1,MSK1344,COV_010,PBMC_A_HD1,E5,E3,NPC_SC_1815,PFI_104,NPC_SC_1808,PEM19,RA_25,P5,COV_011,19LN0198,20LN0243,UPN17,H2,J10624	28	31	Autoimmune disease,COVID-19,Healthy,Infection,Inflammation,Leukemia,Myeloma,Solid tumor
CATDAYSGAGSYQLTF	TRAV17	TRAJ28	GC08,F017,nc_CT7,19LN0198,COV_028,20LN0249,UPN12,PT2,MM_PT2,CPIc_C8,F016,Seshadri02,PEM19,U5,6_ki0100110_CMVneg,su013,CX2,COV_009,COV_007,UT1,COV_020,UPN1,p4_severe,4_Ki0100015_CMVneg,su006,COV_013,NPC_SC_1811,C142	28	35	COVID-19,Healthy,Infection,Inflammation,Leukemia,Myeloma,Solid tumor
CATDNNARLMF	TRAV17	TRAJ31	HD5,nc_CT6,PT_1,C30,PEM10,H1,U35,PEM19,COV_010,MSK1302,PT_4,PEM12,PEM1,OH17,E5,ccRCC_1,su005,PBMC_P4,OH14,AR25,10k_BEAM-T_Human_A2402_EBV_CMV_spikein_5pv2,MSK1344,COV_011,GC10,RA_69,COV_020,COV_007,BL4	28	31	Aging,Autoimmune disease,BEAM-T,COVID-19,Healthy,Inflammation,Solid tumor
CATDSGYSTLTF	TRAV17	TRAJ11	NPC_SC_1802,H-3,B7,PEM3,21LN0343,PEM23,COVID_19_PBMC_BAL_donor_7,COV_002,PBMC_C_HD5,UPN17,AS01,E6,AR20,UPN10,C16,C-17,su001,su009,COV_015,2247115_JCC392_SJTRC_InfVaxBT_2_Rxn5,He_2020,PBMC_P4,PEM1,UPN18,UPN19,su005,BC10,PEM5	28	58	Autoimmune disease,COVID-19,Healthy,Inflammation,Leukemia,Solid tumor
CAVDTGRRALTF	TRAV21	TRAJ5	HD5,COV_007,PFI_79,C-3,TC341,HN_P51,2247116_JCC392_SJTRC_InfVaxBT_3_Rxn6,EM192566,HD2,UPN12,COV_020,101520_Okada_B,MSK1344,NPC_SC_1806,2169462_SJTRC_InfVax_3,IPIHNSC117,UPN24,CPInc_NC1,PBMC_P6,101520_Okada_A,MSK1302,P3,AR44,su013,C640,20LN0264,PEM2,MSK1263	28	37	Autoimmune disease,COVID-19,Healthy,Infection,Inflammation,Leukemia,Solid tumor
CAVEDRNTDKLIF	TRAV2	TRAJ34	COV_009,p2_mild,irAE_45,AR44,C640,GC10,J10887,UPN19,U5,P3,PT_5,UPN8,MM_PT2,PrA1505,COV_007,HD5,COV_019,AR25,HHU20180816,20LN0243,IPIHNSC118,P4,HD4,C-29,CPIc_C8,PT_2,OVA1,C16	28	32	Autoimmune disease,COVID-19,Healthy,Infection,Inflammation,Leukemia,Myeloma,Solid tumor
CAVGAGGATNKLIF	TRAV8-3	TRAJ32	nc_CT2,1_Ki0100020_CMVpos,TC341,PEM2,GSE222448_patient8,AR44,E357,COV_019,P2,UPN8,S134,PrABX254_ST,COV_020,COV_007,NPC_SC_1808,CPInc_NC5,SC5v2_Melanoma_5Kcells_Connect_single_channel,C-26,F023,C-35,AS01,U5,PBMC_P3,PEM12,HC2,CPInc_NC2,H2,PEM11	28	30	Aging,Autoimmune disease,BEAM-T,COVID-19,Healthy,Infection,Inflammation,Leukemia,Solid tumor
CAVGAGNAGNMLTF	TRAV8-3	TRAJ39	C-25,U44,COV_007,PT_4,101520_Okada_B,BC09,NPC_SC_1807,COV_019,PEM13,COV_028,melanoma_K409,MDA1_T04,MSK1344,GSE222448_patient7,UPN24,UPN13,UPN15,CPInc_NC6,NPC_SC_1813,NivoExposed,IPIHNSC118,RA_25,AR44,P2,P4,MSK1302,10k_BEAM-T_Human_A1101_EBV_spikein_5pv2,PEM11	28	41	Autoimmune disease,BEAM-T,COVID-19,Inflammation,Leukemia,Solid tumor
CAVGANNAGNMLTF	TRAV8-3	TRAJ39	C-8,He_2020,PEM1,UPN18,AR50,TC341,C799,P2,MSK1302,MQpool,UPN15,OH17,F014,C739,U4,UPN1,NL2,p3_mild,COV_011,GC07,C910,COV_012,20LN0264,RA_65,RA_25,COV_009,PBMC_P2,F67	28	42	Aging,Autoimmune disease,COVID-19,Healthy,Infection,Inflammation,Leukemia,Solid tumor
CAVGANTDKLIF	TRAV8-3	TRAJ34	PEM5,MDA1_T04,COV_012,PEM12,MM_PT15,COV_007,COV_020,F016,F017,5_ki01000111CMVpos,su012,E6,nc_CT8,RA_PT19,HHU20180816,H-3,HD1,F50,H2,U45,COV_025,PEM11,C-1,MSK1302,RA_PT11,COV_001,E5,COV_019	28	33	Autoimmune disease,COVID-19,Healthy,Infection,Inflammation,Myeloma,Solid tumor
CAVGARGGSYIPTF	TRAV8-3	TRAJ6	COV_011,su009,U35,COV_015,TC341,GU0715,CPIc_C5,B230498,NPC_SC_1808,p8_HD,5_ki01000111CMVpos,COV_020,22LN0417,COV_007,UPN1,F017,COV_012,COV_028,MM_PT15,PrA1801,PFI_83,C19,E6,C16,P4,C829,GC08,irAE_40	28	60	Autoimmune disease,COVID-19,Healthy,Infection,Inflammation,Leukemia,Myeloma,Solid tumor
CAVGARGNTPLVF	TRAV8-3	TRAJ29	UPN10,PEM10,101520_Okada_B,MSK1344,UPN24,COV_011,F012,B4,NPC_SC_1805,COV_009,4_Ki0100015_CMVneg,U44,RA_69,UPN12,PEM13,J10888,20LN0264,HD1,B3,AR50,COV_019,GU0700,COV_007,LRS5,COV_020,MSK1302,PEM5,COV_015	28	39	Autoimmune disease,COVID-19,Healthy,Infection,Inflammation,Leukemia,Solid tumor
CAVGSGTYKYIF	TRAV8-3	TRAJ40	COV_007,U45,COV_010,COV_013,PEM23,COV_011,TC341,COV_020,COV_015,p5_severe,PT2,MDA1_T01,C739,C16,HD5,COV_025,HD1,PEM19,COV_028,RA_65,PEM13,AR46,N7002,101520_Okada_A,GC07,HUP217,PT_3,F50	28	41	Autoimmune disease,COVID-19,Healthy,Infection,Inflammation,Leukemia,Solid tumor
CAVGSNFGNEKLTF	TRAV8-3	TRAJ48	CPIc_C3,HD1,NPC_SC_1805,COV_010,PT1,MDA1_T03,U5,UPN24,CX5,101520_Okada_C,UPN18,AS02,H1,4_Ki0100015_CMVneg,S23,20LN0264,COV_012,H3,C16,5_ki01000111CMVpos,108236,COV_014,COV_013,OVA1,T06,20LN0217,1_Ki0100020_CMVpos,J11689	28	36	Autoimmune disease,COVID-19,Healthy,Infection,Inflammation,Leukemia,Solid tumor
CAVGTGGGNKLTF	TRAV8-3	TRAJ10	COV_001,PEM7,su006,4_Ki0100015_CMVneg,IpiNivo_Mixed,NPC_SC_1816,C640,CPInc_NC3,HD1,HD5,AS01,COV_025,irAE_62,PEM12,PT_7,PFI_83,COV_012,C21,PEM2,PrA1801,B_ALL_p2,101520_Okada_B,F016,PBMC_C_HD4,MSK1302,C-38,UPN12,PFI_104	28	38	Autoimmune disease,COVID-19,Healthy,Infection,Inflammation,Leukemia,Solid tumor
CAVNTGGFKTIF	TRAV1-2	TRAJ9	F51,COV_015,COV_019,F014,nc_CT3,HSSS_110,E357,2010113890,HD5,He_2020,NPC_SC_1802,COV_028,F017,PEM13,101520_Okada_A,COV_009,F30,HN_P51,GC07,C-34,MSK1302,irAE_40,irAE_63,GU0700,B6,GC10,PBMC_P4,C16	28	42	COVID-19,Healthy,Inflammation,Solid tumor
CAVNTGGFKTIF	TRAV2	TRAJ9	MSK1302,F41,F023,F67,TC174,TC341,20LN0259,COV_009,P1,IpiNivo_Mixed,H-11,OVA1,SC5v2_Melanoma_5Kcells_Connect_single_channel,U44,H-6,101520_Okada_C,J10887,PBMC_P4,PBMC_P5,UPN17,p2_mild,F020,BMMNC_5pv2,NPC_SC_1808,OH14,COV_015,D511,D492	28	31	Aging,BEAM-T,COVID-19,Healthy,Inflammation,Leukemia,Solid tumor
CAVQAGTGNQFYF	TRAV20	TRAJ49	J15891,COV_013,COV_019,COV_011,MSK1344,UPN10,U35,PBMC_P3,COV_010,107677,GU0744,PEM22,COV_015,18LN0132,HC2,PEM12,COV_001,p3_mild,C33,1_Ki0100020_CMVpos,PT_3,IpiNivo_Mixed,TC341,GC07,PFI_83,UPN14,UPN17,18LN0110	28	34	COVID-19,Healthy,Infection,Inflammation,Leukemia,Solid tumor
CAVRDNYGQNFVF	TRAV3	TRAJ26	U41,COV_001,F38,GC05,PEM8,P3,2247115_JCC392_SJTRC_InfVaxBT_2_Rxn5,E357,P7,PEM16,F50,201657856,AR48,MSK1302,C829,F024,p6_severe,F014,NPC_SC_1816,PT_2,C-26,UPN12,20LN0249,H-7,P6,PBMC_P4,PrA1801,p3_mild	28	30	Autoimmune disease,COVID-19,Healthy,Infection,Inflammation,Leukemia,Solid tumor
CAVRGGDYKLSF	TRAV1-2	TRAJ20	PBMC_C_HD2,C16,p2_mild,C-32,U35,MSK1344,H-9,COV_011,nc_CT1,B5,CPInc_NC6,B357818,COV_007,COV_015,B_ALL_p1,S34,PT_2,COV_010,MM_PT6,101520_Okada_C,PrA1607,COV_020,irAE_62,NPC_SC_1802,COV_019,ICC3,C910,GSE222448_patient10	28	37	Autoimmune disease,COVID-19,Healthy,Infection,Inflammation,Leukemia,Myeloma,Solid tumor
CAVRGGSEKLVF	TRAV21	TRAJ57	5_ki01000111CMVpos,C236,AR25,HC1,PT2,MM_PT18,GC09,2010113865,PT_2,ERS4,COV_012,AS01,PT_4,UPN18,C-39,B4,E4,PEM12,P4,MSK1302,CPIc_C3,C-18,COV_013,PT_1,COV_011,PEM11,GC07,COV_009	28	32	Autoimmune disease,COVID-19,Healthy,Infection,Inflammation,Leukemia,Myeloma,Solid tumor
CAVRGNYGQNFVF	TRAV21	TRAJ26	21-Aug-48,COV_013,B_ALL_p3,COV_020,COV_019,P7,PT_2,BMMNC_5pv2,PEM3,irAE_65,NPC_SC_1816,AR20,PBMC_P4,UPN19,COV_007,F50,20LN0264,PT_1,PT_8,COV_011,H1,H3,P4,U4,NPC_SC_1808,PFI_79,MSK1302,F017	28	36	BEAM-T,COVID-19,Healthy,Infection,Inflammation,Leukemia,Solid tumor
CAVRGYNFNKFYF	TRAV3	TRAJ21	irAE_45,BC11,UT2,CPIc_C7,P5,ccRCC_2,IpiNivo_Resistant,TC341,C16,2010113865,F017,PBMC_C_HD3,He_2020,AR48,AS02,su011,F023,PEM1,C-27,COV_028,U34,U44,COV_007,PrA1505,101520_Okada_B,CPIc_C4,COV_020,PEM7	28	57	Aging,Autoimmune disease,COVID-19,Healthy,Inflammation,Solid tumor
CAVRMDSSYKLIF	TRAV12-2	TRAJ12	NPC_SC_1811,C30,PEM13,AR48,B231260,p2_mild,AS01,2010113890,GC07,21LN0343,COVID_19_PBMC_BAL_donor_5,MM_PT3,irAE_40,COV_025,CPIc_C5,PT_3,H-3,HSSS_191,MSK1302,MM_PT19,HD1,PFI_104,HD5,PT1,101520_Okada_B,J14204,UPN10,PBMC_P5	28	47	Autoimmune disease,COVID-19,Healthy,Infection,Inflammation,Leukemia,Myeloma,Solid tumor
CAVRMDSSYKLIF	TRAV21	TRAJ12	COV_025,C-31,D511,COV_028,BC09,P2,CPIc_C1,C910,COV_013,AR44,MSK1263,COV_011,MSK1344,COV_020,AR20,HC1,101520_Okada_D,su013,OH15,HD1,E4,NPC_SC_1808,B_ALL_p3,COV_002,F012,COV_012,HD5,PBMC_P3	28	41	Aging,COVID-19,Healthy,Infection,Inflammation,Leukemia,Solid tumor
CAVRNNNARLMF	TRAV21	TRAJ31	H3,PT_5,COV_028,RA_65,OC83,UPN17,T06,COV_011,201657263,COV_020,HC2,NPC_SC_1811,UPN1,AR44,irAE_65,B4,COV_014,MSK1344,LRS4,PT_1,COV_010,PEM22,nc_CT1,HD1,NL2,COV_013,4_Ki0100015_CMVneg,PEM10	28	30	Autoimmune disease,COVID-19,Healthy,Infection,Inflammation,Leukemia,Solid tumor
CAVSDTGRRALTF	TRAV8-4	TRAJ5	BL8,B2,NivoExposed,6_ki0100110_CMVneg,B230093,C910,COV_001,J11689,F41,su013,RA_69,B5,BMMNC_5pv2,HD5,MSK1302,AR44,PT_6,U5,COV_012,F45,PBMC_C_HD4,TC341,U41,UPN4,irAE_62,B7,COV_020,C739	28	33	Autoimmune disease,BEAM-T,COVID-19,Healthy,Infection,Inflammation,Leukemia,Solid tumor
CAVSFTGGGNKLTF	TRAV8-4	TRAJ10	PrA1505,22-Jul-25,P2,COV_015,MSK1263,HUP222,C21,J10886,CPIc_C2,COV_012,PBMC_P4,COV_020,AS01,UPN19,COV_013,COV_011,C19,irAE_76,C30,P6,GC10,AR48,S159,COV_025,BMMNC_5pv2,NPC_SC_1808,OH15,melanoma_K409	28	35	Aging,Autoimmune disease,BEAM-T,COVID-19,Healthy,Inflammation,Leukemia,Solid tumor
CAVSGAGSYQLTF	TRAV12-2	TRAJ28	C16,RA_65,U45,MSK1302,NPC_SC_1811,COV_019,2_Ki0100022_CMVneg,AR50,PEM2,20LN0278,101520_Okada_B,COV_028,PEM23,AR44,IPIHNSC118,J14205,COV_025,F45,SC5v2_Melanoma_5Kcells_Connect_single_channel,J10887,P3,COV_010,He_2020,OH17,PBMC_C_HD4,C30,PEM9,CPInc_NC5	28	30	Aging,Autoimmune disease,BEAM-T,COVID-19,Healthy,Infection,Inflammation,Leukemia,Solid tumor
CAVSPSGGYQKVTF	TRAV8-4	TRAJ13	F016,NPC_SC_1802,PEM12,F020,COV_007,C143,COV_019,F006,BMMNC_5pv2,CPIc_C2,GC08,PEM13,PT_2,AR48,PBMC_P3,COV_025,EM192564,UPN24,C-17,U45,C-34,4_Ki0100015_CMVneg,B_ALL_h2,HD5,TC341,PBMC_P5,su006,IpiNivo_Resistant	28	35	Aging,Autoimmune disease,BEAM-T,COVID-19,Fraility,Healthy,Infection,Inflammation,Leukemia,Solid tumor
CAVTDSWGKLQF	TRAV21	TRAJ24	F67,C-26,PEM3,COV_015,PFI_83,BL3,PEM9,COV_020,PEM19,COV_002,18LN0132,COV_010,F38,PEM7,IpiNivo_Resistant,ICC7,COV_009,BC09,B6,PrA1801,U44,201651363,COV_011,NPC_SC_1811,p6_severe,COV_013,HSSS_110,su008	28	35	Autoimmune disease,COVID-19,Healthy,Infection,Inflammation,Leukemia,Solid tumor
CAVTGNQFYF	TRAV12-2	TRAJ49	COV_010,HD5,COV_020,GC02,P4,20LN0249,MM_PT7,4_Ki0100015_CMVneg,PBMC_P5,201651363,HSSS_110,COV_013,MDA1_T03,HUP213,B_ALL_p1,MSK1263,COV_011,COV_007,GSE222448_patient7,C236,HSSS_191,UPN1,UPN19,su010,IpiNivo_Resistant,MSK1344,PT5,COV_019	28	74	COVID-19,Healthy,Infection,Inflammation,Leukemia,Myeloma,Solid tumor
CAVTTSGTYKYIF	TRAV12-2	TRAJ40	COV_001,UPN1,F38,P5,AR48,PEM19,PEM11,IpiNivo_Mixed,AS01,PT_2,NivoExposed,C16,101520_Okada_D,GSE222448_patient10,PEM16,COV_025,AR50,GSE222448_patient8,C829,COV_014,NPC_SC_1805,19LN0144,F017,C640,MSK1302,UPN13,H3,TC341	28	35	Autoimmune disease,COVID-19,Healthy,Infection,Inflammation,Leukemia,Solid tumor
CAVYTGGFKTIF	TRAV12-2	TRAJ9	BC09,COVID_19_PBMC_BAL_donor_6,BMMNC_5pv2,P5,U45,HD5,su005,NPC_SC_1806,C16,U4,NPC_SC_1811,COV_013,10k_PBMC_5pv2_nextgem_Chromium_X,U5,F014,PT_4,COV_012,AR20,COV_028,GC07,p2_mild,PBMC_C_HD4,NL2,TC341,PBMC_C_HD1,PT5,AR46,B1	28	39	BEAM-T,COVID-19,Healthy,Inflammation,Leukemia,Solid tumor
CAYRRGGATNKLIF	TRAV38-2DV8	TRAJ32	PrA1801,NivoExposed,PEM19,S159,COV_011,19LN0198,PT_1,1_Ki0100020_CMVpos,P7,CPInc_NC3,B357818,PEM1,PEM7,4_Ki0100015_CMVneg,SC5v2_Melanoma_5Kcells_Connect_single_channel,PEM2,NPC_SC_1810,su010,2_Ki0100022_CMVneg,BMMNC_5pv2,su013,PBMC_P2,U45,P4,MSK1302,EM192564,U4,OH15	28	39	Aging,Autoimmune disease,BEAM-T,COVID-19,Infection,Inflammation,Leukemia,Solid tumor
CVVNNNAGNMLTF	TRAV12-1	TRAJ39	20LN0259,18LN0110,COV_020,PrA1607,19LN0144,UPN12,P1,CPIc_C7,GC06,PEM15,20LN0243,HSSS_110,PrA1801,ERS2,MSK1302,B4,CPIc_C8,19LN0198,201657263,B1,5_ki01000111CMVpos,10k_BEAM-T_Human_A1101_EBV_spikein_5pv2,AR46,PBMC_A_HD1,B_ALL_p3,COV_025,COVID_19_PBMC_BAL_donor_7,He_2020	28	36	Autoimmune disease,BEAM-T,COVID-19,Healthy,Infection,Inflammation,Leukemia,Solid tumor
CVVTDRGSTLGRLYF	TRAV10	TRAJ18	PFI_104,C910,PT_5,UPN19,OVA1,COV_019,AR20,NPC_SC_1813,B_ALL_p3,COV_020,COV_013,GSE222448_patient11,COV_011,NPC_SC_1810,10k_PBMC_5pv2_nextgem_Chromium_X,irAE_63,H-2,COV_028,J15892,HSSS_191,PBMC_P2,HD5,P6,PEM21,AR25,p2_mild,U41,ccRCC_1	28	72	BEAM-T,COVID-19,Healthy,Infection,Inflammation,Leukemia,Solid tumor
CAAGGSYIPTF	TRAV13-1	TRAJ6	HD3,NPC_SC_1813,H1,22-Jul-25,OH15,HHU20180816,B6,PEM9,101520_Okada_A,COV_010,P5,su006,COVID_19_PBMC_BAL_donor_2,F007,AR50,20LN0243,GC04,GC07,COV_028,GC08,UPN17,GU0700,PEM11,C16,B4,PFI_79,COV_019	27	39	Aging,COVID-19,Fraility,Healthy,Infection,Inflammation,Leukemia,Solid tumor
CAANSGGGADGLTF	TRAV13-1	TRAJ45	HD3,10k_PBMC_5pv2_nextgem_Chromium_X,PEM1,C-24,2247115_JCC392_SJTRC_InfVaxBT_2_Rxn5,UPN18,PBMC_P5,RA_69,U5,COV_007,COV_009,PBMC_C_HD1,B_ALL_p3,OC96,P1,D492,COV_001,C910,UPN14,su006,PEM5,22LN0417,UPN24,COV_010,LRS3,B230723,20LN0249	27	48	Autoimmune disease,BEAM-T,COVID-19,Healthy,Infection,Inflammation,Leukemia,Solid tumor
CAANTGTASKLTF	TRAV29DV5	TRAJ44	GSE222448_patient7,TC341,irAE_65,PrA1801,P4,PBMC_C_HD1,PrA1607,5_ki01000111CMVpos,COV_025,AR20,CPIc_C4,E2,F41,OH14,MDA1_T04,D511,B5,J11689,COV_007,C30,F38,101520_Okada_C,UPN17,AR46,B231260,nc_CT6,COV_001	27	32	Aging,Autoimmune disease,COVID-19,Healthy,Infection,Inflammation,Leukemia,Solid tumor
CAASAGSNYQLIW	TRAV29DV5	TRAJ33	PT_2,HC2,101520_Okada_B,20LN0278,RA_PT19,B5,H-8,2247116_JCC392_SJTRC_InfVaxBT_3_Rxn6,AS01,MM_PT17,BMMNC_5pv2,C739,OH17,MSK1344,NPC_SC_1802,J15893,p6_severe,E6,COV_015,HSSS_110,18LN0078,RA_25,20LN0264,su014,HD4,PFI_79,COV_019	27	35	Aging,Autoimmune disease,BEAM-T,COVID-19,Healthy,Infection,Inflammation,Leukemia,Myeloma,Solid tumor
CAASARNYGQNFVF	TRAV29DV5	TRAJ26	COV_020,201651365,MDA1_T04,IPIHNSC118,2_Ki0100022_CMVneg,PEM23,COV_015,COV_010,PT_8,UPN10,MSK1302,PEM12,PEM9,COV_028,P2,BC09,COV_012,4_Ki0100015_CMVneg,IpiNivo_Resistant,PT_6,UPN17,PBMC_A_HD1,18LN0132,GC06,B357818,COV_019,S159	27	32	COVID-19,Healthy,Infection,Inflammation,Leukemia,Solid tumor
CAASFGNEKLTF	TRAV13-1	TRAJ48	COV_015,C-32,S22,su010,RA_65,HN_P34,B4,PEM14,B2,RA_PT11,TC341,C910,C-4,C640,CPInc_NC4,NPC_SC_1802,su013,101520_Okada_B,10k_BEAM-T_Human_A1101_EBV_spikein_5pv2,ICC5,COV_009,UPN19,NPC_SC_1811,su012,OVA1,BMMNC_5pv2,HD1	27	33	Autoimmune disease,BEAM-T,COVID-19,Healthy,Infection,Inflammation,Leukemia,Solid tumor
CAASGGAQKLVF	TRAV29DV5	TRAJ54	ICC4,nc_CT5,COV_007,PrA1505,PBMC_P4,2169462_SJTRC_InfVax_3,PFI_83,F012,2247114_JCC392_SJTRC_InfVaxBT_1_Rxn4,F017,P3,MSK1302,COV_012,PEM9,p2_mild,C-36,4_Ki0100015_CMVneg,PBMC_P5,PT_1,B5,PT_3,NPC_SC_1802,GC07,COV_028,PBMC_A_HD2,UPN17,ERS4	27	50	Autoimmune disease,COVID-19,Healthy,Infection,Inflammation,Leukemia,Solid tumor
CAASGGGSQGNLIF	TRAV29DV5	TRAJ42	HD4,MSK1344,PBMC_P4,p5_severe,COV_020,C640,U44,COV_028,S159,U34,COV_013,COV_007,COV_014,U35,H-1,MM_PT3,irAE_76,C-7,PrA1801,PFI_83,H2,C33,GSE222448_patient8,CPIc_C7,irAE_63,H-3,MSK1302	27	62	Autoimmune disease,COVID-19,Healthy,Infection,Inflammation,Myeloma,Solid tumor
CAASGIQGAQKLVF	TRAV29DV5	TRAJ54	TIL4095,PEM19,PEM20,BC09,P2,AS01,HD1,UPN13,PFI_83,irAE_76,COV_011,IpiNivo_Resistant,101520_Okada_A,UPN17,H1,F014,UPN12,H-7,p1_mild,COV_002,B230093,GSE222448_patient7,18LN0110,GC09,AR50,PEM8,20LN0264	27	40	Autoimmune disease,COVID-19,Healthy,Infection,Inflammation,Leukemia,Solid tumor
CAASGTYKYIF	TRAV29DV5	TRAJ40	MSK1344,U4,IpiNivo_Mixed,B7,B6,OH14,P3,U5,F41,AR20,UPN4,PEM8,201651363,COV_009,COV_028,MQpool,PT_7,PEM12,NPC_SC_1808,C-30,COV_007,p5_severe,GC10,B_ALL_h2,PEM16,HD5,BC10	27	34	Aging,COVID-19,Healthy,Inflammation,Leukemia,Solid tumor
CAASIGSNYQLIW	TRAV13-1	TRAJ33	COV_011,COV_007,N7001,GSE222448_patient7,PEM6,COV_013,PT_3,MM_PT16,AS01,HHU20190926,GU0700,MSK1263,B_ALL_p1,PrA1607,COV_014,19LN0144,COV_002,U5,PT6,PEM10,U45,BMMNC_5pv2,PT_8,P5,C910,COV_010,HD3	27	30	Autoimmune disease,BEAM-T,COVID-19,Healthy,Infection,Inflammation,Leukemia,Myeloma,Solid tumor
CAASNAGGTSYGKLTF	TRAV13-1	TRAJ52	UPN12,BC10,B1,COV_009,COV_028,COV_007,PEM18,BC09,B_ALL_p2,COV_015,18LN0110,HHU20180816,COV_020,PrA1607,COV_025,H-6,OH17,TC341,UPN1,CX4,PEM17,AR48,22-Jul-25,MM_PT2,MM_PT19,PBMC_P6,PEM12	27	30	Aging,Autoimmune disease,COVID-19,Healthy,Inflammation,Leukemia,Myeloma,Solid tumor
CAASPNTGNQFYF	TRAV29DV5	TRAJ49	OH14,TC341,AR20,GC06,p4_severe,PFI_104,PBMC_C_HD6,C739,HC2,20LN0264,UPN10,U41,IpiNivo_Mixed,101520_Okada_B,PEM5,101520_Okada_C,PEM8,UPN4,NPC_SC_1802,COV_020,U45,LRS5,GC07,2010113865,C-10,COV_012,COV_007	27	34	Aging,COVID-19,Healthy,Infection,Inflammation,Leukemia,Solid tumor
CAASSGAGSYQLTF	TRAV29DV5	TRAJ28	NPC_SC_1811,5_ki01000111CMVpos,CPIc_C5,U5,COV_010,AS02,C141,COV_012,MSK1344,GSE222448_patient11,PFI_79,GSE222448_patient10,COV_007,COV_015,COV_001,PEM9,F50,su005,NPC_SC_1808,HD1,AR46,COV_019,AR44,PEM6,COV_028,COV_013,P2	27	30	Autoimmune disease,COVID-19,Healthy,Infection,Inflammation,Solid tumor
CAATGNQFYF	TRAV13-1	TRAJ49	C30,UPN18,COV_025,UPN19,F51,U44,E3,C-38,C-22,N7001,UPN13,19LN0144,AR20,HD5,COV_028,P2,p5_severe,COVID_19_PBMC_BAL_donor_6,COV_020,su010,UT1,COV_013,N5TEST,MSK1263,E4,PEM16,D492	27	42	COVID-19,Healthy,Inflammation,Leukemia,Solid tumor
CAAYSGGGADGLTF	TRAV29DV5	TRAJ45	6_ki0100110_CMVneg,MDA1_T04,C829,PT_2,COV_028,BC09,CPIc_C5,GSE222448_patient1,PEM22,U4,COV_025,PEM2,B_ALL_p1,He_2020,PEM9,PBMC_C_HD4,C640,COV_007,F014,C-39,BL3,H2,COV_011,COV_009,2247116_JCC392_SJTRC_InfVaxBT_3_Rxn6,LRS3,PEM15	27	28	COVID-19,Healthy,Infection,Inflammation,Leukemia,Solid tumor
CAENNAGGTSYGKLTF	TRAV13-2	TRAJ52	COV_007,p6_severe,PBMC_C_HD1,irAE_40,18LN0104,COV_028,UPN1,IpiNivo_Complete,RA_65,18LN0132,PEM10,B6,MM_PT3,GC06,NPC_SC_1813,PEM2,UT1,PBMC_P4,CPIc_C6,GSE222448_patient1,MSK1302,P7,HD3,20LN0264,PFI_83,PEM13,GSE222448_patient13	27	34	Autoimmune disease,COVID-19,Healthy,Infection,Inflammation,Leukemia,Myeloma,Solid tumor
CAESINDYKLSF	TRAV5	TRAJ20	5_ki01000111CMVpos,H3,COV_013,PT_4,COV_028,AR20,C739,PEM6,PT_8,J10625,PBMC_P4,PEM8,su005,GC08,COV_019,COV_015,HD5,EM192565,U4,COV_020,NPC_SC_1805,COV_011,AS01,NPC_SC_1802,PT_2,201657852,CPIc_C7	27	33	Autoimmune disease,COVID-19,Healthy,Infection,Inflammation,Solid tumor
CAESTGKLIF	TRAV5	TRAJ37	AS01,PrA1607,HN_P34,2010113903,nc_CT7,C17,GC02,GSE222448_patient11,18LN0110,BC10,COVID_19_PBMC_BAL_donor_5,COV_001,CPIc_C6,CPIc_C7,CPInc_NC2,HSSS_180,NPC_SC_1813,PEM19,PEM2,PEM8,PT6,PT_7,RAGN962056,S33,irAE_63,irAE_7,su013	27	182	Autoimmune disease,COVID-19,Healthy,Inflammation,Leukemia,Solid tumor
CAFMNTGNQFYF	TRAV38-1	TRAJ49	C-18,B_ALL_p3,H-2,CX3,GSE222448_patient13,MM_PT6,BC10,101520_Okada_B,irAE_45,P2,B230723,AR46,PBMC_C_HD1,HD1,COV_020,NPC_SC_1802,TC341,AR50,HD5,COV_011,2_Ki0100022_CMVneg,NPC_SC_1816,nc_CT6,irAE_65,B5,PFI_79,F41	27	34	COVID-19,Healthy,Infection,Inflammation,Leukemia,Myeloma,Solid tumor
CAGSGAGSYQLTF	TRAV25	TRAJ28	P7,COV_007,22LN0417,UPN18,C-10,HSSS_191,COVID_19_PBMC_BAL_donor_7,HHU20180816,N7001,UPN15,UT1,n_sp1,su006,COV_025,P3,6_ki0100110_CMVneg,COV_028,PrA1607,PT_1,ERS5,COV_013,HC9,S159,F014,UPN19,PT2,COV_014	27	32	Autoimmune disease,COVID-19,Healthy,Infection,Inflammation,Leukemia,Solid tumor
CAGSGGSNYKLTF	TRAV25	TRAJ53	COV_011,C-27,UPN1,PBMC_P5,C236,P1,101520_Okada_C,F50,PEM14,GC07,OVA1,F38,UT1,RA_25,UPN12,GSE222448_patient12,ccRCC_2,He_2020,PBMC_A_HD2,P7,NPC_SC_1802,MM_PT19,HD7,GC06,COV_002,U45,J15893	27	33	Autoimmune disease,COVID-19,Healthy,Infection,Inflammation,Leukemia,Myeloma,Solid tumor
CALILTGGGNKLTF	TRAV9-2	TRAJ10	NPC_SC_1816,D511,PEM8,C-17,MSK1302,19LN0144,RA_25,AR50,BMMNC_5pv2,CPInc_NC6,U41,B230093,NPC_SC_1808,5_ki01000111CMVpos,J21854,PT2,AR25,C236,COV_010,HC9,F50,C910,UT2,PEM1,COV_011,IpiNivo_Mixed,RA_69	27	35	Autoimmune disease,BEAM-T,COVID-19,Healthy,Infection,Inflammation,Leukemia,Solid tumor
CALLIQGAQKLVF	TRAV9-2	TRAJ54	20LN0249,GC02,COV_015,nc_CT7,MSK1302,GC10,TC341,AR25,AS01,J21854,EM192567,C-5,S159,RA_25,B230723,COV_028,U44,COV_009,NPC_SC_1807,MM_PT16,CPIc_C2,COV_012,J10624,LRS4,10k_BEAM-T_Human_A1101_EBV_spikein_5pv2,P4,UPN12	27	35	Autoimmune disease,BEAM-T,COVID-19,Healthy,Inflammation,Leukemia,Myeloma,Solid tumor
CALRDSNYQLIW	TRAV9-2	TRAJ33	HD5,101520_Okada_C,UPN13,irAE_62,RA_25,18LN0132,IpiNivo_Mixed,U34,101520_Okada_A,HC9,RA_65,C19,B230498,MSK1344,H2,PEM22,su006,GSE222448_patient8,18LN0110,S158,4_Ki0100015_CMVneg,su012,COVID_19_PBMC_BAL_donor_5,NPC_SC_1802,p1_mild,TC341,PEM16	27	36	Autoimmune disease,COVID-19,Healthy,Infection,Inflammation,Leukemia,Solid tumor
CALRSGGSYIPTF	TRAV9-2	TRAJ6	COV_019,RA_25,UPN12,COV_020,B7,PBMC_P4,NPC_SC_1815,UPN17,COV_015,COV_001,B230498,C21,COVID_19_PBMC_BAL_donor_7,PEM15,108050,E5,18LN0132,U4,U35,U41,C19,MSK1344,Seshadri02,5_ki01000111CMVpos,C910,CPIc_C8,PT3	27	30	Autoimmune disease,COVID-19,Healthy,Infection,Inflammation,Leukemia,Solid tumor
CALSDSGGYQKVTF	TRAV9-2	TRAJ13	AR50,5_ki01000111CMVpos,OVA1,NPC_SC_1816,N7001,UPN10,irAE_45,PEM2,PBMC_P4,COV_009,D511,AR25,S159,COV_011,C799,MSK1344,nc_CT5,p5_severe,F51,RA_69,COV_015,PT_4,nc_CT7,MSK1302,U45,GSE222448_patient1,PEM19	27	31	Autoimmune disease,COVID-19,Healthy,Infection,Inflammation,Leukemia,Solid tumor
CALSEARAAGNKLTF	TRAV19	TRAJ17	COV_028,90711,PEM6,18LN0110,U45,PBMC_P4,PT_2,MSK1344,COV_014,NPC_SC_1811,HD5,PT_7,PBMC_C_HD1,H-4,HSSS_110,20LN0249,C829,UPN1,EM192566,PFI_79,F024,PBMC_A_HD3,2247115_JCC392_SJTRC_InfVaxBT_2_Rxn5,irAE_45,U35,GC10,PBMC_C_HD4	27	35	Autoimmune disease,COVID-19,Healthy,Infection,Inflammation,Leukemia,Solid tumor
CALSEAYSGAGSYQLTF	TRAV19	TRAJ28	COV_028,COV_014,B_ALL_p3,UPN19,PBMC_C_HD5,melanoma_K409,COV_020,PFI_83,F023,Seshadri02,B6,PBMC_P3,COV_010,COV_019,ERS4,PBMC_P2,C30,B7,C-39,F67,PEM11,U35,PT2,COV_009,HSSS_191,GSE222448_patient1,101520_Okada_A	27	42	Aging,COVID-19,Healthy,Infection,Inflammation,Leukemia,Solid tumor
CALSSGGYQKVTF	TRAV9-2	TRAJ13	UPN19,p2_mild,J10625,C12,20LN0249,irAE_76,COV_020,P5,EM192565,MSK1344,AR50,COV_013,PBMC_A_HD3,COV_028,HD6,p5_severe,BC09,PFI_83,COV_019,C-20,4_Ki0100015_CMVneg,COV_012,AS01,irAE_65,PEM10,HD5,F67	27	31	Autoimmune disease,COVID-19,Healthy,Infection,Inflammation,Leukemia,Solid tumor
CAMNTGNQFYF	TRAV12-3	TRAJ49	COV_013,HSSS_191,B230723,P5,GC06,F016,COV_011,U45,C739,IpiNivo_Mixed,CX4,N7001,melanoma_K409,E357,PBMC_P5,GC10,D492,UPN13,COV_010,HD4,101520_Okada_A,UPN18,UPN10,F013,RA_69,C-19,p3_mild	27	86	Autoimmune disease,COVID-19,Healthy,Infection,Inflammation,Leukemia,Solid tumor
CAMREGNFGNEKLTF	TRAV14DV4	TRAJ48	COV_012,COV_010,PEM3,BL3,NPC_SC_1802,COVID_19_PBMC_BAL_donor_6,D492,C640,p6_severe,ERS5,PBMC_C_HD5,NPC_SC_1811,C16,GSE222448_patient6,COV_001,PBMC_C_HD3,B357818,GU0744,PEM6,PFI_83,2010113865,GSE222448_patient5,COV_015,COV_007,MSK1344,GU0700,irAE_65	27	32	COVID-19,Healthy,Infection,Inflammation,Solid tumor
CATDAGDYKLSF	TRAV17	TRAJ20	MSK1344,BC09,OC91,nc_CT6,IPIHNSC118,PT_5,201657263,COV_012,UPN18,COV_025,D511,COV_014,2247114_JCC392_SJTRC_InfVaxBT_1_Rxn4,201657857,108500,PBMC_C_HD5,U4,COV_020,COV_001,UPN19,D492,HD5,AR48,COV_011,EM192565,RA-335,COV_013	27	44	Autoimmune disease,COVID-19,Healthy,Inflammation,Leukemia,Solid tumor
CATDAGNQFYF	TRAV17	TRAJ49	GU0700,RA_PT11,BL4,PEM12,He_2020,NPC_SC_1813,irAE_63,COV_020,GSE222448_patient10,PBMC_P4,AS01,F50,LRS5,N7001,COV_014,PT8,MSK1302,B357818,UPN17,P1,COV_028,P5,201651363,C141,E2,p3_mild,UPN15	27	42	Autoimmune disease,COVID-19,Healthy,Inflammation,Leukemia,Solid tumor
CATDDNNARLMF	TRAV17	TRAJ31	HD2,10k_PBMC_5pv2_nextgem_Chromium_X,J09836,J10888,COV_002,C-8,CPIc_C4,TC341,PFI_83,COV_020,HUP213,RAGN898219,H3,20LN0278,BL4,20LN0249,NPC_SC_1810,D511,UPN18,GC10,PEM14,B4,p4_severe,p5_severe,PBMC_P5,J14204,101520_Okada_B	27	37	BEAM-T,COVID-19,Healthy,Infection,Inflammation,Leukemia,Solid tumor
CATDEETSGSRLTF	TRAV17	TRAJ58	PBMC_C_HD1,B230093,BL9,MSK1302,D511,C640,PBMC_P6,C739,NivoExposed,H3,su005,18LN0110,2_Ki0100022_CMVneg,RA_25,2169462_SJTRC_InfVax_3,COV_025,5_ki01000111CMVpos,PrA1505,BC10,MSK1344,HN_P51,COV_015,NPC_SC_1802,J10886,COV_010,20LN0278,PEM12	27	33	Autoimmune disease,COVID-19,Healthy,Infection,Inflammation,Leukemia,Solid tumor
CATDTGGFKTIF	TRAV17	TRAJ9	HHU20191105,C-38,4_Ki0100015_CMVneg,P3,COV_020,melanoma_K409,HHU20180816,20LN0259,HC1,ccRCC_1,101520_Okada_D,su014,PT4,COV_013,AR25,PEM2,HSSS_191,PEM7,P2,OVA1,COV_007,P1,MQpool,C21,J10535,21LN0343,NPC_SC_1805	27	40	COVID-19,Healthy,Infection,Inflammation,Leukemia,Solid tumor
CATDTGNQFYF	TRAV17	TRAJ49	p4_severe,PBMC_C_HD5,su007,COV_007,AS01,18LN0110,C739,PEM16,COV_013,U41,HSSS_110,COV_020,AR50,GU0744,F51,UPN19,PT2,GSE222448_patient9,PEM6,UPN12,U35,HN_P34,COV_001,MM_PT2,PEM7,OH15,UT1	27	50	Aging,Autoimmune disease,COVID-19,Healthy,Infection,Inflammation,Leukemia,Myeloma,Solid tumor
CATEGDSGYSTLTF	TRAV17	TRAJ11	GSE222448_patient10,COV_002,EM192561,PEM2,AS02,BC10,UPN12,UPN19,su013,N7001,AS01,HSSS_180,PEM9,PrA1607,COVID_19_PBMC_BAL_donor_7,UPN10,NPC_SC_1806,irAE_63,IpiNivo_Resistant,U41,su001,COV_025,E5,PEM11,UT1,COVID_19_PBMC_BAL_donor_5,HN_P34	27	59	Autoimmune disease,COVID-19,Inflammation,Leukemia,Solid tumor
CATGIQGAQKLVF	TRAV17	TRAJ54	NPC_SC_1816,RA_PT21,nc_CT8,AR20,CPIc_C7,AR44,P5,PEM3,AR48,U4,COV_001,GSE222448_patient8,5_ki01000111CMVpos,S159,MSK1302,U44,su009,GC02,PEM6,PEM19,PEM5,UT1,CX4,CPIc_C6,BL4,UPN13,U35	27	39	Autoimmune disease,COVID-19,Healthy,Infection,Inflammation,Leukemia,Solid tumor
CATSGTYKYIF	TRAV17	TRAJ40	PEM19,ERS4,2010113903,MQpool,OC83,COV_025,P7,F41,HCA_F_Imm13086137,F51,COV_028,10k_BEAM-T_Human_A1101_EBV_spikein_5pv2,HD1,U45,p1_mild,AR48,MSK1302,I757,PT_2,TIL4095,GU0715,P2,E357,su012,UPN19,C-3,PEM13	27	41	BEAM-T,COVID-19,Healthy,Inflammation,Leukemia,Solid tumor
CAVAPYSSASKIIF	TRAV8-3	TRAJ3	F023,PEM11,BL4,101520_Okada_C,NPC_SC_1805,2_Ki0100022_CMVneg,HD5,J10887,COV_013,PFI_104,UPN17,C829,U5,U4,MSK1344,COV_001,PT_2,nc_CT2,COV_019,COV_012,HC2,P5,GC06,NivoExposed,BL2,AS01,p2_mild	27	29	Aging,Autoimmune disease,COVID-19,Healthy,Infection,Inflammation,Leukemia,Solid tumor
CAVDSNYQLIW	TRAV39	TRAJ33	RA_PT11,HD5,PEM6,C910,COV_028,MM_PT6,PEM18,COV_007,OC83,PBMC_P2,COV_013,EM192565,ICC6,P2,IpiNivo_Resistant,COV_015,MM_PT18,P5,RA_65,GC08,U41,HSSS_219,COV_020,irAE_65,p2_mild,U34,B230093	27	37	Autoimmune disease,COVID-19,Healthy,Infection,Inflammation,Myeloma,Solid tumor
CAVDTGRRALTF	TRAV2	TRAJ5	NPC_SC_1810,PrA1801,PBMC_C_HD5,AR25,COV_020,PEM16,COVID_19_PBMC_BAL_donor_4,19LN0193,CX7,COV_013,COV_015,PEM13,C33,P5,F50,H2,E6,COV_007,TC341,C18,irAE_63,PEM2,GC09,C-4,21-Aug-48,PEM5,U4	27	36	Autoimmune disease,COVID-19,Healthy,Inflammation,Leukemia,Solid tumor
CAVGAGGFKTIF	TRAV8-3	TRAJ9	J21854,MSK1263,MSK1344,irAE_62,COV_020,PFI_104,NPC_SC_1805,U45,PEM13,HC1,F38,U4,NPC_SC_1813,COV_001,U35,C145,F016,HD5,COV_019,COV_009,H2,COV_012,PBMC_C_HD5,PT_2,P1,COV_007,PEM12	27	30	COVID-19,Healthy,Infection,Inflammation,Solid tumor
CAVGAGGSQGNLIF	TRAV8-3	TRAJ42	TC341,NPC_SC_1805,C910,CPIc_C2,101520_Okada_B,NPC_SC_1807,P6,21-Aug-48,RA_PT04,COV_002,PEM8,J21854,MSK1263,COV_013,B1,B4,U4,UPN19,COV_015,su012,AR50,COV_028,PFI_83,LRS2,NPC_SC_1810,B5,su009	27	32	Autoimmune disease,COVID-19,Healthy,Infection,Inflammation,Leukemia,Solid tumor
CAVGAGSGGGADGLTF	TRAV8-3	TRAJ45	PEM19,COV_009,su008,C-5,U41,C16,NPC_SC_1811,18LN0132,COV_007,COV_020,PEM6,F012,su006,I757,COV_028,RA_PT21,BMMNC_5pv2,H3,B230723,C829,UPN12,GU0700,2_Ki0100022_CMVneg,UPN13,HC2,B_ALL_h2,CPIc_C7	27	32	Autoimmune disease,BEAM-T,COVID-19,Healthy,Infection,Inflammation,Leukemia,Solid tumor
CAVGAGTYKYIF	TRAV8-3	TRAJ40	CPIc_C2,p8_HD,F38,P2,C16,CPIc_C7,B5,COV_007,GC08,C-24,F41,PrA1505,PBMC_A_HD2,COV_001,LRS5,U5,PrA1607,P7,PEM6,COV_020,PT_6,GU0700,AR20,COV_015,PFI_79,UPN18,F50	27	31	Autoimmune disease,COVID-19,Healthy,Infection,Inflammation,Leukemia,Solid tumor
CAVGAKAAGNKLTF	TRAV8-3	TRAJ17	p2_mild,20LN0278,AR50,Seshadri02,PEM11,su010,PrA1505,PBMC_A_HD1,C16,U45,MSK1302,C739,H2,COV_011,su012,PEM6,HD4,COV_012,COV_013,U5,nc_CT3,C-33,201657857,AR25,101520_Okada_A,COV_007,C142	27	36	Autoimmune disease,COVID-19,Healthy,Infection,Inflammation,Leukemia,Solid tumor
CAVGAYSGAGSYQLTF	TRAV8-3	TRAJ28	S133,COV_019,CPIc_C8,F024,CPInc_NC5,RA_65,NPC_SC_1811,C30,TC341,ICC7,HD5,201651365,201651363,su010,S149,NPC_SC_1810,C21,PBMC_A_HD3,COV_011,F67,COV_015,UPN17,su001,PBMC_A_HD2,su013,10k_BEAM-T_Human_A2402_EBV_CMV_spikein_5pv2,HD4	27	35	Autoimmune disease,BEAM-T,COVID-19,Healthy,Inflammation,Leukemia,Solid tumor
CAVGGLTGGGNKLTF	TRAV8-3	TRAJ10	PEM3,C-6,irAE_56,101520_Okada_C,MSK1302,UPN14,p5_severe,NPC_SC_1811,COV_009,p6_severe,MSK1344,su011,COV_019,PBMC_C_HD3,UPN19,TC341,AR46,RA_PT11,NL1,GC10,S24,C19,101520_Okada_A,NPC_SC_1805,COV_020,COV_010,NivoExposed	27	47	Autoimmune disease,COVID-19,Healthy,Inflammation,Leukemia,Solid tumor
CAVGPYSGGGADGLTF	TRAV8-3	TRAJ45	COV_015,MDA1_T07,P7,B4,COV_020,COV_012,U4,COV_001,UPN19,HD5,COV_019,COV_007,AR44,B230093,20LN0249,AR48,PEM5,B_ALL_p2,PEM19,MM_PT15,S159,NPC_SC_1816,AS02,D511,PEM15,20LN0264,PEM12	27	35	Autoimmune disease,COVID-19,Healthy,Inflammation,Leukemia,Myeloma,Solid tumor
CAVLNTGGFKTIF	TRAV12-2	TRAJ9	CX4,PEM5,F006,HD5,C16,HD4,22LN0417,UPN24,AS01,NPC_SC_1813,BMMNC_5pv2,20LN0264,PBMC_A_HD1,2_Ki0100022_CMVneg,MSK1263,COV_019,OVA1,nc_CT8,B3,108500,AR20,PEM22,U5,CPIc_C5,COV_015,PEM9,PEM2	27	34	Autoimmune disease,BEAM-T,COVID-19,Fraility,Healthy,Infection,Inflammation,Leukemia,Solid tumor
CAVNAGNNRKLIW	TRAV12-2	TRAJ38	C-4,COVID_19_PBMC_BAL_donor_2,AR48,BMMNC_5pv2,GSE222448_patient2,P5,PEM19,PEM3,COV_015,U34,5_ki01000111CMVpos,108500,AR25,COV_012,20LN0264,C910,101520_Okada_B,F51,HSSS_191,GSE222448_patient10,J14204,C-20,PBMC_C_HD4,UPN10,COV_020,MQpool,COV_009	27	33	BEAM-T,COVID-19,Healthy,Infection,Inflammation,Leukemia,Solid tumor
CAVNFGNEKLTF	TRAV41	TRAJ48	BL11,PBMC_C_HD2,AR44,10k_BEAM-T_Human_A1101_EBV_spikein_5pv2,PEM10,C-34,C640,NPC_SC_1808,COV_001,F014,2_Ki0100022_CMVneg,GSE222448_patient2,COV_028,UPN18,COV_002,COV_025,CPIc_C4,F41,AR20,AS02,H-5,UPN4,MM_PT7,p2_mild,COV_013,HC2,N7001	27	59	Autoimmune disease,BEAM-T,COVID-19,Healthy,Infection,Inflammation,Leukemia,Myeloma,Solid tumor
CAVNMDSNYQLIW	TRAV12-2	TRAJ33	PBMC_P4,COV_009,P6,PBMC_P2,PBMC_P5,E5,F50,PBMC_A_HD2,2247115_JCC392_SJTRC_InfVaxBT_2_Rxn5,CPIc_C8,COV_025,MSK1302,PEM17,HD5,PrA1607,PT_2,COV_028,MM_PT2,101520_Okada_C,su006,U4,201651363,AS01,irAE_40,P2,AR20,IpiNivo_Complete	27	37	Autoimmune disease,COVID-19,Healthy,Inflammation,Myeloma,Solid tumor
CAVNRDDKIIF	TRAV21	TRAJ30	AR44,U44,C-2,P5,F024,COV_010,COV_020,PBMC_C_HD2,F38,F67,MSK1344,P1,HD1,J10888,COV_028,EM192564,H3,P2,NPC_SC_1807,su008,PBMC_P2,PEM9,PT_7,COV_007,C-9,20LN0249,U34	27	38	Autoimmune disease,COVID-19,Healthy,Inflammation,Leukemia,Solid tumor
CAVNTNAGKSTF	TRAV1-2	TRAJ27	COV_028,COV_020,COV_015,H2,P7,GSE222448_patient2,PrA1607,B7,PBMC_C_HD2,F67,AS02,S24,H-7,COV_007,10k_BEAM-T_Human_A1101_EBV_spikein_5pv2,COV_010,18LN0132,Seshadri02,GSE222448_patient3,PT2,HUP213,UPN18,HSSS_110,101520_Okada_A,IPIHNSC118,HUP217,MDA1_T07	27	72	Autoimmune disease,BEAM-T,COVID-19,Healthy,Inflammation,Leukemia,Solid tumor
CAVPNSGNTPLVF	TRAV21	TRAJ29	J10887,PT_4,COV_007,GC06,2_Ki0100022_CMVneg,irAE_65,UPN19,OC96,101520_Okada_B,U35,nc_CT1,B230093,COV_012,NPC_SC_1813,D511,COV_009,nc_CT4,PEM14,GC02,AS02,ccRCC_1,MSK1344,PBMC_C_HD2,COV_028,COV_010,COV_001,UPN10	27	36	Autoimmune disease,COVID-19,Healthy,Infection,Inflammation,Leukemia,Solid tumor
CAVQGGSEKLVF	TRAV20	TRAJ57	nc_CT2,AR48,201651365,COV_007,COVID_19_PBMC_BAL_donor_2,H-8,MSK1344,HC1,GC10,NPC_SC_1802,UPN1,GC04,19LN0198,COV_025,U45,COV_012,COV_014,PEM19,HC2,PEM23,AR50,p5_severe,UPN24,NPC_SC_1808,HD1,NPC_SC_1815,B4	27	33	COVID-19,Healthy,Inflammation,Leukemia,Solid tumor
CAVRDGQKLLF	TRAV1-1	TRAJ16	MM_PT6,E4,COV_019,NPC_SC_1815,p6_severe,COV_015,B_ALL_p3,P7,F024,PT_7,PBMC_P4,2247116_JCC392_SJTRC_InfVaxBT_3_Rxn6,18LN0110,S134,PT_8,10k_BEAM-T_Human_A2402_EBV_CMV_spikein_5pv2,F012,C799,UPN1,OC83,HD4,S150,P5,COV_020,COVID_19_PBMC_BAL_donor_5,S135,GC02	27	32	BEAM-T,COVID-19,Healthy,Infection,Inflammation,Leukemia,Myeloma,Solid tumor
CAVRDSGGYQKVTF	TRAV3	TRAJ13	18LN0132,C739,5_ki01000111CMVpos,HD3,PT_2,ERS1,F50,UPN1,B4,P4,PrA1801,COV_010,COV_025,U4,HD5,COV_019,GC10,10k_PBMC_5pv2_nextgem_Chromium_X,GC02,LRS4,101520_Okada_A,UPN12,COV_011,C910,C-20,PEM8,H1	27	34	Autoimmune disease,BEAM-T,COVID-19,Healthy,Infection,Inflammation,Leukemia,Solid tumor
CAVRDSNYQLIW	TRAV1-1	TRAJ33	B6,PEM19,NivoExposed,COV_001,AR48,C-15,PBMC_P3,PrA1801,CPInc_NC1,COV_015,SC5v2_humanPBMCs_5Kcells_Connect_single_channel,HD5,20LN0259,nc_CT6,B3,P2,S134,NPC_SC_1802,C17,C910,GC06,COV_020,HSSS_191,MSK1302,MM_PT19,COV_009,GU0700	27	37	Autoimmune disease,BEAM-T,COVID-19,Healthy,Infection,Inflammation,Leukemia,Myeloma,Solid tumor
CAVRNTGGFKTIF	TRAV1-2	TRAJ9	PrA1607,F017,F50,C640,22-Jul-25,HD1,NPC_SC_1816,TC341,irAE_62,E3,MM_PT19,GC08,BC09,10k_BEAM-T_Human_A1101_EBV_spikein_5pv2,AR48,AR44,GSE222448_patient8,MM_PT2,C16,NPC_SC_1808,20LN0264,BC10,NPC_SC_1815,C-26,P3,COV_019,U41	27	35	Autoimmune disease,BEAM-T,COVID-19,Healthy,Infection,Inflammation,Leukemia,Myeloma,Solid tumor
CAVSDRGSSNTGKLIF	TRAV8-4	TRAJ37	su010,GSE222448_patient12,COV_011,MSK1344,J10888,COV_010,C-37,p3_mild,J10624,RA_69,J21854,MM_PT2,J10886,J10887,COV_001,HD2,COV_007,PT_2,GSE222448_patient7,P2,C640,U45,PT_4,PFI_79,PEM10,F007,H2	27	80	Autoimmune disease,COVID-19,Fraility,Healthy,Infection,Inflammation,Myeloma,Solid tumor
CAVSDSGGSNYKLTF	TRAV8-4	TRAJ53	E2,PBMC_P2,GC07,COV_014,COV_028,PT_2,J14204,PEM19,B4,PT_3,S158,melanoma_K409,P6,COV_013,UPN13,F014,2_Ki0100022_CMVneg,HD5,F51,p3_mild,AS01,CPInc_NC3,F50,irAE_56,201653382,J10535,22LN0417	27	34	Autoimmune disease,COVID-19,Healthy,Infection,Inflammation,Leukemia,Solid tumor
CAVSEGFGNEKLTF	TRAV8-4	TRAJ48	PT_4,C-17,irAE_40,COV_028,p3_mild,BL11,PEM7,COV_002,NPC_SC_1805,OH14,COV_012,AR25,AR48,COV_015,P3,B_ALL_h2,AR44,U35,N7001,B231260,COV_020,101520_Okada_A,NPC_SC_1811,COV_011,B4,C640,MSK1344	27	30	Aging,COVID-19,Infection,Inflammation,Leukemia,Solid tumor
CAVSGTGNQFYF	TRAV8-4	TRAJ49	melanoma_K409,J09835,J15899,AR20,18LN0104,MSK1344,irAE_63,PEM22,B2,PEM12,2_Ki0100022_CMVneg,MM_PT3,P6,NPC_SC_1808,COV_019,PEM16,PT_5,COV_013,B230093,NL1,COV_007,2247114_JCC392_SJTRC_InfVaxBT_1_Rxn4,PBMC_P5,He_2020,C-7,PBMC_P4,NPC_SC_1810	27	41	COVID-19,Healthy,Infection,Inflammation,Leukemia,Myeloma,Solid tumor
CAVSNDYKLSF	TRAV2	TRAJ20	COV_025,PEM12,COV_007,F024,HD4,PT2,B4,COV_014,F013,NPC_SC_1808,PBMC_A_HD1,F017,2_Ki0100022_CMVneg,4_Ki0100015_CMVneg,PEM5,J10535,HD5,N7001,F67,B1,PBMC_P4,C-14,GC07,UPN19,MSK1302,101520_Okada_C,UPN10	27	33	COVID-19,Healthy,Infection,Inflammation,Leukemia,Solid tumor
CAVTTDSWGKLQF	TRAV21	TRAJ24	OVA1,MSK1344,22LN0417,p5_severe,2_Ki0100022_CMVneg,U35,PEM10,MM_PT19,B1,GC08,COV_012,H-9,HD5,ICC4,COV_011,UPN19,U44,B4,GSE222448_patient7,COV_007,IpiNivo_Mixed,BMMNC_5pv2,U34,PEM1,p2_mild,PEM11,PBMC_P4	27	35	BEAM-T,COVID-19,Healthy,Infection,Inflammation,Leukemia,Myeloma,Solid tumor
CAYRSATSGTYKYIF	TRAV38-2DV8	TRAJ40	HSSS_180,UPN19,MSK1344,COV_013,OH17,F014,PBMC_P4,H-2,AS01,20LN0259,B230723,COV_012,GSE222448_patient7,F023,COV_002,HHU20180816,UPN18,C-2,U45,E6,201657857,COV_028,H-3,COV_015,U44,CPIc_C8,C-34	27	36	Aging,Autoimmune disease,COVID-19,Healthy,Inflammation,Leukemia,Solid tumor
CAYRSGSGGSNYKLTF	TRAV38-2DV8	TRAJ53	COVID_19_PBMC_BAL_donor_5,UPN18,COV_020,COV_009,MSK1302,COV_028,COV_012,PrA1505,p2_mild,2_Ki0100022_CMVneg,101520_Okada_C,PEM15,COV_013,IpiNivo_Mixed,su013,COV_014,GC01,BL11,irAE_63,20LN0249,C30,U44,OC137,MSK1344,2010113865,N7001,COV_001	27	32	Autoimmune disease,COVID-19,Healthy,Infection,Inflammation,Leukemia,Solid tumor
CIVNNAGNMLTF	TRAV26-1	TRAJ39	PFI_104,AR50,PEM3,UPN1,OVA1,B7,C-34,TC341,PBMC_A_HD2,HD1,IpiNivo_Mixed,20LN0264,PEM11,C19,PrA1607,HD5,C739,COV_007,UPN17,1_Ki0100020_CMVpos,MM_PT2,CPIc_C2,LRS2,C-19,C-16,E6,20LN0249	27	32	Autoimmune disease,COVID-19,Healthy,Infection,Inflammation,Leukemia,Myeloma,Solid tumor
CIVRVGGGSNYKLTF	TRAV26-1	TRAJ53	AR25,irAE_40,COV_020,F002,PEM11,BC09,AS01,COV_009,PEM15,20LN0249,S149,GSE222448_patient7,C-13,C-23,F51,PEM23,PrA1801,CPIc_C7,COV_010,F67,nc_CT4,GC05,AR50,UPN13,4_Ki0100015_CMVneg,B_ALL_p1,PEM1	27	31	Autoimmune disease,COVID-19,Fraility,Healthy,Infection,Inflammation,Leukemia,Solid tumor
CIVRVNNAGNMLTF	TRAV26-1	TRAJ39	MSK1344,NPC_SC_1810,COV_012,UPN24,OH17,COV_007,COV_015,U41,PBMC_C_HD5,nc_CT1,su009,20LN0217,irAE_65,PBMC_A_HD2,AR46,U45,MM_PT6,NPC_SC_1813,HC1,HD4,PBMC_C_HD4,C910,BL4,18LN0078,MM_PT18,PT1,U44	27	37	Aging,COVID-19,Healthy,Infection,Inflammation,Leukemia,Myeloma,Solid tumor
CLVGDNYGQNFVF	TRAV4	TRAJ26	ccRCC_1,2247114_JCC392_SJTRC_InfVaxBT_1_Rxn4,LRS2,F67,GC09,COVID_19_PBMC_BAL_donor_6,P2,PFI_83,H-1,C-10,E2,F50,2247115_JCC392_SJTRC_InfVaxBT_2_Rxn5,PBMC_P2,B_ALL_p3,ICC3,HD1,COV_020,PBMC_A_HD2,GC01,PT5,IpiNivo_Mixed,N7002,PT_4,irAE_45,E357,20LN0249	27	35	COVID-19,Healthy,Infection,Inflammation,Leukemia,Solid tumor
CLVGDRGSTLGRLYF	TRAV4	TRAJ18	F50,P2,MSK1302,HD5,HSSS_219,AR25,C-24,U5,PEM7,CPIc_C1,F30,PT2,NPC_SC_1815,irAE_63,GSE222448_patient10,OVA1,AR50,6_ki0100110_CMVneg,H1,U45,CX8,E5,F67,HC1,COV_020,CX1,su013	27	64	COVID-19,Healthy,Infection,Inflammation,Leukemia,Solid tumor
CVVNFGNEKLTF	TRAV12-1	TRAJ48	C-20,nc_CT7,UPN18,COV_011,101520_Okada_A,TC341,nc_CT2,AS01,H-8,18LN0104,PEM20,F50,C910,UPN19,n_sp1,COV_007,PEM8,COV_010,I757,BC11,C16,18LN0110,HD5,HSSS_219,C30,GC02,PFI_83	27	34	Autoimmune disease,COVID-19,Healthy,Infection,Inflammation,Leukemia,Solid tumor
CVVNGMDSSYKLIF	TRAV12-1	TRAJ12	EM192566,UPN12,p3_mild,S33,GSE222448_patient11,B_ALL_p3,HC9,B_ALL_p2,CPIc_C1,D492,AS01,107677,2247114_JCC392_SJTRC_InfVaxBT_1_Rxn4,COV_020,HD3,H1,HD1,PT_2,irAE_63,UPN19,N7001,irAE_76,COV_019,MM_PT6,PrA1607,B231260,p5_severe	27	73	Autoimmune disease,COVID-19,Healthy,Inflammation,Leukemia,Myeloma,Solid tumor
CVVNSGGSNYKLTF	TRAV12-1	TRAJ53	PT_5,COV_025,COV_010,UT1,18LN0132,C739,C640,22LN0417,COV_020,NPC_SC_1813,PBMC_C_HD2,PEM5,E6,F023,PBMC_P4,20LN0243,AR48,CPIc_C6,101520_Okada_A,IPIHNSC118,PEM10,U34,18LN0110,PT_4,PEM2,IpiNivo_Mixed,CX8	27	40	Aging,COVID-19,Healthy,Infection,Inflammation,Leukemia,Solid tumor
CAAGGSNYKLTF	TRAV29DV5	TRAJ53	C-38,PT_1,U4,COV_007,COV_020,20LN0264,GC09,PEM19,C640,nc_CT2,UPN18,PBMC_A_HD3,B5,E2,F024,19LN0193,F51,AR20,20LN0243,2_Ki0100022_CMVneg,B230093,6_ki0100110_CMVneg,C829,F002,PBMC_P5,COV_028	26	30	COVID-19,Fraility,Healthy,Infection,Inflammation,Leukemia,Solid tumor
CAASAGGTSYGKLTF	TRAV13-1	TRAJ52	PEM19,UPN17,P6,18LN0110,COV_025,C16,B230093,COV_012,C829,J10888,NPC_SC_1805,PEM14,U4,N7001,p5_severe,COV_020,UPN12,PEM15,PEM13,20LN0264,p2_mild,PEM12,COV_028,B1,UPN18,P4	26	28	COVID-19,Healthy,Infection,Inflammation,Leukemia,Solid tumor
CAASASGSARQLTF	TRAV29DV5	TRAJ22	TC341,PT_1,H-6,COV_012,P3,AR46,S23,GC04,COV_010,HD5,PBMC_P5,MSK1302,PBMC_P2,COV_013,F023,C-19,NPC_SC_1802,COV_001,p5_severe,COVID_19_PBMC_BAL_donor_6,GSE222448_patient9,COV_007,PFI_79,C739,HSSS_191,C-8	26	34	Aging,COVID-19,Healthy,Infection,Inflammation,Solid tumor
CAASDTGTASKLTF	TRAV29DV5	TRAJ44	N5TEST,P1,PFI_83,PT7,COV_010,B231260,COV_028,CPIc_C7,BMMNC_5pv2,U34,HD4,PEM5,nc_CT6,PT_8,BC09,COVID_19_PBMC_BAL_donor_7,COV_007,OH17,irAE_63,J11689,UPN12,B_ALL_p2,COV_025,MSK1302,GSE222448_patient2,MSK1263	26	88	Aging,BEAM-T,COVID-19,Healthy,Infection,Inflammation,Leukemia,Solid tumor
CAASGGGGSNYKLTF	TRAV29DV5	TRAJ53	CPIc_C5,S22,20LN0278,CPIc_C8,COV_013,AR25,C236,10k_BEAM-T_Human_A1101_EBV_spikein_5pv2,PT_5,AR44,PEM6,2247114_JCC392_SJTRC_InfVaxBT_1_Rxn4,PEM12,P7,2247115_JCC392_SJTRC_InfVaxBT_2_Rxn5,P1,B2,UPN12,J10888,COV_011,C33,PEM17,C-21,irAE_45,GSE222448_patient13,20LN0264	26	213	BEAM-T,COVID-19,Healthy,Infection,Inflammation,Leukemia,Solid tumor
CAASIGDYKLSF	TRAV13-1	TRAJ20	PT8,N7001,COV_010,COV_020,PEM5,ERS2,E2,108500,PBMC_A_HD1,B231260,PBMC_P3,19LN0144,UPN17,MM_PT3,PBMC_A_HD2,RA_25,D511,E5,HUP213,COV_002,HSSS_110,nc_CT4,PEM8,1_Ki0100020_CMVpos,20LN0278,C236	26	28	Autoimmune disease,COVID-19,Healthy,Infection,Inflammation,Leukemia,Myeloma,Solid tumor
CAASIQGAQKLVF	TRAV13-1	TRAJ54	BC10,PEM9,AR44,C739,GSE222448_patient13,AR20,B1,COV_025,C16,COV_001,H1,HD5,P7,B_ALL_p2,J15893,ERS2,UPN1,C910,PEM2,AR48,18LN0104,PBMC_P4,PEM12,COV_020,P4,OH15	26	34	Aging,COVID-19,Healthy,Infection,Inflammation,Leukemia,Solid tumor
CAASISGNQFYF	TRAV13-1	TRAJ49	RA_PT11,COV_009,101520_Okada_B,COV_015,BMMNC_5pv2,PEM12,S149,S133,COV_019,PFI_83,MSK1302,COV_002,HC1,N7001,GU0715,p2_mild,UPN18,su013,CPInc_NC4,5_ki01000111CMVpos,D492,P1,MSK1344,HD2,COV_014,MM_PT15	26	38	Autoimmune disease,BEAM-T,COVID-19,Healthy,Infection,Inflammation,Leukemia,Myeloma,Solid tumor
CAASKGNTPLVF	TRAV13-1	TRAJ29	HD7,TC341,COVID_19_PBMC_BAL_donor_2,COV_011,AS02,GC10,ICC5,PBMC_P3,4_Ki0100015_CMVneg,COV_015,PEM8,irAE_65,B5,UPN4,LRS5,UPN1,18LN0104,B3,COV_010,LRS3,B7,PEM6,22-Jul-25,UPN19,20LN0264,PEM16	26	136	Autoimmune disease,COVID-19,Healthy,Infection,Inflammation,Leukemia,Solid tumor
CAASQGGSEKLVF	TRAV29DV5	TRAJ57	PBMC_P3,F023,p2_mild,PEM23,p3_mild,GSE222448_patient2,PBMC_P7,D492,COV_012,PrA1801,BL9,PEM13,AR46,NPC_SC_1802,2247114_JCC392_SJTRC_InfVaxBT_1_Rxn4,BMMNC_5pv2,TC341,PBMC_C_HD4,COV_014,CPInc_NC6,COV_019,PT_1,NPC_SC_1805,U44,UPN17,PBMC_A_HD1	26	35	Aging,Autoimmune disease,BEAM-T,COVID-19,Healthy,Inflammation,Leukemia,Solid tumor
CAASRGGSNYKLTF	TRAV29DV5	TRAJ53	BC10,UPN19,GC07,COV_015,COV_025,CPInc_NC4,nc_CT6,irAE_65,GSE222448_patient2,p1_mild,CPIc_C4,ICC5,RA_PT19,CPInc_NC2,10k_BEAM-T_Human_A1101_EBV_spikein_5pv2,GSE222448_patient3,B_ALL_p2,H-6,J15893,HD6,CPIc_C5,AS01,HC1,H2,COV_013,CPIc_C8	26	27	Autoimmune disease,BEAM-T,COVID-19,Healthy,Inflammation,Leukemia,Solid tumor
CAASTGGSYIPTF	TRAV13-1	TRAJ6	COV_011,PEM8,PEM2,C-15,p1_mild,19LN0144,101520_Okada_B,NPC_SC_1813,C-34,BMMNC_5pv2,COV_020,HSSS_191,NPC_SC_1802,MM_PT15,COV_015,AS02,GSE222448_patient13,PEM11,COV_025,AR25,COV_010,UPN18,P2,20LN0249,NPC_SC_1815,PEM10	26	32	Autoimmune disease,BEAM-T,COVID-19,Inflammation,Leukemia,Myeloma,Solid tumor
CAASVTGNQFYF	TRAV29DV5	TRAJ49	19LN0198,PT7,C16,COV_014,COV_028,F014,GSE222448_patient13,D511,5_ki01000111CMVpos,20LN0278,NPC_SC_1813,C30,PBMC_P5,22LN0417,C-10,MM_PT2,PEM6,NPC_SC_1811,p3_mild,J10887,H-3,AR48,C19,HD5,NPC_SC_1810,MSK1302	26	327	COVID-19,Healthy,Infection,Inflammation,Leukemia,Myeloma,Solid tumor
CAATNTGNQFYF	TRAV13-1	TRAJ49	U5,TC341,C910,C-37,p6_severe,101520_Okada_D,D511,J10625,COV_020,CPInc_NC1,GC08,F016,p4_severe,MSK1302,C16,HSSS_110,AR50,PEM6,GC10,PEM8,5_ki01000111CMVpos,UPN8,PEM11,2_Ki0100022_CMVneg,J10887,HD5	26	43	COVID-19,Healthy,Infection,Inflammation,Leukemia,Solid tumor
CAATSGTYKYIF	TRAV13-1	TRAJ40	p6_severe,PT7,U5,COV_011,J21854,C910,NPC_SC_1813,UPN10,COV_028,GSE222448_patient13,18LN0110,HD5,COV_020,PEM13,5_ki01000111CMVpos,HD4,OVA1,PEM1,I757,HUP217,BL3,H-9,PBMC_C_HD5,BC11,AR25,ICC6	26	32	COVID-19,Healthy,Infection,Inflammation,Leukemia,Solid tumor
CAEMDSSYKLIF	TRAV5	TRAJ12	irAE_65,101520_Okada_A,COV_007,COV_020,UPN24,F30,2247116_JCC392_SJTRC_InfVaxBT_3_Rxn6,F41,COV_011,PBMC_P3,HSSS_110,p4_severe,GSE222448_patient10,PT_4,COV_025,101520_Okada_B,F67,F51,COV_028,EM192567,108050,NPC_SC_1807,OH15,OVA1,COV_013,F50	26	27	Aging,Autoimmune disease,COVID-19,Healthy,Inflammation,Leukemia,Solid tumor
CAENGSSNTGKLIF	TRAV13-2	TRAJ37	F024,MM_PT3,P1,COV_011,UPN17,OH14,He_2020,18LN0104,BC09,NPC_SC_1802,U35,U5,COV_001,PEM11,PT3,HD5,UPN18,COV_007,C30,AS01,C910,D511,HD4,GC07,UPN1,IPIHNSC118	26	31	Aging,Autoimmune disease,COVID-19,Healthy,Infection,Inflammation,Leukemia,Myeloma,Solid tumor
CAENRAAGNKLTF	TRAV13-2	TRAJ17	H2,PEM13,HD1,IpiNivo_Mixed,F017,CPInc_NC4,COV_015,GC07,PEM6,UPN19,AR44,MDA1_T04,PEM9,RA_65,p1_mild,C16,U41,COV_020,PBMC_C_HD1,COV_012,UPN12,C910,19LN0193,NivoExposed,AR20,p8_HD	26	33	Autoimmune disease,COVID-19,Healthy,Infection,Inflammation,Leukemia,Solid tumor
CAFMNNNAGNMLTF	TRAV38-1	TRAJ39	5_ki01000111CMVpos,NPC_SC_1816,COV_025,UPN13,C30,COV_013,nc_CT8,AR44,RA_65,MM_PT17,H-6,101520_Okada_A,LRS2,GC10,C910,AR25,p4_severe,GSE222448_patient6,C-19,irAE_40,C829,C16,AS02,P7,GSE222448_patient10,PEM9	26	36	Autoimmune disease,COVID-19,Healthy,Infection,Inflammation,Leukemia,Myeloma,Solid tumor
CAFNAGGTSYGKLTF	TRAV24	TRAJ52	RA_65,HSSS_110,20LN0264,C640,PBMC_A_HD1,p2_mild,COVID_19_PBMC_BAL_donor_3,CPIc_C6,S23,HSSS_219,PT2,UPN18,GC05,COV_012,H-5,COV_011,GSE222448_patient7,PEM5,UPN19,EM192566,N7002,su009,CPIc_C5,U35,GSE222448_patient2,MDA1_T05	26	116	Autoimmune disease,COVID-19,Healthy,Infection,Inflammation,Leukemia,Solid tumor
CAFSDGQKLLF	TRAV24	TRAJ16	GC02,HD3,AR44,2247114_JCC392_SJTRC_InfVaxBT_1_Rxn4,2247116_JCC392_SJTRC_InfVaxBT_3_Rxn6,BMMNC_5pv2,C640,PEM9,UPN18,B5,COV_009,PEM17,PEM8,2169460_SJTRC_InfVax_1,PBMC_A_HD2,90711,COV_013,CPIc_C8,NPC_SC_1810,AR25,P3,PEM14,COV_007,COV_015,C739,irAE_65	26	31	BEAM-T,COVID-19,Healthy,Infection,Inflammation,Leukemia,Solid tumor
CAGANFGNEKLTF	TRAV27	TRAJ48	S21,PEM3,1_Ki0100020_CMVpos,GC08,COV_028,F67,F50,F51,GC07,COV_019,COV_007,PBMC_P5,AR50,BC11,MM_PT18,101520_Okada_C,5_ki01000111CMVpos,6_ki0100110_CMVneg,GSE222448_patient10,B230498,COV_025,BMMNC_5pv2,MSK1302,CPIc_C4,NPC_SC_1807,N7001	26	35	BEAM-T,COVID-19,Healthy,Infection,Inflammation,Myeloma,Solid tumor
CAGARTNAGKSTF	TRAV27	TRAJ27	H1,UPN18,C739,J15893,COV_010,COVID_19_PBMC_BAL_donor_6,C16,C19,NPC_SC_1805,PEM19,irAE_65,MM_PT16,4_Ki0100015_CMVneg,PEM7,AR48,PrA1607,UPN15,AR44,UPN12,COV_020,P3,J14204,AR25,20LN0278,PFI_83,J21854	26	54	Autoimmune disease,COVID-19,Healthy,Infection,Inflammation,Leukemia,Myeloma,Solid tumor
CAGDFGNEKLTF	TRAV25	TRAJ48	P7,B3,CPInc_NC4,PEM3,COV_028,COV_009,p1_mild,101520_Okada_A,19LN0144,COV_019,22-Jul-25,NPC_SC_1807,MSK1302,PBMC_C_HD1,PEM10,S33,PEM5,IpiNivo_Complete,p8_HD,PEM11,p6_severe,MM_PT18,GC10,NPC_SC_1806,U34,AS01	26	39	Autoimmune disease,COVID-19,Healthy,Inflammation,Leukemia,Myeloma,Solid tumor
CAGDSGGSNYKLTF	TRAV27	TRAJ53	LRS2,ICC2,MDA1_T03,PBMC_P2,HD5,C30,COV_010,LRS5,COV_028,BL4,E6,ERS4,COV_015,GU0715,P5,CPIc_C6,101520_Okada_C,PBMC_C_HD2,PEM19,B3,COV_014,P7,AR46,PrA1607,MSK1302,HD1	26	31	Autoimmune disease,COVID-19,Healthy,Inflammation,Solid tumor
CAGGGADGLTF	TRAV27	TRAJ45	CPInc_NC3,COV_015,UPN8,5_ki01000111CMVpos,COV_010,P1,COV_007,COV_025,BC09,MSK1302,MQpool,HD5,B230498,MSK1344,TC341,U45,P7,COV_028,AS02,ccRCC_2,RAGN898219,2169462_SJTRC_InfVax_3,UPN10,PBMC_P4,E5,MM_PT15	26	35	Autoimmune disease,COVID-19,Healthy,Infection,Inflammation,Leukemia,Myeloma,Solid tumor
CAGGSGGSNYKLTF	TRAV27	TRAJ53	AR20,PT_6,PEM5,UPN17,PT3,COV_001,melanoma_K409,90711,BMMNC_5pv2,nc_CT1,HD1,101520_Okada_B,HN_P51,PBMC_P3,U44,B3,UPN24,COV_002,B6,101520_Okada_A,IpiNivo_Resistant,NPC_SC_1805,U35,UPN19,PT_4,TC341	26	35	BEAM-T,COVID-19,Healthy,Inflammation,Leukemia,Solid tumor
CAGGTSYGKLTF	TRAV25	TRAJ52	MSK1302,COV_020,NPC_SC_1811,COV_001,PBMC_C_HD2,UPN12,PBMC_C_HD5,F002,NPC_SC_1813,22LN0417,19LN0144,irAE_45,PEM19,AR48,10k_BEAM-T_Human_A1101_EBV_spikein_5pv2,COV_010,18LN0104,MSK1344,NPC_SC_1815,COV_015,B_ALL_p2,U4,U44,GSE222448_patient13,COV_014,NPC_SC_1810	26	29	BEAM-T,COVID-19,Fraility,Healthy,Inflammation,Leukemia,Solid tumor
CAGPGAGGTSYGKLTF	TRAV25	TRAJ52	MSK1344,21LN0343,CPIc_C5,GSE222448_patient7,I757,P2,AR44,COV_010,COVID_19_PBMC_BAL_donor_5,NPC_SC_1808,PBMC_P4,COV_011,HC2,PBMC_C_HD1,CPIc_C7,U35,C17,PEM15,20LN0259,HD1,J10887,PEM2,PEM10,PBMC_C_HD6,U5,COV_015	26	38	COVID-19,Healthy,Inflammation,Leukemia,Solid tumor
CALLNTGGFKTIF	TRAV9-2	TRAJ9	RA_69,2_Ki0100022_CMVneg,MSK1302,18LN0110,COV_015,irAE_56,UPN12,NL1,PBMC_A_HD2,101520_Okada_D,F024,BL11,101520_Okada_A,B6,AR44,OVA1,N7001,PBMC_P4,BC09,C-15,NPC_SC_1806,MSK1344,U34,EM192561,PrA1607,COV_013	26	58	Autoimmune disease,COVID-19,Healthy,Infection,Inflammation,Leukemia,Solid tumor
CALLTGGGNKLTF	TRAV9-2	TRAJ10	AS02,C-26,NPC_SC_1813,B357818,AS01,BL11,PEM3,C-23,p2_mild,HD5,COVID_19_PBMC_BAL_donor_2,PrA1607,TC341,CPInc_NC4,GSE222448_patient3,su005,NPC_SC_1808,U44,COV_009,C17,PEM6,PBMC_C_HD6,PT_6,C-35,PFI_83,AR20	26	37	Autoimmune disease,COVID-19,Healthy,Infection,Inflammation,Solid tumor
CALNTGGFKTIF	TRAV19	TRAJ9	PT5,S158,IpiNivo_Resistant,MM_PT19,HD4,P7,COV_028,E357,20LN0217,AR20,CPIc_C2,HSSS_180,GSE222448_patient1,COV_010,B4,18LN0110,MSK1344,21LN0302,101520_Okada_A,UPN4,PEM12,COV_012,PT_8,irAE_63,GU0744,COV_009	26	28	COVID-19,Healthy,Inflammation,Leukemia,Myeloma,Solid tumor
CALNTGTASKLTF	TRAV9-2	TRAJ44	20LN0243,AR50,C829,F012,NPC_SC_1808,H-6,irAE_63,PBMC_P6,GC08,SC5v2_humanPBMCs_5Kcells_Connect_single_channel,OH15,UPN12,CPIc_C4,J10886,PEM8,22LN0417,10k_BEAM-T_Human_A2402_EBV_CMV_spikein_5pv2,E2,Seshadri02,AS01,101520_Okada_C,HSSS_110,PT_2,PEM12,COV_002,F50	26	30	Aging,Autoimmune disease,BEAM-T,COVID-19,Healthy,Infection,Inflammation,Leukemia,Solid tumor
CALSASGGSYIPTF	TRAV9-2	TRAJ6	4_Ki0100015_CMVneg,COV_014,C-28,nc_CT1,BL11,P7,C829,GC10,MSK1263,C739,PEM16,COVID_19_PBMC_BAL_donor_7,irAE_7,AS01,PBMC_C_HD4,COV_019,NPC_SC_1811,U44,PEM12,p5_severe,UPN10,AR25,C640,HD5,P2,PT_8	26	31	Autoimmune disease,COVID-19,Healthy,Infection,Inflammation,Leukemia,Solid tumor
CALSDQGYSTLTF	TRAV9-2	TRAJ11	PEM16,C739,10k_BEAM-T_Human_A1101_EBV_spikein_5pv2,NPC_SC_1806,U44,PEM19,C30,HC2,PEM6,EM192566,J10535,UPN4,NPC_SC_1808,COV_010,MSK1302,HUP213,GSE222448_patient8,AR20,RA_PT04,HD5,PT_5,AS01,COV_011,COV_015,C33,P3	26	28	Autoimmune disease,BEAM-T,COVID-19,Healthy,Infection,Inflammation,Leukemia,Solid tumor
CALSDRAAGNKLTF	TRAV9-2	TRAJ17	NPC_SC_1811,GSE222448_patient13,BMMNC_5pv2,101520_Okada_B,HHU20180404,GC02,NPC_SC_1802,BC09,COV_028,UPN1,COV_010,5_ki01000111CMVpos,P2,PEM16,UPN18,MSK1302,C829,P7,COV_014,AS01,COVID_19_PBMC_BAL_donor_3,COV_009,MSK1344,C16,J11689,AR20	26	36	Autoimmune disease,BEAM-T,COVID-19,Healthy,Infection,Inflammation,Leukemia,Solid tumor
CALSDSGAGSYQLTF	TRAV9-2	TRAJ28	F024,C-18,C19,NPC_SC_1802,NPC_SC_1810,UPN17,F51,101520_Okada_D,NL1,C30,ICC7,MSK1302,COV_007,P1,B357818,101520_Okada_A,COV_020,B_ALL_h2,p5_severe,COV_011,J10888,J10886,HC1,C-36,20LN0249,COV_001	26	39	COVID-19,Healthy,Inflammation,Leukemia,Solid tumor
CALSEAQGGSEKLVF	TRAV19	TRAJ57	PT_7,U44,COV_015,BMMNC_5pv2,P2,U35,P4,21LN0302,C30,HSSS_110,PBMC_P4,nc_CT2,BL1,HD1,CPIc_C3,UPN24,201651363,CX4,C-39,AR25,20LN0243,B3,C-9,COV_020,NPC_SC_1808,MSK1344	26	46	BEAM-T,COVID-19,Healthy,Inflammation,Leukemia,Solid tumor
CALSGGGSNYKLTF	TRAV9-2	TRAJ53	C910,C21,su010,MM_PT16,COV_007,U44,PEM8,B230498,F38,B_ALL_h2,COV_011,E2,PEM7,COV_001,COV_019,E357,HC1,NPC_SC_1808,BL11,RA_25,HD3,nc_CT2,U41,PBMC_A_HD2,PEM12,GC02	26	28	Autoimmune disease,COVID-19,Healthy,Infection,Inflammation,Leukemia,Myeloma,Solid tumor
CALSGQGAQKLVF	TRAV16	TRAJ54	B_ALL_p2,PEM2,PrA1607,BC10,irAE_65,20LN0264,C16,OVA1,COV_025,5_ki01000111CMVpos,GC07,U41,NPC_SC_1806,MSK1344,101520_Okada_C,AS01,LRS5,nc_CT2,101520_Okada_A,1_Ki0100020_CMVpos,RA_25,P7,PEM16,P6,COV_028,AR25	26	31	Autoimmune disease,COVID-19,Healthy,Infection,Inflammation,Leukemia,Solid tumor
CALSGSSNTGKLIF	TRAV16	TRAJ37	RA_PT04,B7,BC09,AR20,C739,PEM11,AR50,GC04,PEM7,20LN0264,PrA1607,irAE_63,HD7,C19,NPC_SC_1805,NPC_SC_1807,AR25,PT_4,C30,PFI_79,MSK1302,J10886,GSE222448_patient10,S134,COV_010,GC08	26	36	Autoimmune disease,COVID-19,Healthy,Infection,Inflammation,Leukemia,Solid tumor
CALSSGGYNKLIF	TRAV9-2	TRAJ4	irAE_76,J10624,101520_Okada_D,C-20,AR20,P2,NPC_SC_1815,PT_5,HSSS_191,C910,NPC_SC_1805,HD3,PBMC_P3,101520_Okada_A,GSE222448_patient2,PrA1801,B230723,101520_Okada_B,CPInc_NC2,p1_mild,COVID_19_PBMC_BAL_donor_5,RA_69,GC08,18LN0110,PEM11,UPN17	26	35	Autoimmune disease,COVID-19,Healthy,Infection,Inflammation,Leukemia,Solid tumor
CALYNQGGKLIF	TRAV6	TRAJ23	CPIc_C8,B3,PT_2,COV_010,AR44,GC10,2010113865,F50,UPN19,19LN0144,PEM12,HD1,C-38,EM192566,PBMC_P4,GSE222448_patient4,F51,GC06,COV_012,C910,nc_CT4,IPIHNSC118,CPIc_C4,U34,p6_severe,COV_011	26	29	Autoimmune disease,COVID-19,Healthy,Infection,Inflammation,Leukemia,Solid tumor
CAMKETSGSRLTF	TRAV12-3	TRAJ58	101520_Okada_D,COV_020,COV_015,HD1,CX4,NPC_SC_1816,101520_Okada_A,B3,COV_025,PEM6,F007,AR20,NPC_SC_1811,MSK1302,PBMC_C_HD1,AS01,BC10,SC5v2_humanPBMCs_5Kcells_Connect_single_channel,GSE222448_patient1,UPN1,PEM10,RA_69,nc_CT6,su001,PT_4,C-26	26	34	Autoimmune disease,BEAM-T,COVID-19,Fraility,Healthy,Inflammation,Leukemia,Solid tumor
CAMREDTGRRALTF	TRAV14DV4	TRAJ5	COV_010,BMMNC_5pv2,C-20,IPIHNSC118,HD5,MSK1302,PBMC_C_HD5,101520_Okada_C,C30,NPC_SC_1816,irAE_45,COV_012,COV_025,19LN0198,p1_mild,HSSS_110,HD2,UPN18,B_ALL_p3,MDA1_T02,PBMC_A_HD2,J10887,HD1,COVID_19_PBMC_BAL_donor_6,COV_002,C-32	26	54	BEAM-T,COVID-19,Healthy,Inflammation,Leukemia,Solid tumor
CAMREVNTGNQFYF	TRAV14DV4	TRAJ49	AR44,HD1,S135,HD5,LRS5,PBMC_A_HD1,PEM11,COV_020,NPC_SC_1805,UPN24,COV_011,COV_025,B357818,E2,NPC_SC_1806,S149,PFI_79,C-17,COV_010,MSK1344,B4,OVA1,U4,UPN17,PrA1505,B230723	26	31	Autoimmune disease,COVID-19,Healthy,Infection,Inflammation,Leukemia,Solid tumor
CATDAGNNARLMF	TRAV17	TRAJ31	MSK1344,HD1,PEM10,p5_severe,NPC_SC_1805,He_2020,6_ki0100110_CMVneg,C739,COV_020,PEM8,C-12,MM_PT19,UT1,COV_002,C640,S21,IpiNivo_Mixed,C910,B2,C33,10k_BEAM-T_Human_A1101_EBV_spikein_5pv2,S133,COV_011,COV_007,COV_012,PT_5	26	30	BEAM-T,COVID-19,Healthy,Infection,Myeloma,Solid tumor
CATDAGTGGFKTIF	TRAV17	TRAJ9	HD4,B_ALL_p2,U4,GC06,MM_PT6,NPC_SC_1806,irAE_63,20LN0278,19LN0193,101520_Okada_D,HD5,PEM6,COV_010,NPC_SC_1805,MM_PT19,AS01,COV_007,BC09,P7,HSSS_110,GSE222448_patient13,CPIc_C1,p6_severe,UPN14,AR20,COV_012	26	32	Autoimmune disease,COVID-19,Healthy,Inflammation,Leukemia,Myeloma,Solid tumor
CATDATGANSKLTF	TRAV17	TRAJ56	BL11,GSE222448_patient2,AR44,PEM2,J10887,RA_PT21,COV_013,PEM6,PT2,COV_014,20LN0243,MSK1344,UPN18,101520_Okada_C,COV_015,U35,B_ALL_p1,NPC_SC_1811,C910,BC09,COV_011,su006,HSSS_110,B5,COV_007,101520_Okada_A	26	34	Autoimmune disease,COVID-19,Infection,Inflammation,Leukemia,Solid tumor
CATDAWGAQKLVF	TRAV17	TRAJ54	MSK1344,PBMC_C_HD2,PT1,MSK1263,GC09,C910,101520_Okada_D,UT1,COV_015,COV_020,NPC_SC_1802,GC10,IpiNivo_Mixed,U44,HD5,GSE222448_patient13,C739,COV_025,COV_007,UPN1,C-31,NPC_SC_1815,COV_013,su001,GC02,PEM19	26	34	COVID-19,Healthy,Infection,Inflammation,Leukemia,Solid tumor
CATDDNARLMF	TRAV17	TRAJ31	CPInc_NC1,J15893,10k_BEAM-T_Human_A2402_EBV_CMV_spikein_5pv2,NPC_SC_1808,BL9,C16,COV_013,PT_4,J10887,COV_007,AR44,B230723,AR25,GC01,NPC_SC_1802,COV_028,HSSS_191,melanoma_K409,su005,AR20,F024,PrA1801,HSSS_180,E6,su014,GU0700	26	69	Autoimmune disease,BEAM-T,COVID-19,Healthy,Inflammation,Solid tumor
CATDGAGGTSYGKLTF	TRAV17	TRAJ52	PEM5,C-30,HD4,MSK1263,nc_CT4,I757,2010113865,U44,B230723,U4,COV_020,COV_025,B5,PT_5,20LN0264,UT2,C-39,TC341,CPIc_C6,OH14,PBMC_P2,COV_028,He_2020,COV_012,E6,GC10	26	31	Aging,COVID-19,Healthy,Inflammation,Leukemia,Solid tumor
CATDNAGNMLTF	TRAV17	TRAJ39	U35,D511,su014,UPN18,irAE_76,GU0744,C18,COV_020,F024,21LN0343,GC06,GSE222448_patient1,C910,C-20,ICC1,irAE_62,GSE222448_patient10,F50,1_Ki0100020_CMVpos,PEM10,COV_007,PBMC_C_HD3,COV_028,COV_010,su013,F023	26	50	Aging,COVID-19,Healthy,Infection,Inflammation,Leukemia,Solid tumor
CATDYGNNRLAF	TRAV17	TRAJ7	HN_P34,6_ki0100110_CMVneg,C829,20LN0278,MSK1302,COV_007,UPN10,PEM17,20LN0264,B357818,COV_011,PEM6,NPC_SC_1815,su008,PEM22,PFI_104,COV_010,U45,PBMC_C_HD3,HSSS_191,COV_012,COVID_19_PBMC_BAL_donor_4,5_ki01000111CMVpos,CPInc_NC1,CPIc_C1,AR20	26	29	COVID-19,Healthy,Infection,Inflammation,Leukemia,Solid tumor
CATGGGSNYKLTF	TRAV17	TRAJ53	C-20,NPC_SC_1808,IpiNivo_Resistant,C799,COV_013,C-17,C910,AR20,MM_PT3,GC06,B7,COV_025,OVA1,COVID_19_PBMC_BAL_donor_4,COV_007,MSK1263,C19,MSK1344,COV_015,UPN10,F002,20LN0249,COV_020,COV_028,J21854,PBMC_A_HD3	26	39	COVID-19,Fraility,Healthy,Infection,Inflammation,Leukemia,Myeloma,Solid tumor
CAVDRGSTLGRLYF	TRAV21	TRAJ18	U44,CX5,H3,101520_Okada_A,2010113790,RA-335,P7,p2_mild,P2,OC83,PBMC_P6,UPN12,PEM7,COV_028,PEM9,J09835,101520_Okada_C,IpiNivo_Mixed,COV_010,101520_Okada_D,5_ki01000111CMVpos,C739,COV_007,UPN17,COV_012,PBMC_P3	26	27	COVID-19,Healthy,Infection,Inflammation,Leukemia,Solid tumor
CAVFDSNYQLIW	TRAV1-2	TRAJ33	p3_mild,PEM2,COV_020,COV_019,MM_PT15,PBMC_P3,COV_011,HUP213,B231260,B_ALL_p3,10k_PBMC_5pv2_nextgem_Chromium_X,COVID_19_PBMC_BAL_donor_2,COV_013,C-8,S22,COV_025,su004,su008,RAGN962056,NPC_SC_1808,COV_009,MM_PT2,COV_015,IpiNivo_Complete,201657857,101520_Okada_A	26	98	BEAM-T,COVID-19,Healthy,Inflammation,Leukemia,Myeloma,Solid tumor
CAVFSGGYNKLIF	TRAV1-2	TRAJ4	BMMNC_5pv2,AR25,UPN12,PBMC_A_HD2,COV_020,F45,P3,F024,U44,NPC_SC_1802,2247114_JCC392_SJTRC_InfVaxBT_1_Rxn4,UPN18,PFI_83,PT6,COV_015,PBMC_P4,S135,201651365,p5_severe,2247115_JCC392_SJTRC_InfVaxBT_2_Rxn5,PEM8,PEM12,HD1,F41,AR20,P7	26	32	BEAM-T,COVID-19,Healthy,Infection,Inflammation,Leukemia,Solid tumor
CAVGAQAAGNKLTF	TRAV8-3	TRAJ17	U34,HD5,101520_Okada_D,NPC_SC_1810,C739,COV_011,21LN0302,COV_028,AR20,C-17,PEM8,COV_015,C-16,UPN18,5_ki01000111CMVpos,HD4,F007,BMMNC_5pv2,PrA1505,B7,COV_014,E5,NPC_SC_1805,COV_007,GU0700,COV_012	26	31	Autoimmune disease,BEAM-T,COVID-19,Fraility,Healthy,Infection,Inflammation,Leukemia,Solid tumor
CAVGARGGGNKLTF	TRAV8-3	TRAJ10	PEM18,p4_severe,COV_012,PrA1607,COV_014,COV_010,F013,NivoExposed,10k_BEAM-T_Human_A2402_EBV_CMV_spikein_5pv2,COV_011,C-18,J09836,MSK1344,U35,CPIc_C6,PEM11,B230093,C-34,E4,PEM19,COVID_19_PBMC_BAL_donor_7,MSK1302,AR44,PBMC_C_HD1,nc_CT2,MM_PT3	26	26	Autoimmune disease,BEAM-T,COVID-19,Healthy,Inflammation,Myeloma,Solid tumor
CAVGASGGYQKVTF	TRAV8-3	TRAJ13	GC04,COVID_19_PBMC_BAL_donor_6,P6,su011,U4,101520_Okada_D,HD3,1_Ki0100020_CMVpos,nc_CT1,C236,NPC_SC_1811,p5_severe,PBMC_C_HD2,P7,CPIc_C8,B230093,RA_PT21,nc_CT8,C-25,20LN0249,AR20,U41,HD7,PT_7,19LN0144,TC341	26	29	Autoimmune disease,COVID-19,Healthy,Infection,Inflammation,Leukemia,Solid tumor
CAVGGGADGLTF	TRAV21	TRAJ45	101520_Okada_A,MM_PT3,su006,PBMC_P5,GSE222448_patient10,J15892,PEM2,B_ALL_p1,B357818,F014,H1,GU0700,10k_PBMC_5pv2_nextgem_Chromium_X,AR48,CPIc_C7,COV_007,F024,2169461_SJTRC_InfVax_2,U45,NPC_SC_1808,F016,U44,F017,I757,C640,HSSS_110	26	30	BEAM-T,COVID-19,Healthy,Infection,Inflammation,Leukemia,Myeloma,Solid tumor
CAVGGSQGNLIF	TRAV8-3	TRAJ42	P6,EM192566,C149,B231260,P7,AR25,PEM12,p2_mild,B_ALL_p3,PrA1801,ICC6,ERS4,C-19,COV_025,COV_002,PEM8,20LN0243,MM_PT2,GC04,HC2,18LN0104,PT_4,P3,C-14,B_ALL_p1,20LN0264	26	28	Autoimmune disease,COVID-19,Healthy,Inflammation,Leukemia,Myeloma,Solid tumor
CAVGNFGNEKLTF	TRAV8-3	TRAJ48	PBMC_P3,PrA1607,U4,UPN18,PEM2,U41,AR50,P7,COV_011,COV_010,PEM12,GSE222448_patient2,C-19,MSK1344,C829,S149,AS01,p8_HD,CPInc_NC2,NPC_SC_1811,COV_009,GC04,PBMC_C_HD5,COV_028,COV_025,COV_019	26	28	Autoimmune disease,COVID-19,Healthy,Infection,Inflammation,Leukemia,Solid tumor
CAVGPYNQGGKLIF	TRAV8-3	TRAJ23	p8_HD,UPN19,CPIc_C4,F016,U44,GC09,RA-335,S24,COV_028,HD1,PEM5,COV_019,COV_013,C-30,AR44,COV_010,MSK1302,p5_severe,AR25,F023,10k_PBMC_5pv2_nextgem_Chromium_X,B5,GC06,101520_Okada_C,C16,PEM1	26	30	Aging,BEAM-T,COVID-19,Healthy,Inflammation,Leukemia,Solid tumor
CAVGSSGGSYIPTF	TRAV8-3	TRAJ6	101520_Okada_A,COV_012,AR25,PFI_83,U45,20LN0249,IpiNivo_Mixed,COV_028,PFI_79,CPInc_NC1,C910,UPN17,MSK1263,6_ki0100110_CMVneg,NPC_SC_1802,UPN1,COV_013,22LN0417,su011,COV_011,P3,HD2,U34,COV_007,F014,GSE222448_patient1	26	30	COVID-19,Healthy,Infection,Inflammation,Leukemia,Solid tumor
CAVGSSNTGKLIF	TRAV8-3	TRAJ37	PrA1607,C829,UPN10,MSK1302,GU0700,COV_010,CPIc_C8,C910,20LN0278,PEM23,MM_PT19,B3,p1_mild,RA_69,ERS5,101520_Okada_D,NPC_SC_1805,NPC_SC_1815,ERS3,C30,HD1,COV_001,J10888,COV_007,HD3,J21856	26	30	Autoimmune disease,COVID-19,Healthy,Infection,Inflammation,Leukemia,Myeloma,Solid tumor
CAVKGNNRLAF	TRAV8-1	TRAJ7	U5,HD5,PT_1,PFI_83,NPC_SC_1807,COV_028,RA_65,NPC_SC_1811,GC07,S135,p3_mild,su004,PT_4,19LN0193,H3,COV_012,101520_Okada_B,PrA1607,GC10,S133,COV_013,NPC_SC_1808,101520_Okada_A,AR25,PEM7,18LN0132	26	42	Autoimmune disease,COVID-19,Healthy,Infection,Inflammation,Leukemia,Solid tumor
CAVLTQGGSEKLVF	TRAV21	TRAJ57	PBMC_C_HD5,COV_015,101520_Okada_C,COV_014,GSE222448_patient1,COV_020,E2,U5,C640,C-35,PT_6,I757,MDA1_T04,AR50,P7,UPN13,MSK1344,C-26,IpiNivo_Complete,NPC_SC_1802,CX4,LRS5,COV_019,S159,GSE222448_patient7,COV_011	26	33	COVID-19,Healthy,Infection,Inflammation,Leukemia,Solid tumor
CAVNNAGNMLTF	TRAV8-1	TRAJ39	AR25,C829,AS01,PT_2,2010113865,H-10,B1,COV_012,H-11,E357,GU0744,MSK1302,PBMC_P7,201657852,IPIHNSC118,J10887,C16,B7,19LN0193,C145,U34,PrA1801,RA_25,U45,PFI_83,MDA1_T04	26	38	Autoimmune disease,COVID-19,Healthy,Infection,Inflammation,Leukemia,Solid tumor
CAVQAEETSGSRLTF	TRAV20	TRAJ58	IPIHNSC118,S135,UPN19,CX7,GSE222448_patient10,S133,GSE222448_patient7,COV_007,ccRCC_1,HD5,OC83,COV_019,C640,HUP222,H-5,F016,UPN13,2_Ki0100022_CMVneg,AS01,RA_25,B5,B6,PrA1505,U5,P2,AR20	26	31	Autoimmune disease,COVID-19,Healthy,Infection,Inflammation,Leukemia,Solid tumor
CAVQAGGSQGNLIF	TRAV20	TRAJ42	B231260,MSK1302,EM192566,PT_7,22LN0417,NPC_SC_1816,PFI_79,PT_2,NPC_SC_1810,18LN0104,COV_013,PEM6,COV_002,PEM15,PBMC_C_HD5,COV_028,ccRCC_2,PEM3,PEM11,C910,S150,COV_010,PEM16,COV_001,101520_Okada_B,N7002	26	72	Autoimmune disease,COVID-19,Healthy,Infection,Leukemia,Solid tumor
CAVQATSGTYKYIF	TRAV20	TRAJ40	COV_002,F016,B3,PrA1607,TC341,HSSS_180,P3,su005,COV_010,COV_012,F50,NPC_SC_1813,C33,PT2,su011,PEM23,J15892,COV_013,CPInc_NC2,COV_019,E5,C-36,OVA1,B230723,MSK1344,COV_015	26	42	Autoimmune disease,COVID-19,Healthy,Inflammation,Leukemia,Solid tumor
CAVRDGGSQGNLIF	TRAV3	TRAJ42	OH15,PEM6,PrA1607,S159,CX4,UPN19,PrA1801,UPN1,P3,irAE_65,su012,su006,COV_020,COV_007,AS01,He_2020,COV_011,COV_028,GC09,C17,COV_012,U41,PBMC_C_HD5,C-38,MSK1263,RA_69	26	53	Aging,Autoimmune disease,COVID-19,Healthy,Inflammation,Leukemia,Solid tumor
CAVRDSGGYQKVTF	TRAV1-2	TRAJ13	PBMC_C_HD1,COV_013,HD5,C-38,C-22,P5,HUP222,F51,AR44,p3_mild,PEM2,p7_HD,P2,COV_009,GC08,C910,NPC_SC_1808,UPN12,He_2020,PT_1,UPN14,CPInc_NC3,U45,COV_010,COV_007,COV_025	26	53	COVID-19,Healthy,Infection,Inflammation,Leukemia,Solid tumor
CAVRGNTPLVF	TRAV21	TRAJ29	nc_CT1,P4,NPC_SC_1807,UPN10,COV_020,D511,C910,PEM7,MSK1344,COV_001,MSK1302,N7001,PEM9,COV_011,su012,AR48,B231260,B3,PBMC_C_HD3,N5TEST,irAE_63,D492,U45,COV_009,C739,PT_4	26	32	COVID-19,Healthy,Infection,Inflammation,Leukemia,Solid tumor
CAVRSGNQFYF	TRAV41	TRAJ49	B6,AR25,PrA1607,5_ki01000111CMVpos,MSK1302,BC09,COV_011,CPInc_NC2,F30,F38,E4,COV_013,F024,irAE_40,F50,F51,nc_CT4,TC341,GSE222448_patient3,C829,AR20,PEM11,1_Ki0100020_CMVpos,HC9,C-37,COV_007	26	29	Autoimmune disease,COVID-19,Healthy,Infection,Inflammation,Solid tumor
CAVSDQGGSEKLVF	TRAV8-4	TRAJ57	PrA1801,2_Ki0100022_CMVneg,S159,COV_001,COV_015,UPN13,COV_010,PT2,PEM11,COV_028,IPIHNSC118,NPC_SC_1810,nc_CT3,101520_Okada_A,PT1,J09836,COV_011,C-3,PEM12,CPIc_C6,PEM5,MSK1302,COVID_19_PBMC_BAL_donor_7,10k_BEAM-T_Human_A2402_EBV_CMV_spikein_5pv2,AR44,nc_CT4	26	30	Autoimmune disease,BEAM-T,COVID-19,Healthy,Infection,Inflammation,Leukemia,Solid tumor
CAVSEGSSASKIIF	TRAV8-4	TRAJ3	COV_013,D511,nc_CT6,C-9,nc_CT2,GSE222448_patient13,PEM2,PBMC_P5,J11689,COV_020,C30,HD5,COV_007,GSE222448_patient3,PEM5,NPC_SC_1802,CPIc_C5,PrA1607,5_ki01000111CMVpos,GC02,F014,10k_BEAM-T_Human_A1101_EBV_spikein_5pv2,22LN0417,p2_mild,PEM15,COV_010	26	30	Autoimmune disease,BEAM-T,COVID-19,Healthy,Infection,Inflammation,Leukemia,Solid tumor
CAVSESGGSNYKLTF	TRAV8-4	TRAJ53	AR25,AR50,C16,COV_011,COV_013,C-25,C739,HD5,PEM18,COV_007,F67,AR44,P1,AS02,PBMC_P5,CPInc_NC5,PEM12,HD3,C30,LRS5,MSK1302,P3,RA_69,UPN24,UT1,PT_2	26	37	Autoimmune disease,COVID-19,Healthy,Infection,Inflammation,Leukemia,Solid tumor
CAVSGSGGYQKVTF	TRAV8-4	TRAJ13	CPInc_NC6,GC02,PBMC_C_HD4,PEM11,AR44,H-8,ERS2,HD5,AS01,C-18,COV_009,PFI_79,C-22,AR46,J09835,C910,UPN18,PFI_104,B7,NPC_SC_1810,MM_PT19,NPC_SC_1808,COV_025,H3,NPC_SC_1802,C-31	26	34	Autoimmune disease,COVID-19,Healthy,Infection,Inflammation,Leukemia,Myeloma,Solid tumor
CAVTGGSYIPTF	TRAV12-2	TRAJ6	I757,UPN1,p6_severe,10k_BEAM-T_Human_A1101_EBV_spikein_5pv2,su005,UPN12,PEM22,MM_PT2,PBMC_P4,COV_020,HSSS_191,ERS2,TC341,MSK1344,COV_007,C16,nc_CT1,NPC_SC_1802,C236,HUP217,101520_Okada_A,PEM23,COV_015,UPN18,U45,OVA1	26	35	BEAM-T,COVID-19,Healthy,Infection,Inflammation,Leukemia,Myeloma,Solid tumor
CAVTTSGTYKYIF	TRAV21	TRAJ40	101520_Okada_A,PBMC_A_HD2,20LN0278,MSK1344,HD5,COV_010,irAE_45,CPIc_C3,2247114_JCC392_SJTRC_InfVaxBT_1_Rxn4,AS01,OC83,PBMC_P4,PEM15,BL3,C829,C-34,GC06,COV_011,PT_2,PBMC_P3,MM_PT2,AR50,2247115_JCC392_SJTRC_InfVaxBT_2_Rxn5,UPN19,N7001,D511	26	35	Autoimmune disease,COVID-19,Healthy,Infection,Inflammation,Leukemia,Myeloma,Solid tumor
CAYGGATNKLIF	TRAV38-2DV8	TRAJ32	U41,MSK1344,nc_CT3,D492,EM192561,AR25,p6_severe,C910,E357,irAE_65,PEM7,COVID_19_PBMC_BAL_donor_2,UT1,101520_Okada_A,GC02,COV_009,HD5,AR50,COV_013,H-9,NivoExposed,BMMNC_5pv2,irAE_63,NPC_SC_1802,UPN18,IPIHNSC117	26	37	Autoimmune disease,BEAM-T,COVID-19,Healthy,Infection,Inflammation,Leukemia,Solid tumor
CAYMDSNYQLIW	TRAV1-2	TRAJ33	MM_PT2,COV_010,COV_028,U41,COV_015,B231260,CPIc_C3,PEM8,p2_mild,COV_001,COV_007,MSK1263,HUP213,PBMC_A_HD2,COV_025,B3,U44,NPC_SC_1816,C-14,HUP217,NPC_SC_1802,AS01,Seshadri02,COV_009,irAE_45,p7_HD	26	113	Autoimmune disease,COVID-19,Healthy,Inflammation,Myeloma,Solid tumor
CAYRSAETSGSRLTF	TRAV38-2DV8	TRAJ58	COV_020,19LN0193,101520_Okada_A,UPN15,UPN17,AS01,U44,F29,COV_007,MSK1344,COV_012,C640,F67,AR50,PEM12,GC06,2010113893,PBMC_C_HD1,PEM3,HD5,90711,C829,PrA1607,GSE222448_patient1,PFI_83,20LN0278	26	27	Autoimmune disease,COVID-19,Healthy,Infection,Inflammation,Leukemia,Solid tumor
CAYTGANSKLTF	TRAV38-2DV8	TRAJ56	NL1,P5,PrA1607,PBMC_P5,MM_PT15,BL5,NPC_SC_1811,10k_PBMC_5pv2_nextgem_Chromium_X,AR25,GSE222448_patient8,PBMC_P4,PEM6,J10625,GSE222448_patient10,nc_CT8,AR50,AS02,18LN0104,TC174,MSK1302,B357818,18LN0078,COV_010,MM_PT6,C30,C910	26	33	Autoimmune disease,BEAM-T,COVID-19,Healthy,Infection,Inflammation,Leukemia,Myeloma,Solid tumor
CIVNSGGSNYKLTF	TRAV26-1	TRAJ53	NPC_SC_1815,UPN13,10k_BEAM-T_Human_A1101_EBV_spikein_5pv2,UPN24,C910,PEM10,p5_severe,F012,COV_025,C739,TC341,B357818,PEM3,B231260,P3,C-15,PBMC_A_HD3,COV_014,PT_6,4_Ki0100015_CMVneg,NPC_SC_1807,U4,AR44,101520_Okada_B,F024,OVA1	26	28	BEAM-T,COVID-19,Healthy,Infection,Inflammation,Leukemia,Solid tumor
CIVRANTGNQFYF	TRAV26-1	TRAJ49	F014,101520_Okada_A,NPC_SC_1813,IpiNivo_Mixed,E4,GC10,P5,PEM3,J14204,H-3,GSE222448_patient2,PrA1607,NivoExposed,10k_BEAM-T_Human_A1101_EBV_spikein_5pv2,PT_8,PEM11,AR20,COV_011,MSK1344,PEM19,PBMC_C_HD1,UPN24,UPN12,C-26,PT_6,20LN0249	26	36	Autoimmune disease,BEAM-T,COVID-19,Healthy,Inflammation,Leukemia,Solid tumor
CIVRAYTGTASKLTF	TRAV26-1	TRAJ44	p2_mild,PFI_104,IPIHNSC118,PEM2,COV_011,P5,101520_Okada_A,PEM11,CPIc_C5,PEM5,101520_Okada_C,UPN18,H3,C640,AR48,HSSS_191,PBMC_P3,NPC_SC_1815,S33,H-10,U4,F016,COV_014,GC08,AS01,GSE222448_patient3	26	29	Autoimmune disease,COVID-19,Healthy,Infection,Inflammation,Leukemia,Solid tumor
CIVRVANRDDKIIF	TRAV26-1	TRAJ30	C829,COV_015,U4,PEM9,RA_25,C-11,B6,COV_011,10k_BEAM-T_Human_A1101_EBV_spikein_5pv2,MM_PT3,p3_mild,19LN0198,COV_025,AR48,HD5,PEM7,D511,UPN4,UPN18,PrA1607,COV_010,P2,ccRCC_1,UPN19,GC06,EM192565	26	32	Autoimmune disease,BEAM-T,COVID-19,Healthy,Infection,Inflammation,Leukemia,Myeloma,Solid tumor
CIVRVNYGGSQGNLIF	TRAV26-1	TRAJ42	HD4,NPC_SC_1813,COV_011,S24,F013,EM192566,GSE222448_patient3,HD2,PEM7,GSE222448_patient2,PBMC_P4,HD1,PT5,COV_007,NPC_SC_1810,C829,101520_Okada_B,PEM19,F023,J11689,H2,22LN0417,PT_2,LRS1,PEM5,PEM3	26	29	Aging,Autoimmune disease,COVID-19,Healthy,Infection,Inflammation,Leukemia,Solid tumor
CIVRVYNTDKLIF	TRAV26-1	TRAJ34	IpiNivo_Mixed,PEM10,21LN0343,TC341,GC08,HD5,N7001,COV_007,C16,U35,EM192565,E5,PBMC_P5,C739,AS01,B5,COV_011,B230093,P2,COV_028,PBMC_A_HD2,AR25,S133,PBMC_P6,HD4,UPN24	26	29	Autoimmune disease,COVID-19,Healthy,Infection,Inflammation,Leukemia,Solid tumor
CLVGDKAAGNKLTF	TRAV4	TRAJ17	COV_028,COV_001,HD5,EM192566,PBMC_P4,C-39,D492,P7,C16,PEM11,su005,B_ALL_p2,C910,COV_025,101520_Okada_A,OC83,NPC_SC_1816,PrA1607,C30,101520_Okada_D,CPIc_C1,TIL4071,COV_013,PEM8,COV_015,F017	26	57	Autoimmune disease,COVID-19,Healthy,Infection,Inflammation,Leukemia,Solid tumor
CVVNNYGQNFVF	TRAV12-1	TRAJ26	GSE222448_patient4,su010,101520_Okada_B,RA_PT19,AR25,COV_012,COV_007,UPN1,20LN0264,NPC_SC_1808,COV_028,S133,U5,B7,GSE222448_patient13,PBMC_A_HD3,PBMC_C_HD4,PrA1607,PBMC_C_HD3,AR20,PEM22,PT1,COV_013,NPC_SC_1802,p4_severe,J10888	26	39	Autoimmune disease,COVID-19,Healthy,Inflammation,Leukemia,Solid tumor
CVVNSGGGADGLTF	TRAV12-1	TRAJ45	UPN13,PrA1505,C-19,I757,COV_025,PrA1801,CPIc_C6,HSSS_110,GSE222448_patient1,HHU20191126,B_ALL_p2,IpiNivo_Mixed,UPN18,COV_020,MSK1302,P1,E5,GC10,NivoExposed,BMMNC_5pv2,F013,BC11,COV_010,MSK1344,U34,COV_002	26	32	Autoimmune disease,BEAM-T,COVID-19,Healthy,Inflammation,Leukemia,Solid tumor
CAANYGGSQGNLIF	TRAV29DV5	TRAJ42	PBMC_C_HD5,20LN0264,H-7,COV_011,PEM7,101520_Okada_B,HD5,COVID_19_PBMC_BAL_donor_3,PFI_83,PBMC_A_HD1,PBMC_C_HD4,irAE_63,F50,C739,COV_010,BMMNC_5pv2,NPC_SC_1815,MSK1302,U4,P3,COV_007,OVA1,AR44,COV_012,HC1	25	27	BEAM-T,COVID-19,Healthy,Infection,Inflammation,Leukemia,Solid tumor
CAARDDKIIF	TRAV29DV5	TRAJ30	OC137,TC341,COV_010,E4,2169462_SJTRC_InfVax_3,COV_028,COV_025,F017,MSK1302,COV_012,BMMNC_5pv2,MM_PT15,HD3,GC08,101520_Okada_D,C16,UPN14,U5,UPN18,B5,UPN12,GSE222448_patient8,IpiNivo_Resistant,p7_HD,18LN0110	25	31	BEAM-T,COVID-19,Healthy,Inflammation,Leukemia,Myeloma,Solid tumor
CAASAGAGGTSYGKLTF	TRAV29DV5	TRAJ52	P5,GC06,NPC_SC_1802,U35,J15890,B_ALL_p2,MSK1344,UPN19,U5,COV_010,U45,PEM11,COV_011,5_ki01000111CMVpos,COV_025,COV_007,MM_PT16,OH14,irAE_63,HHU20180816,PT_4,IpiNivo_Resistant,C236,COV_020,P2	25	27	Aging,COVID-19,Healthy,Infection,Inflammation,Leukemia,Myeloma,Solid tumor
CAASAGAQKLVF	TRAV29DV5	TRAJ54	NPC_SC_1807,UPN19,J10887,F45,B357818,PEM12,S159,RA_25,GC05,C30,B5,20LN0278,P4,AR48,HC1,C-14,LRS2,COV_010,COV_019,D492,C16,E3,He_2020,su001,PrA1505	25	28	Autoimmune disease,COVID-19,Healthy,Inflammation,Leukemia,Solid tumor
CAASAGDDKIIF	TRAV29DV5	TRAJ30	C-15,NPC_SC_1811,101520_Okada_C,TC341,AR50,CPIc_C1,C-17,PEM13,AR25,irAE_63,H1,MSK1344,CPIc_C6,UPN17,COV_011,COV_009,PEM12,2010113865,BL5,EM192564,E6,COV_025,PT_2,N5TEST,PBMC_P3	25	39	Autoimmune disease,COVID-19,Healthy,Inflammation,Leukemia,Solid tumor
CAASAGGTYKYIF	TRAV29DV5	TRAJ40	19LN0198,COV_012,TC341,C236,HC1,MSK1263,UPN18,COV_015,UPN12,COV_011,LRS4,UPN10,MSK1344,PEM3,irAE_76,U34,PEM1,5_ki01000111CMVpos,AR44,PT_3,UPN24,COV_009,10k_PBMC_5pv2_nextgem_Chromium_X,F020,EM192564	25	27	Aging,Autoimmune disease,BEAM-T,COVID-19,Healthy,Infection,Inflammation,Leukemia,Solid tumor
CAASAGTASKLTF	TRAV29DV5	TRAJ44	C30,2169462_SJTRC_InfVax_3,101520_Okada_B,COV_012,COV_015,22-Jul-25,PEM23,GSE222448_patient7,PEM8,HD6,ICC1,COV_020,E6,NPC_SC_1813,COV_028,COV_007,B4,2247116_JCC392_SJTRC_InfVaxBT_3_Rxn6,PBMC_P2,P1,B_ALL_p2,20LN0243,F013,F016,LRS2	25	32	COVID-19,Healthy,Inflammation,Leukemia,Solid tumor
CAASAGTGNQFYF	TRAV29DV5	TRAJ49	COV_010,GU0715,su013,ERS2,IpiNivo_Complete,COVID_19_PBMC_BAL_donor_3,PEM2,H3,U44,2_Ki0100022_CMVneg,PEM11,MM_PT19,101520_Okada_B,COV_012,PrA1607,COV_020,COVID_19_PBMC_BAL_donor_7,CX4,MSK1344,AS02,AR46,PrA1801,101520_Okada_A,COV_013,NPC_SC_1808	25	26	Autoimmune disease,COVID-19,Healthy,Infection,Inflammation,Myeloma,Solid tumor
CAASARGGSQGNLIF	TRAV29DV5	TRAJ42	COV_020,PEM10,J10888,MSK1302,COV_015,GC02,101520_Okada_A,NPC_SC_1810,F007,C19,U35,nc_CT3,nc_CT6,UPN19,C-30,B5,B230723,TC341,22LN0417,PrA1505,UPN18,COV_019,COV_007,P7,PBMC_P4	25	33	Autoimmune disease,COVID-19,Fraility,Healthy,Inflammation,Leukemia,Solid tumor
CAASASTGNQFYF	TRAV29DV5	TRAJ49	COV_009,E6,COV_011,COV_013,C-1,IpiNivo_Complete,COV_002,NPC_SC_1805,B7,F024,C236,PBMC_P2,su005,HD1,COV_025,PT_5,PBMC_P4,COV_028,GC05,HUP217,TC341,GSE222448_patient10,F014,2010113893,J10886	25	31	COVID-19,Healthy,Infection,Inflammation,Solid tumor
CAASDAGGTSYGKLTF	TRAV29DV5	TRAJ52	p3_mild,10k_PBMC_5pv2_nextgem_Chromium_X,MSK1302,RA_65,C739,MSK1344,su010,p8_HD,UPN17,COV_020,P3,18LN0110,HD3,HC1,GSE222448_patient10,J10887,COV_007,PBMC_A_HD2,p6_severe,HCA_F_Imm13086137,C-32,AR48,C236,PBMC_A_HD3,IPIHNSC118	25	29	Autoimmune disease,BEAM-T,COVID-19,Healthy,Infection,Inflammation,Leukemia,Solid tumor
CAASEIQGAQKLVF	TRAV29DV5	TRAJ54	C12,PEM20,COV_010,GC01,AS01,C30,COV_028,UPN19,PT_6,COV_001,N7002,nc_CT1,2_Ki0100022_CMVneg,GC08,20LN0264,p1_mild,IpiNivo_Complete,101520_Okada_A,COV_020,B_ALL_p1,HC1,C16,PEM7,GC04,B5	25	30	Autoimmune disease,COVID-19,Healthy,Infection,Leukemia,Solid tumor
CAASETSYDKVIF	TRAV13-1	TRAJ50	HSSS_191,UPN12,irAE_63,2247116_JCC392_SJTRC_InfVaxBT_3_Rxn6,UPN18,su010,CX3,HC9,C-23,MSK1263,PEM20,PEM15,6_ki0100110_CMVneg,AS01,101520_Okada_B,2169462_SJTRC_InfVax_3,20LN0249,HUP217,201657263,P2,N5TEST,B4,NPC_SC_1810,2247115_JCC392_SJTRC_InfVaxBT_2_Rxn5,RA_25	25	279	Autoimmune disease,COVID-19,Healthy,Infection,Inflammation,Leukemia,Solid tumor
CAASMDSSYKLIF	TRAV13-1	TRAJ12	HD5,HD4,U35,22LN0417,PEM19,P4,D511,nc_CT2,B3,COV_013,C-35,COV_007,21-Aug-48,irAE_63,F51,AR25,ICC7,P6,F017,p2_mild,UPN17,C-16,20LN0264,COV_012,He_2020	25	45	COVID-19,Healthy,Inflammation,Leukemia,Solid tumor
CAASNSGGSNYKLTF	TRAV13-1	TRAJ53	UPN18,UPN17,COV_019,B231260,su010,PFI_83,101520_Okada_C,J14205,GC05,C739,P3,101520_Okada_A,C-1,BC09,COV_001,MSK1302,B5,PBMC_C_HD3,CPInc_NC1,PEM11,C829,H-10,AR44,UPN10,GC08	25	32	COVID-19,Healthy,Infection,Inflammation,Leukemia,Solid tumor
CAASNTDKLIF	TRAV13-1	TRAJ34	10k_BEAM-T_Human_A2402_EBV_CMV_spikein_5pv2,F67,AS02,B6,GSE222448_patient10,101520_Okada_A,C-29,RA_PT19,F002,C18,B_ALL_p2,GSE222448_patient1,OVA1,BL11,P1,PEM6,p2_mild,COV_010,COV_013,18LN0110,C-17,UPN10,PEM17,COV_012,BL4	25	36	Autoimmune disease,BEAM-T,COVID-19,Fraility,Healthy,Inflammation,Leukemia,Solid tumor
CAASRDDKIIF	TRAV13-1	TRAJ30	U5,COV_028,P2,B3,n_sp1,101520_Okada_B,MM_PT16,COV_013,PEM14,COV_012,UPN18,22LN0417,HD1,NPC_SC_1808,irAE_56,P3,RA_25,AS02,HUP213,GSE222448_patient10,18LN0104,UPN19,PBMC_C_HD3,COV_011,101520_Okada_A	25	29	Autoimmune disease,COVID-19,Healthy,Inflammation,Leukemia,Myeloma,Solid tumor
CAASRGFGNVLHC	TRAV13-1	TRAJ35	F51,COV_010,UPN18,NPC_SC_1816,NPC_SC_1813,CPInc_NC6,COV_007,COV_015,22LN0417,B357818,COVID_19_PBMC_BAL_donor_5,U41,P5,COV_009,COV_013,UPN17,PEM8,18LN0078,101520_Okada_C,COV_019,HD5,C-32,COV_020,C-26,GSE222448_patient1	25	27	COVID-19,Healthy,Inflammation,Leukemia,Solid tumor
CAASRGYSTLTF	TRAV13-1	TRAJ11	MSK1302,HD4,BMMNC_5pv2,PEM5,101520_Okada_A,COVID_19_PBMC_BAL_donor_2,UPN4,AR20,NPC_SC_1805,PrA1607,BC10,AS01,COV_019,PEM6,C30,19LN0144,NPC_SC_1808,20LN0259,COV_014,201657263,NivoExposed,GC10,irAE_63,COV_015,COV_012	25	60	Autoimmune disease,BEAM-T,COVID-19,Healthy,Inflammation,Leukemia,Solid tumor
CAASSGGYNKLIF	TRAV13-1	TRAJ4	18LN0110,PEM1,irAE_62,F021,HD1,19LN0198,101520_Okada_B,D492,Seshadri02,COV_013,21LN0343,UPN10,C-29,COV_025,PEM17,H-4,F50,PrA1607,COV_015,B230093,COV_028,RA_25,GC10,PrA1801,UPN14	25	47	Aging,Autoimmune disease,COVID-19,Healthy,Inflammation,Leukemia,Solid tumor
CAASYGGATNKLIF	TRAV13-1	TRAJ32	F51,NPC_SC_1815,D511,UPN10,TC341,RA_65,COV_015,GSE222448_patient8,AS01,PBMC_C_HD3,B230093,HD1,UPN18,4_Ki0100015_CMVneg,22LN0417,ERS3,PT7,E3,COV_013,PEM3,F67,NPC_SC_1813,F017,COV_025,S135	25	30	Autoimmune disease,COVID-19,Healthy,Infection,Leukemia,Solid tumor
CAENSNDYKLSF	TRAV13-2	TRAJ20	COV_025,F67,PT_8,PBMC_P6,10k_BEAM-T_Human_A1101_EBV_spikein_5pv2,GSE222448_patient1,F012,NPC_SC_1815,nc_CT7,COV_012,COV_013,C910,UPN17,HD5,HUP217,COV_011,nc_CT6,p1_mild,B_ALL_p2,21-Aug-48,C236,F38,COV_015,U34,101520_Okada_B	25	26	BEAM-T,COVID-19,Healthy,Infection,Inflammation,Leukemia,Solid tumor
CAGADNYGQNFVF	TRAV27	TRAJ26	GC06,S159,UPN17,OVA1,GSE222448_patient13,10k_PBMC_5pv2_nextgem_Chromium_X,p3_mild,COVID_19_PBMC_BAL_donor_2,GSE222448_patient2,BMMNC_5pv2,MSK1344,MM_PT18,COV_007,COV_013,GU0715,PEM6,IpiNivo_Resistant,PEM11,CPIc_C5,COV_028,B1,COV_015,NPC_SC_1811,PBMC_C_HD4,COV_020	25	75	BEAM-T,COVID-19,Healthy,Inflammation,Leukemia,Myeloma,Solid tumor
CAGAGAGSYQLTF	TRAV27	TRAJ28	GC10,EM192567,F012,CPInc_NC5,101520_Okada_B,GU0700,PBMC_C_HD3,PBMC_C_HD2,OH17,UPN24,COV_012,PEM13,P2,COV_009,B6,E4,C640,2247114_JCC392_SJTRC_InfVaxBT_1_Rxn4,COV_001,PT7,HD1,COV_019,C-16,COV_007,RA_69	25	31	Aging,Autoimmune disease,COVID-19,Healthy,Infection,Inflammation,Leukemia,Solid tumor
CAGGETSGSRLTF	TRAV27	TRAJ58	COV_028,UPN12,HC1,HD5,BC11,C16,PEM1,COV_011,UPN18,TC341,COV_020,COV_010,GSE222448_patient7,PFI_83,B5,PEM2,NivoExposed,ERS2,HD4,C-18,P5,PT2,PEM11,RA_PT11,CX4	25	31	Autoimmune disease,COVID-19,Healthy,Infection,Inflammation,Leukemia,Solid tumor
CAGGGSNYKLTF	TRAV27	TRAJ53	UPN8,ERS4,HUP222,COV_010,PBMC_A_HD1,COV_015,GSE222448_patient4,MQpool,CPIc_C1,ERS1,COV_025,PEM13,C16,S133,H-9,101520_Okada_A,HUP213,C-2,RA_PT21,COV_009,AR48,GSE222448_patient8,GSE222448_patient7,PBMC_C_HD4,F014	25	32	Autoimmune disease,COVID-19,Healthy,Inflammation,Leukemia,Solid tumor
CAGPGSGGSNYKLTF	TRAV25	TRAJ53	COV_007,101520_Okada_D,BMMNC_5pv2,p6_severe,P5,PT_7,COV_010,MSK1344,C-10,CX2,UPN24,NPC_SC_1815,101520_Okada_C,18LN0110,C16,COV_025,AR20,GSE222448_patient7,AS01,PrA1801,COV_011,MSK1263,18LN0132,J10887,PBMC_A_HD2	25	27	Autoimmune disease,BEAM-T,COVID-19,Healthy,Inflammation,Leukemia,Solid tumor
CALASGGSYIPTF	TRAV9-2	TRAJ6	PBMC_P5,5_ki01000111CMVpos,10k_PBMC_5pv2_nextgem_Chromium_X,COV_001,HSSS_110,PFI_79,UPN12,p5_severe,B5,C-35,C30,U44,GC08,HD4,NPC_SC_1811,PBMC_C_HD3,HD2,COV_028,18LN0104,C-6,AR20,COV_015,PBMC_P4,CPInc_NC2,COV_019	25	28	BEAM-T,COVID-19,Healthy,Infection,Inflammation,Leukemia,Solid tumor
CALHGSSNTGKLIF	TRAV9-2	TRAJ37	BC10,NPC_SC_1805,PEM13,COV_009,10k_PBMC_5pv2_nextgem_Chromium_X,MSK1302,PEM11,AR46,U35,C-19,C829,PEM8,H1,GSE222448_patient7,B6,COV_014,C910,BL11,GU0700,CPInc_NC1,NPC_SC_1813,MSK1344,ERS2,GC10,18LN0110	25	30	BEAM-T,COVID-19,Infection,Inflammation,Leukemia,Solid tumor
CALRGGSNYKLTF	TRAV9-2	TRAJ53	NPC_SC_1810,COV_009,H-6,AR25,HD1,TC341,C910,N5TEST,COV_002,PT_2,COV_010,RA_65,P4,COV_019,HD5,NPC_SC_1813,PT_8,MSK1263,GC02,PrA1607,NPC_SC_1805,C-24,BC11,B_ALL_p3,MM_PT2	25	34	Autoimmune disease,COVID-19,Healthy,Infection,Inflammation,Leukemia,Myeloma,Solid tumor
CALRNTGNQFYF	TRAV9-2	TRAJ49	MSK1302,COV_007,CPIc_C7,NPC_SC_1810,C910,GC08,NL1,18LN0104,C829,PBMC_P4,U41,20LN0249,GU0700,UT2,N7001,GSE222448_patient11,PBMC_C_HD3,IpiNivo_Resistant,COV_011,S135,PEM12,COV_028,CX7,COV_010,NPC_SC_1813	25	28	COVID-19,Healthy,Infection,Inflammation,Leukemia,Solid tumor
CALSDRGGSYIPTF	TRAV9-2	TRAJ6	UPN19,COV_007,NivoExposed,HC1,nc_CT1,UPN13,PEM3,RA_PT21,su008,GC02,PBMC_C_HD5,U34,18LN0132,COV_015,MSK1344,B231260,COV_012,NPC_SC_1807,COV_014,AR25,HD1,H3,ICC5,C30,GC04	25	42	Autoimmune disease,COVID-19,Healthy,Inflammation,Leukemia,Solid tumor
CALSEADRGSTLGRLYF	TRAV19	TRAJ18	COVID_19_PBMC_BAL_donor_4,ICC5,P3,COV_028,HD1,N7001,21LN0302,IpiNivo_Mixed,CX4,C-17,PT_2,20LN0243,J10887,COV_020,MSK1302,18LN0078,BC09,COV_014,E357,UPN10,C-39,COV_007,PBMC_C_HD1,NPC_SC_1813,UPN18	25	64	COVID-19,Healthy,Inflammation,Leukemia,Solid tumor
CALSEANYGGSQGNLIF	TRAV19	TRAJ42	AR50,MSK1302,HUP222,B7,COV_013,BC09,IpiNivo_Resistant,10k_PBMC_5pv2_nextgem_Chromium_X,MM_PT15,MSK1344,HSSS_110,C910,HSSS_180,UPN10,PBMC_C_HD6,PrA1607,20LN0264,H-5,CPIc_C6,COV_011,NPC_SC_1805,GC04,101520_Okada_C,PBMC_C_HD1,S159	25	34	Autoimmune disease,BEAM-T,COVID-19,Healthy,Infection,Inflammation,Leukemia,Myeloma,Solid tumor
CALSEDNYGQNFVF	TRAV19	TRAJ26	PrA1607,B7,COV_019,COV_010,COV_011,UPN1,HD5,201651365,AR20,COV_028,PBMC_C_HD5,su005,J11689,LRS5,irAE_76,PBMC_P5,PrA1801,IpiNivo_Resistant,B_ALL_p1,CPInc_NC5,P3,HN_P34,U45,22-Jul-25,C16	25	46	Autoimmune disease,COVID-19,Healthy,Inflammation,Leukemia,Solid tumor
CALSNAGNNRKLIW	TRAV9-2	TRAJ38	F50,COV_019,C910,COV_007,U4,COV_028,HD1,UPN12,PEM15,AR50,He_2020,BMMNC_5pv2,10k_BEAM-T_Human_A1101_EBV_spikein_5pv2,F67,HC2,MSK1302,C-35,COV_013,AR20,H2,p3_mild,P2,EM192566,B231260,PBMC_A_HD1	25	45	Autoimmune disease,BEAM-T,COVID-19,Healthy,Infection,Inflammation,Leukemia,Solid tumor
CALSNDYKLSF	TRAV9-2	TRAJ20	GSE222448_patient10,NPC_SC_1811,UPN19,COV_020,101520_Okada_B,PEM10,HD5,2169460_SJTRC_InfVax_1,90711,C739,18LN0104,GSE222448_patient11,2010113890,UPN18,irAE_63,F013,AR25,HD1,RA_69,101520_Okada_A,U44,P3,MSK1344,GC10,PrA1801	25	34	Autoimmune disease,COVID-19,Healthy,Infection,Inflammation,Leukemia,Solid tumor
CALSSGGSYIPTF	TRAV9-2	TRAJ6	irAE_63,MSK1302,NivoExposed,p1_mild,p2_mild,U45,PEM5,PEM20,B_ALL_p3,p5_severe,PT7,UPN24,CPIc_C7,C-16,COV_015,UPN17,PBMC_C_HD5,PBMC_A_HD2,NPC_SC_1806,E6,COV_014,1_Ki0100020_CMVpos,NPC_SC_1811,U35,COV_012	25	37	COVID-19,Healthy,Infection,Inflammation,Leukemia,Solid tumor
CALTSGTYKYIF	TRAV9-2	TRAJ40	GC02,C-4,UPN10,COV_010,AR50,6_ki0100110_CMVneg,NivoExposed,UPN17,B6,TC341,B1,D492,U35,D511,COV_015,B357818,101520_Okada_B,21-Aug-48,HD5,GC04,F29,F41,PEM23,2_Ki0100022_CMVneg,CPIc_C7	25	29	COVID-19,Healthy,Infection,Inflammation,Leukemia,Solid tumor
CALYSSASKIIF	TRAV6	TRAJ3	18LN0110,C236,PT1,F50,2010113893,su012,NivoExposed,C16,P2,PEM15,COV_012,UPN24,UPN18,20LN0264,AR48,PBMC_P5,GSE222448_patient8,AR44,C739,F023,H1,irAE_65,AR25,IPIHNSC118,AR46	25	141	Aging,COVID-19,Healthy,Infection,Inflammation,Leukemia,Solid tumor
CAMNRDDKIIF	TRAV12-3	TRAJ30	COV_012,irAE_56,I757,C-14,COV_007,C19,B230723,COV_025,19LN0198,PBMC_A_HD2,C-2,COV_020,COV_002,C-18,C21,COV_019,ccRCC_1,P4,2169460_SJTRC_InfVax_1,F017,P6,HD1,CX4,AS01,p5_severe	25	33	Autoimmune disease,COVID-19,Healthy,Inflammation,Leukemia,Solid tumor
CAMREAYSGAGSYQLTF	TRAV14DV4	TRAJ28	NivoExposed,GC07,COV_025,NPC_SC_1810,B5,EM192565,UPN12,AR44,NPC_SC_1806,COV_028,NPC_SC_1811,20LN0217,F024,irAE_63,irAE_65,D492,COV_010,18LN0110,101520_Okada_C,HD4,HSSS_110,P5,COV_012,22LN0417,CPIc_C1	25	35	Autoimmune disease,COVID-19,Healthy,Inflammation,Leukemia,Solid tumor
CAMREGTGGFKTIF	TRAV14DV4	TRAJ9	C-21,COV_025,COV_007,COV_010,HD1,COV_028,E6,2247116_JCC392_SJTRC_InfVaxBT_3_Rxn6,COV_014,PBMC_C_HD5,COV_012,melanoma_K409,UPN17,EM192565,HC2,N7001,GC08,COV_013,He_2020,GSE222448_patient10,H1,H-1,p5_severe,GC07,P7	25	71	Autoimmune disease,COVID-19,Healthy,Inflammation,Leukemia,Solid tumor
CAMSAGNQFYF	TRAV12-3	TRAJ49	S149,COV_020,B230723,MM_PT15,COV_012,AR48,20LN0249,2010113865,UPN19,p6_severe,NivoExposed,PEM8,COV_009,S150,MSK1302,NPC_SC_1813,2_Ki0100022_CMVneg,COV_014,PBMC_P2,GC05,nc_CT2,U5,20LN0264,IpiNivo_Complete,COV_007	25	40	COVID-19,Healthy,Infection,Inflammation,Leukemia,Myeloma,Solid tumor
CAMSANDYKLSF	TRAV12-3	TRAJ20	C-34,RA_69,PEM12,GC02,H1,OC91,H-5,TC341,PT_7,COV_019,RA_25,HUP213,NPC_SC_1811,C-20,PBMC_C_HD5,COV_007,AR20,COV_014,PrA1607,HC2,UPN10,10k_PBMC_5pv2_nextgem_Chromium_X,B_ALL_p2,NPC_SC_1805,COV_015	25	28	Autoimmune disease,BEAM-T,COVID-19,Healthy,Inflammation,Leukemia,Solid tumor
CAMSASGGSNYKLTF	TRAV12-3	TRAJ53	10k_BEAM-T_Human_A2402_EBV_CMV_spikein_5pv2,CPIc_C2,PT_8,P7,GC06,B1,PT5,AS02,AR48,COV_020,107677,UPN18,PEM9,J11689,COV_028,p5_severe,COV_009,C16,EM192566,MM_PT15,SC5v2_humanPBMCs_5Kcells_Connect_single_channel,COV_013,AR20,COV_012,MM_PT2	25	35	Autoimmune disease,BEAM-T,COVID-19,Healthy,Inflammation,Leukemia,Myeloma,Solid tumor
CATDAGGSNYKLTF	TRAV17	TRAJ53	AR25,H3,HD5,J10886,C-35,PT_2,OH14,ERS5,F007,su012,COV_012,2247115_JCC392_SJTRC_InfVaxBT_2_Rxn5,UPN10,PT_3,OVA1,MSK1344,NPC_SC_1802,PT4,C236,AR46,COV_013,F024,COV_020,COV_011,COV_019	25	39	Aging,COVID-19,Fraility,Healthy,Infection,Inflammation,Leukemia,Solid tumor
CATDAGGSYIPTF	TRAV17	TRAJ6	UPN17,PT_8,RA_65,F008,PEM11,nc_CT8,C-35,C739,AS02,AR25,C-5,TC341,UPN19,U41,2_Ki0100022_CMVneg,COV_007,107677,CPIc_C6,AR44,COV_014,MSK1344,COV_028,B3,PT3,HD1	25	28	Autoimmune disease,COVID-19,Fraility,Healthy,Infection,Inflammation,Leukemia,Solid tumor
CATDAGSNYQLIW	TRAV17	TRAJ33	201657263,nc_CT8,101520_Okada_D,C-24,COV_007,PFI_79,IpiNivo_Mixed,PT_6,U4,COV_028,COV_009,MSK1344,RA_25,PBMC_P3,COV_013,C910,6_ki0100110_CMVneg,MSK1263,U5,MSK1302,20LN0259,22-Jul-25,OH17,HC1,PEM9	25	121	Aging,Autoimmune disease,COVID-19,Healthy,Infection,Inflammation,Leukemia,Solid tumor
CATDAIQGAQKLVF	TRAV17	TRAJ54	201651365,COV_015,10k_PBMC_5pv2_nextgem_Chromium_X,U45,10k_BEAM-T_Human_A1101_EBV_spikein_5pv2,UPN24,PEM8,AR25,HD1,101520_Okada_D,MSK1344,COV_012,AS02,COV_010,OH14,COV_028,UPN10,J14205,PBMC_P4,COV_025,S159,p4_severe,ERS2,B_ALL_p1,CX8	25	27	Aging,Autoimmune disease,BEAM-T,COVID-19,Healthy,Inflammation,Leukemia,Solid tumor
CATDAQGAQKLVF	TRAV17	TRAJ54	MSK1302,GSE222448_patient13,PEM5,COV_012,COV_020,J21856,PEM2,UPN17,ERS5,C799,P2,PEM6,20LN0264,C739,COV_025,PBMC_C_HD5,PEM10,COV_013,COV_015,B_ALL_h2,GSE222448_patient8,COV_001,19LN0198,PBMC_C_HD3,101520_Okada_D	25	39	COVID-19,Healthy,Infection,Inflammation,Leukemia,Solid tumor
CATDARGAQKLVF	TRAV17	TRAJ54	18LN0132,COV_012,PT_4,C829,COV_028,19LN0198,P3,PFI_79,UPN1,IPIHNSC118,COV_015,UPN18,MM_PT7,COV_020,RA_PT21,101520_Okada_D,PBMC_C_HD6,COV_011,IpiNivo_Resistant,MSK1302,UT2,UPN13,PBMC_P6,PEM5,PEM8	25	26	Autoimmune disease,COVID-19,Healthy,Infection,Inflammation,Leukemia,Myeloma,Solid tumor
CATDNNNDMRF	TRAV17	TRAJ43	F017,He_2020,C829,NPC_SC_1815,C-4,COV_012,J15893,PEM6,COV_009,RA_65,F012,22LN0417,COV_013,MSK1302,D492,J21854,PBMC_P5,MSK1344,C739,C-32,TC341,MQpool,COV_025,20LN0264,PEM12	25	33	Autoimmune disease,COVID-19,Healthy,Infection,Inflammation,Leukemia,Solid tumor
CATDTGGGNKLTF	TRAV17	TRAJ10	C236,PEM6,E4,PT_6,S158,GC05,melanoma_K409,C16,GSE222448_patient7,J21854,UPN13,U5,F017,PEM22,PEM10,E5,PrA1607,UPN18,NPC_SC_1816,PrA1801,LRS5,NPC_SC_1815,TC341,5_ki01000111CMVpos,COV_009	25	27	Autoimmune disease,COVID-19,Healthy,Infection,Inflammation,Leukemia,Solid tumor
CATGLIQGAQKLVF	TRAV17	TRAJ54	COVID_19_PBMC_BAL_donor_4,U41,2010113890,TIL4095,TC341,GC06,MM_PT2,AR20,AR44,HUP213,irAE_65,PEM12,COV_012,HSSS_180,PBMC_P3,COV_014,PrA1505,GC07,HD5,GSE222448_patient10,su010,COV_009,PEM10,C-17,J14204	25	44	Autoimmune disease,COVID-19,Healthy,Inflammation,Myeloma,Solid tumor
CAVEAAGNKLTF	TRAV21	TRAJ17	MSK1302,C-35,NPC_SC_1806,CPIc_C4,NPC_SC_1813,NPC_SC_1802,HN_P34,AR46,COV_015,NPC_SC_1810,HD5,COV_012,18LN0110,GC10,COV_009,C-26,SC5v2_humanPBMCs_5Kcells_Connect_single_channel,PEM1,101520_Okada_A,P2,N5TEST,PT_6,B7,COV_028,U45	25	26	BEAM-T,COVID-19,Healthy,Inflammation,Leukemia,Solid tumor
CAVEDNTDKLIF	TRAV2	TRAJ34	2010113865,20LN0249,AR44,GSE222448_patient2,B230723,CPIc_C4,COV_010,COV_009,HD4,COV_020,C739,GC08,101520_Okada_B,NPC_SC_1805,PEM12,PT_5,CPIc_C7,B_ALL_p2,HC1,C30,RA_25,PEM8,MSK1344,J11689,20LN0264	25	31	Autoimmune disease,COVID-19,Healthy,Infection,Inflammation,Leukemia,Solid tumor
CAVFSGGYNKLIF	TRAV12-2	TRAJ4	AR48,PFI_83,UPN17,2247115_JCC392_SJTRC_InfVaxBT_2_Rxn5,E5,PEM18,GSE222448_patient7,P4,20LN0259,RA_69,101520_Okada_C,COV_001,MSK1263,CPIc_C2,B7,F50,C-15,COV_028,AR20,HD4,PEM19,PEM13,GSE222448_patient4,E2,irAE_65	25	27	Autoimmune disease,COVID-19,Healthy,Infection,Inflammation,Leukemia,Solid tumor
CAVGAGNNNDMRF	TRAV8-3	TRAJ43	nc_CT6,HD4,101520_Okada_A,irAE_45,U44,PEM15,PFI_83,10k_PBMC_5pv2_nextgem_Chromium_X,COV_001,AS01,C19,NivoExposed,TC341,GSE222448_patient7,COV_015,IpiNivo_Resistant,U35,B_ALL_p3,NPC_SC_1813,C829,COV_013,P3,COV_009,B357818,NPC_SC_1815	25	34	Autoimmune disease,BEAM-T,COVID-19,Healthy,Infection,Inflammation,Leukemia,Solid tumor
CAVGAGSSASKIIF	TRAV8-3	TRAJ3	BC11,PT_2,GC07,nc_CT6,F007,U45,UPN1,C-15,F017,PBMC_P3,COV_007,PEM12,B_ALL_p2,E2,PBMC_P4,F024,J15899,MSK1344,UPN18,U5,UPN14,COV_012,GSE222448_patient11,COV_020,COV_002	25	31	COVID-19,Fraility,Healthy,Inflammation,Leukemia,Solid tumor
CAVGARDSSYKLIF	TRAV8-3	TRAJ12	H2,irAE_65,HD1,B231260,GSE222448_patient12,UT1,EM192565,p1_mild,RA_69,PBMC_P5,su013,GC10,U41,18LN0078,C-21,C21,TC341,irAE_45,U44,BC09,irAE_40,COV_015,COV_028,HC1,AS02	25	36	Autoimmune disease,COVID-19,Healthy,Inflammation,Leukemia,Solid tumor
CAVGLSGGYNKLIF	TRAV8-3	TRAJ4	COV_011,PEM8,S135,P3,AS01,PrA1607,PBMC_P5,90711,COV_013,BL11,COV_020,GC10,101520_Okada_B,1_Ki0100020_CMVpos,NPC_SC_1813,HD5,C739,MSK1344,UPN19,20LN0249,p3_mild,COV_015,P6,PFI_83,B357818	25	30	Autoimmune disease,COVID-19,Healthy,Infection,Inflammation,Leukemia,Solid tumor
CAVGSGGSYIPTF	TRAV8-3	TRAJ6	D511,NPC_SC_1816,COV_012,18LN0104,HD3,NPC_SC_1808,UPN17,B3,COV_010,C640,P2,UPN12,OVA1,IPIHNSC118,BMMNC_5pv2,C-21,AS02,H-4,C-36,COV_013,AS01,PBMC_C_HD6,C-32,HD5,PT1	25	28	Autoimmune disease,BEAM-T,COVID-19,Healthy,Infection,Inflammation,Leukemia,Solid tumor
CAVGSNTGNQFYF	TRAV8-3	TRAJ49	101520_Okada_C,RA_69,PEM17,J10888,p2_mild,TC341,S159,MM_PT2,PEM20,NPC_SC_1802,GC08,OH15,PBMC_P4,NPC_SC_1811,UPN8,PEM10,HHU20180404,HHU20191029,HHU20191126,COV_007,COV_028,COV_012,GU0715,5_ki01000111CMVpos,CX7	25	30	Aging,Autoimmune disease,COVID-19,Healthy,Infection,Inflammation,Leukemia,Myeloma,Solid tumor
CAVGVSGGYNKLIF	TRAV8-3	TRAJ4	nc_CT5,NivoExposed,PT_1,H2,PT_4,MM_PT6,C30,101520_Okada_B,COV_010,F50,PrA1607,18LN0110,UPN19,C-30,F020,C21,BL3,COV_025,RA_PT21,COV_011,PEM12,UPN12,UPN24,COV_013,H-6	25	26	Aging,Autoimmune disease,COVID-19,Healthy,Inflammation,Leukemia,Myeloma,Solid tumor
CAVKAAGNKLTF	TRAV1-2	TRAJ17	COV_020,N7001,H-6,C-5,nc_CT8,irAE_63,E5,NPC_SC_1813,PrA1801,D511,HD1,UPN13,PEM19,2010113890,HSSS_219,U45,P2,AS01,COV_015,C16,PEM5,GC10,EM192567,COV_011,C-15	25	122	Autoimmune disease,COVID-19,Healthy,Inflammation,Leukemia,Solid tumor
CAVNSGYSTLTF	TRAV8-1	TRAJ11	PrA1801,COV_007,NPC_SC_1808,PEM16,C-37,ICC1,RA_65,OH14,PFI_104,P3,IPIHNSC118,P1,COV_028,AR20,COV_019,COV_010,nc_CT7,BL5,HHU20180816,COV_025,P4,COV_012,NPC_SC_1805,PBMC_C_HD3,I757	25	31	Aging,Autoimmune disease,COVID-19,Healthy,Infection,Inflammation,Solid tumor
CAVNTGGFKTIF	TRAV8-4	TRAJ9	COV_014,AS02,HD5,C-8,COV_012,COV_025,COV_001,NPC_SC_1806,PEM15,HN_P51,ccRCC_1,BC09,UPN18,BC11,MM_PT19,B6,P7,B_ALL_h2,NPC_SC_1816,su006,AR48,AR50,irAE_62,S133,S34	25	31	Autoimmune disease,COVID-19,Healthy,Inflammation,Leukemia,Myeloma,Solid tumor
CAVPSGGSYIPTF	TRAV12-2	TRAJ6	PEM5,GC09,C21,COV_007,PT_7,C-10,COV_011,PrA1801,NPC_SC_1807,2247116_JCC392_SJTRC_InfVaxBT_3_Rxn6,UPN12,J14205,C-6,J10535,HD5,B_ALL_p1,MSK1263,COV_020,COV_010,PEM22,CPInc_NC4,COV_012,COV_001,J21854,NPC_SC_1802	25	26	Autoimmune disease,COVID-19,Healthy,Inflammation,Leukemia,Solid tumor
CAVQAGNTDKLIF	TRAV20	TRAJ34	C910,B_ALL_p2,UPN13,PEM8,J14205,20LN0264,COV_009,B6,J10625,UPN17,AS01,HD5,PBMC_P4,UPN19,PEM23,U34,MSK1344,21-Aug-48,C-20,CPIc_C7,su008,PT_4,U44,C236,PEM2	25	31	Autoimmune disease,COVID-19,Healthy,Infection,Inflammation,Leukemia,Solid tumor
CAVRDGGSYIPTF	TRAV3	TRAJ6	U35,20LN0217,COV_007,S134,F023,BC09,HC2,201657263,20LN0259,GC07,PEM11,UPN17,U45,COV_020,P1,HD5,COV_012,PT1,COVID_19_PBMC_BAL_donor_6,18LN0104,AR20,ICC3,melanoma_K409,MSK1263,OH14	25	37	Aging,COVID-19,Healthy,Inflammation,Leukemia,Solid tumor
CAVRDILTGGGNKLTF	TRAV3	TRAJ10	MSK1344,H1,U44,PEM15,S133,1_Ki0100020_CMVpos,AR46,B6,J15893,NPC_SC_1815,COV_012,PBMC_P3,irAE_63,MSK1302,PT_2,F41,P6,AR25,C-29,P3,PBMC_P4,GC07,IPIHNSC118,PrA1607,COV_010	25	37	Autoimmune disease,COVID-19,Healthy,Infection,Inflammation,Solid tumor
CAVRDSNYQLIW	TRAV3	TRAJ33	COV_020,GU0744,F017,UPN10,22LN0417,B4,F45,HD1,AR50,LRS5,B230723,GC08,PBMC_C_HD4,U45,U35,p2_mild,BMMNC_5pv2,COV_019,PT_2,H3,AR46,COV_007,C30,GSE222448_patient8,PEM16	25	31	BEAM-T,COVID-19,Healthy,Inflammation,Leukemia,Solid tumor
CAVRDSSASKIIF	TRAV3	TRAJ3	E5,PEM2,irAE_65,101520_Okada_B,AS01,NPC_SC_1808,E6,AR48,ICC7,COV_028,MM_PT16,PEM9,PBMC_C_HD5,H-2,B6,2247115_JCC392_SJTRC_InfVaxBT_2_Rxn5,20LN0259,PEM12,C-2,COV_015,PFI_79,p2_mild,PBMC_P3,U35,U45	25	45	Autoimmune disease,COVID-19,Healthy,Infection,Inflammation,Leukemia,Myeloma,Solid tumor
CAVRGSQGNLIF	TRAV41	TRAJ42	COV_010,RA_65,BMMNC_5pv2,S21,MM_PT2,UPN10,C30,EM192566,P2,21LN0302,B4,AR50,COV_011,PBMC_P6,PBMC_A_HD2,UPN24,COV_001,J21854,F014,B3,PrA1505,AR44,COV_015,P3,MSK1344	25	35	Autoimmune disease,BEAM-T,COVID-19,Healthy,Inflammation,Leukemia,Myeloma,Solid tumor
CAVRNDYKLSF	TRAV1-2	TRAJ20	GC01,COV_020,COV_009,COV_007,HSSS_110,PEM17,PT1,P5,19LN0198,E357,COV_010,AS01,PT_2,B7,NPC_SC_1808,PrA1607,HD5,PT_7,UPN17,UPN13,U4,su011,ERS4,PrA1505,C829	25	32	Autoimmune disease,COVID-19,Healthy,Infection,Inflammation,Leukemia,Solid tumor
CAVSANTGNQFYF	TRAV8-4	TRAJ49	RA_65,U34,PBMC_C_HD2,18LN0132,J10886,J21854,J15893,J10624,NPC_SC_1816,P2,TC341,irAE_65,PEM22,MSK1263,PT_3,C910,GC02,GSE222448_patient7,J11689,C30,UPN18,5_ki01000111CMVpos,PEM12,COV_009,N7002	25	59	Autoimmune disease,COVID-19,Healthy,Infection,Inflammation,Leukemia,Solid tumor
CAVSDQGAQKLVF	TRAV8-6	TRAJ54	NivoExposed,HD4,COV_015,GC09,20LN0249,C-7,C739,NPC_SC_1807,C910,C640,C236,2010113890,OH15,PT_6,F007,UPN18,E357,GC02,COV_010,BC11,AR44,COV_011,IPIHNSC117,PT_8,nc_CT5	25	35	Aging,COVID-19,Fraility,Healthy,Infection,Inflammation,Leukemia,Solid tumor
CAVSEGNQGGKLIF	TRAV8-4	TRAJ23	C-31,PEM12,18LN0104,COV_010,COV_014,C30,NPC_SC_1815,NPC_SC_1810,GC08,IpiNivo_Mixed,CPIc_C4,MM_PT3,HD6,COV_020,2_Ki0100022_CMVneg,PT_6,PFI_83,AR20,AR44,AR48,AR25,101520_Okada_B,J10887,PT_8,U44	25	28	COVID-19,Healthy,Infection,Inflammation,Leukemia,Myeloma,Solid tumor
CAVSGAGGTSYGKLTF	TRAV8-4	TRAJ52	101520_Okada_A,su011,UPN14,COV_007,PBMC_C_HD5,UPN18,PEM3,PEM22,NPC_SC_1808,B5,PEM10,E5,C739,COV_010,AS01,PEM5,PrA1801,COV_001,C16,NL2,PT_4,CPIc_C8,nc_CT4,ERS3,COV_015	25	42	Autoimmune disease,COVID-19,Healthy,Infection,Inflammation,Leukemia,Solid tumor
CAVSQGGSEKLVF	TRAV21	TRAJ57	20LN0217,101520_Okada_A,HD1,COV_014,U4,PBMC_P4,PEM7,COVID_19_PBMC_BAL_donor_4,IpiNivo_Mixed,MSK1302,C-33,B2,BMMNC_5pv2,20LN0278,COV_010,19LN0193,PBMC_C_HD3,UPN19,MM_PT2,B7,COV_007,H2,He_2020,C16,COVID_19_PBMC_BAL_donor_2	25	34	BEAM-T,COVID-19,Healthy,Inflammation,Leukemia,Myeloma,Solid tumor
CAVSSNTGNQFYF	TRAV41	TRAJ49	J10887,COV_019,COV_010,P2,101520_Okada_D,PEM11,C-33,20LN0249,PEM8,AS01,101520_Okada_C,U41,GSE222448_patient1,RA_25,10k_BEAM-T_Human_A1101_EBV_spikein_5pv2,BMMNC_5pv2,PBMC_P4,COV_028,MDA1_T04,AR44,P5,C-34,GC10,NPC_SC_1806,RA_65	25	30	Autoimmune disease,BEAM-T,COVID-19,Inflammation,Leukemia,Solid tumor
CAVTGGGNKLTF	TRAV12-2	TRAJ10	RA_PT19,C16,GSE222448_patient8,PBMC_A_HD2,UPN18,101520_Okada_D,D492,PEM16,B5,H1,AR25,MM_PT7,UPN12,COV_019,COV_020,P2,NPC_SC_1810,MSK1344,GSE222448_patient13,101520_Okada_A,P7,H3,HC2,20LN0249,F29	25	33	Autoimmune disease,COVID-19,Healthy,Inflammation,Leukemia,Myeloma,Solid tumor
CAVTRMDSSYKLIF	TRAV8-6	TRAJ12	5_ki01000111CMVpos,PrA1801,2_Ki0100022_CMVneg,irAE_63,PBMC_C_HD4,AR48,PEM5,COV_012,COV_019,C910,COV_028,J15890,PEM15,E4,HD4,irAE_65,COV_011,PBMC_P4,BMMNC_5pv2,UPN18,PBMC_C_HD5,BC09,HSSS_110,20LN0264,H1	25	26	Autoimmune disease,BEAM-T,COVID-19,Healthy,Infection,Inflammation,Leukemia,Solid tumor
CAVYGGATNKLIF	TRAV21	TRAJ32	UPN24,COV_025,su007,MSK1263,COVID_19_PBMC_BAL_donor_6,COV_012,C16,B7,PEM11,p3_mild,CPIc_C1,COV_011,su001,C-7,SC5v2_humanPBMCs_5Kcells_Connect_single_channel,PBMC_C_HD2,irAE_65,MM_PT19,C-24,EM192566,UPN18,UPN19,PBMC_C_HD5,MSK1302,D511	25	29	Autoimmune disease,BEAM-T,COVID-19,Healthy,Inflammation,Leukemia,Myeloma,Solid tumor
CAVYNNNDMRF	TRAV21	TRAJ43	COV_012,COV_028,PT_2,p1_mild,UPN13,HC2,COV_015,PT_4,HC1,B3,AR20,PT2,COV_007,PT1,COV_013,PEM11,NPC_SC_1808,PEM15,5_ki01000111CMVpos,J10888,AR25,MM_PT19,p3_mild,U44,UPN17	25	33	COVID-19,Healthy,Infection,Inflammation,Leukemia,Myeloma,Solid tumor
CIVRVGGSNYKLTF	TRAV26-1	TRAJ53	RA_69,CPIc_C4,B230498,C30,PBMC_C_HD2,PT_1,PBMC_A_HD3,2_Ki0100022_CMVneg,U45,NPC_SC_1816,BC10,PBMC_A_HD2,IpiNivo_Mixed,COV_025,C829,22-Jul-25,COV_007,GC06,PEM13,NPC_SC_1807,HD5,COV_001,COV_013,P4,p1_mild	25	34	Autoimmune disease,COVID-19,Healthy,Infection,Inflammation,Solid tumor
CIVRVNTGNQFYF	TRAV26-1	TRAJ49	COV_015,UPN1,nc_CT4,101520_Okada_A,AR20,UPN24,COV_012,COV_013,GC07,NPC_SC_1816,irAE_45,RA_65,F024,Seshadri02,OC83,PBMC_C_HD2,C-34,C19,5_ki01000111CMVpos,PrA1505,HD1,C17,UPN18,S158,10k_BEAM-T_Human_A2402_EBV_CMV_spikein_5pv2	25	27	Autoimmune disease,BEAM-T,COVID-19,Healthy,Infection,Inflammation,Leukemia,Solid tumor
CIVRVSGSARQLTF	TRAV26-1	TRAJ22	PEM9,GC01,20LN0249,GC08,UPN18,COV_012,N5TEST,AR44,COV_011,20LN0264,D492,NPC_SC_1813,101520_Okada_C,CPIc_C8,COV_028,AR25,MM_PT2,ccRCC_2,AS01,COV_007,su009,101520_Okada_A,PEM15,OVA1,HSSS_191	25	28	Autoimmune disease,COVID-19,Healthy,Inflammation,Leukemia,Myeloma,Solid tumor
CVVNAGGTSYGKLTF	TRAV12-1	TRAJ52	COV_028,C33,AR50,PrA1801,C910,J15890,COV_010,COV_011,TC341,UPN19,C829,HD5,COV_007,H-11,MM_PT2,p6_severe,PEM9,p4_severe,C739,HUP213,MM_PT18,AS02,MM_PT7,PEM11,UPN10	25	31	Autoimmune disease,COVID-19,Healthy,Infection,Inflammation,Leukemia,Myeloma,Solid tumor
CVVNGGSYIPTF	TRAV12-1	TRAJ6	MM_PT3,201657263,HD5,BL2,COV_010,COV_002,MSK1302,U35,NivoExposed,melanoma_K409,UPN24,S159,PBMC_C_HD4,NPC_SC_1810,101520_Okada_A,S158,BMMNC_5pv2,HSSS_110,C-6,NPC_SC_1808,COV_025,MM_PT2,GC10,HD1,1_Ki0100020_CMVpos	25	35	BEAM-T,COVID-19,Healthy,Infection,Inflammation,Leukemia,Myeloma,Solid tumor
CVVNRDNYGQNFVF	TRAV12-1	TRAJ26	PBMC_C_HD1,PT2,GSE222448_patient9,MM_PT2,PT8,HD3,irAE_40,LRS5,TC341,COV_020,19LN0198,GC10,S23,H-4,P2,su011,MSK1302,PBMC_C_HD4,I757,CPInc_NC5,GSE222448_patient7,F38,PBMC_C_HD3,PEM3,AS01	25	42	Autoimmune disease,COVID-19,Healthy,Inflammation,Leukemia,Myeloma,Solid tumor
[truncated: 167,631 more rows]
