# Supplementary material for: A pan-disease and population-level single-cell TCRαβ repertoire reference
Source: Cell Discov. 2025 Oct 14;11:82. doi: 10.1038/s41421-025-00836-7 (PMC12521495; doi:10.1038/s41421-025-00836-7)
Supplement: Supplementary file 7 — Supplementary Table S6 [file 41421_2025_836_MOESM7_ESM.xlsx]

## Sheet: Sheet1
Supplementary Table 6. Disease-associated cTrGx-TCRαβ clusters identified by TCR-DeepInsight CDR3a: amino acid sequence of CDR3a CDR3b: amino acid sequence of CDR3b TRAV: TRAV gene TRAJ: TRAJ gene TRBV: TRBV gene TRBJ: TRBJ gene individual: Individual ID as in Supplementary Table 1. cluster index: Cluster ID as in Sheet2 of this table disease type: Disease type of this Disease-associated cTrGx-TC…
CDR3a	CDR3b	TRAV	TRAJ	TRBV	TRBJ	individual	cluster_index	disease_type
CAVTSNTGNQFYF	CASREGLAGVRETQYF	TRAV8-4	TRAJ49	TRBV28	TRBJ2-5	J21854	1160437	COVID-19
CAVSSNTGNQFYF	CASRRGLAGVGYEQYF	TRAV8-4	TRAJ49	TRBV28	TRBJ2-7	J15893	1160437	COVID-19
CAVSVNTGNQFYF	CASRLGLAGVRETQYF	TRAV8-4	TRAJ49	TRBV28	TRBJ2-5	J21854	1160437	COVID-19
CAVSANTGNQFYF	CASRTGLAGVAREQYF	TRAV8-4	TRAJ49	TRBV28	TRBJ2-7	J10624	1160437	COVID-19
CAVSANTGNQFYF	CASRGGLAGVRETQYF	TRAV8-4	TRAJ49	TRBV28	TRBJ2-5	J10886	1160437	COVID-19
CAVSSNTGNQFYF	CASRRGLAGVRNEQYF	TRAV8-4	TRAJ49	TRBV28	TRBJ2-7	J15893	1160437	COVID-19
CAVSGNTGNQFYF	CASRPGLAGVTGEQYF	TRAV8-4	TRAJ49	TRBV28	TRBJ2-7	J10624	1160437	COVID-19
CAVSSNTGNQFYF	CASRFGLAGIRDTQYF	TRAV8-4	TRAJ49	TRBV28	TRBJ2-3	J21854	1160437	COVID-19
CAVSSNTGNQFYF	CASRAGLAGVRETQYF	TRAV8-4	TRAJ49	TRBV28	TRBJ2-5	J10886	1160437	COVID-19
CAVTTNTGNQFYF	CASRPGLAGARNEQFF	TRAV8-4	TRAJ49	TRBV28	TRBJ2-1	J10624	1160437	COVID-19
CVASSGSNYKLTF	CASSYTYEQYF	TRAV12-1	TRAJ53	TRBV11-1	TRBJ2-7	J10625	1353498	COVID-19
CVVSRGSNYKLTF	CASSSTYEQYF	TRAV12-1	TRAJ53	TRBV11-1	TRBJ2-7	J10625	1353498	COVID-19
CVVSRGSNYKLTF	CASSQTYEQYF	TRAV12-1	TRAJ53	TRBV11-1	TRBJ2-7	J10625	1353498	COVID-19
CVASGGSNYKLTF	CASSPTYEQYF	TRAV12-1	TRAJ53	TRBV11-1	TRBJ2-7	J10624	1353498	COVID-19
CVASGGSNYKLTF	CASSYSYEQYF	TRAV12-1	TRAJ53	TRBV11-1	TRBJ2-7	J10624	1353498	COVID-19
CVSSGGSNYKLTF	CASSSAYEQYF	TRAV12-1	TRAJ53	TRBV11-1	TRBJ2-7	J10624	1353498	COVID-19
CVVNRGSNYKLTF	CASSRSYEQYF	TRAV12-1	TRAJ53	TRBV11-1	TRBJ2-7	J10624	1353498	COVID-19
CVVSGGSNYKLTF	CASSSTYEQYF	TRAV12-1	TRAJ53	TRBV11-1	TRBJ2-7	J10624	1353498	COVID-19
CVISGGSNYKLTF	CASSRLYEQYF	TRAV12-1	TRAJ53	TRBV11-1	TRBJ2-7	J10625	1353498	COVID-19
CVVTGGSNYKLTF	CASSSTYEQYF	TRAV12-1	TRAJ53	TRBV11-1	TRBJ2-7	J10624	1353498	COVID-19
CALSSSNQFYF	CASSDRGSNQPQHF	TRAV9-2	TRAJ49	TRBV27	TRBJ1-5	2247114_JCC392_SJTRC_InfVaxBT_1_Rxn4	526103	COVID-19
CALNTGNQFYF	CASSDRGPNQPQHF	TRAV9-2	TRAJ49	TRBV27	TRBJ1-5	2247115_JCC392_SJTRC_InfVaxBT_2_Rxn5	526103	COVID-19
CALSPGNQFYF	CASSDTHSNQPQHF	TRAV9-2	TRAJ49	TRBV27	TRBJ1-5	2247114_JCC392_SJTRC_InfVaxBT_1_Rxn4	526103	COVID-19
CALSAGNQFYF	CASSDRASNQPQHF	TRAV9-2	TRAJ49	TRBV27	TRBJ1-5	2247114_JCC392_SJTRC_InfVaxBT_1_Rxn4	526103	COVID-19
CALSIGNQFYF	CASADRGHNQPQHF	TRAV9-2	TRAJ49	TRBV27	TRBJ1-5	2247115_JCC392_SJTRC_InfVaxBT_2_Rxn5	526103	COVID-19
CALSSGNQFYF	CASSPTHSNQPQHF	TRAV9-2	TRAJ49	TRBV27	TRBJ1-5	B5	526103	COVID-19
CALSSGNQFYF	CASSDRGSNQPQHF	TRAV9-2	TRAJ49	TRBV27	TRBJ1-5	2247114_JCC392_SJTRC_InfVaxBT_1_Rxn4	526103	COVID-19
CALSDQNQFYF	CASSDRGPNQPQHF	TRAV9-2	TRAJ49	TRBV27	TRBJ1-5	B5	526103	COVID-19
CALSSGNQFYF	CASSDRGSNQPQHF	TRAV9-2	TRAJ49	TRBV27	TRBJ1-5	2247116_JCC392_SJTRC_InfVaxBT_3_Rxn6	526103	COVID-19
CAQNTGNQFYF	CASSDRGPNQPQHF	TRAV9-2	TRAJ49	TRBV27	TRBJ1-5	2247114_JCC392_SJTRC_InfVaxBT_1_Rxn4	526103	COVID-19
CVGSSNTGKLIF	CASSPGGEETQYF	TRAV1-1	TRAJ37	TRBV18	TRBJ2-5	J21854	1356103	COVID-19
CAGSSNTGKLIF	CASSPGGEETQYF	TRAV1-1	TRAJ37	TRBV18	TRBJ2-5	J21854	1356103	COVID-19
CVGSSNTGKLIF	CASSPGEDETQYF	TRAV1-1	TRAJ37	TRBV18	TRBJ2-5	J21854	1356103	COVID-19
CAYSSNTGKLIF	CASSPGGEETQYF	TRAV1-1	TRAJ37	TRBV18	TRBJ2-5	J21854	1356103	COVID-19
CALSSNTGKLIF	CASSPGGEETQYF	TRAV1-1	TRAJ37	TRBV18	TRBJ2-5	J21854	1356103	COVID-19
CAASSNTGKLIF	CASSPGTEETQYF	TRAV1-1	TRAJ37	TRBV18	TRBJ2-5	J21854	1356103	COVID-19
CASSSNTGKLIF	CASSPGGTETQYF	TRAV1-1	TRAJ37	TRBV18	TRBJ2-5	J21854	1356103	COVID-19
CAVSSNTGKLIF	CASSPGDRGETQYF	TRAV1-1	TRAJ37	TRBV18	TRBJ2-5	J21854	1356103	COVID-19
CAVSSNTGKLIF	CASSPGDSGETQYF	TRAV1-1	TRAJ37	TRBV18	TRBJ2-5	J14204	1356103	COVID-19
CAVGSNTGKLIF	CASQGLNGETQYF	TRAV1-1	TRAJ37	TRBV18	TRBJ2-5	J21854	1356103	COVID-19
CAVQAGNQFYF	CASSEWTRELFF	TRAV41	TRAJ49	TRBV6-1	TRBJ2-2	J21854	951379	COVID-19
CAVQTGNQFYF	CASSEWTRELFF	TRAV41	TRAJ49	TRBV6-1	TRBJ2-2	J21854	951379	COVID-19
CAVQTGNQFYF	CASSDWTRELFF	TRAV41	TRAJ49	TRBV6-1	TRBJ2-2	J21854	951379	COVID-19
CAVITGNQFYF	CASSEWTREAFF	TRAV41	TRAJ49	TRBV6-1	TRBJ1-1	J10887	951379	COVID-19
CAVISGNQFYF	CASSDWTRELFF	TRAV41	TRAJ49	TRBV6-1	TRBJ2-2	J15890	951379	COVID-19
CAVITGNQFYF	CASSEYTREAFF	TRAV41	TRAJ49	TRBV6-1	TRBJ1-1	J10887	951379	COVID-19
CAVVTGNQFYF	CASSVYTREAFF	TRAV41	TRAJ49	TRBV6-1	TRBJ1-1	J21854	951379	COVID-19
CAVNSGNQFYF	CASSEYTRDSYF	TRAV41	TRAJ49	TRBV6-1	TRBJ2-7	J21854	951379	COVID-19
CAVITGNQFYF	CASSEYTREAFF	TRAV41	TRAJ49	TRBV6-1	TRBJ1-1	J15890	951379	COVID-19
CAFLTGNQFYF	CASSEWTREAFF	TRAV41	TRAJ49	TRBV6-1	TRBJ1-1	J21854	951379	COVID-19
CALSGSQGNLIF	CASSYTDTQYF	TRAV9-2	TRAJ42	TRBV27	TRBJ2-3	2247114_JCC392_SJTRC_InfVaxBT_1_Rxn4	510101	COVID-19
CAPGGSQGNLIF	CASSDRAGTDTQYF	TRAV9-2	TRAJ42	TRBV27	TRBJ2-3	2247114_JCC392_SJTRC_InfVaxBT_1_Rxn4	510101	COVID-19
CALSGSQGNLIF	CASSSRSGTDTQYF	TRAV9-2	TRAJ42	TRBV27	TRBJ2-3	2247114_JCC392_SJTRC_InfVaxBT_1_Rxn4	510101	COVID-19
CALGGSQGNLIF	CASSDRAGTDTQYF	TRAV9-2	TRAJ42	TRBV27	TRBJ2-3	2247115_JCC392_SJTRC_InfVaxBT_2_Rxn5	510101	COVID-19
CAIGGSQGNLIF	CASSPRDFYEQYF	TRAV9-2	TRAJ42	TRBV27	TRBJ2-7	2247114_JCC392_SJTRC_InfVaxBT_1_Rxn4	510101	COVID-19
CALTGSQGNLIF	CASSSRSGADTQYF	TRAV9-2	TRAJ42	TRBV27	TRBJ2-3	2247114_JCC392_SJTRC_InfVaxBT_1_Rxn4	510101	COVID-19
CALSGSQGNLIF	CASSFRSGADTQYF	TRAV9-2	TRAJ42	TRBV27	TRBJ2-3	2247114_JCC392_SJTRC_InfVaxBT_1_Rxn4	510101	COVID-19
CALSGSQGNLIF	CASSSRAGGDTQYF	TRAV9-2	TRAJ42	TRBV27	TRBJ2-3	2247114_JCC392_SJTRC_InfVaxBT_1_Rxn4	510101	COVID-19
CALGGSQGNLIF	CASSSRSGLDTQYF	TRAV9-2	TRAJ42	TRBV27	TRBJ2-3	2247115_JCC392_SJTRC_InfVaxBT_2_Rxn5	510101	COVID-19
CALSGSQGNLIF	CASSSRGGPDEQFF	TRAV9-2	TRAJ42	TRBV27	TRBJ2-1	2247114_JCC392_SJTRC_InfVaxBT_1_Rxn4	510101	COVID-19
CVSRSDSWGKLQF	CASSFRSDSYEQYF	TRAV12-1	TRAJ24	TRBV28	TRBJ2-7	2247115_JCC392_SJTRC_InfVaxBT_2_Rxn5	1360405	COVID-19
CVVRSDSWGKLQF	CASSKATDSYEQYF	TRAV12-1	TRAJ24	TRBV28	TRBJ2-7	2247115_JCC392_SJTRC_InfVaxBT_2_Rxn5	1360405	COVID-19
CVFRSDSWGKLQF	CASSLNSNSYEQYF	TRAV12-1	TRAJ24	TRBV28	TRBJ2-7	2247115_JCC392_SJTRC_InfVaxBT_2_Rxn5	1360405	COVID-19
CVVRADSWGKLQF	CASSLKTDSYEQYF	TRAV12-1	TRAJ24	TRBV28	TRBJ2-7	2169462_SJTRC_InfVax_3	1360405	COVID-19
CVVRTDSWGKLQF	CASSFRTNSYEQYF	TRAV12-1	TRAJ24	TRBV28	TRBJ2-7	2247115_JCC392_SJTRC_InfVaxBT_2_Rxn5	1360405	COVID-19
CVVRTDSWGKLQF	CASSHSSNSYEQYF	TRAV12-1	TRAJ24	TRBV28	TRBJ2-7	2247115_JCC392_SJTRC_InfVaxBT_2_Rxn5	1360405	COVID-19
CVVRSDSWGKLQF	CASSFSSNSYEQYF	TRAV12-1	TRAJ24	TRBV28	TRBJ2-7	2247116_JCC392_SJTRC_InfVaxBT_3_Rxn6	1360405	COVID-19
CVVRADSWGKLQF	CASSLKVNSYEQYF	TRAV12-1	TRAJ24	TRBV28	TRBJ2-7	2247114_JCC392_SJTRC_InfVaxBT_1_Rxn4	1360405	COVID-19
CVVRGDSWGKLQF	CASSLRTDSYEQYF	TRAV12-1	TRAJ24	TRBV28	TRBJ2-7	B4	1360405	COVID-19
CVVRGDSWGKLQF	CASSHRVNSYEQYF	TRAV12-1	TRAJ24	TRBV28	TRBJ2-7	2247114_JCC392_SJTRC_InfVaxBT_1_Rxn4	1360405	COVID-19
CIVRVSYNFNKFYF	CASSLLSEEQFF	TRAV26-1	TRAJ21	TRBV11-1	TRBJ2-1	J09836	1311890	COVID-19
CIVRVEYNFNKFYF	CASSPLASEQFF	TRAV26-1	TRAJ21	TRBV11-1	TRBJ2-1	J10625	1311890	COVID-19
CIVRVEYNFNKFYF	CASSPLSNEQYF	TRAV26-1	TRAJ21	TRBV11-1	TRBJ2-7	J09835	1311890	COVID-19
CIVRVSYNFNKFYF	CASSLVTETQYF	TRAV26-1	TRAJ21	TRBV11-1	TRBJ2-5	J10624	1311890	COVID-19
CIVRVGYNFNKFYF	CASSLLSETQYF	TRAV26-1	TRAJ21	TRBV11-1	TRBJ2-5	J10625	1311890	COVID-19
CIVRVSYNFNKFYF	CASSLVAETAFF	TRAV26-1	TRAJ21	TRBV11-1	TRBJ1-1	J09835	1311890	COVID-19
CIVRVRYNFNKFYF	CASSLLDPNEQFF	TRAV26-1	TRAJ21	TRBV11-1	TRBJ2-1	Seshadri02	1311890	COVID-19
CIVRVAYNFNKFYF	CASSLVNEKLFF	TRAV26-1	TRAJ21	TRBV11-1	TRBJ1-4	J09835	1311890	COVID-19
CIVRVGYNFNKFYF	CASSLLAETQYF	TRAV26-1	TRAJ21	TRBV11-1	TRBJ2-5	J10624	1311890	COVID-19
CIVRVLYNFNKFYF	CASSPLGAGELFF	TRAV26-1	TRAJ21	TRBV11-1	TRBJ2-2	J10624	1311890	COVID-19
CAASKGSGTYKYIF	CASSLGQGDTQYF	TRAV13-1	TRAJ40	TRBV11-3	TRBJ2-3	J10886	132084	COVID-19
CAASKGSGTYKYIF	CASSLGQGDTQYF	TRAV13-1	TRAJ40	TRBV11-3	TRBJ2-3	J21854	132084	COVID-19
CAASKGSGTYKYIF	CASSLGQGDTQYF	TRAV13-1	TRAJ40	TRBV11-3	TRBJ2-3	J10888	132084	COVID-19
CAASKGSGTYKYIF	CASSLGQGDTQYF	TRAV13-1	TRAJ40	TRBV11-3	TRBJ2-3	J14205	132084	COVID-19
CAASKGSGTYKYIF	CASSLGQGDIQYF	TRAV13-1	TRAJ40	TRBV11-3	TRBJ2-4	J21854	132084	COVID-19
CAASKGSGTYKYIF	CASSLGQGDEQYF	TRAV13-1	TRAJ40	TRBV11-3	TRBJ2-7	J21854	132084	COVID-19
CAASKGSGTYKYIF	CASSLGQGDEQFF	TRAV13-1	TRAJ40	TRBV11-3	TRBJ2-1	J10886	132084	COVID-19
CAAAKGSGTYKYIF	CASSLGQGDIQYF	TRAV13-1	TRAJ40	TRBV11-3	TRBJ2-4	J21854	132084	COVID-19
CAASKASGTYKYIF	CASSLGQGDIQYF	TRAV13-1	TRAJ40	TRBV11-3	TRBJ2-4	J21854	132084	COVID-19
CAASTPSGYSTLTF	CASSFVRGGDQYF	TRAV13-1	TRAJ11	TRBV5-4	TRBJ2-7	J14205	132084	COVID-19
CAMSPYNQGGKLIF	CASSPSGQPQHF	TRAV12-3	TRAJ23	TRBV28	TRBJ1-5	J21854	614966	COVID-19
CAMTSYNQGGKLIF	CASSPSGQPQHF	TRAV12-3	TRAJ23	TRBV28	TRBJ1-5	J21854	614966	COVID-19
CAMTPYNQGGKLIF	CASSPSGQPQHF	TRAV12-3	TRAJ23	TRBV28	TRBJ1-5	J21854	614966	COVID-19
CAMSPYNQGGKLIF	CASNPSGQPQHF	TRAV12-3	TRAJ23	TRBV28	TRBJ1-5	J21854	614966	COVID-19
CAMTSYNQGGKLIF	CASTPSGQPQHF	TRAV12-3	TRAJ23	TRBV28	TRBJ1-5	J21854	614966	COVID-19
CAMSPYNQGGKLIF	CASSPSGQPQHF	TRAV12-3	TRAJ23	TRBV28	TRBJ1-5	J10887	614966	COVID-19
CAMTPYNQGGKLIF	CASSASGQPQHF	TRAV12-3	TRAJ23	TRBV28	TRBJ1-5	J10887	614966	COVID-19
CAMTPYNQGGKLIF	CASSWTGQPQHF	TRAV12-3	TRAJ23	TRBV28	TRBJ1-5	J21854	614966	COVID-19
CAMSAYNQGGKLIF	CASSFSGQPQHF	TRAV12-3	TRAJ23	TRBV28	TRBJ1-5	J10887	614966	COVID-19
CAMSPYNQGGKLIF	CASSFSGQPQHF	TRAV12-3	TRAJ23	TRBV28	TRBJ1-5	J10887	614966	COVID-19
CAVGNAGNMLTF	CSASDRGRVNTEAFF	TRAV2	TRAJ39	TRBV20-1	TRBJ1-1	J10625	819101	COVID-19
CAVANAGNMLTF	CSARDSGQVNTEAFF	TRAV2	TRAJ39	TRBV20-1	TRBJ1-1	J10625	819101	COVID-19
CAVSNAGNMLTF	CSARDTRRVNTEAFF	TRAV2	TRAJ39	TRBV20-1	TRBJ1-1	J10625	819101	COVID-19
CAVSNAGNMLTF	CSARDPKGVKTEAFF	TRAV2	TRAJ39	TRBV20-1	TRBJ1-1	J10625	819101	COVID-19
CAVGNAGNMLTF	CSARDPLQVNTEAFF	TRAV2	TRAJ39	TRBV20-1	TRBJ1-1	J14205	819101	COVID-19
CAVGNAGNMLTF	CSARDTRGVNTEAFF	TRAV2	TRAJ39	TRBV20-1	TRBJ1-1	J10625	819101	COVID-19
CAVGNAGNMLTF	CSARASKRVNTEAFF	TRAV2	TRAJ39	TRBV20-1	TRBJ1-1	J14205	819101	COVID-19
CAVGNAGNMLTF	CSARPSSLVNTEAFF	TRAV2	TRAJ39	TRBV20-1	TRBJ1-1	J14205	819101	COVID-19
CAVGNAGNMLTF	CSARESGTVNNEQFF	TRAV2	TRAJ39	TRBV20-1	TRBJ2-1	J10535	819101	COVID-19
CAVGNAGNMLTF	CSARDQRGVNNEQFF	TRAV2	TRAJ39	TRBV20-1	TRBJ2-1	J14205	819101	COVID-19
CLVGGGDTGRRALTF	CASSLALGGTEAFF	TRAV4	TRAJ5	TRBV7-9	TRBJ1-1	J10886	1337973	COVID-19
CLVGGADTGRRALTF	CASSLGLGGTEAFF	TRAV4	TRAJ5	TRBV7-9	TRBJ1-1	J10886	1337973	COVID-19
CLVVGGDTGRRALTF	CASSLALGGTEAFF	TRAV4	TRAJ5	TRBV7-9	TRBJ1-1	J10886	1337973	COVID-19
CLVGPSDTGRRALTF	CASSLALGSTEAFF	TRAV4	TRAJ5	TRBV7-9	TRBJ1-1	J21854	1337973	COVID-19
CLVAGGDTGRRALTF	CASSLALGGTEAFF	TRAV4	TRAJ5	TRBV7-9	TRBJ1-1	J10887	1337973	COVID-19
CLVAPGDTGRRALTF	CASSLALGVTEAFF	TRAV4	TRAJ5	TRBV7-9	TRBJ1-1	J21854	1337973	COVID-19
CLVGVGDTGRRALTF	CASSLGLGGTEAFF	TRAV4	TRAJ5	TRBV7-9	TRBJ1-1	J10888	1337973	COVID-19
CLVVGGDTGRRALTF	CASSSALGGTEAFF	TRAV4	TRAJ5	TRBV7-9	TRBJ1-1	J10886	1337973	COVID-19
CLVGLPDTGRRALTF	CASSLSLGNTEAFF	TRAV4	TRAJ5	TRBV7-9	TRBJ1-1	J21854	1337973	COVID-19
CLSIGGDTGRRALTF	CASSLGLGDTEAFF	TRAV4	TRAJ5	TRBV7-9	TRBJ1-1	J10888	1337973	COVID-19
CAVEDSSASKIIF	CASSGTGGSNQPQHF	TRAV2	TRAJ3	TRBV6-1	TRBJ1-5	J15890	765741	COVID-19
CAVEDSSASKIIF	CASSRTGGSNQPQHF	TRAV2	TRAJ3	TRBV6-1	TRBJ1-5	J15890	765741	COVID-19
CAVEDSSASKIIF	CASSVTGGSNQPQHF	TRAV2	TRAJ3	TRBV6-1	TRBJ1-5	J21854	765741	COVID-19
CAVEDSSASKIIF	CASSATGGSNQPQHF	TRAV2	TRAJ3	TRBV6-1	TRBJ1-5	J21854	765741	COVID-19
CAVEDSSASKIIF	CASSRTGGSNQPQHF	TRAV2	TRAJ3	TRBV6-1	TRBJ1-5	J10887	765741	COVID-19
CAVEDSSASKIIF	CASSERGGGLQPQHF	TRAV2	TRAJ3	TRBV6-1	TRBJ1-5	J15890	765741	COVID-19
CAVEDSSASKIIF	CASIRTGGSYNEQFF	TRAV2	TRAJ3	TRBV6-1	TRBJ2-1	J10887	765741	COVID-19
CAVEDSSASKIIF	CASSPTGGAGYGYTF	TRAV2	TRAJ3	TRBV6-1	TRBJ1-2	J21854	765741	COVID-19
CAVEDSSASKIIF	CASTRTGGANTEAFF	TRAV2	TRAJ3	TRBV6-1	TRBJ1-1	J15890	765741	COVID-19
CAVEDSSASKIIF	CASSTWDRGRTEAFF	TRAV2	TRAJ3	TRBV6-1	TRBJ1-1	J15890	765741	COVID-19
CAVDTGGFKTIF	CASSYSDGNYGYTF	TRAV21	TRAJ9	TRBV6-5	TRBJ1-2	HN_P51	755793	Solid tumor
CAVDTGGFKTIF	CASSYSDGNYGYTF	TRAV21	TRAJ9	TRBV6-5	TRBJ1-2	HN_P7	755793	Solid tumor
CAVDTGGFKTIF	CASSYSDGNYGYTF	TRAV21	TRAJ9	TRBV6-5	TRBJ1-2	HN_P34	755793	Solid tumor
CAADTGGFKTIF	CASSYSDGNYGYTF	TRAV21	TRAJ9	TRBV6-5	TRBJ1-2	HN_P51	755793	Solid tumor
CAADTGGFKTIF	CASSFSDGNYGYTF	TRAV21	TRAJ9	TRBV6-5	TRBJ1-2	HN_P15	755793	Solid tumor
CAADTGGFKTIF	CASSFATLDYGYTF	TRAV21	TRAJ9	TRBV6-5	TRBJ1-2	HN_P7	755793	Solid tumor
CAVDTGGFKTIF	CASTRLSGDYGYTF	TRAV21	TRAJ9	TRBV6-5	TRBJ1-2	HN_P7	755793	Solid tumor
CAADTGGFKTIF	CASSLGDGNYGYTF	TRAV21	TRAJ9	TRBV27	TRBJ1-2	HN_P34	755793	Solid tumor
CAVDTGGFKTIF	CASSLGDGNYGYTF	TRAV21	TRAJ9	TRBV27	TRBJ1-2	HN_P34	755793	Solid tumor
CAVDTGGFKTIF	CASSLSDGNYGYTF	TRAV21	TRAJ9	TRBV27	TRBJ1-2	HN_P34	755793	Solid tumor
CAVLNNARLMF	CASSVGVQTEAFF	TRAV41	TRAJ31	TRBV9	TRBJ1-1	J21854	880768	COVID-19
CAVRNNARLMF	CASSVGVETEAFF	TRAV41	TRAJ31	TRBV9	TRBJ1-1	J21854	880768	COVID-19
CAVKNNARLMF	CASSVGVETEAFF	TRAV41	TRAJ31	TRBV9	TRBJ1-1	J15890	880768	COVID-19
CAVSSNARLMF	CASSVGVGTEAFF	TRAV41	TRAJ31	TRBV9	TRBJ1-1	J21854	880768	COVID-19
CAVGNNARLMF	CASSVAVEGELFF	TRAV41	TRAJ31	TRBV9	TRBJ2-2	J21854	880768	COVID-19
CAVGNNARLMF	CASSVAVEGEQFF	TRAV41	TRAJ31	TRBV9	TRBJ2-1	J21854	880768	COVID-19
CAISVNARLMF	CASSVVVSGELFF	TRAV41	TRAJ31	TRBV9	TRBJ2-2	J21854	880768	COVID-19
CAANNNARLMF	CASSVGVSAEQYF	TRAV41	TRAJ31	TRBV9	TRBJ2-7	J15890	880768	COVID-19
CAVNNNARLMF	CASSVGVGGELFF	TRAV41	TRAJ31	TRBV9	TRBJ2-2	J21854	880768	COVID-19
CAVNNNARLMF	CASSVGVANEQYF	TRAV41	TRAJ31	TRBV9	TRBJ2-7	J21854	880768	COVID-19
CAARGTGTASKLTF	CSVRAGGNEQYF	TRAV21	TRAJ44	TRBV29-1	TRBJ2-7	NPC_SC_1811	65493	Solid tumor
CAVRGTGTASKLTF	CSVRQGGNEQYF	TRAV21	TRAJ44	TRBV29-1	TRBJ2-7	NPC_SC_1811	65493	Solid tumor
CAVRGTGTASKLTF	CSARQGGNEQYF	TRAV21	TRAJ44	TRBV29-1	TRBJ2-7	PT_7	65493	Solid tumor
CAVRGTGTASKLTF	CSVRAGGNEQYF	TRAV21	TRAJ44	TRBV29-1	TRBJ2-7	NPC_SC_1811	65493	Solid tumor
CAVRGTGTASKLTF	CSVRQGGAEQYF	TRAV21	TRAJ44	TRBV29-1	TRBJ2-7	NPC_SC_1811	65493	Solid tumor
CAARGTGTASKLTF	CSGRPGGNEQFF	TRAV21	TRAJ44	TRBV29-1	TRBJ2-1	NPC_SC_1811	65493	Solid tumor
CAVRGTGTASKLTF	CSVRAGGNEQFF	TRAV21	TRAJ44	TRBV29-1	TRBJ2-1	NPC_SC_1811	65493	Solid tumor
CAVRGTGTASKLTF	CSARAGGDEQFF	TRAV21	TRAJ44	TRBV29-1	TRBJ2-1	GC02	65493	Solid tumor
CAVRGTGTASKLTF	CSVRQGGNEQFF	TRAV21	TRAJ44	TRBV29-1	TRBJ2-1	NPC_SC_1811	65493	Solid tumor
CAVRGTGTASKLTF	CSVRAGGNEQFF	TRAV21	TRAJ44	TRBV29-1	TRBJ2-1	NPC_SC_1808	65493	Solid tumor
CAVRSAGAGSYQLTF	CAWSVPPSGYTF	TRAV8-6	TRAJ28	TRBV30	TRBJ1-2	J15899	1049673	COVID-19
CAVRTSGAGSYQLTF	CAWSVPSVGYTF	TRAV8-6	TRAJ28	TRBV30	TRBJ1-2	J15899	1049673	COVID-19
CAVRTSGAGSYQLTF	CAWSVPRVGYTF	TRAV8-6	TRAJ28	TRBV30	TRBJ1-2	J21854	1049673	COVID-19
CAVRTSGAGSYQLTF	CAAQGAPSYTF	TRAV8-6	TRAJ28	TRBV30	TRBJ1-2	J21856	1049673	COVID-19
CAVRTAGAGSYQLTF	CAQSGGNYGYTF	TRAV8-6	TRAJ28	TRBV30	TRBJ1-2	J15899	1049673	COVID-19
CAVRSSGAGSYQLTF	CAWSLTGIGYTF	TRAV8-6	TRAJ28	TRBV30	TRBJ1-2	J15892	1049673	COVID-19
CAVRSSGAGSYQLTF	CATGNYGYTF	TRAV8-6	TRAJ28	TRBV30	TRBJ1-2	J09836	1049673	COVID-19
CAVRTAGAGSYQLTF	CAWGQGSPKGYTF	TRAV8-6	TRAJ28	TRBV30	TRBJ1-2	J09835	1049673	COVID-19
CAVRSSGAGSYQLTF	CAWGDYGYTF	TRAV8-6	TRAJ28	TRBV30	TRBJ1-2	J11689	1049673	COVID-19
CAVRTSGAGSYQLTF	CAWSNPTVEAFF	TRAV8-6	TRAJ28	TRBV30	TRBJ1-1	J10625	1049673	COVID-19
CATVFYNQGGKLIF	CASSRGQSSTEAFF	TRAV17	TRAJ23	TRBV5-1	TRBJ1-1	J09835	722343	COVID-19
CATAVYNQGGKLIF	CASSRGQSSAEAFF	TRAV17	TRAJ23	TRBV5-1	TRBJ1-1	J10625	722343	COVID-19
CATVFYNQGGKLIF	CASSRGQSNTEAFF	TRAV17	TRAJ23	TRBV5-1	TRBJ1-1	J09835	722343	COVID-19
CATVFYNQGGKLIF	CASSRGQSNTEAFF	TRAV17	TRAJ23	TRBV5-1	TRBJ1-1	J10624	722343	COVID-19
CATVFYNQGGKLIF	CASSRGQGNTEAFF	TRAV17	TRAJ23	TRBV5-1	TRBJ1-1	J10624	722343	COVID-19
CATVFYNQGGKLIF	CASSRGQANTEAFF	TRAV17	TRAJ23	TRBV5-1	TRBJ1-1	J09835	722343	COVID-19
CATVFYNQGGKLIF	CASSRGQSETEAFF	TRAV17	TRAJ23	TRBV5-1	TRBJ1-1	J10624	722343	COVID-19
CATVIYNQGGKLIF	CASSRGQGNTEAFF	TRAV17	TRAJ23	TRBV5-1	TRBJ1-1	J10624	722343	COVID-19
CATVFYNQGGKLIF	CASTRGQADTEAFF	TRAV17	TRAJ23	TRBV5-1	TRBJ1-1	J10624	722343	COVID-19
CATVLYNQGGKLIF	CASSRGQSNTEAFF	TRAV17	TRAJ23	TRBV5-1	TRBJ1-1	J10624	722343	COVID-19
CAVGAGTNAGKSTF	CASSRRGSYNEQFF	TRAV8-3	TRAJ27	TRBV28	TRBJ2-1	PrA1607	790854	Autoimmune disease
CAVGAGTNAGKSTF	CASSFRGSYNEQFF	TRAV8-3	TRAJ27	TRBV28	TRBJ2-1	PrA1607	790854	Autoimmune disease
CAVGGGTNAGKSTF	CASSLRGSYNEQFF	TRAV8-3	TRAJ27	TRBV28	TRBJ2-1	AS01	790854	Autoimmune disease
CAVGAGTNAGKSTF	CASSYRGSYNEQFF	TRAV8-3	TRAJ27	TRBV28	TRBJ2-1	PrA1607	790854	Autoimmune disease
CAVGAGTNAGKSTF	CASSFRGGLNEQFF	TRAV8-3	TRAJ27	TRBV28	TRBJ2-1	PrA1607	790854	Autoimmune disease
CAVGQGTNAGKSTF	CASCYRGSYNEQFF	TRAV8-3	TRAJ27	TRBV28	TRBJ2-1	AS01	790854	Autoimmune disease
CAVGAGTNAGKSTF	CASSHRGGYNEQFF	TRAV8-3	TRAJ27	TRBV28	TRBJ2-1	AS01	790854	Autoimmune disease
CAVGAGTNAGKSTF	CAWGRRGSYNEQFF	TRAV8-3	TRAJ27	TRBV28	TRBJ2-1	irAE_63	790854	Autoimmune disease
CAVGAGTNAGKSTF	CASSSRGAYNEQFF	TRAV8-3	TRAJ27	TRBV28	TRBJ2-1	irAE_63	790854	Autoimmune disease
CAVGAGTNAGKSTF	CASNHRGSYNEQFF	TRAV8-3	TRAJ27	TRBV28	TRBJ2-1	AS01	790854	Autoimmune disease
CAVRVTGNTPLVF	CASSLLGTYEQYF	TRAV3	TRAJ29	TRBV12-4	TRBJ2-7	C-21	1062412	COVID-19
CAVRDVGNTPLVF	CASSFLGTYEQYF	TRAV3	TRAJ29	TRBV12-4	TRBJ2-7	C-21	1062412	COVID-19
CAVRDEGNTPLVF	CASSLLGRGYEQYF	TRAV3	TRAJ29	TRBV12-4	TRBJ2-7	C-21	1062412	COVID-19
CAVRLPGNTPLVF	CASSLLGVYEQYF	TRAV3	TRAJ29	TRBV12-4	TRBJ2-7	C-39	1062412	COVID-19
CAVRDVGNTPLVF	CASSLVGIYEQYF	TRAV3	TRAJ29	TRBV12-4	TRBJ2-7	C-22	1062412	COVID-19
CAVRASGNTPLVF	CASSLLGTHEQYF	TRAV3	TRAJ29	TRBV12-4	TRBJ2-7	C142	1062412	COVID-19
CAVRDVGNTPLVF	CASSLLGAHEQYF	TRAV3	TRAJ29	TRBV12-4	TRBJ2-7	C-21	1062412	COVID-19
CAVRDEGNTPLVF	CASSVLGRETQYF	TRAV3	TRAJ29	TRBV12-4	TRBJ2-5	C-21	1062412	COVID-19
CAVREAPGNTPLVF	CASSLLGSYEQYF	TRAV3	TRAJ29	TRBV12-4	TRBJ2-7	C-11	1062412	COVID-19
CAVRDLGNTPLVF	CASSLLGVETQYF	TRAV3	TRAJ29	TRBV12-4	TRBJ2-5	C-21	1062412	COVID-19
CAMRDWELTGGGNKLTF	CASSSGTDGPLHF	TRAV14DV4	TRAJ10	TRBV27	TRBJ1-6	2247115_JCC392_SJTRC_InfVaxBT_2_Rxn5	561218	COVID-19
CAMRDWNLTGGGNKLTF	CASSPGDNSPLHF	TRAV14DV4	TRAJ10	TRBV27	TRBJ1-6	2247114_JCC392_SJTRC_InfVaxBT_1_Rxn4	561218	COVID-19
CAMRDWELTGGGNKLTF	CASSSGGAGEKLFF	TRAV14DV4	TRAJ10	TRBV27	TRBJ1-4	2247114_JCC392_SJTRC_InfVaxBT_1_Rxn4	561218	COVID-19
CAMRDWGLTGGGNKLTF	CASSSQGNQPQHF	TRAV14DV4	TRAJ10	TRBV27	TRBJ1-5	2247114_JCC392_SJTRC_InfVaxBT_1_Rxn4	561218	COVID-19
CAMRDWELTGGGNKLTF	CASGDSPLHF	TRAV14DV4	TRAJ10	TRBV27	TRBJ1-6	2169461_SJTRC_InfVax_2	561218	COVID-19
CAMRDWELTGGGNKLTF	CASSSPADTGELFF	TRAV14DV4	TRAJ10	TRBV27	TRBJ2-2	2247114_JCC392_SJTRC_InfVaxBT_1_Rxn4	561218	COVID-19
CAMRDWGLTGGGNKLTF	CASSPGSNEQYF	TRAV14DV4	TRAJ10	TRBV27	TRBJ2-7	2247115_JCC392_SJTRC_InfVaxBT_2_Rxn5	561218	COVID-19
CAMRDWALTGGGNKLTF	CASSGDREQFF	TRAV14DV4	TRAJ10	TRBV27	TRBJ2-1	2169461_SJTRC_InfVax_2	561218	COVID-19
CAMREPHLLTGGGNKLTF	CASSSPNTGELFF	TRAV14DV4	TRAJ10	TRBV27	TRBJ2-2	2247116_JCC392_SJTRC_InfVaxBT_3_Rxn6	561218	COVID-19
CAMRDFSITGGGNKLTF	CASSPSGRDEAFF	TRAV14DV4	TRAJ10	TRBV27	TRBJ1-1	2247116_JCC392_SJTRC_InfVaxBT_3_Rxn6	561218	COVID-19
CAMRDGSGTSYGKLTF	CASSVTGLNTEAFF	TRAV14DV4	TRAJ52	TRBV28	TRBJ1-1	nc_CT6	559273	Healthy
CAMRDGSGTSYGKLTF	CASSLPGLNTEAFF	TRAV14DV4	TRAJ52	TRBV28	TRBJ1-1	nc_CT6	559273	Healthy
CAMRDSSGTSYGKLTF	CASSLTGLRTEAFF	TRAV14DV4	TRAJ52	TRBV28	TRBJ1-1	nc_CT6	559273	Healthy
CAMRDGSGTSYGKLTF	CASSGTGIRTEAFF	TRAV14DV4	TRAJ52	TRBV28	TRBJ1-1	C17	559273	Healthy
CAMREGSGTSYGKLTF	CASSFTGVVTEAFF	TRAV14DV4	TRAJ52	TRBV28	TRBJ1-1	nc_CT6	559273	Healthy
CAMRGGHSTSYGKLTF	CASSLTGVNTEAFF	TRAV14DV4	TRAJ52	TRBV28	TRBJ1-1	nc_CT6	559273	Healthy
CAMRDGSGTSYGKLTF	CASSLTGLGTEAFF	TRAV14DV4	TRAJ52	TRBV28	TRBJ1-1	S23	559273	Healthy
CAMRAGSGTSYGKLTF	CASSYQGLNTEAFF	TRAV14DV4	TRAJ52	TRBV28	TRBJ1-1	nc_CT6	559273	Healthy
CAMRSGSGTSYGKLTF	CASSPTGLGTEAFF	TRAV14DV4	TRAJ52	TRBV28	TRBJ1-1	S23	559273	Healthy
CAMRDGGGTSYGKLTF	CASSTTGLVTEAFF	TRAV14DV4	TRAJ52	TRBV28	TRBJ1-1	nc_CT6	559273	Healthy
CAAGSGNTPLVF	CASSSLPLDTQYF	TRAV1-2	TRAJ29	TRBV6-5	TRBJ2-3	2247114_JCC392_SJTRC_InfVaxBT_1_Rxn4	17636	COVID-19
CAVGSGNTPLVF	CASSYLPTDTQYF	TRAV1-2	TRAJ29	TRBV6-5	TRBJ2-3	2247114_JCC392_SJTRC_InfVaxBT_1_Rxn4	17636	COVID-19
CAAGSGNTPLVF	CASTSEPPKTQYF	TRAV1-2	TRAJ29	TRBV6-5	TRBJ2-5	2247114_JCC392_SJTRC_InfVaxBT_1_Rxn4	17636	COVID-19
CAVGSGNTPLVF	CASSLLPTDTQYF	TRAV1-2	TRAJ29	TRBV6-5	TRBJ2-3	2247115_JCC392_SJTRC_InfVaxBT_2_Rxn5	17636	COVID-19
CAVSSGNTPLVF	CASSPDGPYEQYF	TRAV1-2	TRAJ29	TRBV6-5	TRBJ2-7	2247114_JCC392_SJTRC_InfVaxBT_1_Rxn4	17636	COVID-19
CAAGSGNTPLVF	CASSYLPTDTQYF	TRAV1-2	TRAJ29	TRBV6-5	TRBJ2-3	2247116_JCC392_SJTRC_InfVaxBT_3_Rxn6	17636	COVID-19
CAASSGNTPLVF	CASSLEGPYEQYF	TRAV1-2	TRAJ29	TRBV6-5	TRBJ2-7	2247115_JCC392_SJTRC_InfVaxBT_2_Rxn5	17636	COVID-19
CAANTGNQFYF	CASSLRGPTDTQYF	TRAV1-2	TRAJ49	TRBV27	TRBJ2-3	2247114_JCC392_SJTRC_InfVaxBT_1_Rxn4	17636	COVID-19
CAVSSGNTPLVF	CASSYEGPYEQYF	TRAV1-2	TRAJ29	TRBV6-5	TRBJ2-7	2247115_JCC392_SJTRC_InfVaxBT_2_Rxn5	17636	COVID-19
CAVRGSNYQLIW	CASSQPGMNTEAFF	TRAV41	TRAJ33	TRBV14	TRBJ1-1	su010	1024312	Solid tumor
CAVKNSNYQLIW	CASSPPGMNTEAFF	TRAV41	TRAJ33	TRBV14	TRBJ1-1	su005	1024312	Solid tumor
CAVKGSNYQLIW	CASSQAGMNTEAFF	TRAV41	TRAJ33	TRBV14	TRBJ1-1	su006	1024312	Solid tumor
CAVRGSNYQLIW	CASSRAGMNTEAFF	TRAV41	TRAJ33	TRBV14	TRBJ1-1	su006	1024312	Solid tumor
CAVKASNYQLIW	CASSPPGMNTEAFF	TRAV41	TRAJ33	TRBV14	TRBJ1-1	su006	1024312	Solid tumor
CAVRGSNYQLIW	CASSQAGMNTEAFF	TRAV41	TRAJ33	TRBV14	TRBJ1-1	su005	1024312	Solid tumor
CAVRGSNYQLIW	CASSLAGMNTEAFF	TRAV41	TRAJ33	TRBV14	TRBJ1-1	su006	1024312	Solid tumor
CAVKNSNYQLIW	CASSKAGMNTEAFF	TRAV41	TRAJ33	TRBV14	TRBJ1-1	su006	1024312	Solid tumor
CAVKNSNYQLIW	CASSQAGMNTEAFF	TRAV41	TRAJ33	TRBV14	TRBJ1-1	GC08	1024312	Solid tumor
CATGRGSNYKLTF	CSARDKAGNYGYTF	TRAV17	TRAJ53	TRBV20-1	TRBJ1-2	J21854	709023	COVID-19
CATGGGSNYKLTF	CSARDPSGNYGYTF	TRAV17	TRAJ53	TRBV20-1	TRBJ1-2	J21854	709023	COVID-19
CGVGGGSNYKLTF	CSARDPGTNYGYTF	TRAV17	TRAJ53	TRBV20-1	TRBJ1-2	J21854	709023	COVID-19
CAIGRGSNYKLTF	CSARMEGSNYGYTF	TRAV17	TRAJ53	TRBV20-1	TRBJ1-2	J21854	709023	COVID-19
CATGRGSNYKLTF	CSARDEGNYGYTF	TRAV17	TRAJ53	TRBV20-1	TRBJ1-2	J21854	709023	COVID-19
CATGRGSNYKLTF	CSARDEGNYGYTF	TRAV17	TRAJ53	TRBV20-1	TRBJ1-2	J14204	709023	COVID-19
CAFSGGSNYKLTF	CSARGTGNYGYTF	TRAV17	TRAJ53	TRBV20-1	TRBJ1-2	J21854	709023	COVID-19
CATGGGSNYKLTF	CSARGAGNYGYTF	TRAV17	TRAJ53	TRBV20-1	TRBJ1-2	J21854	709023	COVID-19
CATGAGSNYKLTF	CSARGTGNYGYTF	TRAV17	TRAJ53	TRBV20-1	TRBJ1-2	J14204	709023	COVID-19
CAVRFSDGQKLLF	CASSWDRGPADTQYF	TRAV8-4	TRAJ16	TRBV12-3	TRBJ2-3	J10535	1014097	COVID-19
CAVRGSDGQKLLF	CASSQDRGGTDTQYF	TRAV8-4	TRAJ16	TRBV12-3	TRBJ2-3	J10535	1014097	COVID-19
CAVRYSDGQKLLF	CASSWDRGPTDTQYF	TRAV8-4	TRAJ16	TRBV12-3	TRBJ2-3	J14205	1014097	COVID-19
CAVRFSDGQKLLF	CASSLDRGPTDTQYF	TRAV8-4	TRAJ16	TRBV12-3	TRBJ2-3	J10535	1014097	COVID-19
CAVRFSDGQKLLF	CASSPDRGPVETQYF	TRAV8-4	TRAJ16	TRBV12-3	TRBJ2-5	J14205	1014097	COVID-19
CAVRFSDGQKLLF	CASSLDRGVTDTQYF	TRAV8-4	TRAJ16	TRBV12-3	TRBJ2-3	J10535	1014097	COVID-19
CAVRNSDGQKLLF	CASSLDRGPTDTQYF	TRAV8-4	TRAJ16	TRBV12-3	TRBJ2-3	J14205	1014097	COVID-19
CAVRFSDGQKLLF	CASTPDRGPSETQYF	TRAV8-4	TRAJ16	TRBV12-3	TRBJ2-5	J14205	1014097	COVID-19
CAVRVSDGQKLLF	CASSLDRGPTDTQYF	TRAV8-4	TRAJ16	TRBV12-3	TRBJ2-3	J10535	1014097	COVID-19
CAVKIDSNYQLIW	CASSLGLAGYEQYF	TRAV8-1	TRAJ33	TRBV5-1	TRBJ2-7	C-15	865020	COVID-19
CAVKVDSNYQLIW	CASSLGLAGYEQYF	TRAV8-1	TRAJ33	TRBV5-1	TRBJ2-7	C-27	865020	COVID-19
CAVKMDSNYQLIW	CASSLSLAGYEQYF	TRAV8-1	TRAJ33	TRBV5-1	TRBJ2-7	C-27	865020	COVID-19
CAVKVDSNYQLIW	CASSLGLAGYEQYF	TRAV8-1	TRAJ33	TRBV5-1	TRBJ2-7	C-33	865020	COVID-19
CAVKVDSNYQLIW	CASSVGLAGYEQYF	TRAV8-1	TRAJ33	TRBV5-1	TRBJ2-7	E357	865020	COVID-19
CAVKGDSNYQLIW	CASSSGLAGYEQYF	TRAV8-1	TRAJ33	TRBV5-1	TRBJ2-7	p6_severe	865020	COVID-19
CAVKGDSNYQLIW	CASSFSLAGYEQYF	TRAV8-1	TRAJ33	TRBV5-1	TRBJ2-7	p6_severe	865020	COVID-19
CAVKVDSNYQLIW	CASSFGLAGYEQYF	TRAV8-1	TRAJ33	TRBV5-1	TRBJ2-7	p6_severe	865020	COVID-19
CAVKVDSNYQLIW	CASSLGLAGYEQYF	TRAV8-1	TRAJ33	TRBV5-1	TRBJ2-7	E357	865020	COVID-19
CAVPNAGNMLTF	CASSRAGGGVDTQYF	TRAV2	TRAJ39	TRBV7-3	TRBJ2-3	J10625	941520	COVID-19
CAVLNAGNMLTF	CASSRSGGSTDTQYF	TRAV2	TRAJ39	TRBV7-3	TRBJ2-3	J09835	941520	COVID-19
CAVNNAGNMLTF	CASSRAGGSTDTQYF	TRAV2	TRAJ39	TRBV7-3	TRBJ2-3	J10625	941520	COVID-19
CAVNNAGNMLTF	CASSRAGGSTDTQYF	TRAV2	TRAJ39	TRBV7-3	TRBJ2-3	J10624	941520	COVID-19
CAAHNAGNMLTF	CASSVAGGSTDTQYF	TRAV2	TRAJ39	TRBV7-3	TRBJ2-3	J10624	941520	COVID-19
CAVNDAGNMLTF	CASSRAGGSTDTQYF	TRAV2	TRAJ39	TRBV7-3	TRBJ2-3	J10624	941520	COVID-19
CAVHNAGNMLTF	CASSLAGGSTDTQYF	TRAV2	TRAJ39	TRBV7-3	TRBJ2-3	J10624	941520	COVID-19
CAVLNAGNMLTF	CASSRAGGATDTQYF	TRAV2	TRAJ39	TRBV7-3	TRBJ2-3	J21856	941520	COVID-19
CASHNAGNMLTF	CASSLAGGSTDTQYF	TRAV2	TRAJ39	TRBV7-3	TRBJ2-3	J10624	941520	COVID-19
CAMSARLTGGGNKLTF	CSGGGGSTDTQYF	TRAV12-3	TRAJ10	TRBV20-1	TRBJ2-3	J10888	603225	COVID-19
CAMSARLTGGGNKLTF	CSAGGGSTDTQYF	TRAV12-3	TRAJ10	TRBV20-1	TRBJ2-3	J21854	603225	COVID-19
CAMSARLTGGGNKLTF	CSAGGGGTDTQYF	TRAV12-3	TRAJ10	TRBV20-1	TRBJ2-3	J09835	603225	COVID-19
CAMSVRLTGGGNKLTF	CSAGGGGTDTQYF	TRAV12-3	TRAJ10	TRBV20-1	TRBJ2-3	J21854	603225	COVID-19
CAMSARLTGGGNKLTF	CSAGGGGTDTQYF	TRAV12-3	TRAJ10	TRBV20-1	TRBJ2-3	J14205	603225	COVID-19
CAMTSRLTGGGNKLTF	CSAGGGSTDTQYF	TRAV12-3	TRAJ10	TRBV20-1	TRBJ2-3	J14205	603225	COVID-19
CAMSARLTGGGNKLTF	CSAGGGSTDTQYF	TRAV12-3	TRAJ10	TRBV20-1	TRBJ2-3	J14205	603225	COVID-19
CAMSARLTGGGNKLTF	CSGGGGSTDTQYF	TRAV12-3	TRAJ10	TRBV20-1	TRBJ2-3	J14205	603225	COVID-19
CAMSGRLTGGGNKLTF	CSAGGGSTDTQYF	TRAV12-3	TRAJ10	TRBV20-1	TRBJ2-3	J14205	603225	COVID-19
CALGGSQGNLIF	CASSLRSGLDTQYF	TRAV9-2	TRAJ42	TRBV27	TRBJ2-3	2169461_SJTRC_InfVax_2	405049	COVID-19
CALGGSQGNLIF	CASSFRDGGDTQYF	TRAV9-2	TRAJ42	TRBV27	TRBJ2-3	2169461_SJTRC_InfVax_2	405049	COVID-19
CALTGSQGNLIF	CASSHRSGGDTQYF	TRAV9-2	TRAJ42	TRBV27	TRBJ2-3	2247114_JCC392_SJTRC_InfVaxBT_1_Rxn4	405049	COVID-19
CALSGSQGNLIF	CASSLSSGVDTQYF	TRAV9-2	TRAJ42	TRBV27	TRBJ2-3	2247114_JCC392_SJTRC_InfVaxBT_1_Rxn4	405049	COVID-19
CALVGSQGNLIF	CASSLGSGLDTQYF	TRAV9-2	TRAJ42	TRBV27	TRBJ2-3	2247114_JCC392_SJTRC_InfVaxBT_1_Rxn4	405049	COVID-19
CALSDSQGNLIF	CASSLRSGTDTQYF	TRAV9-2	TRAJ42	TRBV27	TRBJ2-3	2247116_JCC392_SJTRC_InfVaxBT_3_Rxn6	405049	COVID-19
CALTGSQGNLIF	CASSLRDGGDTQYF	TRAV9-2	TRAJ42	TRBV27	TRBJ2-3	2169461_SJTRC_InfVax_2	405049	COVID-19
CALGGSQGNLIF	CATSVSSGFDTQYF	TRAV9-2	TRAJ42	TRBV27	TRBJ2-3	2247114_JCC392_SJTRC_InfVaxBT_1_Rxn4	405049	COVID-19
CALAGSQGNLIF	CASSPRSGTDTQYF	TRAV9-2	TRAJ42	TRBV27	TRBJ2-3	2247116_JCC392_SJTRC_InfVaxBT_3_Rxn6	405049	COVID-19
CVVNDLSSNTGKLIF	CATSDYRQGNYNEQFF	TRAV12-1	TRAJ37	TRBV24-1	TRBJ2-1	J10624	1376091	COVID-19
CVVNMRSSNTGKLIF	CATSDFRTGDYSEQFF	TRAV12-1	TRAJ37	TRBV24-1	TRBJ2-1	J10624	1376091	COVID-19
CVVNTRSSNTGKLIF	CATSGTRRGDYNEQFF	TRAV12-1	TRAJ37	TRBV24-1	TRBJ2-1	J10624	1376091	COVID-19
CVVNSYSSNTGKLIF	CATSDFRDGDYNEQFF	TRAV12-1	TRAJ37	TRBV24-1	TRBJ2-1	J09835	1376091	COVID-19
CVVNPYSSNTGKLIF	CATSDVRRGDYNEQFF	TRAV12-1	TRAJ37	TRBV24-1	TRBJ2-1	J09835	1376091	COVID-19
CVVNGRSSNTGKLIF	CATSEVSGGDYNEQFF	TRAV12-1	TRAJ37	TRBV24-1	TRBJ2-1	J10625	1376091	COVID-19
CVVNMLSSNTGKLIF	CATSDISGGDYNEQFF	TRAV12-1	TRAJ37	TRBV24-1	TRBJ2-1	J10624	1376091	COVID-19
CVVNALSSNTGKLIF	CATSDQNRGNNQPQHF	TRAV12-1	TRAJ37	TRBV24-1	TRBJ1-5	J15900	1376091	COVID-19
CVVNGRSSNTGKLIF	CATSPTSGGDYNEQFF	TRAV12-1	TRAJ37	TRBV24-1	TRBJ2-1	J10625	1376091	COVID-19
CAVILSGNTPLVF	CASSLGGAEAFF	TRAV8-1	TRAJ29	TRBV11-3	TRBJ1-1	107677	847705	COVID-19
CAVINSGNTPLVF	CASSLGGTEAFF	TRAV8-1	TRAJ29	TRBV11-3	TRBJ1-1	2169460_SJTRC_InfVax_1	847705	COVID-19
CAVINSGNTPLVF	CASSLGGAEAFF	TRAV8-1	TRAJ29	TRBV11-3	TRBJ1-1	2169462_SJTRC_InfVax_3	847705	COVID-19
CAVILSGNTPLVF	CASSLGGAEAFF	TRAV8-1	TRAJ29	TRBV11-3	TRBJ1-1	COV_002	847705	COVID-19
CAVIYSGNTPLVF	CASSLGGAEAFF	TRAV8-1	TRAJ29	TRBV11-3	TRBJ1-1	RAGN898219	847705	COVID-19
CALVRAGNTPLVF	CASSLGGTEAFF	TRAV8-1	TRAJ29	TRBV11-3	TRBJ1-1	108500	847705	COVID-19
CAVVRSGNTPLVF	CASSLGGTEAFF	TRAV8-1	TRAJ29	TRBV11-1	TRBJ1-1	2169460_SJTRC_InfVax_1	847705	COVID-19
CAVVYSGNTPLVF	CASSLGGTEAFF	TRAV8-1	TRAJ29	TRBV11-1	TRBJ1-1	2169460_SJTRC_InfVax_1	847705	COVID-19
CAVVNSGNTPLVF	CASSLGGSEAFF	TRAV8-1	TRAJ29	TRBV11-3	TRBJ1-1	RAGN898219	847705	COVID-19
CALSEAGGTSYGKLTF	CASKLSGTSGRNEQFF	TRAV19	TRAJ52	TRBV27	TRBJ2-1	C-25	478060	COVID-19
CALSVAGGTSYGKLTF	CASKLSGTSGRNEQFF	TRAV19	TRAJ52	TRBV27	TRBJ2-1	C-39	478060	COVID-19
CALSDAGGTSYGKLTF	CASKTSGTSGYNEQFF	TRAV19	TRAJ52	TRBV27	TRBJ2-1	LRS2	478060	COVID-19
CALSEAGGTSYGKLTF	CASKATGTSGYNEQFF	TRAV19	TRAJ52	TRBV27	TRBJ2-1	C-8	478060	COVID-19
CALTLAGGTSYGKLTF	CASKNTGTSGYNEQFF	TRAV19	TRAJ52	TRBV27	TRBJ2-1	C-8	478060	COVID-19
CALTYAGGTSYGKLTF	CASKLSGTSGSYEQYF	TRAV19	TRAJ52	TRBV27	TRBJ2-7	ERS5	478060	COVID-19
CALSVAGGTSYGKLTF	CASKLSGTSGSYEQYF	TRAV19	TRAJ52	TRBV27	TRBJ2-7	C-39	478060	COVID-19
CALSVAGGTSYGKLTF	CASKRSGTSGTYEQYF	TRAV19	TRAJ52	TRBV27	TRBJ2-7	ERS5	478060	COVID-19
CALSEAGGTSYGKLTF	CASKRSGTSGSLEQFF	TRAV19	TRAJ52	TRBV27	TRBJ2-1	C-39	478060	COVID-19
CAVGLNTGGFKTIF	CASRETAPSTDTQYF	TRAV8-3	TRAJ9	TRBV19	TRBJ2-3	J15890	817389	COVID-19
CAVVINTGGFKTIF	CASRETSVSTDTQYF	TRAV8-3	TRAJ9	TRBV19	TRBJ2-3	J21854	817389	COVID-19
CAVVVNTGGFKTIF	CASRETGPSTDTQYF	TRAV8-3	TRAJ9	TRBV19	TRBJ2-3	J10888	817389	COVID-19
CAVGINTGGFKTIF	CASRMTGPSTDTQYF	TRAV8-3	TRAJ9	TRBV19	TRBJ2-3	J21854	817389	COVID-19
CAVGVGTGGFKTIF	CASRLTSASTDTQYF	TRAV8-3	TRAJ9	TRBV19	TRBJ2-3	J21854	817389	COVID-19
CAVGGNTGGFKTIF	CASRGTAVAPETQYF	TRAV8-3	TRAJ9	TRBV19	TRBJ2-5	J10888	817389	COVID-19
CAVGARTGGFKTIF	CASRSTSANQETQYF	TRAV8-3	TRAJ9	TRBV19	TRBJ2-5	J21854	817389	COVID-19
CAVGSNTGGFKTIF	CASRKTSADQETQYF	TRAV8-3	TRAJ9	TRBV19	TRBJ2-5	J10887	817389	COVID-19
CAVATNTDKLIF	CASRKTGPSTDTQYF	TRAV8-3	TRAJ34	TRBV19	TRBJ2-3	J21854	817389	COVID-19
CAVVRYGGSQGNLIF	CASSLAGAYNEQFF	TRAV22	TRAJ42	TRBV12-4	TRBJ2-1	J14205	1173441	COVID-19
CAVVRYGGSQGNLIF	CASSSRTAYNEQFF	TRAV22	TRAJ42	TRBV12-4	TRBJ2-1	J14205	1173441	COVID-19
CAVVGYGGSQGNLIF	CAISSAGAYNEQFF	TRAV22	TRAJ42	TRBV12-4	TRBJ2-1	J14205	1173441	COVID-19
CAVVRYGGSQGNLIF	CASSSGTAFNEQFF	TRAV22	TRAJ42	TRBV12-4	TRBJ2-1	J14205	1173441	COVID-19
CAVVRYGGSQGNLIF	CASSFGTGWNEQFF	TRAV22	TRAJ42	TRBV12-4	TRBJ2-1	J14205	1173441	COVID-19
CAVVLYGGSQGNLIF	CASSRTSGINEQFF	TRAV22	TRAJ42	TRBV12-4	TRBJ2-1	Seshadri02	1173441	COVID-19
CAGVNYGGSQGNLIF	CATSLGASFNEQFF	TRAV22	TRAJ42	TRBV12-4	TRBJ2-1	J14205	1173441	COVID-19
CAVSNYGGSQGNLIF	CASSLTTGWNEQFF	TRAV22	TRAJ42	TRBV12-4	TRBJ2-1	J14205	1173441	COVID-19
CAVVRYGGSQGNLIF	CASSLTSGFFEQFF	TRAV22	TRAJ42	TRBV12-4	TRBJ2-1	J14205	1173441	COVID-19
CAVEDGSSNTGKLIF	CASSLLAGVTAQYF	TRAV2	TRAJ37	TRBV28	TRBJ2-3	J21854	761317	COVID-19
CAVEEGSSNTGKLIF	CASSLLAGVVAQYF	TRAV2	TRAJ37	TRBV28	TRBJ2-3	J21854	761317	COVID-19
CAVEEGSSNTGKLIF	CASSVLAGATAQYF	TRAV2	TRAJ37	TRBV28	TRBJ2-5	J21854	761317	COVID-19
CAVEDGSSNTGKLIF	CASSLISATAQYF	TRAV2	TRAJ37	TRBV28	TRBJ2-3	J21854	761317	COVID-19
CAVEEGSSNTGKLIF	CASSIGAGVVPQYF	TRAV2	TRAJ37	TRBV28	TRBJ2-5	J21854	761317	COVID-19
CAVEDGSGNTGKLIF	CASSLLAGAIPQYF	TRAV2	TRAJ37	TRBV28	TRBJ2-3	J15890	761317	COVID-19
CAVEEGSSNTGKLIF	CASSLTPVGGYTF	TRAV2	TRAJ37	TRBV28	TRBJ1-2	J21854	761317	COVID-19
CAVESGSSNTGKLIF	CASSLGPPTGTQYF	TRAV2	TRAJ37	TRBV28	TRBJ2-3	J15893	761317	COVID-19
CAVEDGSSNTGKLIF	CASSLNSGTPQHF	TRAV2	TRAJ37	TRBV28	TRBJ1-5	J21854	761317	COVID-19
CAASGEGGSNYKLTF	CASSQDYNYGYTF	TRAV29DV5	TRAJ53	TRBV14	TRBJ1-2	J15893	107274	COVID-19
CAASGLRGSNYKLTF	CASSQEINYGYTF	TRAV29DV5	TRAJ53	TRBV14	TRBJ1-2	J10888	107274	COVID-19
CAASGLKGSNYKLTF	CASSSQPNYGYTF	TRAV29DV5	TRAJ53	TRBV14	TRBJ1-2	J14204	107274	COVID-19
CAASGGGGSNYKLTF	CASSQQQNYGYTF	TRAV29DV5	TRAJ53	TRBV14	TRBJ1-2	J10888	107274	COVID-19
CAASGGGGSNYKLTF	CASSRQQNYGYTF	TRAV29DV5	TRAJ53	TRBV14	TRBJ1-2	J10888	107274	COVID-19
CAASGSGGSNYKLTF	CASSQDYNYGYTF	TRAV29DV5	TRAJ53	TRBV14	TRBJ1-2	J14204	107274	COVID-19
CAASGEEGSNYKLTF	CASSRQQNYGYTF	TRAV29DV5	TRAJ53	TRBV14	TRBJ1-2	J10888	107274	COVID-19
CAASGTGGSNYKLTF	CASSLQSNYGYTF	TRAV29DV5	TRAJ53	TRBV14	TRBJ1-2	J14204	107274	COVID-19
CAASGSGGSNYKLTF	CASSREVNYGYTF	TRAV29DV5	TRAJ53	TRBV14	TRBJ1-2	J10888	107274	COVID-19
CALSETYSGNTPLVF	CSARAGQYSGANVLTF	TRAV19	TRAJ29	TRBV20-1	TRBJ2-6	J10886	497652	COVID-19
CALSELYSGNTPLVF	CSAREAHHSGANVLTF	TRAV19	TRAJ29	TRBV20-1	TRBJ2-6	J15893	497652	COVID-19
CALTEVYSGNTPLVF	CSARISGYSGANVLTF	TRAV19	TRAJ29	TRBV20-1	TRBJ2-6	J10888	497652	COVID-19
CALSEAYSGNTPLVF	CSAREGQYSSGNTIYF	TRAV19	TRAJ29	TRBV20-1	TRBJ1-3	J10886	497652	COVID-19
CALSEANSGNTPLVF	CSARDGGYSGANVLTF	TRAV19	TRAJ29	TRBV20-1	TRBJ2-6	J15893	497652	COVID-19
CALSEAYSGNTPLVF	CSAREGQWSSGNTIYF	TRAV19	TRAJ29	TRBV20-1	TRBJ1-3	J10886	497652	COVID-19
CALSELYSGNTPLVF	CSARTDGYSGANVLTF	TRAV19	TRAJ29	TRBV20-1	TRBJ2-6	J15893	497652	COVID-19
CALSEAYSGNTPLVF	CSARDGEFSGANVLTF	TRAV19	TRAJ29	TRBV20-1	TRBJ2-6	J15893	497652	COVID-19
CALSEAFSGNTPLVF	CSAREGQWSSGNTIYF	TRAV19	TRAJ29	TRBV20-1	TRBJ1-3	J10886	497652	COVID-19
CAASGYRGAQKLVF	CASSPGLAGAYEQYF	TRAV29DV5	TRAJ54	TRBV12-4	TRBJ2-7	J10624	117605	COVID-19
CAASGARGAQKLVF	CASSTGLAGAYEQYF	TRAV29DV5	TRAJ54	TRBV12-4	TRBJ2-7	J10624	117605	COVID-19
CAASTRRGAQKLVF	CASSSGLAGAYEQYF	TRAV29DV5	TRAJ54	TRBV12-4	TRBJ2-7	J09835	117605	COVID-19
CAASGMRGAQKLVF	CASSRGLAGSYEQYF	TRAV29DV5	TRAJ54	TRBV12-4	TRBJ2-7	J10624	117605	COVID-19
CAASGYRGAQKLVF	CASSKGLAGSYEQYF	TRAV29DV5	TRAJ54	TRBV12-4	TRBJ2-7	J09836	117605	COVID-19
CAASGARGAQKLVF	CASSVGLAGAYEQYF	TRAV29DV5	TRAJ54	TRBV12-4	TRBJ2-7	J10624	117605	COVID-19
CAASSRRGAQKLVF	CASSWGLAGGYEQFF	TRAV29DV5	TRAJ54	TRBV12-4	TRBJ2-1	J09835	117605	COVID-19
CAASAKRGAQKLVF	CASTRGLAGAYEQYF	TRAV29DV5	TRAJ54	TRBV12-4	TRBJ2-7	J10624	117605	COVID-19
CAVSGGTGGFKTIF	CASSKDRGQETQYF	TRAV8-6	TRAJ9	TRBV7-4	TRBJ2-5	J14205	1101077	COVID-19
CAVSGGTGGFKTIF	CASSFDRGQETQYF	TRAV8-6	TRAJ9	TRBV7-4	TRBJ2-5	J10535	1101077	COVID-19
CAVSGGTGGFKTIF	CASSFDRGHETQYF	TRAV8-6	TRAJ9	TRBV7-4	TRBJ2-5	J14205	1101077	COVID-19
CAVSAVSTGGFKTIF	CASGRDRGQETQYF	TRAV8-6	TRAJ9	TRBV7-4	TRBJ2-5	J14205	1101077	COVID-19
CAVSGNTGGFKTIF	CASSSDRGQETQYF	TRAV8-6	TRAJ9	TRBV7-4	TRBJ2-5	J14205	1101077	COVID-19
CAVTGNTGGFKTIF	CASSRDRGQETQYF	TRAV8-6	TRAJ9	TRBV7-4	TRBJ2-5	J10535	1101077	COVID-19
CAVSASTGGFKTIF	CASSYDRGPSEQYF	TRAV8-6	TRAJ9	TRBV7-4	TRBJ2-7	J14205	1101077	COVID-19
CAVTRNTGGFKTIF	CASSRDRGQETQYF	TRAV8-6	TRAJ9	TRBV7-4	TRBJ2-5	J14205	1101077	COVID-19
CAASGINYGQNFVF	CATSDPDRGLYTGELFF	TRAV29DV5	TRAJ26	TRBV24-1	TRBJ2-2	J14205	111271	COVID-19
CAASARDYGQNFVF	CATSDPSGGAFTGELFF	TRAV29DV5	TRAJ26	TRBV24-1	TRBJ2-2	J14205	111271	COVID-19
CAASARDYGQNFVF	CATSEPTSGAYTGELFF	TRAV29DV5	TRAJ26	TRBV24-1	TRBJ2-2	J14205	111271	COVID-19
CAASARDYGQNFVF	CATSVSSGGAYTGELFF	TRAV29DV5	TRAJ26	TRBV24-1	TRBJ2-2	J14205	111271	COVID-19
CAASARDYGQNFVF	CATSDPTGGAYTGELFF	TRAV29DV5	TRAJ26	TRBV24-1	TRBJ2-2	J10535	111271	COVID-19
CAASARDYGQNFVF	CATSSPSQGAYTGELFF	TRAV29DV5	TRAJ26	TRBV24-1	TRBJ2-2	J10535	111271	COVID-19
CAASAVNYGQNFVF	CATSVPSGGRYMSEQFF	TRAV29DV5	TRAJ26	TRBV24-1	TRBJ2-1	J14205	111271	COVID-19
CAASGAGYGQNFVF	CAASSPDGGWFSGELFF	TRAV29DV5	TRAJ26	TRBV24-1	TRBJ2-2	J10535	111271	COVID-19
CAVGNTGGFKTIF	CASSTDTGELFF	TRAV8-3	TRAJ9	TRBV7-2	TRBJ2-2	COV_009	820433	COVID-19
CAVGNTGGFKTIF	CASSSDTGELFF	TRAV8-3	TRAJ9	TRBV7-2	TRBJ2-2	p2_mild	820433	COVID-19
CAVGNTGGFKTIF	CASSSDTGELFF	TRAV8-3	TRAJ9	TRBV7-3	TRBJ2-2	COV_009	820433	COVID-19
CAVGNTGGFKTIF	CASSPDTGELFF	TRAV8-3	TRAJ9	TRBV7-3	TRBJ2-2	COV_009	820433	COVID-19
CAVGNTGGFKTIF	CASSSDTGELFF	TRAV8-3	TRAJ9	TRBV7-3	TRBJ2-2	p2_mild	820433	COVID-19
CAVSNTGGFKTIF	CASSLDTGELFF	TRAV8-3	TRAJ9	TRBV7-3	TRBJ2-2	COV_009	820433	COVID-19
CAVTNTGGFKTIF	CASSSDTGELFF	TRAV8-3	TRAJ9	TRBV11-1	TRBJ2-2	p2_mild	820433	COVID-19
CAVGNTGGFKTIF	CASSPDTGELFF	TRAV8-3	TRAJ9	TRBV2	TRBJ2-2	p2_mild	820433	COVID-19
CAVDTGGFKTIF	CASSPSLAGNEKLFF	TRAV21	TRAJ9	TRBV27	TRBJ1-4	HN_P34	755753	Solid tumor
CAVDTGGFKTIF	CASSLDLSGANVLTF	TRAV21	TRAJ9	TRBV27	TRBJ2-6	HN_P34	755753	Solid tumor
CAVDTGGFKTIF	CASSTTGLANEKLFF	TRAV21	TRAJ9	TRBV27	TRBJ1-4	HN_P7	755753	Solid tumor
CAVDTGGFKTIF	CASSPDLSGANVLTF	TRAV21	TRAJ9	TRBV27	TRBJ2-6	HN_P7	755753	Solid tumor
CATDTGGFKTIF	CASSLDLSGANVLTF	TRAV21	TRAJ9	TRBV27	TRBJ2-6	HN_P34	755753	Solid tumor
CAADTGGFKTIF	CASSPDLSGANVLTF	TRAV21	TRAJ9	TRBV27	TRBJ2-6	HN_P7	755753	Solid tumor
CAADTGGFKTIF	CASSLDLSGANVLTF	TRAV21	TRAJ9	TRBV27	TRBJ2-6	HN_P7	755753	Solid tumor
CAVNTGGFKTIF	CASSPTGLTNEKLFF	TRAV21	TRAJ9	TRBV27	TRBJ1-4	HN_P7	755753	Solid tumor
CALAGSSNTGKLIF	CSARVAGAYNSPLHF	TRAV6	TRAJ37	TRBV20-1	TRBJ1-6	J15893	388796	COVID-19
CALHGSSNTGKLIF	CSARSAGSYNSPLHF	TRAV6	TRAJ37	TRBV20-1	TRBJ1-6	J15893	388796	COVID-19
CALAGGSSNTGKLIF	CSAIPAGNYNSPLHF	TRAV6	TRAJ37	TRBV20-1	TRBJ1-6	J10886	388796	COVID-19
CALVGSGNTGKLIF	CSARAGGAYNSPLHF	TRAV6	TRAJ37	TRBV20-1	TRBJ1-6	J15893	388796	COVID-19
CALAGSSNTGKLIF	CSAREAGSYTGELFF	TRAV6	TRAJ37	TRBV20-1	TRBJ2-2	J10888	388796	COVID-19
CALHGSSNTGKLIF	CSAREGGSYNSPLHF	TRAV6	TRAJ37	TRBV20-1	TRBJ1-6	J10886	388796	COVID-19
CALGGGSSNTGKLIF	CSVMKGGQYNSPLHF	TRAV6	TRAJ37	TRBV20-1	TRBJ1-6	J15893	388796	COVID-19
CALDNGGATNKLIF	CSARAGGHYNSPLHF	TRAV6	TRAJ32	TRBV20-1	TRBJ1-6	J10888	388796	COVID-19
CGGAGNNRKLIW	CASSFGGSYGYTF	TRAV25	TRAJ38	TRBV12-4	TRBJ1-2	J10625	1233992	COVID-19
CAGTGNNRKLIW	CASSFGGNYGYTF	TRAV25	TRAJ38	TRBV12-4	TRBJ1-2	J09835	1233992	COVID-19
CAGTGNNRKLIW	CASSFGGSYGYTF	TRAV25	TRAJ38	TRBV12-4	TRBJ1-2	J09836	1233992	COVID-19
CAGSGNNRKLIW	CASSFGGGYGYTF	TRAV25	TRAJ38	TRBV12-4	TRBJ1-2	J09836	1233992	COVID-19
CAGTGNNRKLIW	CASSFGGPYGYTF	TRAV25	TRAJ38	TRBV12-4	TRBJ1-2	Seshadri02	1233992	COVID-19
CAGTGNNRKLIW	CASSFSVYGYTF	TRAV25	TRAJ38	TRBV12-4	TRBJ1-2	J09835	1233992	COVID-19
CAGTGNNRKLIW	CASSFGGNYGYTF	TRAV25	TRAJ38	TRBV12-4	TRBJ1-2	Seshadri02	1233992	COVID-19
CGAAGNNRKLIW	CASSFGGSYGYTF	TRAV25	TRAJ38	TRBV12-4	TRBJ1-2	J09835	1233992	COVID-19
CALAPIAGNNRKLIW	CASSQDMGRETQYF	TRAV6	TRAJ38	TRBV3-1	TRBJ2-5	J21854	389686	COVID-19
CALPPQAGNNRKLIW	CASSQDLGRETQYF	TRAV6	TRAJ38	TRBV3-1	TRBJ2-5	J21854	389686	COVID-19
CALVGGAGNNRKLIW	CASSQDMGRETQYF	TRAV6	TRAJ38	TRBV3-1	TRBJ2-5	J10887	389686	COVID-19
CAIRGGAGNNRKLIW	CASSQDLGVETQYF	TRAV6	TRAJ38	TRBV3-1	TRBJ2-5	J10887	389686	COVID-19
CALVGGAGNNRKLIW	CASSQDMGKETQYF	TRAV6	TRAJ38	TRBV3-1	TRBJ2-5	J21854	389686	COVID-19
CALPGGAGNNRKLIW	CASSQDQGHETQYF	TRAV6	TRAJ38	TRBV3-1	TRBJ2-5	J21854	389686	COVID-19
CALGGNAGNNRKLIW	CASSQDQGRETQYF	TRAV6	TRAJ38	TRBV3-1	TRBJ2-5	J15890	389686	COVID-19
CALGKDGNNRKLIW	CASSQDLGKETQYF	TRAV6	TRAJ38	TRBV3-1	TRBJ2-5	J10887	389686	COVID-19
CAGAGQGAQKLVF	CSARSGHEQYF	TRAV27	TRAJ54	TRBV20-1	TRBJ2-7	Seshadri02	314656	COVID-19
CAGGPQGAQKLVF	CSARSGHEQYF	TRAV27	TRAJ54	TRBV20-1	TRBJ2-7	J15890	314656	COVID-19
CAGAQQGAQKLVF	CSARSGHEQYF	TRAV27	TRAJ54	TRBV20-1	TRBJ2-7	J15893	314656	COVID-19
CAGAGQGAQKLVF	CSARSGHEQYF	TRAV27	TRAJ54	TRBV20-1	TRBJ2-7	J15893	314656	COVID-19
CAGAPQGAQKLVF	CSARSGHEQYF	TRAV27	TRAJ54	TRBV20-1	TRBJ2-7	J21854	314656	COVID-19
CAGAGQGAQKLVF	CSARSGHEQYF	TRAV27	TRAJ54	TRBV20-1	TRBJ2-7	J21854	314656	COVID-19
CAGEYQGAQKLVF	CSARSGHEQYF	TRAV27	TRAJ54	TRBV20-1	TRBJ2-7	Seshadri02	314656	COVID-19
CAGGTVGAQKLVF	CSARSGHEQYF	TRAV27	TRAJ54	TRBV20-1	TRBJ2-7	J21854	314656	COVID-19
CAVWDNQGGKLIF	CSVEEAGSYEQYF	TRAV2	TRAJ23	TRBV29-1	TRBJ2-7	2169462_SJTRC_InfVax_3	1176571	COVID-19
CAVWGNQGGKLIF	CSVEGAGSYEQYF	TRAV2	TRAJ23	TRBV29-1	TRBJ2-7	2247114_JCC392_SJTRC_InfVaxBT_1_Rxn4	1176571	COVID-19
CAVWDNQGGKLIF	CSVEDRNSYEQYF	TRAV2	TRAJ23	TRBV29-1	TRBJ2-7	2169461_SJTRC_InfVax_2	1176571	COVID-19
CAVWGNQGGKLIF	CSVEAGASYEQYF	TRAV2	TRAJ23	TRBV29-1	TRBJ2-7	2247114_JCC392_SJTRC_InfVaxBT_1_Rxn4	1176571	COVID-19
CAVWDNQGGKLIF	CSVEGRSSYEQYF	TRAV2	TRAJ23	TRBV29-1	TRBJ2-7	2247114_JCC392_SJTRC_InfVaxBT_1_Rxn4	1176571	COVID-19
CALWGNQGGKLIF	CSVEVRESYEQYF	TRAV2	TRAJ23	TRBV29-1	TRBJ2-7	2247115_JCC392_SJTRC_InfVaxBT_2_Rxn5	1176571	COVID-19
CAVWDNQGGKLIF	CSVEGAETYEQYF	TRAV2	TRAJ23	TRBV29-1	TRBJ2-7	2247115_JCC392_SJTRC_InfVaxBT_2_Rxn5	1176571	COVID-19
CAVWDNQGGKLIF	CSVELTGGGYEQYF	TRAV2	TRAJ23	TRBV29-1	TRBJ2-7	2247114_JCC392_SJTRC_InfVaxBT_1_Rxn4	1176571	COVID-19
CAASAGFGNEKLTF	CASSAGDYGYTF	TRAV29DV5	TRAJ48	TRBV9	TRBJ1-2	2247116_JCC392_SJTRC_InfVaxBT_3_Rxn6	79408	COVID-19
CAASGGFGNEKLTF	CASSAGDYGYTF	TRAV29DV5	TRAJ48	TRBV9	TRBJ1-2	2169462_SJTRC_InfVax_3	79408	COVID-19
CAASGGFGNEKLTF	CASSAGDHGYTF	TRAV29DV5	TRAJ48	TRBV9	TRBJ1-2	p2_mild	79408	COVID-19
CAASGGFGNEKLTF	CASSAGDYGYTF	TRAV29DV5	TRAJ48	TRBV9	TRBJ1-2	p2_mild	79408	COVID-19
CAASGGFGNEKLTF	CASSAGDYGYTF	TRAV29DV5	TRAJ48	TRBV9	TRBJ1-2	2247114_JCC392_SJTRC_InfVaxBT_1_Rxn4	79408	COVID-19
CAASLGFGNEKLTF	CASSAGQKYGYTF	TRAV29DV5	TRAJ48	TRBV9	TRBJ1-2	2247116_JCC392_SJTRC_InfVaxBT_3_Rxn6	79408	COVID-19
CAASGGFGNEKLTF	CASSAGEGNGYTF	TRAV29DV5	TRAJ48	TRBV9	TRBJ1-2	2247116_JCC392_SJTRC_InfVaxBT_3_Rxn6	79408	COVID-19
CAASGGFGNEKLTF	CASSAGTGYGYTF	TRAV29DV5	TRAJ48	TRBV9	TRBJ1-2	B4	79408	COVID-19
CVVSRGSSYKLIF	CASSSAYEQYF	TRAV12-1	TRAJ12	TRBV11-1	TRBJ2-7	J09835	1431333	COVID-19
CVVNRGSSYKLIF	CASSRGSYEQYF	TRAV12-1	TRAJ12	TRBV11-1	TRBJ2-7	J09836	1431333	COVID-19
CVVNRGSSYKLIF	CASSLTYEQYF	TRAV12-1	TRAJ12	TRBV11-1	TRBJ2-7	J09836	1431333	COVID-19
CVVNRGSSYKLIF	CASSSSYEQYF	TRAV12-1	TRAJ12	TRBV11-1	TRBJ2-7	J10624	1431333	COVID-19
CVVNRGSSYKLIF	CASSRSYEQYF	TRAV12-1	TRAJ12	TRBV11-1	TRBJ2-7	J10624	1431333	COVID-19
CVVSQGSSYKLIF	CASSATYEQYF	TRAV12-1	TRAJ12	TRBV11-1	TRBJ2-7	J10624	1431333	COVID-19
CVVSSGSSYKLIF	CASSRGNYEQYF	TRAV12-1	TRAJ12	TRBV11-1	TRBJ2-7	J10624	1431333	COVID-19
CVVSRGSSYKLIF	CASSSSYEQYF	TRAV12-1	TRAJ12	TRBV11-1	TRBJ2-7	J10624	1431333	COVID-19
CAVNMGGGSNYKLTF	CSVQQGWPYEQYF	TRAV12-2	TRAJ53	TRBV29-1	TRBJ2-7	2247115_JCC392_SJTRC_InfVaxBT_2_Rxn5	916102	COVID-19
CAVGLGGGSNYKLTF	CSVQQGWPYEQYF	TRAV12-2	TRAJ53	TRBV29-1	TRBJ2-7	2247116_JCC392_SJTRC_InfVaxBT_3_Rxn6	916102	COVID-19
CAVNVGGGSNYKLTF	CSVGTGWPYEQYF	TRAV12-2	TRAJ53	TRBV29-1	TRBJ2-7	2169461_SJTRC_InfVax_2	916102	COVID-19
CAVNSGGSNYKLTF	CSVHQGWPYEQYF	TRAV12-2	TRAJ53	TRBV29-1	TRBJ2-7	2169460_SJTRC_InfVax_1	916102	COVID-19
CAVNSGGGSNYKLTF	CSVQTAWPYEQYF	TRAV12-2	TRAJ53	TRBV29-1	TRBJ2-7	2247114_JCC392_SJTRC_InfVaxBT_1_Rxn4	916102	COVID-19
CAVYSGGSNYKLTF	CSVHLGWPYEQYF	TRAV12-2	TRAJ53	TRBV29-1	TRBJ2-7	2247116_JCC392_SJTRC_InfVaxBT_3_Rxn6	916102	COVID-19
CAVNFGGSNYKLTF	CSANQGWPYEQYF	TRAV12-2	TRAJ53	TRBV29-1	TRBJ2-7	2247116_JCC392_SJTRC_InfVaxBT_3_Rxn6	916102	COVID-19
CAVNRGGGSNYKLTF	CSAQTGWPYEQYF	TRAV12-2	TRAJ53	TRBV29-1	TRBJ2-7	2247116_JCC392_SJTRC_InfVaxBT_3_Rxn6	916102	COVID-19
CAASKVNNNDMRF	CASSLGGPYNEQFF	TRAV13-1	TRAJ43	TRBV7-2	TRBJ2-1	J21854	136128	COVID-19
CAASKVNNNDMRF	CASSLGGPYNEQFF	TRAV13-1	TRAJ43	TRBV7-3	TRBJ2-1	J15890	136128	COVID-19
CAASKVDNNDMRF	CASSLAGPYNEQFF	TRAV13-1	TRAJ43	TRBV7-2	TRBJ2-1	J21854	136128	COVID-19
CAASKVDNNDMRF	CASSLSGPYNEQFF	TRAV13-1	TRAJ43	TRBV7-2	TRBJ2-1	J21854	136128	COVID-19
CAASKVNNNDMRF	CASSSGGPYNEQFF	TRAV13-1	TRAJ43	TRBV7-2	TRBJ2-1	J21854	136128	COVID-19
CAASNSGNNNDMRF	CASSPAPHTGELFF	TRAV13-1	TRAJ43	TRBV7-3	TRBJ2-2	J21854	136128	COVID-19
CAASKVTGNDMRF	CASSSSGVSDTQYF	TRAV13-1	TRAJ43	TRBV7-3	TRBJ2-3	J21854	136128	COVID-19
CAATYNFNKFYF	CASSRDSSGEQFF	TRAV13-1	TRAJ21	TRBV7-2	TRBJ2-1	J21854	136128	COVID-19
CAVNSGGYQKVTF	CASSFENTGELFF	TRAV1-2	TRAJ13	TRBV28	TRBJ2-2	2169462_SJTRC_InfVax_3	928292	COVID-19
CAQNSGGYQKVTF	CASSFENTGELFF	TRAV1-2	TRAJ13	TRBV28	TRBJ2-2	2169462_SJTRC_InfVax_3	928292	COVID-19
CAVNSGGYQKVTF	CASSMENTGELFF	TRAV1-2	TRAJ13	TRBV28	TRBJ2-2	2247114_JCC392_SJTRC_InfVaxBT_1_Rxn4	928292	COVID-19
CAANSGGYQKVTF	CATGQSNTGELFF	TRAV1-2	TRAJ13	TRBV28	TRBJ2-2	2169462_SJTRC_InfVax_3	928292	COVID-19
CAVNSGGYQKVTF	CASSQENTGELFF	TRAV1-2	TRAJ13	TRBV28	TRBJ2-2	2247115_JCC392_SJTRC_InfVaxBT_2_Rxn5	928292	COVID-19
CAVNSGGYQKVTF	CASSAENTGELFF	TRAV1-2	TRAJ13	TRBV28	TRBJ2-2	2247114_JCC392_SJTRC_InfVaxBT_1_Rxn4	928292	COVID-19
CAVWGGGYQKVTF	CASSRDSLEKLFF	TRAV1-2	TRAJ13	TRBV28	TRBJ1-4	2247114_JCC392_SJTRC_InfVaxBT_1_Rxn4	928292	COVID-19
CAVWSGGYQKVTF	CASSPDTVNEQFF	TRAV1-2	TRAJ13	TRBV28	TRBJ2-1	2247115_JCC392_SJTRC_InfVaxBT_2_Rxn5	928292	COVID-19
CAGGAQKLVF	CSAPTSGRGEQFF	TRAV25	TRAJ54	TRBV20-1	TRBJ2-1	J10535	331738	COVID-19
CAWGAQKLVF	CSAPGSSYNEQFF	TRAV25	TRAJ54	TRBV20-1	TRBJ2-1	J10625	331738	COVID-19
CAFGAQKLVF	CSVPRSSYNEQFF	TRAV25	TRAJ54	TRBV20-1	TRBJ2-1	J10625	331738	COVID-19
CAGGAQKLVF	CSATASGKGEQYF	TRAV25	TRAJ54	TRBV20-1	TRBJ2-7	J10535	331738	COVID-19
CAGGAQKLVF	CSAPASGRGEQFF	TRAV25	TRAJ54	TRBV20-1	TRBJ2-1	J10535	331738	COVID-19
CAQGAQKLVF	CSAPGTSGTDTQYF	TRAV25	TRAJ54	TRBV20-1	TRBJ2-3	J10535	331738	COVID-19
CAGGAQKLVF	CSAQGQGANGYTF	TRAV25	TRAJ54	TRBV20-1	TRBJ1-2	J10625	331738	COVID-19
CGQGAQKLVF	CSATTSGMRDTQYF	TRAV25	TRAJ54	TRBV20-1	TRBJ2-3	J10625	331738	COVID-19
CAASRGETSGSRLTF	CASSVGTGGFYEQYF	TRAV23DV6	TRAJ58	TRBV9	TRBJ2-7	J15890	158722	COVID-19
CAASRGETSGSRLTF	CASSVGSGGLYEQYF	TRAV23DV6	TRAJ58	TRBV9	TRBJ2-7	J15890	158722	COVID-19
CAASRGETSGSRLTF	CASSVGAGGLYEQYF	TRAV23DV6	TRAJ58	TRBV9	TRBJ2-7	J21854	158722	COVID-19
CAASRGETSGSRLTF	CASSEGTGGLYEQYF	TRAV23DV6	TRAJ58	TRBV9	TRBJ2-7	J21854	158722	COVID-19
CAASRGETSGSRLTF	CASSFGTGGLYEQFF	TRAV23DV6	TRAJ58	TRBV9	TRBJ2-1	J21854	158722	COVID-19
CAASRGETSGSRLTF	CASSVGSGGLYEQFF	TRAV23DV6	TRAJ58	TRBV9	TRBJ2-1	J14204	158722	COVID-19
CAASRGETSGSRLTF	CASSVGSGGLYGYTF	TRAV23DV6	TRAJ58	TRBV9	TRBJ1-2	J14204	158722	COVID-19
CAASRGETSGSRLTF	CASSAGSGGLYEQYF	TRAV23DV6	TRAJ58	TRBV9	TRBJ2-7	Seshadri02	158722	COVID-19
CAASKHNFNKFYF	CSARSGLNTDTQYF	TRAV13-1	TRAJ21	TRBV20-1	TRBJ2-3	J14205	132955	COVID-19
CAASKHNFNKFYF	CSAKRGVNTDTQYF	TRAV13-1	TRAJ21	TRBV20-1	TRBJ2-3	J14205	132955	COVID-19
CAASRHNFNKFYF	CSARAGISTDTQYF	TRAV13-1	TRAJ21	TRBV20-1	TRBJ2-3	J14205	132955	COVID-19
CAASRHNFNKFYF	CSASGTAQETQYF	TRAV13-1	TRAJ21	TRBV20-1	TRBJ2-5	J14205	132955	COVID-19
CAASKHNFNKFYF	CSARRGTSQETQYF	TRAV13-1	TRAJ21	TRBV20-1	TRBJ2-5	J14205	132955	COVID-19
CAASKHNFNKFYF	CSARAGVSTDTQYF	TRAV13-1	TRAJ21	TRBV20-1	TRBJ2-3	Seshadri02	132955	COVID-19
CAASINNDMRF	CSATQAGGGGDTQYF	TRAV13-1	TRAJ43	TRBV20-1	TRBJ2-3	J15890	132955	COVID-19
CAASKHNFNKFYF	CSARLASGQETQYF	TRAV13-1	TRAJ21	TRBV20-1	TRBJ2-5	J14205	132955	COVID-19
CAASPPGNTPLVF	CASSLVNPYEQYF	TRAV13-1	TRAJ29	TRBV7-2	TRBJ2-7	C16	152795	Healthy
CAASSPGNTPLVF	CASSLVVPYEQYF	TRAV13-1	TRAJ29	TRBV7-2	TRBJ2-7	C16	152795	Healthy
CAASPPGNTPLVF	CASSLVIPYEQYF	TRAV13-1	TRAJ29	TRBV7-2	TRBJ2-7	C16	152795	Healthy
CAASLAGNTPLVF	CASSLVVPYEQYF	TRAV13-1	TRAJ29	TRBV7-2	TRBJ2-7	C16	152795	Healthy
CAASPPGNTPLVF	CASGLVIPYEQYF	TRAV13-1	TRAJ29	TRBV7-2	TRBJ2-7	C16	152795	Healthy
CAASIPGNTPLVF	CASSLVLPYEQYF	TRAV13-1	TRAJ29	TRBV7-2	TRBJ2-7	C16	152795	Healthy
CAASTPGNTPLVF	CASSLINPYEQYF	TRAV13-1	TRAJ29	TRBV7-2	TRBJ2-7	He_2020	152795	Healthy
CAASSGYSTLTF	CASSPASNTEAFF	TRAV13-1	TRAJ11	TRBV7-3	TRBJ1-1	C33	152795	Healthy
CAYRSSYNNNDMRF	CASSYRGTEAFF	TRAV38-2DV8	TRAJ43	TRBV12-4	TRBJ1-1	GC06	1217481	Solid tumor
CAYRSAYNNNDMRF	CASGYRGTEAFF	TRAV38-2DV8	TRAJ43	TRBV12-4	TRBJ1-1	GC06	1217481	Solid tumor
CAYRSVYNNNDMRF	CASSYRGLEAFF	TRAV38-2DV8	TRAJ43	TRBV12-4	TRBJ1-1	GC10	1217481	Solid tumor
CAYTSMYNNNDMRF	CASKYRGTEAFF	TRAV38-2DV8	TRAJ43	TRBV12-4	TRBJ1-1	GC06	1217481	Solid tumor
CAYRSAYNNNDMRF	CASSYRGEKLFF	TRAV38-2DV8	TRAJ43	TRBV12-4	TRBJ1-4	B357818	1217481	Solid tumor
CAYRSSYNNNDMRF	CASSYRGYEAFF	TRAV38-2DV8	TRAJ43	TRBV12-4	TRBJ1-1	GC10	1217481	Solid tumor
CAYRSAYNNNDMRF	CASSFRHSEAFF	TRAV38-2DV8	TRAJ43	TRBV12-4	TRBJ1-1	E2	1217481	Solid tumor
CAVGLFSGGYNKLIF	CSASPGTGVGETQYF	TRAV8-3	TRAJ4	TRBV20-1	TRBJ2-5	J15890	816647	COVID-19
CAVGLFSGGYNKLIF	CSASGGTGVGETQYF	TRAV8-3	TRAJ4	TRBV20-1	TRBJ2-5	J21854	816647	COVID-19
CAVGGFSGGYNKLIF	CSATPGTGVGETQYF	TRAV8-3	TRAJ4	TRBV20-1	TRBJ2-5	J14205	816647	COVID-19
CAVGYFSGGYNKLIF	CSATSGTGVGETQYF	TRAV8-3	TRAJ4	TRBV20-1	TRBJ2-5	J15890	816647	COVID-19
CAVGAFSGGYNKLIF	CSATGGSGVGETQYF	TRAV8-3	TRAJ4	TRBV20-1	TRBJ2-5	J15890	816647	COVID-19
CAVGMFSGGYNKLIF	CSATTGSGVGETQYF	TRAV8-3	TRAJ4	TRBV20-1	TRBJ2-5	J10886	816647	COVID-19
CAVSLFSGGYNKLIF	CSATPGTGVGETQYF	TRAV8-3	TRAJ4	TRBV20-1	TRBJ2-5	J10886	816647	COVID-19
CGATGTASKLTF	CASSRRGGLTDTQYF	TRAV25	TRAJ44	TRBV6-5	TRBJ2-3	J21854	1233182	COVID-19
CAGTGTASKLTF	CASSRRGGVTDTQYF	TRAV25	TRAJ44	TRBV6-5	TRBJ2-3	J21854	1233182	COVID-19
CAVTGTASKLTF	CASSRRGGVADTQYF	TRAV25	TRAJ44	TRBV6-5	TRBJ2-3	J21854	1233182	COVID-19
CAGAGTASKLTF	CASSRRGGVTDTQYF	TRAV25	TRAJ44	TRBV6-5	TRBJ2-3	J10887	1233182	COVID-19
CAGSGTASKLTF	CASSRRGGVQDTQYF	TRAV25	TRAJ44	TRBV6-5	TRBJ2-3	J21854	1233182	COVID-19
CAGTGTASKLTF	CASSRRGGVTDTQYF	TRAV25	TRAJ44	TRBV6-5	TRBJ2-3	J10887	1233182	COVID-19
CAPTGTASKLTF	CASMRRGGIGETQYF	TRAV25	TRAJ44	TRBV6-5	TRBJ2-5	J21854	1233182	COVID-19
CAVAFSDGQKLLF	CSARVSLNTEAFF	TRAV21	TRAJ16	TRBV20-1	TRBJ1-1	PBMC_P3	729260	Inflammation
CAPQFSDGQKLLF	CSARGSSNTEAFF	TRAV21	TRAJ16	TRBV20-1	TRBJ1-1	PBMC_P3	729260	Inflammation
CAVLFSDGQKLLF	CSASGTMNTEAFF	TRAV21	TRAJ16	TRBV20-1	TRBJ1-1	PBMC_P3	729260	Inflammation
CAASFSDGQKLLF	CSARTSMNTEAFF	TRAV21	TRAJ16	TRBV20-1	TRBJ1-1	PBMC_P3	729260	Inflammation
CAINFSDGQKLLF	CSARDSLNTEAFF	TRAV21	TRAJ16	TRBV20-1	TRBJ1-1	U35	729260	Inflammation
CAVLFSDGQKLLF	CSVKAGGNTEAFF	TRAV21	TRAJ16	TRBV29-1	TRBJ1-1	PBMC_P3	729260	Inflammation
CAVYFSDGQKLLF	CSARDVRGNTEAFF	TRAV21	TRAJ16	TRBV20-1	TRBJ1-1	U5	729260	Inflammation
CAVNSGYSTLTF	CASSLWEGSYGYTF	TRAV21	TRAJ11	TRBV5-6	TRBJ1-2	ICC6	929198	Solid tumor
CAVNSGYSTLTF	CASTHWEGNYGYTF	TRAV21	TRAJ11	TRBV5-6	TRBJ1-2	ICC5	929198	Solid tumor
CAVNSGYSTLTF	CASSFWQGDWGYTF	TRAV21	TRAJ11	TRBV5-6	TRBJ1-2	MSK1263	929198	Solid tumor
CAVNSGYSTLTF	CASSLWEGMRGYTF	TRAV21	TRAJ11	TRBV5-6	TRBJ1-2	ICC6	929198	Solid tumor
CAVNSGYSTLTF	CASSYWEGNHGYTF	TRAV21	TRAJ11	TRBV5-6	TRBJ1-2	IpiNivo_Resistant	929198	Solid tumor
CAVNSGYSTLTF	CASNHWESNYGYTF	TRAV21	TRAJ11	TRBV5-6	TRBJ1-2	GSE222448_patient12	929198	Solid tumor
CAVNSGYSTLTF	CASSYWQGTYGYTF	TRAV21	TRAJ11	TRBV5-6	TRBJ1-2	GC08	929198	Solid tumor
CAVRPISSGSARQLTF	CATSDLSGDNGQFF	TRAV21	TRAJ22	TRBV24-1	TRBJ2-1	J09835	1038646	COVID-19
CAVRPVSSGSARQLTF	CATSDLSGQGVMHF	TRAV21	TRAJ22	TRBV24-1	TRBJ1-5	J10624	1038646	COVID-19
CAVKIISSGSARQLTF	CATSDLSGTDTQYF	TRAV21	TRAJ22	TRBV24-1	TRBJ2-3	J10624	1038646	COVID-19
CAVRPISSGSARQLTF	CATSDLSGNQPQHF	TRAV21	TRAJ22	TRBV24-1	TRBJ1-5	J10624	1038646	COVID-19
CAVRPISSGSARQLTF	CATSDLSGAQPQHF	TRAV21	TRAJ22	TRBV24-1	TRBJ1-5	J10624	1038646	COVID-19
CAVKPISSGSARQLTF	CATSDLSGDETQYF	TRAV21	TRAJ22	TRBV24-1	TRBJ2-5	J10624	1038646	COVID-19
CAVRPISSGSARQLTF	CATSDLSGDNGYTF	TRAV21	TRAJ22	TRBV24-1	TRBJ1-2	J10625	1038646	COVID-19
CALSDTTSGTYKYIF	CSATYGYTF	TRAV19	TRAJ40	TRBV20-1	TRBJ1-2	CPIc_C5	474891	Inflammation
CALSDATSGTYKYIF	CSATYGYTF	TRAV19	TRAJ40	TRBV20-1	TRBJ1-2	CPIc_C5	474891	Inflammation
CALSDSTSGTYKYIF	CSATYGYTF	TRAV19	TRAJ40	TRBV20-1	TRBJ1-2	CPIc_C5	474891	Inflammation
CALSDSASGTYKYIF	CSATYGYTF	TRAV19	TRAJ40	TRBV20-1	TRBJ1-2	CPIc_C5	474891	Inflammation
CALSDAHSGTYKYIF	CSATYGYTF	TRAV19	TRAJ40	TRBV20-1	TRBJ1-2	CPIc_C5	474891	Inflammation
CALSEAASGTYKYIF	CSATYGYTF	TRAV19	TRAJ40	TRBV20-1	TRBJ1-2	CPIc_C5	474891	Inflammation
CALSATSGTYKYIF	CSARFSGNTIYF	TRAV19	TRAJ40	TRBV20-1	TRBJ1-3	CPIc_C7	474891	Inflammation
CVVNIGSSASKIIF	CSAAQGAGNQPQHF	TRAV12-1	TRAJ3	TRBV20-1	TRBJ1-5	J10625	1381771	COVID-19
CVVNIGSSASKIIF	CSATTGADNQPQHF	TRAV12-1	TRAJ3	TRBV20-1	TRBJ1-5	J10625	1381771	COVID-19
CVVNQGSSASKIIF	CSASVSAGNQPQHF	TRAV12-1	TRAJ3	TRBV20-1	TRBJ1-5	J10624	1381771	COVID-19
CVVNRGSSASKIIF	CSAHRSASNQPQHF	TRAV12-1	TRAJ3	TRBV20-1	TRBJ1-5	J10624	1381771	COVID-19
CVVNIGSSASKIIF	CSAARDASNQPQHF	TRAV12-1	TRAJ3	TRBV20-1	TRBJ1-5	J09836	1381771	COVID-19
CVVNKGSSASKIIF	CSATQGAGNQPQHF	TRAV12-1	TRAJ3	TRBV20-1	TRBJ1-5	Seshadri02	1381771	COVID-19
CVVSYSSASKIIF	CSASKGHGNNEPQHF	TRAV12-1	TRAJ3	TRBV20-1	TRBJ1-5	J10624	1381771	COVID-19
CAAATGTASKLTF	CASSLTGVTGELFF	TRAV36DV7	TRAJ44	TRBV19	TRBJ2-2	J21854	3622	COVID-19
CAVAAGTASKLTF	CASSLTGATGELFF	TRAV36DV7	TRAJ44	TRBV19	TRBJ2-2	J21854	3622	COVID-19
CAVTTGTASKLTF	CASSITGATGELFF	TRAV36DV7	TRAJ44	TRBV19	TRBJ2-2	J21854	3622	COVID-19
CAVGAGTASKLTF	CASSLTGATGELFF	TRAV36DV7	TRAJ44	TRBV19	TRBJ2-2	J21854	3622	COVID-19
CAVSTGTASKLTF	CASTLTGATGELFF	TRAV36DV7	TRAJ44	TRBV19	TRBJ2-2	J21854	3622	COVID-19
CAVGIGTASKLTF	CASSITGATGELFF	TRAV36DV7	TRAJ44	TRBV19	TRBJ2-2	J21854	3622	COVID-19
CAAGTGTASKLTF	CASSLTGVTGELFF	TRAV36DV7	TRAJ44	TRBV19	TRBJ2-2	J10888	3622	COVID-19
CAVYLNYGGSQGNLIF	CASSFNRDGYTF	TRAV41	TRAJ42	TRBV7-9	TRBJ1-2	CPInc_NC4	1179990	Inflammation
CAVLHSYGGSQGNLIF	CASSFNRDGYTF	TRAV41	TRAJ42	TRBV7-9	TRBJ1-2	CPInc_NC4	1179990	Inflammation
CAVFMNYGGSQGNLIF	CASSFNRDGYTF	TRAV41	TRAJ42	TRBV7-9	TRBJ1-2	CPInc_NC4	1179990	Inflammation
CAVRPNYGGSQGNLIF	CASSFNRDGYTF	TRAV41	TRAJ42	TRBV7-9	TRBJ1-2	CPInc_NC4	1179990	Inflammation
CAFLINYGGSQGNLIF	CASSFNRDGYTF	TRAV41	TRAJ42	TRBV7-9	TRBJ1-2	U41	1179990	Inflammation
CAVIPNYGGSQGNLIF	CASSFNRDGYTF	TRAV41	TRAJ42	TRBV7-9	TRBJ1-2	CPInc_NC4	1179990	Inflammation
CAALPNYGGSQGNLIF	CASSFNRGGYTF	TRAV41	TRAJ42	TRBV7-9	TRBJ1-2	CPInc_NC4	1179990	Inflammation
CALNNNAGNMLTF	CSAPTGGQYSNQPQHF	TRAV6	TRAJ39	TRBV20-1	TRBJ1-5	J15893	430686	COVID-19
CALGGNAGNMLTF	CSAPPGGQYSNQPQHF	TRAV6	TRAJ39	TRBV20-1	TRBJ1-5	J10888	430686	COVID-19
CALDMNNAGNMLTF	CSALPRGAFGNQPQHF	TRAV6	TRAJ39	TRBV20-1	TRBJ1-5	J10886	430686	COVID-19
CALNNNAGNMLTF	CSAAPGASSGNQPQHF	TRAV6	TRAJ39	TRBV20-1	TRBJ1-5	J14204	430686	COVID-19
CALAPNNAGNMLTF	CSASPFGQFSNQPQHF	TRAV6	TRAJ39	TRBV20-1	TRBJ1-5	J10888	430686	COVID-19
CALSNNAGNMLTF	CSASDRGSSSGNTIYF	TRAV6	TRAJ39	TRBV20-1	TRBJ1-3	J10886	430686	COVID-19
CALSYNAGNMLTF	CSAPAEGSSYNSPLHF	TRAV6	TRAJ39	TRBV20-1	TRBJ1-6	J14204	430686	COVID-19
CIRGNTGNQFYF	CSARVSEAFF	TRAV26-1	TRAJ49	TRBV20-1	TRBJ1-1	J14204	1273067	COVID-19
CIVSNTGNQFYF	CSARVGEAFF	TRAV26-1	TRAJ49	TRBV20-1	TRBJ1-1	J21854	1273067	COVID-19
CIAAYTGNQFYF	CSARVGEAFF	TRAV26-1	TRAJ49	TRBV20-1	TRBJ1-1	J21854	1273067	COVID-19
CSRGGTGNQFYF	CSARVHEAFF	TRAV26-1	TRAJ49	TRBV20-1	TRBJ1-1	J21854	1273067	COVID-19
CIAANTGNQFYF	CSARIAEAFF	TRAV26-1	TRAJ49	TRBV20-1	TRBJ1-1	J14204	1273067	COVID-19
CIGSNTGNQFYF	CSARLSEAFF	TRAV26-1	TRAJ49	TRBV20-1	TRBJ1-1	J21854	1273067	COVID-19
CGSANTGNQFYF	CSARVAEAFF	TRAV26-1	TRAJ49	TRBV20-1	TRBJ1-1	J21854	1273067	COVID-19
CAVTGANSKLTF	CASSQDMGYGYTF	TRAV21	TRAJ56	TRBV14	TRBJ1-2	2247114_JCC392_SJTRC_InfVaxBT_1_Rxn4	1145115	COVID-19
CALTGANSKLTF	CASSQDMGYGYTF	TRAV21	TRAJ56	TRBV14	TRBJ1-2	2247114_JCC392_SJTRC_InfVaxBT_1_Rxn4	1145115	COVID-19
CAATGANSKLTF	CASSQDMGAGYTF	TRAV21	TRAJ56	TRBV14	TRBJ1-2	2247114_JCC392_SJTRC_InfVaxBT_1_Rxn4	1145115	COVID-19
CAVSGANSKLTF	CASSQDMGYGYTF	TRAV21	TRAJ56	TRBV14	TRBJ1-2	2247114_JCC392_SJTRC_InfVaxBT_1_Rxn4	1145115	COVID-19
CAATGANSKLTF	CASSQDMGYGYTF	TRAV21	TRAJ56	TRBV14	TRBJ1-2	2247115_JCC392_SJTRC_InfVaxBT_2_Rxn5	1145115	COVID-19
CAVSGANSKLTF	CASSQDMGYGYTF	TRAV21	TRAJ56	TRBV14	TRBJ1-2	2247115_JCC392_SJTRC_InfVaxBT_2_Rxn5	1145115	COVID-19
CALTGANSKLTF	CASSQDMGFGYTF	TRAV21	TRAJ56	TRBV14	TRBJ1-2	2247114_JCC392_SJTRC_InfVaxBT_1_Rxn4	1145115	COVID-19
CAESSGSARQLTF	CATGASTDTQYF	TRAV13-2	TRAJ22	TRBV24-1	TRBJ2-3	J15890	264558	COVID-19
CAVGSGSARQLTF	CATEASTDTQYF	TRAV13-2	TRAJ22	TRBV24-1	TRBJ2-3	J15890	264558	COVID-19
CAVGSGSARQLTF	CATESTTDTQYF	TRAV13-2	TRAJ22	TRBV24-1	TRBJ2-3	J21854	264558	COVID-19
CAVGSGSARQLTF	CATESSTDTQYF	TRAV13-2	TRAJ22	TRBV24-1	TRBJ2-3	J21854	264558	COVID-19
CAESPGSARQLTF	CATQASADTQYF	TRAV13-2	TRAJ22	TRBV24-1	TRBJ2-3	J21854	264558	COVID-19
CAESSGSARQLTF	CATESSTDTQYF	TRAV13-2	TRAJ22	TRBV24-1	TRBJ2-3	J21854	264558	COVID-19
CAVSSGSARQLTF	CATGTTTDTQYF	TRAV13-2	TRAJ22	TRBV24-1	TRBJ2-3	J10888	264558	COVID-19
CVVNRNNDMRF	CATQSDPNTGELFF	TRAV12-1	TRAJ43	TRBV2	TRBJ2-2	2169462_SJTRC_InfVax_3	1393968	COVID-19
CVVNNNNDMRF	CASNEENTGELFF	TRAV12-1	TRAJ43	TRBV5-1	TRBJ2-2	2169460_SJTRC_InfVax_1	1393968	COVID-19
CVVNNNNDMRF	CASGEENTGELFF	TRAV12-1	TRAJ43	TRBV5-1	TRBJ2-2	2247115_JCC392_SJTRC_InfVaxBT_2_Rxn5	1393968	COVID-19
CVVNEEDDMRF	CARRGNQNTGELFF	TRAV12-1	TRAJ43	TRBV2	TRBJ2-2	2247116_JCC392_SJTRC_InfVaxBT_3_Rxn6	1393968	COVID-19
CVVNNEDDMRF	CGSGIQNTGELFF	TRAV12-1	TRAJ43	TRBV12-3	TRBJ2-2	2169462_SJTRC_InfVax_3	1393968	COVID-19
CVVNRNNDMRF	CASMDENTGELFF	TRAV12-1	TRAJ43	TRBV5-1	TRBJ2-2	2169462_SJTRC_InfVax_3	1393968	COVID-19
CVVNGNNDMRF	CARQDSNTGELFF	TRAV12-1	TRAJ43	TRBV12-3	TRBJ2-2	201657854	1393968	COVID-19
CAMSHTGGGNKLTF	CSAMTSGSVQETQYF	TRAV12-3	TRAJ10	TRBV20-1	TRBJ2-5	J21854	611244	COVID-19
CAMSFTGGGNKLTF	CSAMTSGSVQETQYF	TRAV12-3	TRAJ10	TRBV20-1	TRBJ2-5	J21854	611244	COVID-19
CAMSATGGGNKLTF	CSAPTSGSFQETQYF	TRAV12-3	TRAJ10	TRBV20-1	TRBJ2-5	J21854	611244	COVID-19
CAMSHTGGGNKLTF	CSASPSGSYQETQYF	TRAV12-3	TRAJ10	TRBV20-1	TRBJ2-5	J14205	611244	COVID-19
CAMIHTGGGNKLTF	CSAIPSGSYQETQYF	TRAV12-3	TRAJ10	TRBV20-1	TRBJ2-5	J14205	611244	COVID-19
CAMSLTGGGNKLTF	CSALTSGSYSYEQYF	TRAV12-3	TRAJ10	TRBV20-1	TRBJ2-7	J21854	611244	COVID-19
CASSITGGGNKLTF	CSALPGTVQETQYF	TRAV12-3	TRAJ10	TRBV20-1	TRBJ2-5	J10886	611244	COVID-19
CAAFTSGTYKYIF	CASSLDHTGELFF	TRAV13-1	TRAJ40	TRBV5-1	TRBJ2-2	J10887	11348	COVID-19
CAAFTSGTYKYIF	CASSLDHTGELFF	TRAV13-1	TRAJ40	TRBV5-1	TRBJ2-2	J21854	11348	COVID-19
CAAFLPGTYKYIF	CASSLDSTGELFF	TRAV13-1	TRAJ40	TRBV5-1	TRBJ2-2	Seshadri02	11348	COVID-19
CAAFNSGTYKYIF	CASSLDSTGELFF	TRAV13-1	TRAJ40	TRBV5-1	TRBJ2-2	J21854	11348	COVID-19
CAAFNSGTYKYIF	CASSLDSTGELFF	TRAV13-1	TRAJ40	TRBV5-1	TRBJ2-2	J15890	11348	COVID-19
CAGFNSGTYKYIF	CASSLDSTGELFF	TRAV13-1	TRAJ40	TRBV5-1	TRBJ2-2	J10887	11348	COVID-19
CAAFTSGTYKYIF	CASSLDHTGELFF	TRAV13-1	TRAJ40	TRBV5-1	TRBJ2-2	p3_mild	11348	COVID-19
CAVEDGSARQLTF	CASSGTTDTQYF	TRAV2	TRAJ22	TRBV6-1	TRBJ2-3	J10887	761230	COVID-19
CAVEDGSARQLTF	CASSGSTDTQYF	TRAV2	TRAJ22	TRBV6-1	TRBJ2-3	J10887	761230	COVID-19
CAVEDGSARQLTF	CASSGSTDTQYF	TRAV2	TRAJ22	TRBV6-1	TRBJ2-3	J21854	761230	COVID-19
CAVEDSSARQLTF	CASSGGGADTQYF	TRAV2	TRAJ22	TRBV6-1	TRBJ2-3	J21854	761230	COVID-19
CAVEDGSARQLTF	CASGGSTDTQYF	TRAV2	TRAJ22	TRBV6-1	TRBJ2-3	J21854	761230	COVID-19
CAVEDPSARQLTF	CASGGSTDTQYF	TRAV2	TRAJ22	TRBV6-1	TRBJ2-3	J10887	761230	COVID-19
CAVEESSARQLTF	CASSVTTDTQYF	TRAV2	TRAJ22	TRBV6-1	TRBJ2-3	J10887	761230	COVID-19
CAVSSGTYKYIF	CASSQPPLRASGGVSTDTQYF	TRAV21	TRAJ40	TRBV4-1	TRBJ2-3	AR46	1129792	Inflammation
CAVASGTYKYIF	CASSQPPLTSGRSTDTQYF	TRAV21	TRAJ40	TRBV4-1	TRBJ2-3	AR44	1129792	Inflammation
CAVTSGTYKYIF	CASSQPSLTSGRLVKDPDTQYF	TRAV21	TRAJ40	TRBV4-1	TRBJ2-3	AR44	1129792	Inflammation
CAVSRWTYKYIF	CASSQPRLAERTTTDTQYF	TRAV21	TRAJ40	TRBV4-1	TRBJ2-3	AR50	1129792	Inflammation
CAVSSGTYKYIF	CASSQPPLASGRNTDTQYF	TRAV21	TRAJ40	TRBV4-1	TRBJ2-3	AR44	1129792	Inflammation
CAVSRGTYKYIF	CASSQPPLGQGGTDTQYF	TRAV21	TRAJ40	TRBV4-1	TRBJ2-3	AR46	1129792	Inflammation
CAAMDSNYQLIW	CASSTHSLAGGFQPGADTQYF	TRAV21	TRAJ33	TRBV4-1	TRBJ2-3	AR50	1129792	Inflammation
CAVRGGSGTYKYIF	CASSLPRANTGELFF	TRAV21	TRAJ40	TRBV19	TRBJ2-2	2169462_SJTRC_InfVax_3	1018601	COVID-19
CAVRGGSGTYKYIF	CASSLPRANTGELFF	TRAV21	TRAJ40	TRBV19	TRBJ2-2	2247116_JCC392_SJTRC_InfVaxBT_3_Rxn6	1018601	COVID-19
CAVRGGSGTYKYIF	CASINRAANTGELFF	TRAV21	TRAJ40	TRBV19	TRBJ2-2	2169462_SJTRC_InfVax_3	1018601	COVID-19
CAVRGGSGTYKYIF	CASSMPNANTGELFF	TRAV21	TRAJ40	TRBV19	TRBJ2-2	2169461_SJTRC_InfVax_2	1018601	COVID-19
CAVRGGSGTYKYIF	CASSPTVSNTGELFF	TRAV21	TRAJ40	TRBV19	TRBJ2-2	2169460_SJTRC_InfVax_1	1018601	COVID-19
CAVRGSPGTYKYIF	CASLNRAANTGELFF	TRAV21	TRAJ40	TRBV19	TRBJ2-2	2169461_SJTRC_InfVax_2	1018601	COVID-19
CAVRGSSGTYKYIF	CASMLRWANTGELFF	TRAV21	TRAJ40	TRBV19	TRBJ2-2	2169462_SJTRC_InfVax_3	1018601	COVID-19
CAVPNFGNEKLTF	CASSPRTVLETQYF	TRAV20	TRAJ48	TRBV27	TRBJ2-5	2247115_JCC392_SJTRC_InfVaxBT_2_Rxn5	941703	COVID-19
CAVPNFGNEKLTF	CASSLSGLGETQYF	TRAV20	TRAJ48	TRBV27	TRBJ2-5	2169462_SJTRC_InfVax_3	941703	COVID-19
CAVPNFGNEKLTF	CASSLSGLQETQYF	TRAV20	TRAJ48	TRBV27	TRBJ2-5	2247114_JCC392_SJTRC_InfVaxBT_1_Rxn4	941703	COVID-19
CAVPNFGNEKLTF	CASSPLGTYEQYF	TRAV20	TRAJ48	TRBV27	TRBJ2-7	2169461_SJTRC_InfVax_2	941703	COVID-19
CAVPGFGNEKLTF	CASSSTSPPYEQYF	TRAV20	TRAJ48	TRBV27	TRBJ2-7	2247114_JCC392_SJTRC_InfVaxBT_1_Rxn4	941703	COVID-19
CAVPNFGNEKLTF	CASSETSGIDTQYF	TRAV20	TRAJ48	TRBV27	TRBJ2-3	2247114_JCC392_SJTRC_InfVaxBT_1_Rxn4	941703	COVID-19
CAVPAFGNEKLTF	CASSPTSGSTDTQYF	TRAV20	TRAJ48	TRBV27	TRBJ2-3	2169462_SJTRC_InfVax_3	941703	COVID-19
CAGGSPYGQNFVF	CASSQDRAGGGYTF	TRAV27	TRAJ26	TRBV4-1	TRBJ1-2	CPIc_C5	338531	Inflammation
CAGALPYGQNFVF	CASSQDRAGSGYTF	TRAV27	TRAJ26	TRBV4-1	TRBJ1-2	CPIc_C5	338531	Inflammation
CAGANNYGQNFVF	CASSQDRAGGGYTF	TRAV27	TRAJ26	TRBV4-1	TRBJ1-2	CPIc_C5	338531	Inflammation
CAGGANYGQNFVF	CASSQDRAGGGYTF	TRAV27	TRAJ26	TRBV4-1	TRBJ1-2	CPIc_C5	338531	Inflammation
CAGGHNYGQNFVF	CASSQDRAGGGYTF	TRAV27	TRAJ26	TRBV4-1	TRBJ1-2	CPIc_C5	338531	Inflammation
CAGADNYGQNFVF	CASSQDRAGGGYTF	TRAV27	TRAJ26	TRBV4-1	TRBJ1-2	CPIc_C5	338531	Inflammation
CAGSSGNTPLVF	CASSQSPGGYGYTF	TRAV27	TRAJ29	TRBV4-1	TRBJ1-2	CPIc_C2	338531	Inflammation
CAASSLGFGNEKLTF	CASRPGVSGANVLTF	TRAV29DV5	TRAJ48	TRBV2	TRBJ2-6	J10624	169071	COVID-19
CAASALGFGNEKLTF	CASRPGVSGANVLTF	TRAV29DV5	TRAJ48	TRBV2	TRBJ2-6	J10624	169071	COVID-19
CAASALGFGNEKLTF	CASRGQVSGANVLTF	TRAV29DV5	TRAJ48	TRBV2	TRBJ2-6	J10624	169071	COVID-19
CAASARGFGNEKLTF	CASRDSASGANVLTF	TRAV29DV5	TRAJ48	TRBV2	TRBJ2-6	J09835	169071	COVID-19
CAASALGFGNEKLTF	CASKGDNSGANVLTF	TRAV29DV5	TRAJ48	TRBV2	TRBJ2-6	J09835	169071	COVID-19
CAASARGFGNEKLTF	CASRGDGSNNSPLHF	TRAV29DV5	TRAJ48	TRBV2	TRBJ1-6	J10624	169071	COVID-19
CAASARGFGNEKLTF	CASRAGAFSNQPQHF	TRAV29DV5	TRAJ48	TRBV2	TRBJ1-5	J10625	169071	COVID-19
CALSPNAGNMLTF	CSASRTGAGQPQHF	TRAV9-2	TRAJ39	TRBV20-1	TRBJ1-5	J21854	518792	COVID-19
CALLNNAGNMLTF	CSATRQGAGQPQHF	TRAV9-2	TRAJ39	TRBV20-1	TRBJ1-5	J21854	518792	COVID-19
CALVNNAGNMLTF	CSASRQGAGQPQHF	TRAV9-2	TRAJ39	TRBV20-1	TRBJ1-5	J21854	518792	COVID-19
CALSDNAGNMLTF	CSASRQGAGQPQHF	TRAV9-2	TRAJ39	TRBV20-1	TRBJ1-5	J14204	518792	COVID-19
CALSNNAGNMLTF	CSASRQGAGQPQHF	TRAV9-2	TRAJ39	TRBV20-1	TRBJ1-5	J14204	518792	COVID-19
CALLNNAGNMLTF	CSAGRQGAGQPQHF	TRAV9-2	TRAJ39	TRBV20-1	TRBJ1-5	J21854	518792	COVID-19
CALLNNAGNMLTF	CSASRTGTGSPLHF	TRAV9-2	TRAJ39	TRBV20-1	TRBJ1-6	J21854	518792	COVID-19
CAGYYSGGSNYKLTF	CASSLELSTDTQYF	TRAV21	TRAJ53	TRBV5-4	TRBJ2-3	NPC_SC_1807	378890	Solid tumor
CAGYNSGGSNYKLTF	CASSLELSGDTQYF	TRAV21	TRAJ53	TRBV5-4	TRBJ2-3	NPC_SC_1807	378890	Solid tumor
CAVYTSGGSNYKLTF	CASSLEISGETQYF	TRAV21	TRAJ53	TRBV5-4	TRBJ2-5	NPC_SC_1807	378890	Solid tumor
CAALGSGGSNYKLTF	CASSDLSGETQYF	TRAV21	TRAJ53	TRBV5-4	TRBJ2-5	NPC_SC_1807	378890	Solid tumor
CAVNLSGGSNYKLTF	CASSFWRNTDTQYF	TRAV21	TRAJ53	TRBV7-2	TRBJ2-3	MSK1263	378890	Solid tumor
CAVPNSGGSNYKLTF	CASRPGTSLPDTQYF	TRAV21	TRAJ53	TRBV5-4	TRBJ2-3	S159	378890	Solid tumor
CAVMISGGSNYKLTF	CASSLELSGNEQFF	TRAV21	TRAJ53	TRBV5-4	TRBJ2-1	NPC_SC_1807	378890	Solid tumor
CAVATLSGGSYIPTF	CASSPTSANQETQYF	TRAV8-3	TRAJ6	TRBV19	TRBJ2-5	J21854	738880	COVID-19
CAVATPSGGSYIPTF	CASSPSGVHVETQYF	TRAV8-3	TRAJ6	TRBV19	TRBJ2-5	J21854	738880	COVID-19
CAVGRLSGGSYIPTF	CASSVTGTHQETQYF	TRAV8-3	TRAJ6	TRBV19	TRBJ2-5	J21854	738880	COVID-19
CAVGRPSGGSYIPTF	CASSLTGTAIETQYF	TRAV8-3	TRAJ6	TRBV19	TRBJ2-5	J15890	738880	COVID-19
CAVGATKGGSYIPTF	CASSPTATHQETQYF	TRAV8-3	TRAJ6	TRBV19	TRBJ2-5	J21854	738880	COVID-19
CAVGALTGGSYIPTF	CASSQTSADLETQYF	TRAV8-3	TRAJ6	TRBV19	TRBJ2-5	J10887	738880	COVID-19
CAVGWLRGGSYIPTF	CASTPSGTHQETQYF	TRAV8-3	TRAJ6	TRBV19	TRBJ2-5	J15890	738880	COVID-19
CAMRERTAGGTSYGKLTF	CATSDPGQGAGETQYF	TRAV14DV4	TRAJ52	TRBV24-1	TRBJ2-5	NPC_SC_1811	583895	Solid tumor
CAMRERTAGGTSYGKLTF	CATSDPTQGAGETQYF	TRAV14DV4	TRAJ52	TRBV24-1	TRBJ2-5	NPC_SC_1811	583895	Solid tumor
CAMRERTAGGTSYGKLTF	CATSDPGQGAGETQYF	TRAV14DV4	TRAJ52	TRBV24-1	TRBJ2-5	NPC_SC_1815	583895	Solid tumor
CAMRERTAGGTSYGKLTF	CATSDPGQGAWETQYF	TRAV14DV4	TRAJ52	TRBV24-1	TRBJ2-5	NPC_SC_1815	583895	Solid tumor
CAMRERTAGGTSYGKLTF	CATSDPGTGGLETQYF	TRAV14DV4	TRAJ52	TRBV24-1	TRBJ2-5	NPC_SC_1815	583895	Solid tumor
CAMRERTSGGTSYGKLTF	CATSDPGQGATDTQYF	TRAV14DV4	TRAJ52	TRBV24-1	TRBJ2-3	NPC_SC_1815	583895	Solid tumor
CAMRERTAGGTSYGKLTF	CATSDPTRGGMEEQYF	TRAV14DV4	TRAJ52	TRBV24-1	TRBJ2-7	NPC_SC_1815	583895	Solid tumor
CALRRASGTYKYIF	CASSLSGRNTGELFF	TRAV16	TRAJ40	TRBV12-4	TRBJ2-2	Seshadri02	451046	COVID-19
CALRFTSGTYKYIF	CASSLSGVYTGELFF	TRAV16	TRAJ40	TRBV12-4	TRBJ2-2	J10625	451046	COVID-19
CALRAASGTYKYIF	CASSLAGTNTGELFF	TRAV16	TRAJ40	TRBV12-4	TRBJ2-2	J10625	451046	COVID-19
CALRGASGTYKYIF	CASSLRGRDTGELFF	TRAV16	TRAJ40	TRBV12-4	TRBJ2-2	J10624	451046	COVID-19
CALREASGTYKYIF	CASSLSGINTGELFF	TRAV16	TRAJ40	TRBV12-4	TRBJ2-2	J10624	451046	COVID-19
CALRGGSGTYKYIF	CASSRGGTNTGELFF	TRAV16	TRAJ40	TRBV12-4	TRBJ2-2	J09835	451046	COVID-19
CAARDTDKLIF	CASSLRQGTYNEQFF	TRAV23DV6	TRAJ34	TRBV7-3	TRBJ2-1	ICC5	60707	Solid tumor
CAARSTDKLIF	CASSFRQGTSNEQFF	TRAV23DV6	TRAJ34	TRBV7-3	TRBJ2-1	ICC5	60707	Solid tumor
CAARNTDKLIF	CASSLRQGVYNEQFF	TRAV23DV6	TRAJ34	TRBV7-3	TRBJ2-1	NPC_SC_1802	60707	Solid tumor
CAARDTDKLIF	CASSLRQGIINEQFF	TRAV23DV6	TRAJ34	TRBV7-3	TRBJ2-1	S134	60707	Solid tumor
CAARDTDKLIF	CASSLRQGLSNEQFF	TRAV23DV6	TRAJ34	TRBV7-3	TRBJ2-1	B230498	60707	Solid tumor
CAARDTDKLIF	CASSLRQGVMNEQFF	TRAV23DV6	TRAJ34	TRBV7-3	TRBJ2-1	ICC5	60707	Solid tumor
CAENRGGFKTIF	CASSLAPGTGTGELFF	TRAV13-2	TRAJ9	TRBV7-6	TRBJ2-2	EM192564	242630	Autoimmune disease
CAENTGGFKTIF	CASSLAPGSGTGELFF	TRAV13-2	TRAJ9	TRBV7-6	TRBJ2-2	EM192565	242630	Autoimmune disease
CAENTGGFKTIF	CASSLAPGSGTGELFF	TRAV13-2	TRAJ9	TRBV7-6	TRBJ2-2	EM192564	242630	Autoimmune disease
CAENVGGGFKTIF	CASSLQTGQGTGELFF	TRAV13-2	TRAJ9	TRBV7-6	TRBJ2-2	EM192565	242630	Autoimmune disease
CAENPAGGFKTIF	CASSLAPGTGTGKLFF	TRAV13-2	TRAJ9	TRBV7-6	TRBJ1-4	EM192565	242630	Autoimmune disease
CAENTGGFKTIF	CASSLAPGVGTGEQFF	TRAV13-2	TRAJ9	TRBV7-6	TRBJ2-1	EM192565	242630	Autoimmune disease
CAGLFGNEKLTF	CSARTGGYGYTF	TRAV41	TRAJ48	TRBV20-1	TRBJ1-2	UT2	344629	Solid tumor
CAVLFGNEKLTF	CSARTGGYGYTF	TRAV41	TRAJ48	TRBV20-1	TRBJ1-2	UT2	344629	Solid tumor
CAGIFGNEKLTF	CSARTGGYGYTF	TRAV41	TRAJ48	TRBV20-1	TRBJ1-2	UT2	344629	Solid tumor
CAALFGNEKLTF	CSARTGGYGYTF	TRAV41	TRAJ48	TRBV20-1	TRBJ1-2	UT2	344629	Solid tumor
CAAVFGNEKLTF	CSARTGGYGYTF	TRAV41	TRAJ48	TRBV20-1	TRBJ1-2	UT2	344629	Solid tumor
CAVKVGNEKLTF	CSARRARTAYGYTF	TRAV41	TRAJ48	TRBV20-1	TRBJ1-2	GSE222448_patient1	344629	Solid tumor
CAMNYGGSQGNLIF	CASSIRQGGYEQYF	TRAV16	TRAJ42	TRBV19	TRBJ2-7	J14205	556560	COVID-19
CALNYGGSQGNLIF	CASSVRQGGYEQYF	TRAV16	TRAJ42	TRBV19	TRBJ2-7	J14205	556560	COVID-19
CALNYGGSQGNLIF	CASSTRQGGYEQYF	TRAV16	TRAJ42	TRBV19	TRBJ2-7	J14205	556560	COVID-19
CALLYGGSQGNLIF	CASSTRQGGYEQYF	TRAV16	TRAJ42	TRBV19	TRBJ2-7	J14205	556560	COVID-19
CALLYGGSQGNLIF	CASSIRQGGYEQYF	TRAV16	TRAJ42	TRBV19	TRBJ2-7	J14205	556560	COVID-19
CALNYGGSQGNLIF	CASSTRQGPYEQYF	TRAV16	TRAJ42	TRBV19	TRBJ2-7	J10535	556560	COVID-19
CAVDNSGGYQKVTF	CAGSGTGANVLTF	TRAV22	TRAJ13	TRBV11-1	TRBJ2-6	J21854	749339	COVID-19
CAVDHSGGYQKVTF	CASSGSGANVLTF	TRAV22	TRAJ13	TRBV11-1	TRBJ2-6	J21854	749339	COVID-19
CAVDNSGGYQKVTF	CASSGTGANVLTF	TRAV22	TRAJ13	TRBV11-1	TRBJ2-6	J21854	749339	COVID-19
CAVGASGGYQKVTF	CASSADGANVLTF	TRAV22	TRAJ13	TRBV18	TRBJ2-6	J15890	749339	COVID-19
CAVGNSGGYQKVTF	CASSPDGANVLTF	TRAV22	TRAJ13	TRBV18	TRBJ2-6	J21854	749339	COVID-19
CAVDNSGGYQKVTF	CASSGEGANVLTF	TRAV22	TRAJ13	TRBV18	TRBJ2-6	J10887	749339	COVID-19
CAVNTDKLIF	CASRSTGVSYNEQFF	TRAV25	TRAJ34	TRBV19	TRBJ2-1	J21854	930885	COVID-19
CAVNTDKLIF	CASRQTGVSYNEQFF	TRAV25	TRAJ34	TRBV19	TRBJ2-1	J14205	930885	COVID-19
CAYNTDKLIF	CASRSTGISYNEQFF	TRAV25	TRAJ34	TRBV19	TRBJ2-1	J15890	930885	COVID-19
CSYNTDKLIF	CASRPTGVSYNEQFF	TRAV25	TRAJ34	TRBV19	TRBJ2-1	J21854	930885	COVID-19
CARNTDKLIF	CASRLTGVDYNEQFF	TRAV25	TRAJ34	TRBV19	TRBJ2-1	J10886	930885	COVID-19
CARNTDKLIF	CASSKTSAFSYNEQFF	TRAV27	TRAJ34	TRBV19	TRBJ2-1	J21854	930885	COVID-19
CAVDMGTTDSWGKLQF	CASSYLSYEQYF	TRAV39	TRAJ24	TRBV6-2	TRBJ2-7	J10886	747924	COVID-19
CAVDIGTTDSWGKLQF	CASSYLSYEQYF	TRAV39	TRAJ24	TRBV6-2	TRBJ2-7	J10888	747924	COVID-19
CAVDTGTTDSWGKLQF	CASSYLSYEQYF	TRAV39	TRAJ24	TRBV6-2	TRBJ2-7	J10886	747924	COVID-19
CAVEGETSGSRLTF	CASSYLSYEQYF	TRAV39	TRAJ58	TRBV6-2	TRBJ2-7	J10886	747924	COVID-19
CAVDIVTDSWGKLQF	CASSYFAYEQYF	TRAV39	TRAJ24	TRBV6-2	TRBJ2-7	J10886	747924	COVID-19
CAVDIATDSWGKLQF	CASSYFSYEQYF	TRAV39	TRAJ24	TRBV6-2	TRBJ2-7	J10886	747924	COVID-19
CAMSDLTGTASKLTF	CASSLGGSYEQYF	TRAV12-3	TRAJ44	TRBV5-4	TRBJ2-7	2247115_JCC392_SJTRC_InfVaxBT_2_Rxn5	605385	COVID-19
CAMSDLTGTASKLTF	CASSLGGSYEQYF	TRAV12-3	TRAJ44	TRBV5-4	TRBJ2-7	2247116_JCC392_SJTRC_InfVaxBT_3_Rxn6	605385	COVID-19
CAMSDLTGTASKLTF	CASSLSDSYEQYF	TRAV12-3	TRAJ44	TRBV5-4	TRBJ2-7	2169462_SJTRC_InfVax_3	605385	COVID-19
CAMTPLTGTASKLTF	CASSLADSYEQYF	TRAV12-3	TRAJ44	TRBV5-4	TRBJ2-7	2247115_JCC392_SJTRC_InfVaxBT_2_Rxn5	605385	COVID-19
CAMNPLTGTASKLTF	CASSLSEAYEQYF	TRAV12-3	TRAJ44	TRBV5-4	TRBJ2-7	2247116_JCC392_SJTRC_InfVaxBT_3_Rxn6	605385	COVID-19
CAMSPVTGTASKLTF	CASSLADSYEQYF	TRAV12-3	TRAJ44	TRBV5-4	TRBJ2-7	2247116_JCC392_SJTRC_InfVaxBT_3_Rxn6	605385	COVID-19
CATLTGGGNKLTF	CASSNRVGETQYF	TRAV12-3	TRAJ10	TRBV11-3	TRBJ2-5	J21854	713283	COVID-19
CATFTGGGNKLTF	CASSSRVGETQYF	TRAV12-3	TRAJ10	TRBV11-3	TRBJ2-5	J21854	713283	COVID-19
CATLTGGGNKLTF	CASSDRVGETQYF	TRAV12-3	TRAJ10	TRBV11-3	TRBJ2-5	J15890	713283	COVID-19
CATLTGGGNKLTF	CASSFRVGETQYF	TRAV12-3	TRAJ10	TRBV11-3	TRBJ2-5	J21854	713283	COVID-19
CAILTGGGNKLTF	CASSLRVGETQYF	TRAV12-3	TRAJ10	TRBV11-3	TRBJ2-5	J14205	713283	COVID-19
CAILTGGGNKLTF	CASSIRVGETQYF	TRAV12-3	TRAJ10	TRBV11-3	TRBJ2-5	J14205	713283	COVID-19
CAVNTGGFKTIF	CASNGLDGNSPLHF	TRAV21	TRAJ9	TRBV27	TRBJ1-6	HN_P34	931271	Solid tumor
CALDTGGFKTIF	CASNRGDGNFPLHF	TRAV21	TRAJ9	TRBV27	TRBJ1-6	HN_P34	931271	Solid tumor
CAVDTGGFKTIF	CASSVSDGNSPLHF	TRAV21	TRAJ9	TRBV27	TRBJ1-6	HN_P34	931271	Solid tumor
CAADTGGFKTIF	CASTGGDYNSPLHF	TRAV21	TRAJ9	TRBV27	TRBJ1-6	HN_P7	931271	Solid tumor
CAVDTGGFKTIF	CASTKGDYNSPLHF	TRAV21	TRAJ9	TRBV27	TRBJ1-6	HN_P34	931271	Solid tumor
CAADTGGFKTIF	CASTERDYNSPLHF	TRAV21	TRAJ9	TRBV27	TRBJ1-6	HN_P7	931271	Solid tumor
CAMKTGGFKTIF	CASSLGGSSTDTQYF	TRAV14DV4	TRAJ9	TRBV7-3	TRBJ2-3	2169462_SJTRC_InfVax_3	554080	COVID-19
CAMKTGGFKTIF	CASSLGGSSTDTQYF	TRAV14DV4	TRAJ9	TRBV7-3	TRBJ2-3	2169461_SJTRC_InfVax_2	554080	COVID-19
CAIKTGGFKTIF	CASSWGGSSTDTQYF	TRAV14DV4	TRAJ9	TRBV7-3	TRBJ2-3	2169460_SJTRC_InfVax_1	554080	COVID-19
CAMKSGGFKTIF	CASSLGGSSTDTQYF	TRAV14DV4	TRAJ9	TRBV7-3	TRBJ2-3	2169460_SJTRC_InfVax_1	554080	COVID-19
CAIKTGGFKTIF	CASSLGAASTDTQYF	TRAV14DV4	TRAJ9	TRBV7-3	TRBJ2-3	2247116_JCC392_SJTRC_InfVaxBT_3_Rxn6	554080	COVID-19
CAMKTGGFKTIF	CASSLGGSSTDTQYF	TRAV14DV4	TRAJ9	TRBV7-3	TRBJ2-3	2247116_JCC392_SJTRC_InfVaxBT_3_Rxn6	554080	COVID-19
CALTYTGNQFYF	CASSLGAGGPGSEQFF	TRAV9-2	TRAJ49	TRBV5-4	TRBJ2-1	COV_013	541212	COVID-19
CALTFTGNQFYF	CASSLGAGGPGSEQFF	TRAV9-2	TRAJ49	TRBV5-4	TRBJ2-1	COV_013	541212	COVID-19
CALTFTGNQFYF	CASSLGAGGPGETQYF	TRAV9-2	TRAJ49	TRBV5-4	TRBJ2-5	COV_013	541212	COVID-19
CALSYGNQFYF	CASSLGAGGYADEQFF	TRAV9-2	TRAJ49	TRBV5-4	TRBJ2-1	COV_013	541212	COVID-19
CALTYTGNQFYF	CASSLGAGSPYNEQFF	TRAV9-2	TRAJ49	TRBV5-4	TRBJ2-1	COV_013	541212	COVID-19
CALTFTGNQFYF	CASTPGAGGPANEQFF	TRAV9-2	TRAJ49	TRBV5-4	TRBJ2-1	C-24	541212	COVID-19
CAVSVRGGGNKLTF	CSARDLLGYEQYF	TRAV8-4	TRAJ10	TRBV20-1	TRBJ2-7	J15893	1137549	COVID-19
CAVSVRGGGNKLTF	CSARAIQGYEQYF	TRAV8-4	TRAJ10	TRBV20-1	TRBJ2-7	J10888	1137549	COVID-19
CAVSVRGGGNKLTF	CSARELSSYGYTF	TRAV8-4	TRAJ10	TRBV20-1	TRBJ1-2	J10888	1137549	COVID-19
CAVSVRGGGNKLTF	CSARELGSYEQYF	TRAV8-4	TRAJ10	TRBV20-1	TRBJ2-7	J10888	1137549	COVID-19
CAVSITGGGNKLTF	CSARDLNGYEQYF	TRAV8-4	TRAJ10	TRBV20-1	TRBJ2-7	J15893	1137549	COVID-19
CAVHLRGGGNKLTF	CSARDLSSYEQYF	TRAV8-4	TRAJ10	TRBV20-1	TRBJ2-7	J10888	1137549	COVID-19
CAAPNTDKLIF	CASSPGTAYNEQFF	TRAV1-1	TRAJ34	TRBV7-2	TRBJ2-1	J21854	52196	COVID-19
CAVSSTDKLIF	CASSQGTAYNEQFF	TRAV1-1	TRAJ34	TRBV7-2	TRBJ2-1	J21854	52196	COVID-19
CAVYNTDKLIF	CASSSGTAYNEQFF	TRAV1-1	TRAJ34	TRBV7-3	TRBJ2-1	J21854	52196	COVID-19
CAVPGGFKTIF	CASSLGDAYNEQFF	TRAV1-1	TRAJ9	TRBV7-2	TRBJ2-1	J21854	52196	COVID-19
CAVYNTDKLIF	CASSLGLADNEQFF	TRAV1-1	TRAJ34	TRBV7-2	TRBJ2-1	J21854	52196	COVID-19
CAVTNTDKLIF	CASSAGTAYNEQFF	TRAV1-1	TRAJ34	TRBV7-2	TRBJ2-1	C143	52196	COVID-19
CAMGVSGGYNKLIF	CASSPGETQYF	TRAV12-3	TRAJ4	TRBV7-6	TRBJ2-5	J15890	550140	COVID-19
CAMGLSGGYNKLIF	CASSPGETQYF	TRAV12-3	TRAJ4	TRBV7-6	TRBJ2-5	J15890	550140	COVID-19
CAIALSGGYNKLIF	CASSPGETQYF	TRAV12-3	TRAJ4	TRBV7-6	TRBJ2-5	J21854	550140	COVID-19
CANALSGGYNKLIF	CASSPGETQYF	TRAV12-3	TRAJ4	TRBV7-6	TRBJ2-5	Seshadri02	550140	COVID-19
CATGVSGGYNKLIF	CASGQETQYF	TRAV12-3	TRAJ4	TRBV7-6	TRBJ2-5	Seshadri02	550140	COVID-19
CACGFSGGYNKLIF	CAGGQETQYF	TRAV12-3	TRAJ4	TRBV7-6	TRBJ2-5	Seshadri02	550140	COVID-19
CALRADSNYQLIW	CSASPGGAYNSPLHF	TRAV6	TRAJ33	TRBV20-1	TRBJ1-6	J14204	438943	COVID-19
CALEGVDSNYQLIW	CSARPGGSYNSPLHF	TRAV6	TRAJ33	TRBV20-1	TRBJ1-6	J10888	438943	COVID-19
CARPEDSNYQLIW	CSAQTGGVYNSPLHF	TRAV6	TRAJ33	TRBV20-1	TRBJ1-6	J10888	438943	COVID-19
CALGRDSNYQLIW	CSAEPQANLGAPLHF	TRAV6	TRAJ33	TRBV20-1	TRBJ1-6	J10888	438943	COVID-19
CALVVDSSYKLIF	CSAMTGGAYNSPLHF	TRAV6	TRAJ12	TRBV20-1	TRBJ1-6	J10888	438943	COVID-19
CALGGVDSSYKLIF	CSAGQRGAYNSPLHF	TRAV6	TRAJ12	TRBV20-1	TRBJ1-6	J10888	438943	COVID-19
CVVPTGGGNKLTF	CSARRDRGDNSPLHF	TRAV12-1	TRAJ10	TRBV20-1	TRBJ1-6	J10624	1401623	COVID-19
CVGGVTGGGNKLTF	CSARESRVENSPLHF	TRAV12-1	TRAJ10	TRBV20-1	TRBJ1-6	J14205	1401623	COVID-19
CVANTGGGNKLTF	CSARDSEGNNQPQHF	TRAV12-1	TRAJ10	TRBV20-1	TRBJ1-5	J10625	1401623	COVID-19
CVVPTGGGNKLTF	CSAHRDSRSYNEQFF	TRAV12-1	TRAJ10	TRBV20-1	TRBJ2-1	J10624	1401623	COVID-19
CVVPTGGGNKLTF	CASRRDRGDNSPLHF	TRAV12-1	TRAJ10	TRBV6-5	TRBJ1-6	J10624	1401623	COVID-19
CVVPRGGGNKLTF	CSAVRDRGQNSPLHF	TRAV12-1	TRAJ10	TRBV20-1	TRBJ1-6	J10624	1401623	COVID-19
CAASKGGSQGNLIF	CASRYGGTDTQYF	TRAV23DV6	TRAJ42	TRBV12-3	TRBJ2-3	COV_009	130919	COVID-19
CAASKGGSQGNLIF	CASRDSGTDTQYF	TRAV23DV6	TRAJ42	TRBV12-3	TRBJ2-3	COV_009	130919	COVID-19
CAASKGGSQGNLIF	CASRFGGADEQYF	TRAV23DV6	TRAJ42	TRBV12-3	TRBJ2-7	COV_009	130919	COVID-19
CAASKGGSQGNLIF	CASRFGGADEQFF	TRAV23DV6	TRAJ42	TRBV12-3	TRBJ2-1	COV_009	130919	COVID-19
CAASKGGSQGNLIF	CASRDSGTDTQYF	TRAV23DV6	TRAJ42	TRBV12-3	TRBJ2-3	p3_mild	130919	COVID-19
CAASKGGSQGNLIF	CASRLTGGMDTQYF	TRAV23DV6	TRAJ42	TRBV12-3	TRBJ2-3	COV_009	130919	COVID-19
CAEPGGGADGLTF	CASSLGRDRYEAFF	TRAV5	TRAJ45	TRBV11-1	TRBJ1-1	J14205	248185	COVID-19
CADLGGGADGLTF	CASSLHRDSTEAFF	TRAV5	TRAJ45	TRBV11-1	TRBJ1-1	J14205	248185	COVID-19
CADLGGGADGLTF	CASSQNRDTEAFF	TRAV5	TRAJ45	TRBV11-1	TRBJ1-1	J21854	248185	COVID-19
CADLGGGADGLTF	CASSTQRDTPEAFF	TRAV5	TRAJ45	TRBV11-1	TRBJ1-1	J14205	248185	COVID-19
CAEDGGGADGLTF	CASSKNRDTEAFF	TRAV5	TRAJ45	TRBV11-1	TRBJ1-1	J21854	248185	COVID-19
CADLGGGADGLTF	CASSSSRDRDEAFF	TRAV5	TRAJ45	TRBV11-1	TRBJ1-1	Seshadri02	248185	COVID-19
CATDSIGSSNTGKLIF	CAIGRLNTGELFF	TRAV17	TRAJ37	TRBV10-3	TRBJ2-2	J21854	698145	COVID-19
CATDAIGSSNTGKLIF	CAIGQMNTGELFF	TRAV17	TRAJ37	TRBV10-3	TRBJ2-2	J21854	698145	COVID-19
CATDAIGSSNTGKLIF	CAVGTKNTGELFF	TRAV17	TRAJ37	TRBV10-3	TRBJ2-2	J21854	698145	COVID-19
CATDSAGSSNTGKLIF	CAINGQQNTGELFF	TRAV17	TRAJ37	TRBV10-3	TRBJ2-2	J21854	698145	COVID-19
CATDEHGSSNTGKLIF	CAINGVPNTGELFF	TRAV17	TRAJ37	TRBV10-3	TRBJ2-2	J21854	698145	COVID-19
CATDTQGSSNTGKLIF	CAINREQNTGELFF	TRAV17	TRAJ37	TRBV10-3	TRBJ2-2	J10887	698145	COVID-19
CAVSDQGSSNTGKLIF	CASSQDSGRGTQYF	TRAV8-4	TRAJ37	TRBV4-1	TRBJ2-3	J21854	1078626	COVID-19
CAVSDRGSSNTGKLIF	CASSQFGGETQYF	TRAV8-4	TRAJ37	TRBV4-1	TRBJ2-5	J21854	1078626	COVID-19
CAVSDRGSSNTGKLIF	CASSQFSAETQYF	TRAV8-4	TRAJ37	TRBV4-1	TRBJ2-5	J21854	1078626	COVID-19
CAVSDRGSSNTGKLIF	CASSQFNGETQYF	TRAV8-4	TRAJ37	TRBV4-1	TRBJ2-5	J21854	1078626	COVID-19
CAVSDRGSSNTGKLIF	CASSQFTGETQYF	TRAV8-4	TRAJ37	TRBV4-1	TRBJ2-5	J10888	1078626	COVID-19
CAVSDRGSSNTGKLIF	CASSREAGGHGTQYF	TRAV8-4	TRAJ37	TRBV4-1	TRBJ2-5	J21854	1078626	COVID-19
CAASMDTGRRALTF	CASSQDRLAGSYEQYF	TRAV23DV6	TRAJ5	TRBV4-2	TRBJ2-7	J14205	141367	COVID-19
CAASMDTGRRALTF	CASSQDRLAGAYEQYF	TRAV23DV6	TRAJ5	TRBV4-2	TRBJ2-7	J10535	141367	COVID-19
CAASMDTGRRALTF	CASSQDLLAGDYEQYF	TRAV23DV6	TRAJ5	TRBV4-2	TRBJ2-7	J14205	141367	COVID-19
CAASMDTGRRALTF	CASSQDLLAGSYEQYF	TRAV23DV6	TRAJ5	TRBV4-2	TRBJ2-7	J14205	141367	COVID-19
CAASMDTGRRALTF	CASSQDQLAGSYEQYF	TRAV23DV6	TRAJ5	TRBV4-2	TRBJ2-7	J10535	141367	COVID-19
CAASMDTGRRALTF	CASSQDLLAGDYEQYF	TRAV23DV6	TRAJ5	TRBV4-2	TRBJ2-7	J10535	141367	COVID-19
CGTVSTGTASKLTF	CSARVNTEAFF	TRAV30	TRAJ44	TRBV20-1	TRBJ1-1	C-34	1247637	COVID-19
CGTVTTGTASKLTF	CSARVNTEAFF	TRAV30	TRAJ44	TRBV20-1	TRBJ1-1	C-34	1247637	COVID-19
CGTVNTGTASKLTF	CSARVNTEAFF	TRAV30	TRAJ44	TRBV20-1	TRBJ1-1	ERS5	1247637	COVID-19
CGTINTGTASKLTF	CSARVNTEAFF	TRAV30	TRAJ44	TRBV20-1	TRBJ1-1	C-34	1247637	COVID-19
CGTINTGTASKLTF	CSARVNTEAFF	TRAV30	TRAJ44	TRBV20-1	TRBJ1-1	COV_013	1247637	COVID-19
CGTVATGTASKLTF	CSARINTEAFF	TRAV30	TRAJ44	TRBV20-1	TRBJ1-1	COV_013	1247637	COVID-19
CAVTHNTNAGKSTF	CASSLGTGGDEQFF	TRAV8-4	TRAJ27	TRBV18	TRBJ2-1	CPInc_NC5	1148308	Inflammation
CAVSTNTNAGKSTF	CASSPGTGGDEQYF	TRAV8-4	TRAJ27	TRBV18	TRBJ2-7	CPInc_NC5	1148308	Inflammation
CAVSTNTNAGKSTF	CASTSGTGGDEQYF	TRAV8-4	TRAJ27	TRBV18	TRBJ2-7	CPInc_NC5	1148308	Inflammation
CAVTYNTNAGKSTF	CASSLGTGGDEQYF	TRAV8-4	TRAJ27	TRBV18	TRBJ2-7	CPInc_NC3	1148308	Inflammation
CAVSENTNAGKSTF	CASSPGTGGDTQYF	TRAV8-4	TRAJ27	TRBV18	TRBJ2-3	CPInc_NC5	1148308	Inflammation
CAVTYNTNAGKSTF	CASSLGTGGDEQYF	TRAV8-4	TRAJ27	TRBV18	TRBJ2-7	CPIc_C6	1148308	Inflammation
CAMRDWVVTGGGNKLTF	CASSLSPGQGRNEQFF	TRAV14DV4	TRAJ10	TRBV27	TRBJ2-1	2247114_JCC392_SJTRC_InfVaxBT_1_Rxn4	561266	COVID-19
CAMRDFRITGGGNKLTF	CASSSEDGTGWNEQFF	TRAV14DV4	TRAJ10	TRBV27	TRBJ2-1	2247114_JCC392_SJTRC_InfVaxBT_1_Rxn4	561266	COVID-19
CAMREPWGDTGGGNKLTF	CASSLSHPQGDEQFF	TRAV14DV4	TRAJ10	TRBV27	TRBJ2-1	2247114_JCC392_SJTRC_InfVaxBT_1_Rxn4	561266	COVID-19
CAMRDWELTGGGNKLTF	CASSLAGTSGSARDEQFF	TRAV14DV4	TRAJ10	TRBV27	TRBJ2-1	2247115_JCC392_SJTRC_InfVaxBT_2_Rxn5	561266	COVID-19
CAMRDWALTGGGNKLTF	CASSLSPGGSYNEQFF	TRAV14DV4	TRAJ10	TRBV27	TRBJ2-1	2247116_JCC392_SJTRC_InfVaxBT_3_Rxn6	561266	COVID-19
CAMRDWALTGGGNKLTF	CASSLNVGDRAGDEQFF	TRAV14DV4	TRAJ10	TRBV27	TRBJ2-1	2247115_JCC392_SJTRC_InfVaxBT_2_Rxn5	561266	COVID-19
CATDNNNARLMF	CAISGGTDKNYGYTF	TRAV17	TRAJ31	TRBV10-3	TRBJ1-2	J15893	693823	COVID-19
CATDDNNARLMF	CAISGGTDQNYGYTF	TRAV17	TRAJ31	TRBV10-3	TRBJ1-2	J10888	693823	COVID-19
CATDANNARLMF	CAITGGDSENYGYTF	TRAV17	TRAJ31	TRBV10-3	TRBJ1-2	J14204	693823	COVID-19
CATDDNNARLMF	CAISGGDQANYGYTF	TRAV17	TRAJ31	TRBV10-3	TRBJ1-2	J09836	693823	COVID-19
CATDANNARLMF	CAISGGESENYGYTF	TRAV17	TRAJ31	TRBV10-3	TRBJ1-2	J14204	693823	COVID-19
CATDAVDARLMF	CAISGGQGENYGYTF	TRAV17	TRAJ31	TRBV10-3	TRBJ1-2	J14204	693823	COVID-19
CAASYGNQFYF	CATHAGQGNTEAFF	TRAV13-1	TRAJ49	TRBV24-1	TRBJ1-1	J10624	184394	COVID-19
CAASTGNQFYF	CATSAGQGNTEAFF	TRAV13-1	TRAJ49	TRBV24-1	TRBJ1-1	J10624	184394	COVID-19
CAASTGNQFYF	CATGAGQGNTEAFF	TRAV13-1	TRAJ49	TRBV24-1	TRBJ1-1	J10624	184394	COVID-19
CAASIGNQFYF	CATQPGQGNTEAFF	TRAV13-1	TRAJ49	TRBV24-1	TRBJ1-1	J10624	184394	COVID-19
CADSTGNQFYF	CATSAGQGNTEAFF	TRAV13-1	TRAJ49	TRBV24-1	TRBJ1-1	J10624	184394	COVID-19
CAASYGNKLVF	CASQAGQGNTEAFF	TRAV13-1	TRAJ47	TRBV24-1	TRBJ1-1	Seshadri02	184394	COVID-19
CAESNARLMF	CASSLEGGGYEQYF	TRAV5	TRAJ31	TRBV7-9	TRBJ2-7	GC07	261479	Solid tumor
CAENNARLMF	CASSLEGGGYEQYF	TRAV5	TRAJ31	TRBV7-9	TRBJ2-7	GC09	261479	Solid tumor
CAESNARLMF	CASSLEGGGYEQYF	TRAV5	TRAJ31	TRBV7-9	TRBJ2-7	GC09	261479	Solid tumor
CAESNARLMF	CASSLEGGGYEQYF	TRAV5	TRAJ31	TRBV7-9	TRBJ2-7	PT_8	261479	Solid tumor
CAESIGRLAF	CASSLEGGSYEQYF	TRAV5	TRAJ7	TRBV7-9	TRBJ2-7	GC07	261479	Solid tumor
CAENIARLMF	CASSLEGGYYEQYF	TRAV5	TRAJ31	TRBV7-9	TRBJ2-7	GC07	261479	Solid tumor
CAVSGTGNQFYF	CASMSDRITDTQYF	TRAV8-4	TRAJ49	TRBV2	TRBJ2-3	J15899	1106255	COVID-19
CAVSGTGNQFYF	CASNPDRVADTQYF	TRAV8-4	TRAJ49	TRBV2	TRBJ2-3	J15899	1106255	COVID-19
CAVSGTGNQFYF	CASSRDRGLDTQYF	TRAV8-4	TRAJ49	TRBV2	TRBJ2-3	J15899	1106255	COVID-19
CAVSATGNQFYF	CASARDRDQETQYF	TRAV8-4	TRAJ49	TRBV2	TRBJ2-5	J15899	1106255	COVID-19
CAVRHTGNQFYF	CASSEGTGTDTQYF	TRAV8-4	TRAJ49	TRBV2	TRBJ2-3	J15891	1106255	COVID-19
CAVRATGNQFYF	CASSEGTGTDTQYF	TRAV8-4	TRAJ49	TRBV2	TRBJ2-3	J15891	1106255	COVID-19
CVVNGISSNTGKLIF	CASSEGVSSQPQHF	TRAV12-1	TRAJ37	TRBV6-1	TRBJ1-5	J09835	1379567	COVID-19
CVVNGRSSNTGKLIF	CASSEGVSNQPQHF	TRAV12-1	TRAJ37	TRBV6-1	TRBJ1-5	J10624	1379567	COVID-19
CVVNMRSSNTGKLIF	CASSEGVSTQPQHF	TRAV12-1	TRAJ37	TRBV6-1	TRBJ1-5	J09835	1379567	COVID-19
CVVNARSSNTGKLIF	CASSEGVSTQPQHF	TRAV12-1	TRAJ37	TRBV6-1	TRBJ1-5	J10624	1379567	COVID-19
CVVNSVSSSASKIIF	CASSEGASNQPQHF	TRAV12-1	TRAJ3	TRBV6-1	TRBJ1-5	J09835	1379567	COVID-19
CVVNSKGSGTASKLTF	CASSEGPSNQPQHF	TRAV12-1	TRAJ44	TRBV6-1	TRBJ1-5	J10624	1379567	COVID-19
CASNSGGYQKVTF	CASSWENTGELFF	TRAV1-2	TRAJ13	TRBV10-2	TRBJ2-2	2247114_JCC392_SJTRC_InfVaxBT_1_Rxn4	661931	COVID-19
CAMNSGGYQKVTF	CASSEENTGELFF	TRAV1-2	TRAJ13	TRBV10-2	TRBJ2-2	2247115_JCC392_SJTRC_InfVaxBT_2_Rxn5	661931	COVID-19
CAVNSGGYQKVTF	CASSEANTGELFF	TRAV1-2	TRAJ13	TRBV10-2	TRBJ2-2	2247114_JCC392_SJTRC_InfVaxBT_1_Rxn4	661931	COVID-19
CAVSSGGYQKVTF	CATGLANTGELFF	TRAV1-2	TRAJ13	TRBV10-2	TRBJ2-2	2247114_JCC392_SJTRC_InfVaxBT_1_Rxn4	661931	COVID-19
CALNSGGYQKVTF	CASSEENTGELFF	TRAV1-2	TRAJ13	TRBV10-2	TRBJ2-2	2247115_JCC392_SJTRC_InfVaxBT_2_Rxn5	661931	COVID-19
CAVNSGGYQKVTF	CASSLENTGELFF	TRAV1-2	TRAJ13	TRBV10-2	TRBJ2-2	2247116_JCC392_SJTRC_InfVaxBT_3_Rxn6	661931	COVID-19
CALSDGYMKTSYDKVIF	CSARHRAETQYF	TRAV19	TRAJ50	TRBV20-1	TRBJ2-5	J14205	462590	COVID-19
CALSEAQKTSYDKVIF	CSARYRAETQYF	TRAV19	TRAJ50	TRBV20-1	TRBJ2-5	J14205	462590	COVID-19
CALSEAAKTSYDKVIF	CSARRRAETQYF	TRAV19	TRAJ50	TRBV20-1	TRBJ2-5	J14204	462590	COVID-19
CALSEAGKTSYDKVIF	CSARNRAETQYF	TRAV19	TRAJ50	TRBV20-1	TRBJ2-5	J15890	462590	COVID-19
CALSDFRGHTGTASKLTF	CSARKGGETQYF	TRAV19	TRAJ44	TRBV20-1	TRBJ2-5	J14205	462590	COVID-19
CALSEAVGTSYDKVIF	CSARGRAETQYF	TRAV19	TRAJ50	TRBV20-1	TRBJ2-5	J10625	462590	COVID-19
CATDDMDSNYQLIW	CASSPTGSSYNEQFF	TRAV17	TRAJ33	TRBV7-9	TRBJ2-1	COV_012	684940	COVID-19
CATDARDSNYQLIW	CASSPTGSSYNEQFF	TRAV17	TRAJ33	TRBV7-9	TRBJ2-1	COV_012	684940	COVID-19
CATDATDSNYQLIW	CASSPTGSSYNEQFF	TRAV17	TRAJ33	TRBV7-9	TRBJ2-1	COV_012	684940	COVID-19
CATDPLDSNYQLIW	CASSPTGSSYNEQFF	TRAV17	TRAJ33	TRBV7-9	TRBJ2-1	COV_013	684940	COVID-19
CATDAQDSNYQLIW	CASSPTGSSYNEQFF	TRAV17	TRAJ33	TRBV7-9	TRBJ2-1	COV_012	684940	COVID-19
CATDDRDSNYQLIW	CAISATGSSYNEQFF	TRAV17	TRAJ33	TRBV7-9	TRBJ2-1	COV_012	684940	COVID-19
CALSEAGYGGSQGNLIF	CSARDPTGTATGELFF	TRAV19	TRAJ42	TRBV20-1	TRBJ2-2	PT_7	479208	Solid tumor
CALSEAGYGGSQGNLIF	CSARDPSGIATGELFF	TRAV19	TRAJ42	TRBV20-1	TRBJ2-2	PT_7	479208	Solid tumor
CALSEAGWGGSQGNLIF	CSARDPSGLATGELFF	TRAV19	TRAJ42	TRBV20-1	TRBJ2-2	PT_7	479208	Solid tumor
CALSEAGYGGSQGNLIF	CSARDPSGTATGELFF	TRAV19	TRAJ42	TRBV20-1	TRBJ2-2	S158	479208	Solid tumor
CALSEAGYGGSQGNLIF	CSAREPSGIATGELFF	TRAV19	TRAJ42	TRBV20-1	TRBJ2-2	PT_7	479208	Solid tumor
CALSEAGYGGSQGNLIF	CSARDPSGTATGELFF	TRAV19	TRAJ42	TRBV20-1	TRBJ2-2	S159	479208	Solid tumor
CAAHNAGNMLTF	CSAVGRGPTDTQYF	TRAV13-1	TRAJ39	TRBV29-1	TRBJ2-3	Seshadri02	20120	COVID-19
CAVHNAGNMLTF	CSVVKRELTDTQYF	TRAV13-1	TRAJ39	TRBV29-1	TRBJ2-3	Seshadri02	20120	COVID-19
CAAHNAGNMLTF	CSVLARADTDTQYF	TRAV13-1	TRAJ39	TRBV29-1	TRBJ2-3	Seshadri02	20120	COVID-19
CAGHNAGNMLTF	CSVVLRGLTDTQYF	TRAV13-1	TRAJ39	TRBV29-1	TRBJ2-3	Seshadri02	20120	COVID-19
CAALRAAGNKLTF	CSVGGVSTDTQYF	TRAV13-1	TRAJ17	TRBV29-1	TRBJ2-3	J15890	20120	COVID-19
CAVHNAGNMLTF	CSVELPRTGRADTQYF	TRAV13-1	TRAJ39	TRBV29-1	TRBJ2-3	Seshadri02	20120	COVID-19
CVVSAGNAGNMLTF	CASSRRGGEETQYF	TRAV10	TRAJ39	TRBV25-1	TRBJ2-5	C-25	1409208	COVID-19
CVVSAGNAGNMLTF	CASSVRGGEETQYF	TRAV10	TRAJ39	TRBV25-1	TRBJ2-5	E357	1409208	COVID-19
CVVSAGNAGNMLTF	CASSIRGGEETQYF	TRAV10	TRAJ39	TRBV25-1	TRBJ2-5	E357	1409208	COVID-19
CVVSAGNAGNMLTF	CASSERGGRETQYF	TRAV10	TRAJ39	TRBV25-1	TRBJ2-5	E357	1409208	COVID-19
CVVSAGNAGNMLTF	CASSERGGWETQYF	TRAV10	TRAJ39	TRBV25-1	TRBJ2-5	E357	1409208	COVID-19
CVVSAGNAGNMLTF	CASSVRGGEETQYF	TRAV10	TRAJ39	TRBV25-1	TRBJ2-5	COV_012	1409208	COVID-19
CALSPQGGGATNKLIF	CASSLLDTQYF	TRAV9-2	TRAJ32	TRBV27	TRBJ2-3	2247114_JCC392_SJTRC_InfVaxBT_1_Rxn4	519467	COVID-19
CALSPYGGGATNKLIF	CASSPGGNEQYF	TRAV9-2	TRAJ32	TRBV27	TRBJ2-7	2247116_JCC392_SJTRC_InfVaxBT_3_Rxn6	519467	COVID-19
CALSPFGGGATNKLIF	CASTSPSYEQYF	TRAV9-2	TRAJ32	TRBV27	TRBJ2-7	2247114_JCC392_SJTRC_InfVaxBT_1_Rxn4	519467	COVID-19
CALSPLGGGATNKLIF	CASSETDTQYF	TRAV9-2	TRAJ32	TRBV27	TRBJ2-3	2247114_JCC392_SJTRC_InfVaxBT_1_Rxn4	519467	COVID-19
CALSPMGGGATNKLIF	CASSYTDTQYF	TRAV9-2	TRAJ32	TRBV27	TRBJ2-3	2247114_JCC392_SJTRC_InfVaxBT_1_Rxn4	519467	COVID-19
CALAPFGGGATNKLIF	CASSNSYEQYF	TRAV9-2	TRAJ32	TRBV27	TRBJ2-7	2247114_JCC392_SJTRC_InfVaxBT_1_Rxn4	519467	COVID-19
CAAFDYKLSF	CASSMGRHGEQYF	TRAV13-1	TRAJ20	TRBV19	TRBJ2-7	PT_1	9449	Solid tumor
CAAYDYKLSF	CASSMGRTDEQYF	TRAV13-1	TRAJ20	TRBV19	TRBJ2-7	GC10	9449	Solid tumor
CAAFDYKLSF	CASSAGRHGEQYF	TRAV13-1	TRAJ20	TRBV19	TRBJ2-7	GC06	9449	Solid tumor
CAAYDYKLSF	CASSMGRTDGYTF	TRAV13-1	TRAJ20	TRBV19	TRBJ1-2	GC06	9449	Solid tumor
CAAYDYKLSF	CATARGRTDTQYF	TRAV13-1	TRAJ20	TRBV19	TRBJ2-3	GC06	9449	Solid tumor
CAIFNYQLIW	CASSSGRHGELFF	TRAV13-1	TRAJ33	TRBV19	TRBJ2-2	E2	9449	Solid tumor
CAAVGGKLIF	CASSIGQGTYEQYF	TRAV38-1	TRAJ37	TRBV19	TRBJ2-7	COV_001	200522	COVID-19
CAFQGGKLIF	CASSIGQGTYEQYF	TRAV38-1	TRAJ23	TRBV19	TRBJ2-7	COV_001	200522	COVID-19
CAFMTGKLIF	CASSLGTGTYEQYF	TRAV38-1	TRAJ37	TRBV19	TRBJ2-7	COV_001	200522	COVID-19
CAFQGGKLIF	CASSIGQGTYEQYF	TRAV38-1	TRAJ23	TRBV19	TRBJ2-7	COV_010	200522	COVID-19
CAFCGGKLIF	CASSYGSGTYEQYF	TRAV38-1	TRAJ23	TRBV19	TRBJ2-7	COV_001	200522	COVID-19
CAFRGSRLTF	CASSIGAGTYEQYF	TRAV38-1	TRAJ58	TRBV19	TRBJ2-7	COV_001	200522	COVID-19
CAVRGNNAGNMLTF	CASSLAGAYEQYF	TRAV41	TRAJ39	TRBV5-5	TRBJ2-7	2025-07-22	1020910	Inflammation
CAVRDNNAGNMLTF	CASSQAGAYEQYF	TRAV41	TRAJ39	TRBV5-5	TRBJ2-7	2025-07-22	1020910	Inflammation
CAVRSNNAGNMLTF	CASSLQGAYEQYF	TRAV41	TRAJ39	TRBV5-5	TRBJ2-7	2025-07-22	1020910	Inflammation
CASRKNNAGNMLTF	CASSLAGAYEQYF	TRAV41	TRAJ39	TRBV5-5	TRBJ2-7	2025-07-22	1020910	Inflammation
CAVRDNNAGNMLTF	CASSFQGAYEQYF	TRAV41	TRAJ39	TRBV5-5	TRBJ2-7	2025-07-22	1020910	Inflammation
CAVRPNNAGNMLTF	CASSLFGAYEQYF	TRAV41	TRAJ39	TRBV5-5	TRBJ2-7	BL3	1020910	Inflammation
CAAGYALNF	CASSLGTSGRYEQYF	TRAV13-1	TRAJ41	TRBV11-1	TRBJ2-7	C152	18938	COVID-19
CASGYALNF	CASSLGTSGRYEQYF	TRAV13-1	TRAJ41	TRBV11-1	TRBJ2-7	C-39	18938	COVID-19
CAAGYALNF	CASSSGTSGRYEQYF	TRAV13-1	TRAJ41	TRBV11-1	TRBJ2-7	C-23	18938	COVID-19
CASGYALNF	CASSPGTSGRYEQYF	TRAV13-1	TRAJ41	TRBV11-1	TRBJ2-7	C143	18938	COVID-19
CASGYALNF	CASSLGTGGVYEQYF	TRAV13-1	TRAJ41	TRBV11-1	TRBJ2-7	C143	18938	COVID-19
CAARPYGQNFVF	CASSLGSGRAGEQYF	TRAV13-1	TRAJ26	TRBV11-1	TRBJ2-7	E357	18938	COVID-19
CAVRHYNTDKLIF	CAWSWTSGNQETQYF	TRAV8-1	TRAJ34	TRBV30	TRBJ2-5	GC02	1027827	Solid tumor
CAVKSYNTDKLIF	CAWSWTSGNQETQYF	TRAV8-1	TRAJ34	TRBV30	TRBJ2-5	GC06	1027827	Solid tumor
CALRSYNTDKLIF	CAWSGTSGNQETQYF	TRAV8-1	TRAJ34	TRBV30	TRBJ2-5	GC06	1027827	Solid tumor
CAVRTYNTDKLIF	CAWSPTAGSRNTQYF	TRAV8-1	TRAJ34	TRBV30	TRBJ2-3	GC02	1027827	Solid tumor
CAVKSYNTDKLIF	CAWSVTSGNKETQYF	TRAV8-1	TRAJ34	TRBV30	TRBJ2-5	GC06	1027827	Solid tumor
CAVNTYNTDKLIF	CAWSGTSGSLETQYF	TRAV8-1	TRAJ34	TRBV30	TRBJ2-5	GC02	1027827	Solid tumor
CAGAWNQGGKLIF	CASGTSGNTDTQYF	TRAV27	TRAJ23	TRBV7-9	TRBJ2-3	CPIc_C8	322698	Inflammation
CAGAQNQGGKLIF	CASGTSGNTDTQYF	TRAV27	TRAJ23	TRBV7-9	TRBJ2-3	CPIc_C8	322698	Inflammation
CAGPYNQGGKLIF	CATQPSGNTDTQYF	TRAV27	TRAJ23	TRBV7-9	TRBJ2-3	CPIc_C8	322698	Inflammation
CAGAGNQGGKLIF	CASGSSGNTDTQYF	TRAV27	TRAJ23	TRBV7-9	TRBJ2-3	CPIc_C8	322698	Inflammation
CAGARNQGGKLIF	CASSWAGNTDTQYF	TRAV27	TRAJ23	TRBV7-9	TRBJ2-3	U44	322698	Inflammation
CAGDETGGFKTIF	CASSIRGTETQYF	TRAV27	TRAJ9	TRBV19	TRBJ2-5	J21854	323624	COVID-19
CAGDGTGGFKTIF	CASSIRGTETQYF	TRAV27	TRAJ9	TRBV19	TRBJ2-5	J21854	323624	COVID-19
CAGDSTGGFKTIF	CASSIRGTETQYF	TRAV27	TRAJ9	TRBV19	TRBJ2-5	J21854	323624	COVID-19
CAGDGTGGFKTIF	CASSIRGTDTQYF	TRAV27	TRAJ9	TRBV19	TRBJ2-3	J15890	323624	COVID-19
CAGDSTGGFKTIF	CASSIRGSETQYF	TRAV27	TRAJ9	TRBV19	TRBJ2-5	J10625	323624	COVID-19
CAESLASSGSARQLTF	CASSDTSGTETQYF	TRAV5	TRAJ22	TRBV3-1	TRBJ2-5	J21854	259944	COVID-19
CAETLPSSGSARQLTF	CASSPTGGQETQYF	TRAV5	TRAJ22	TRBV3-1	TRBJ2-5	J21854	259944	COVID-19
CAEIKASSGSARQLTF	CASSPSTGEETQYF	TRAV5	TRAJ22	TRBV3-1	TRBJ2-5	J21854	259944	COVID-19
CASQQASSGSARQLTF	CASSPTSGRETQYF	TRAV5	TRAJ22	TRBV3-1	TRBJ2-5	J21854	259944	COVID-19
CAVASSSSGSARQLTF	CASSPTSGKETQYF	TRAV5	TRAJ22	TRBV3-1	TRBJ2-5	J10887	259944	COVID-19
CAASIGAGSYQLTF	CASSVGTNTGELFF	TRAV29DV5	TRAJ28	TRBV9	TRBJ2-2	J15890	120060	COVID-19
CAASTGAGSYQLTF	CASSVGTNTGELFF	TRAV29DV5	TRAJ28	TRBV9	TRBJ2-2	J21854	120060	COVID-19
CAASVGAGSYQLTF	CASSVGTNTGELFF	TRAV29DV5	TRAJ28	TRBV9	TRBJ2-2	J21854	120060	COVID-19
CAATIGAGSYQLTF	CASSPGTNTGELFF	TRAV29DV5	TRAJ28	TRBV9	TRBJ2-2	J21854	120060	COVID-19
CAASTGAGSYQLTF	CASSQGSNTGELFF	TRAV29DV5	TRAJ28	TRBV9	TRBJ2-2	J15890	120060	COVID-19
CAASEGRGSTLGRLYF	CSALAADYEQYF	TRAV29DV5	TRAJ18	TRBV20-1	TRBJ2-7	2247116_JCC392_SJTRC_InfVaxBT_3_Rxn6	100431	COVID-19
CAASEGRGSTLGRLYF	CSALGEDYEQYF	TRAV29DV5	TRAJ18	TRBV20-1	TRBJ2-7	2247116_JCC392_SJTRC_InfVaxBT_3_Rxn6	100431	COVID-19
CAASEGRGSTLGRLYF	CSALAEDYEQYF	TRAV29DV5	TRAJ18	TRBV20-1	TRBJ2-7	2247114_JCC392_SJTRC_InfVaxBT_1_Rxn4	100431	COVID-19
CAASVGRGSTLGRLYF	CSSIAEDYEQYF	TRAV29DV5	TRAJ18	TRBV20-1	TRBJ2-7	2247114_JCC392_SJTRC_InfVaxBT_1_Rxn4	100431	COVID-19
CAASAGRGSTLGRLYF	CSLLWTDYEQYF	TRAV29DV5	TRAJ18	TRBV20-1	TRBJ2-7	2247114_JCC392_SJTRC_InfVaxBT_1_Rxn4	100431	COVID-19
CIVRTYLGGYQKVTF	CSARDRTSGTYEQYF	TRAV26-1	TRAJ13	TRBV20-1	TRBJ2-7	MSK1302	1296302	Solid tumor
CIVRALRGGYQKVTF	CSARDRTSGTYEQYF	TRAV26-1	TRAJ13	TRBV20-1	TRBJ2-7	MSK1302	1296302	Solid tumor
CIVRDHFGGYQKVTF	CSARDRTSGSYEQYF	TRAV26-1	TRAJ13	TRBV20-1	TRBJ2-7	MSK1302	1296302	Solid tumor
CIVRDLIGGYQKVTF	CSARDRTSGTYEQYF	TRAV26-1	TRAJ13	TRBV20-1	TRBJ2-7	su012	1296302	Solid tumor
CIVRALFGGYQKVTF	CSARDRTSGIYEQYF	TRAV26-1	TRAJ13	TRBV20-1	TRBJ2-7	MSK1302	1296302	Solid tumor
CAETTGGFKTIF	CSATEGNIQYF	TRAV12-2	TRAJ9	TRBV20-1	TRBJ2-4	UPN4	272269	Leukemia
CAATTGGFKTIF	CSATEGNIQYF	TRAV12-2	TRAJ9	TRBV20-1	TRBJ2-4	UPN4	272269	Leukemia
CAATTGGFKTIF	CSATEGNIQYF	TRAV12-2	TRAJ9	TRBV20-1	TRBJ2-4	UPN18	272269	Leukemia
CAVTTGGFKTIF	CSATEGNIQYF	TRAV12-2	TRAJ9	TRBV20-1	TRBJ2-4	UPN4	272269	Leukemia
CAVNTGGFKTIF	CSASPGGEQYF	TRAV12-2	TRAJ9	TRBV20-1	TRBJ2-7	B_ALL_p1	272269	Leukemia
CAVASGSARQLTF	CASSFSGANVLTF	TRAV2	TRAJ22	TRBV28	TRBJ2-6	J15891	737609	COVID-19
CAVVSGSARQLTF	CASSFSGANVLTF	TRAV2	TRAJ22	TRBV28	TRBJ2-6	J15891	737609	COVID-19
CAVVSGSARQLTF	CASSFSGANVLTF	TRAV2	TRAJ22	TRBV28	TRBJ2-6	J11689	737609	COVID-19
CAVASGSARQLTF	CASSRSGANVLTF	TRAV2	TRAJ22	TRBV28	TRBJ2-6	J15891	737609	COVID-19
CAVGRGSARQLTF	CASSFSGANVLTF	TRAV2	TRAJ22	TRBV28	TRBJ2-6	J11689	737609	COVID-19
CAVKLDSNYQLIW	CASSQVVGSYEQYF	TRAV12-2	TRAJ33	TRBV4-1	TRBJ2-7	CPIc_C5	865975	Inflammation
CAVKWDSNYQLIW	CASSQVVGSYEQYF	TRAV12-2	TRAJ33	TRBV4-1	TRBJ2-7	CPIc_C5	865975	Inflammation
CAVRKDSNYQLIW	CASSQVVSQETQYF	TRAV12-2	TRAJ33	TRBV4-1	TRBJ2-5	CPIc_C5	865975	Inflammation
CAVRMDSSYKLIF	CASSQVASQETQYF	TRAV12-2	TRAJ12	TRBV4-1	TRBJ2-5	CPIc_C5	865975	Inflammation
CAVSGSNYQLIW	CASSQDLGGWEQYF	TRAV12-2	TRAJ33	TRBV4-1	TRBJ2-7	CPIc_C2	865975	Inflammation
CVVNGLDDMRF	CASSGGYEQYF	TRAV12-1	TRAJ43	TRBV7-4	TRBJ2-7	2169462_SJTRC_InfVax_3	1379652	COVID-19
CVVNILDDMRF	CASSLGFEQYF	TRAV12-1	TRAJ43	TRBV7-4	TRBJ2-7	2247116_JCC392_SJTRC_InfVaxBT_3_Rxn6	1379652	COVID-19
CVVNALDDMRF	CASSLGYEQFF	TRAV12-1	TRAJ43	TRBV7-4	TRBJ2-1	2247116_JCC392_SJTRC_InfVaxBT_3_Rxn6	1379652	COVID-19
CVVNRQDDMRF	CASSLGYEQYF	TRAV12-1	TRAJ43	TRBV7-4	TRBJ2-7	2247115_JCC392_SJTRC_InfVaxBT_2_Rxn5	1379652	COVID-19
CVVNKLDDMRF	CASSPQGYEQYF	TRAV12-1	TRAJ43	TRBV7-4	TRBJ2-7	2247115_JCC392_SJTRC_InfVaxBT_2_Rxn5	1379652	COVID-19
CAVRVHARLMF	CAISEVSADTQYF	TRAV3	TRAJ31	TRBV10-3	TRBJ2-3	PT_3	1059968	Solid tumor
CAVRHNARLMF	CAISVVSADTQYF	TRAV3	TRAJ31	TRBV10-3	TRBJ2-3	su008	1059968	Solid tumor
CAVRDKARLMF	CAISSVSADTQYF	TRAV3	TRAJ31	TRBV10-3	TRBJ2-3	B231260	1059968	Solid tumor
CAVRVLARLMF	CAISAVSADTQYF	TRAV3	TRAJ31	TRBV10-3	TRBJ2-3	su008	1059968	Solid tumor
CAVRWRARLMF	CAISEVSADTQYF	TRAV3	TRAJ31	TRBV10-3	TRBJ2-3	NivoExposed	1059968	Solid tumor
CVVNGGGSYIPTF	CASSSLGPTDTQYF	TRAV12-1	TRAJ6	TRBV11-1	TRBJ2-3	ICC3	1378996	Solid tumor
CVVNGGGSYIPTF	CASSPLGPTDTQYF	TRAV12-1	TRAJ6	TRBV11-1	TRBJ2-3	NPC_SC_1810	1378996	Solid tumor
CVVNGGGSYIPTF	CASSFLGPTDTQYF	TRAV12-1	TRAJ6	TRBV11-1	TRBJ2-3	ICC3	1378996	Solid tumor
CASSGGGSYIPTF	CASSRLGPTDTQYF	TRAV12-1	TRAJ6	TRBV11-1	TRBJ2-3	ICC3	1378996	Solid tumor
CVGSGGSYIPTF	CASSLGTGADTQYF	TRAV12-1	TRAJ6	TRBV7-2	TRBJ2-3	PT_4	1378996	Solid tumor
CIATRGGSQGNLIF	CASSSREANTDTQYF	TRAV26-1	TRAJ42	TRBV7-9	TRBJ2-3	ICC5	1251132	Solid tumor
CIVTSGGSQGNLIF	CASSSREANTDTQYF	TRAV26-1	TRAJ42	TRBV7-9	TRBJ2-3	PT_1	1251132	Solid tumor
CIVSYGGSQGNLIF	CASSSREANTDTQYF	TRAV26-1	TRAJ42	TRBV7-9	TRBJ2-3	S135	1251132	Solid tumor
CIAGPGGSQGNLIF	CASSSREANTDTQYF	TRAV26-1	TRAJ42	TRBV7-9	TRBJ2-3	BC09	1251132	Solid tumor
CIVNYGGSQGNLIF	CASSSREANTDTQYF	TRAV26-1	TRAJ42	TRBV7-9	TRBJ2-3	BC09	1251132	Solid tumor
CAGAHAGNNRKLIW	CASSLTGTSSNEQFF	TRAV25	TRAJ38	TRBV6-6	TRBJ2-1	19LN0198	315332	Leukemia
CAGPNAGNNRKLIW	CASSKTGTNYNEQFF	TRAV25	TRAJ38	TRBV6-6	TRBJ2-1	19LN0198	315332	Leukemia
CAGPGAGNNRKLIW	CASSLTGIGYNEQFF	TRAV25	TRAJ38	TRBV6-6	TRBJ2-1	19LN0198	315332	Leukemia
CAGANAGNNRKLIW	CASSLTGVSYNEQFF	TRAV27	TRAJ38	TRBV6-6	TRBJ2-1	19LN0198	315332	Leukemia
CAGAHAGNNRKLIW	CASSLTGTSSNEQFF	TRAV25	TRAJ38	TRBV6-6	TRBJ2-1	20LN0243	315332	Leukemia
CAVANSGYSTLTF	CASSQAGELFF	TRAV22	TRAJ11	TRBV3-1	TRBJ2-2	J10888	733468	COVID-19
CAVGNSGYSTLTF	CASSQAGELFF	TRAV22	TRAJ11	TRBV3-1	TRBJ2-2	J15893	733468	COVID-19
CAATNSGYSTLTF	CASSHSGELFF	TRAV22	TRAJ11	TRBV3-1	TRBJ2-2	J10888	733468	COVID-19
CAATNSGYSTLTF	CASSQAGELFF	TRAV22	TRAJ11	TRBV3-1	TRBJ2-2	J10886	733468	COVID-19
CAVTNSGYSTLTF	CASSHSGELFF	TRAV22	TRAJ11	TRBV3-1	TRBJ2-2	J10888	733468	COVID-19
CALIGAGSYQLTF	CASSLAGPDTQYF	TRAV9-2	TRAJ28	TRBV11-1	TRBJ2-3	J10624	411967	COVID-19
CALIGAGSYQLTF	CASSLAGPDTQYF	TRAV9-2	TRAJ28	TRBV11-1	TRBJ2-3	J09836	411967	COVID-19
CALSGAGSYQLTF	CASSRTGPDTQYF	TRAV9-2	TRAJ28	TRBV11-1	TRBJ2-3	J09836	411967	COVID-19
CTSVGAGSYQLTF	CASSITGPDTQYF	TRAV9-2	TRAJ28	TRBV11-1	TRBJ2-3	J09836	411967	COVID-19
CALTGAGSYQLTF	CASTRTGPDTQYF	TRAV9-2	TRAJ28	TRBV11-1	TRBJ2-3	J10624	411967	COVID-19
CAVRGLMDSSYKLIF	CASSFHDREGVGSPLHF	TRAV3	TRAJ12	TRBV7-9	TRBJ1-6	HHU20160714	1020069	Healthy
CAVRLRMDSSYKLIF	CASSYHDLGGAGSPLHF	TRAV3	TRAJ12	TRBV7-9	TRBJ1-6	HHU20191029	1020069	Healthy
CAVRGPMDSSYKLIF	CASSSHDETGVGSPLHF	TRAV3	TRAJ12	TRBV7-9	TRBJ1-6	HHU20191126	1020069	Healthy
CAVRSRMDSSYKLIF	CASSSHDRDGGHSPLHF	TRAV3	TRAJ12	TRBV7-9	TRBJ1-6	2010113903	1020069	Healthy
CAVRERMDSSYKLIF	CASSLGLGTGHPNEKLFF	TRAV3	TRAJ12	TRBV7-9	TRBJ1-4	2010113790	1020069	Healthy
CAMTPGTASKLTF	CATSRDLGGSTDTQYF	TRAV12-3	TRAJ44	TRBV15	TRBJ2-3	2247114_JCC392_SJTRC_InfVaxBT_1_Rxn4	621672	COVID-19
CAMSAGTASKLTF	CATSRDLGGTSTDTQYF	TRAV12-3	TRAJ44	TRBV15	TRBJ2-3	2247115_JCC392_SJTRC_InfVaxBT_2_Rxn5	621672	COVID-19
CAMTPGTASKLTF	CATSEDSGGRTDTQYF	TRAV12-3	TRAJ44	TRBV15	TRBJ2-3	2247115_JCC392_SJTRC_InfVaxBT_2_Rxn5	621672	COVID-19
CAMNTGTASKLTF	CATSRDSGGTTDTQYF	TRAV12-3	TRAJ44	TRBV15	TRBJ2-3	2247114_JCC392_SJTRC_InfVaxBT_1_Rxn4	621672	COVID-19
CAMNIGTASKLTF	CATSRDSGGTSTDTQYF	TRAV12-3	TRAJ44	TRBV15	TRBJ2-3	2247114_JCC392_SJTRC_InfVaxBT_1_Rxn4	621672	COVID-19
CAASELGNQFYF	CASSLAGRGGLGTDTQYF	TRAV29DV5	TRAJ49	TRBV5-6	TRBJ2-3	J14205	101249	COVID-19
CAASAVGNQFYF	CASSFAGRGGFQTDTQYF	TRAV29DV5	TRAJ49	TRBV5-6	TRBJ2-3	J14205	101249	COVID-19
CAASDGGNQFYF	CASSLAGASGRVTDTQYF	TRAV29DV5	TRAJ49	TRBV5-6	TRBJ2-3	J10535	101249	COVID-19
CAASALGNKLVF	CASSLAGVRGASTDTQYF	TRAV29DV5	TRAJ47	TRBV5-6	TRBJ2-3	J14205	101249	COVID-19
CAASNTGNQFYF	CASSLAGFGGKVTDTQYF	TRAV29DV5	TRAJ49	TRBV5-6	TRBJ2-3	J10625	101249	COVID-19
CAMTNNAGNMLTF	CSARTPTRGGTDTQYF	TRAV12-3	TRAJ39	TRBV20-1	TRBJ2-3	J21854	621473	COVID-19
CAMTNNAGNMLTF	CSARVPGGGTDTQYF	TRAV12-3	TRAJ39	TRBV20-1	TRBJ2-3	J21854	621473	COVID-19
CAMTTNAGNMLTF	CSARAPSGGTDTQYF	TRAV12-3	TRAJ39	TRBV20-1	TRBJ2-3	J21854	621473	COVID-19
CAMTQAAGNKLTF	CSARSNRQAGNTDTQYF	TRAV12-3	TRAJ17	TRBV20-1	TRBJ2-3	COV_019	621473	COVID-19
CAMRENNAGNMLTF	CSAKTGIPSTDTQYF	TRAV12-3	TRAJ39	TRBV20-1	TRBJ2-3	J14205	621473	COVID-19
CATDDSGGSNYKLTF	CASSPGTVVTGELFF	TRAV17	TRAJ53	TRBV27	TRBJ2-2	J10886	685418	COVID-19
CATPNSGGSNYKLTF	CASSLGTEVTGELFF	TRAV17	TRAJ53	TRBV27	TRBJ2-2	J15893	685418	COVID-19
CALPNSGGSNYKLTF	CASSLGTVSVEKLFF	TRAV17	TRAJ53	TRBV27	TRBJ1-4	J10886	685418	COVID-19
CEPNSGGSNYKLTF	CASSLGTVNTGELFF	TRAV17	TRAJ53	TRBV27	TRBJ2-2	J15893	685418	COVID-19
CATADSGGSNYKLTF	CASSLGTLNTGELFF	TRAV17	TRAJ53	TRBV27	TRBJ2-2	J10886	685418	COVID-19
CAVNARRVTGGGNKLTF	CASSPPTGSNTEAFF	TRAV12-2	TRAJ10	TRBV7-9	TRBJ1-1	NPC_SC_1811	901479	Solid tumor
CAVNMRTLTGGGNKLTF	CASSPPTGSNTEAFF	TRAV12-2	TRAJ10	TRBV7-9	TRBJ1-1	PT_7	901479	Solid tumor
CAVNIPRLTGGGNKLTF	CASSPPQGSNTEAFF	TRAV12-2	TRAJ10	TRBV7-9	TRBJ1-1	PT_7	901479	Solid tumor
CAVNIKLLTGGGNKLTF	CASSPPWGSNTEAFF	TRAV12-2	TRAJ10	TRBV7-9	TRBJ1-1	PT_7	901479	Solid tumor
CAVNRPRITGGGNKLTF	CASSPPQGSNTEAFF	TRAV12-2	TRAJ10	TRBV7-9	TRBJ1-1	NPC_SC_1808	901479	Solid tumor
CAVKKEYGNKLVF	CASSAGPYNSPLHF	TRAV8-1	TRAJ47	TRBV6-1	TRBJ1-6	IpiNivo_Resistant	865489	Solid tumor
CAVKKEYGNKLVF	CASSAGPYNSPLHF	TRAV8-1	TRAJ47	TRBV6-1	TRBJ1-6	NPC_SC_1805	865489	Solid tumor
CAVRKEYGNKLVF	CASSAGPYNSPLHF	TRAV8-1	TRAJ47	TRBV6-1	TRBJ1-6	su006	865489	Solid tumor
CAVRKEYGNKLVF	CASSAGPYSSPLHF	TRAV8-1	TRAJ47	TRBV6-1	TRBJ1-6	N7001	865489	Solid tumor
CAVSREYGNKLVF	CASNPGPYNSPLHF	TRAV8-1	TRAJ47	TRBV6-1	TRBJ1-6	BC11	865489	Solid tumor
CIVRPITGTASKLTF	CASSFWGRGTEAFF	TRAV26-1	TRAJ44	TRBV28	TRBJ1-1	nc_CT3	1291776	Healthy
CIVRPLTGTASKLTF	CASSLWGRPTEAFF	TRAV26-1	TRAJ44	TRBV28	TRBJ1-1	nc_CT5	1291776	Healthy
CIVRAITGTASKLTF	CASSLWGREVEAFF	TRAV26-1	TRAJ44	TRBV28	TRBJ1-1	nc_CT3	1291776	Healthy
CIVRPITGANSKLTF	CASSLWGRPTEAFF	TRAV26-1	TRAJ56	TRBV28	TRBJ1-1	nc_CT3	1291776	Healthy
CIVRALTGTASKLTF	CASSLFGRYEAFF	TRAV26-1	TRAJ44	TRBV28	TRBJ1-1	nc_CT3	1291776	Healthy
CAASKYNTDKLIF	CATQPDGSDTQYF	TRAV23DV6	TRAJ34	TRBV5-1	TRBJ2-3	J21854	136480	COVID-19
CAASKYNTDKLIF	CASHQGFQETQYF	TRAV23DV6	TRAJ34	TRBV5-1	TRBJ2-5	J21854	136480	COVID-19
CAANKYNTDKLIF	CASSPLDGDTQYF	TRAV23DV6	TRAJ34	TRBV5-1	TRBJ2-3	J21854	136480	COVID-19
CAASKFNTDKLIF	CASSGPSTDTQYF	TRAV23DV6	TRAJ34	TRBV7-9	TRBJ2-3	J21854	136480	COVID-19
CAASKYNTDKLIF	CASLGTSTDTQYF	TRAV23DV6	TRAJ34	TRBV2	TRBJ2-3	J14204	136480	COVID-19
CATEDNAGNMLTF	CASSYGEPQHF	TRAV17	TRAJ39	TRBV6-6	TRBJ1-5	UPN24	701746	Leukemia
CATEDNAGNMLTF	CASSYGQPQHF	TRAV17	TRAJ39	TRBV6-6	TRBJ1-5	UPN8	701746	Leukemia
CATEDNAGNMLTF	CASSYSNEQFF	TRAV17	TRAJ39	TRBV6-6	TRBJ2-1	UPN19	701746	Leukemia
CATEDNAGNMLTF	CASSLESPQHF	TRAV17	TRAJ39	TRBV6-6	TRBJ1-5	UPN19	701746	Leukemia
CATDDNAGNMLTF	CASSYSEKLFF	TRAV17	TRAJ39	TRBV6-6	TRBJ1-4	UPN12	701746	Leukemia
CAASASGKLIF	CASSLELNEQFF	TRAV29DV5	TRAJ37	TRBV7-9	TRBJ2-1	nc_CT7	89880	Healthy
CAASASGKLIF	CASSVELNEQFF	TRAV29DV5	TRAJ23	TRBV7-9	TRBJ2-1	nc_CT2	89880	Healthy
CAASASGKLIF	CASSLELDEQFF	TRAV29DV5	TRAJ37	TRBV7-9	TRBJ2-1	nc_CT7	89880	Healthy
CAASASGRLAF	CASSLELNEQFF	TRAV29DV5	TRAJ7	TRBV7-9	TRBJ2-1	nc_CT7	89880	Healthy
CAASASGKLVF	CASSLELDEQFF	TRAV29DV5	TRAJ47	TRBV7-9	TRBJ2-1	nc_CT7	89880	Healthy
CALSDTGGFKTIF	CASSLDLANEQFF	TRAV9-2	TRAJ9	TRBV7-7	TRBJ2-1	J10624	474425	COVID-19
CALSDTGGFKTIF	CASSLDLAGEEFF	TRAV9-2	TRAJ9	TRBV7-7	TRBJ2-1	J10624	474425	COVID-19
CALSDTGGFKTIF	CASSKDLAGEQYF	TRAV9-2	TRAJ9	TRBV7-7	TRBJ2-7	J10624	474425	COVID-19
CALSDPGGFKTIF	CASGTTNNEQFF	TRAV9-2	TRAJ9	TRBV7-7	TRBJ2-1	J09835	474425	COVID-19
CALSDTGGFKTIF	CASSLELAGEQYF	TRAV9-2	TRAJ9	TRBV7-7	TRBJ2-7	J10624	474425	COVID-19
CGADLRSQGNLIF	CSATGGATDTQYF	TRAV34	TRAJ42	TRBV20-1	TRBJ2-3	U35	1229790	Inflammation
CGADIRSQGNLIF	CSAAGGTDTQYF	TRAV34	TRAJ42	TRBV20-1	TRBJ2-3	CPInc_NC6	1229790	Inflammation
CGADMRSQGNLIF	CSAPSGNTDTQYF	TRAV34	TRAJ42	TRBV20-1	TRBJ2-3	CPIc_C7	1229790	Inflammation
CGADARSQGNLIF	CSASDSGTTDTQYF	TRAV34	TRAJ42	TRBV20-1	TRBJ2-3	U44	1229790	Inflammation
CGADIKSQGNLIF	CSATGTVSDTQYF	TRAV34	TRAJ42	TRBV20-1	TRBJ2-3	U35	1229790	Inflammation
CAVSDTGGGNKLTF	CASNPRGAYNEQFF	TRAV8-4	TRAJ10	TRBV19	TRBJ2-1	J10535	1085079	COVID-19
CAVSDTGGGNKLTF	CASNQRGAYNEQFF	TRAV8-4	TRAJ10	TRBV19	TRBJ2-1	J10535	1085079	COVID-19
CAVSDTGGGNKLTF	CASNQRGAYNEQFF	TRAV8-4	TRAJ10	TRBV19	TRBJ2-1	J14205	1085079	COVID-19
CAVSDTGGGNKLTF	CASNPRGSYNEQFF	TRAV8-4	TRAJ10	TRBV19	TRBJ2-1	J14205	1085079	COVID-19
CAVSDTGGGNKLTF	CASNQRGSYNEQFF	TRAV8-4	TRAJ10	TRBV19	TRBJ2-1	J10535	1085079	COVID-19
CAVVTSGGSYIPTF	CASSLLAGDKNIQYF	TRAV2	TRAJ6	TRBV5-6	TRBJ2-4	J10625	1175295	COVID-19
CAVVPSGGSYIPTF	CASSRLAGDKNIQYF	TRAV2	TRAJ6	TRBV5-6	TRBJ2-4	J10624	1175295	COVID-19
CAVVEGGGSYIPTF	CASTISQGDKNIQYF	TRAV2	TRAJ6	TRBV5-6	TRBJ2-4	J10625	1175295	COVID-19
CAVVSSGGSYIPTF	CASSFLRGDKNIQYF	TRAV2	TRAJ6	TRBV5-6	TRBJ2-4	J10624	1175295	COVID-19
CAVVAGGGSYIPTF	CASSLTTGDKNIQYF	TRAV2	TRAJ6	TRBV5-6	TRBJ2-4	J10624	1175295	COVID-19
CIVRVPGNQGGKLIF	CSARVQGMNTEAFF	TRAV26-1	TRAJ23	TRBV20-1	TRBJ1-1	J21854	1309160	COVID-19
CIVRVPGNQGGKLIF	CSARVQGMNTEAFF	TRAV26-1	TRAJ23	TRBV20-1	TRBJ1-1	J10886	1309160	COVID-19
CIVRVPGNQGGKLIF	CSARIQGLNTEAFF	TRAV26-1	TRAJ23	TRBV20-1	TRBJ1-1	J09835	1309160	COVID-19
CIVRVPGNQGGKLIF	CSARAQGAKTEAFF	TRAV26-1	TRAJ23	TRBV20-1	TRBJ1-1	Seshadri02	1309160	COVID-19
CIVRVAGNQGGKLIF	CSALPGSDGNTIYF	TRAV26-1	TRAJ23	TRBV20-1	TRBJ1-3	Seshadri02	1309160	COVID-19
CAVSQPTGKLIF	CAWSITGPYEQYF	TRAV8-6	TRAJ37	TRBV30	TRBJ2-7	J11689	1123526	COVID-19
CAVSVPTGKLIF	CAWSVGLSYEQYF	TRAV8-6	TRAJ37	TRBV30	TRBJ2-7	J11689	1123526	COVID-19
CAVTLPTGKLIF	CAWSVSQSYEQYF	TRAV8-6	TRAJ37	TRBV30	TRBJ2-7	J10625	1123526	COVID-19
CAVSEARGTLTF	CAWSVSGRYEQYF	TRAV8-6	TRAJ11	TRBV30	TRBJ2-7	J21856	1123526	COVID-19
CAVSRPGNTPLVF	CASGGGPYEQYF	TRAV8-6	TRAJ29	TRBV30	TRBJ2-7	J11689	1123526	COVID-19
CASSGGYQKVTF	CASSHGQGATNEKLFF	TRAV25	TRAJ13	TRBV18	TRBJ1-4	GC04	666386	Solid tumor
CASSGGYQKVTF	CASSSGQGNTNEKLFF	TRAV25	TRAJ13	TRBV18	TRBJ1-4	PT_1	666386	Solid tumor
CALSGGYQKVTF	CASSHGQGADNEKLFF	TRAV25	TRAJ13	TRBV18	TRBJ1-4	S135	666386	Solid tumor
CASTGGYQKVTF	CASSHGQGVTNEKLFF	TRAV25	TRAJ13	TRBV18	TRBJ1-4	GC04	666386	Solid tumor
CAASGGYQKVTF	CASSSGQGATNEKLFF	TRAV25	TRAJ13	TRBV18	TRBJ1-4	S135	666386	Solid tumor
CAILSGYALNF	CASTSRLQGAYEQYF	TRAV12-3	TRAJ41	TRBV28	TRBJ2-7	NPC_SC_1815	383344	Solid tumor
CAPLSGYALNF	CASSFRKRGAYEQYF	TRAV12-3	TRAJ41	TRBV28	TRBJ2-7	S135	383344	Solid tumor
CAMLSGYALNF	CASTSRQGGGYEQYF	TRAV12-3	TRAJ41	TRBV28	TRBJ2-7	NPC_SC_1815	383344	Solid tumor
CAILSGYALNF	CASTSRREGGYEQYF	TRAV12-3	TRAJ41	TRBV28	TRBJ2-7	NPC_SC_1815	383344	Solid tumor
CATLSGYALNF	CASTQRKTGAYEQYF	TRAV12-3	TRAJ41	TRBV28	TRBJ2-7	NPC_SC_1811	383344	Solid tumor
CAIPSGGSNYKLTF	CASSLNPTGSTDTQYF	TRAV12-3	TRAJ53	TRBV7-3	TRBJ2-3	J14205	384344	COVID-19
CAMPRGGSNYKLTF	CASSLNPSGSTDTQYF	TRAV12-3	TRAJ53	TRBV7-3	TRBJ2-3	J10625	384344	COVID-19
CAMPVGGSNYKLTF	CASSLNPSGSTDTQYF	TRAV12-3	TRAJ53	TRBV7-3	TRBJ2-3	J14205	384344	COVID-19
CAIPRGGSNYKLTF	CASSLNPSGSTDTQYF	TRAV12-3	TRAJ53	TRBV7-2	TRBJ2-3	J14205	384344	COVID-19
CAGNSGGSNYKLTF	CASSLGPGILTDTQYF	TRAV25	TRAJ53	TRBV7-3	TRBJ2-3	J14204	384344	COVID-19
CIVRVNNDMRF	CASGPEGLATYNEQFF	TRAV26-1	TRAJ43	TRBV12-5	TRBJ2-1	COV_015	1308628	COVID-19
CIVRVNNDMRF	CASGPEGLARYNEQFF	TRAV26-1	TRAJ43	TRBV12-5	TRBJ2-1	COV_009	1308628	COVID-19
CIVRVNNDMRF	CASGPEGLATYNEQFF	TRAV26-1	TRAJ43	TRBV12-5	TRBJ2-1	C-26	1308628	COVID-19
CIVRVNNDMRF	CASGPEGQGTYNEQFF	TRAV26-1	TRAJ43	TRBV12-5	TRBJ2-1	COV_013	1308628	COVID-19
CIVRVNNDMRF	CASGPEGQGTYNEQFF	TRAV26-1	TRAJ43	TRBV12-5	TRBJ2-1	107677	1308628	COVID-19
CAASKGGNTPLVF	CASSYRGTHNEQFF	TRAV13-1	TRAJ29	TRBV7-6	TRBJ2-1	MM_PT17	130737	Myeloma
CAASKGGNTPLVF	CASSLRGAHNEQFF	TRAV13-1	TRAJ29	TRBV7-6	TRBJ2-1	MM_PT17	130737	Myeloma
CAASRGGNTPLVF	CASSLRGAHNEQFF	TRAV13-1	TRAJ29	TRBV7-6	TRBJ2-1	MM_PT17	130737	Myeloma
CAASRGGNTPLVF	CASSPRGSHNEQFF	TRAV13-1	TRAJ29	TRBV7-6	TRBJ2-1	MM_PT18	130737	Myeloma
CAASKGGNNRLAF	CASSLRGTHNEQFF	TRAV13-1	TRAJ7	TRBV7-6	TRBJ2-1	MM_PT17	130737	Myeloma
CATDAGYNKLIF	CSASRATNTGELFF	TRAV17	TRAJ4	TRBV20-1	TRBJ2-2	J10624	679142	COVID-19
CATDGGYNKLIF	CSASRATNTGELFF	TRAV17	TRAJ4	TRBV20-1	TRBJ2-2	J10624	679142	COVID-19
CATDGGYNKLIF	CSASRATNTGELFF	TRAV17	TRAJ4	TRBV20-1	TRBJ2-2	J09835	679142	COVID-19
CATDGGYNKLIF	CSASRSTNTGELFF	TRAV17	TRAJ4	TRBV20-1	TRBJ2-2	J10624	679142	COVID-19
CATDGGYNKLIF	CSASSGSNTGELFF	TRAV17	TRAJ4	TRBV20-1	TRBJ2-2	J10624	679142	COVID-19
CAVFNSGYSTLTF	CASSRVYEQYF	TRAV1-1	TRAJ11	TRBV6-1	TRBJ2-7	NPC_SC_1802	784049	Solid tumor
CAAMNSGYSTLTF	CASSHIYEQYF	TRAV1-1	TRAJ11	TRBV6-1	TRBJ2-7	NPC_SC_1802	784049	Solid tumor
CAVMNSGYSTLTF	CASSSIYEQYF	TRAV1-1	TRAJ11	TRBV6-1	TRBJ2-7	NPC_SC_1802	784049	Solid tumor
CAVMNSGYSTLTF	CASSRIYEQYF	TRAV1-1	TRAJ11	TRBV6-1	TRBJ2-7	NPC_SC_1802	784049	Solid tumor
CAVLNSGYSTLTF	CASSKIYEQYF	TRAV1-1	TRAJ11	TRBV6-1	TRBJ2-7	PT_1	784049	Solid tumor
CAVQNYGGATNKLIF	CASSFGTSGYEQYF	TRAV1-1	TRAJ32	TRBV11-1	TRBJ2-7	OC91	963932	Solid tumor
CAVQNYGGATNKLIF	CASSFGTSGYEQYF	TRAV1-1	TRAJ32	TRBV11-1	TRBJ2-7	PT_8	963932	Solid tumor
CAVLNYGGATNKLIF	CASSLGARIYEQYF	TRAV1-1	TRAJ32	TRBV11-1	TRBJ2-7	OC91	963932	Solid tumor
CAVRVYGGATNKLIF	CASSPGTSGYEQYF	TRAV1-1	TRAJ32	TRBV11-1	TRBJ2-7	OC91	963932	Solid tumor
CAVRLYGGATNKLIF	CASSFGTSGYEQYF	TRAV1-1	TRAJ32	TRBV11-1	TRBJ2-7	OC91	963932	Solid tumor
CALSVDNDMRF	CASSQGGATEAFF	TRAV19	TRAJ43	TRBV19	TRBJ1-1	19LN0193	528230	Leukemia
CALSEDNDMRF	CASSSTGNTEAFF	TRAV19	TRAJ43	TRBV19	TRBJ1-1	UPN13	528230	Leukemia
CALSEDNDMRF	CASSQTGNTEAFF	TRAV19	TRAJ43	TRBV19	TRBJ1-1	UPN13	528230	Leukemia
CALSEDNDMRF	CASSFGGRYTEAFF	TRAV19	TRAJ43	TRBV19	TRBJ1-1	UPN10	528230	Leukemia
CALSEDARLMF	CASTPGAVTEAFF	TRAV19	TRAJ31	TRBV19	TRBJ1-1	19LN0193	528230	Leukemia
CATDTNRDDKIIF	CASSATGVGVEQFF	TRAV17	TRAJ30	TRBV19	TRBJ2-1	COV_028	699606	COVID-19
CATDRDDKIIF	CASSMSGGLEQFF	TRAV17	TRAJ30	TRBV19	TRBJ2-1	COV_025	699606	COVID-19
CATDAGRDDKIIF	CASSYGVAYEQYF	TRAV17	TRAJ30	TRBV19	TRBJ2-7	COV_028	699606	COVID-19
CATVTNRDDKIIF	CASSIGGTRRLFF	TRAV17	TRAJ30	TRBV19	TRBJ1-4	COV_010	699606	COVID-19
CATDGNRDDKIIF	CASSLGTGEETQYF	TRAV17	TRAJ30	TRBV19	TRBJ2-5	p6_severe	699606	COVID-19
CAVEGSSNTGKLIF	CASSYRADNEKLFF	TRAV25	TRAJ37	TRBV6-6	TRBJ1-4	J21854	771685	COVID-19
CAGYGSSNTGKLIF	CASSTRDFEEKLFF	TRAV25	TRAJ37	TRBV6-6	TRBJ1-4	J21854	771685	COVID-19
CAGEGSSNTGKLIF	CASSYRGENEKLFF	TRAV25	TRAJ37	TRBV6-6	TRBJ1-4	J10887	771685	COVID-19
CAGEGSGNTGKLIF	CASSYRGDNEKLFF	TRAV25	TRAJ37	TRBV6-5	TRBJ1-4	J15890	771685	COVID-19
CAEHGSSNTGKLIF	CASRLRDQNEKLFF	TRAV27	TRAJ37	TRBV6-6	TRBJ1-4	J21854	771685	COVID-19
CAVRDGGSQGNLIF	CASSLGQGLNSPLHF	TRAV3	TRAJ42	TRBV7-2	TRBJ1-6	su006	979812	Solid tumor
CAVRDGGSQGNLIF	CASSLGQGLNQPQHF	TRAV3	TRAJ42	TRBV7-2	TRBJ1-5	su006	979812	Solid tumor
CAVRDGGSQGNLIF	CASSPGLGNTGELFF	TRAV3	TRAJ42	TRBV7-3	TRBJ2-2	su012	979812	Solid tumor
CAVRDGGSQGNLIF	CASSLGLANTGELFF	TRAV3	TRAJ42	TRBV7-2	TRBJ2-2	su012	979812	Solid tumor
CAVRDGGSQGNLIF	CASSYGQALNSPLHF	TRAV3	TRAJ42	TRBV14	TRBJ1-6	su012	979812	Solid tumor
CAVRFSDGQKLLF	CASSPDRGYQETQYF	TRAV8-4	TRAJ16	TRBV7-2	TRBJ2-5	J14205	1014078	COVID-19
CAVRRSDGQKLLF	CASSPDRGYQETQYF	TRAV8-4	TRAJ16	TRBV7-2	TRBJ2-5	J14205	1014078	COVID-19
CAVRFSDGQKLLF	CASSVDRGYQETQYF	TRAV8-4	TRAJ16	TRBV7-2	TRBJ2-5	J10535	1014078	COVID-19
CAVKLSDGQKLLF	CASSTDRGYTDTQYF	TRAV8-4	TRAJ16	TRBV7-2	TRBJ2-3	J14205	1014078	COVID-19
CAVSASGGQKLLF	CASSPDRGLQETQYF	TRAV8-4	TRAJ16	TRBV7-2	TRBJ2-5	J14205	1014078	COVID-19
CAVNRDDKIIF	CASSLDIEAFF	TRAV12-2	TRAJ30	TRBV7-9	TRBJ1-1	2169462_SJTRC_InfVax_3	924034	COVID-19
CAVNERDKIIF	CASSPDLEAFF	TRAV12-2	TRAJ30	TRBV7-9	TRBJ1-1	2247115_JCC392_SJTRC_InfVaxBT_2_Rxn5	924034	COVID-19
CAVNRDDKIIF	CASSPDIEAFF	TRAV12-2	TRAJ30	TRBV7-9	TRBJ1-1	2169460_SJTRC_InfVax_1	924034	COVID-19
CAVNGDDKIIF	CASSPDIEAFF	TRAV12-2	TRAJ30	TRBV7-9	TRBJ1-1	2247116_JCC392_SJTRC_InfVaxBT_3_Rxn6	924034	COVID-19
CAVNRDDKIIF	CASSPDIEQYF	TRAV12-2	TRAJ30	TRBV7-9	TRBJ2-7	RAGN579992	924034	COVID-19
CAVGGGSNYKLTF	CASSSGQLYGYTF	TRAV8-3	TRAJ53	TRBV28	TRBJ1-2	C-13	809434	COVID-19
CAVGGGSNYKLTF	CASSSGQVYGYTF	TRAV8-3	TRAJ53	TRBV28	TRBJ1-2	C-13	809434	COVID-19
CAVGVGSNYKLTF	CASSTGQNYGYTF	TRAV8-3	TRAJ53	TRBV28	TRBJ1-2	C-38	809434	COVID-19
CAVGGGSNYKLTF	CASSSGQGYEQYF	TRAV8-3	TRAJ53	TRBV28	TRBJ2-7	C-24	809434	COVID-19
CAVNGGSNYKLTF	CASSSGQNYEQYF	TRAV8-3	TRAJ53	TRBV28	TRBJ2-7	C-38	809434	COVID-19
CATVMTGANSKLTF	CASSLEAASSYNEQFF	TRAV17	TRAJ56	TRBV5-1	TRBJ2-1	GSE222448_patient8	723726	Solid tumor
CATAQTGANSKLTF	CASSLEAASSYNEQFF	TRAV17	TRAJ56	TRBV5-1	TRBJ2-1	GSE222448_patient8	723726	Solid tumor
CATVSTGANSKLTF	CASSLEAASSYNEQFF	TRAV17	TRAJ56	TRBV5-1	TRBJ2-1	GSE222448_patient8	723726	Solid tumor
CATVTTGANSKLTF	CASSLEAASSYNEQFF	TRAV17	TRAJ56	TRBV5-1	TRBJ2-1	su014	723726	Solid tumor
CATVPKGANSKLTF	CASSLEAASSYNEQFF	TRAV17	TRAJ56	TRBV5-1	TRBJ2-1	GSE222448_patient8	723726	Solid tumor
CAASPGSSNTGKLIF	CASRGSNTGELFF	TRAV23DV6	TRAJ37	TRBV6-6	TRBJ2-2	UT1	150980	Solid tumor
CAAAPGSSNTGKLIF	CASKGSNTGELFF	TRAV23DV6	TRAJ37	TRBV6-6	TRBJ2-2	UT1	150980	Solid tumor
CAASMGSSNTGKLIF	CASRDSNTGELFF	TRAV23DV6	TRAJ37	TRBV6-6	TRBJ2-2	MSK1263	150980	Solid tumor
CAASYGSSNTGKLIF	CASRTSNTGELFF	TRAV23DV6	TRAJ37	TRBV6-6	TRBJ2-2	ICC4	150980	Solid tumor
CAASIGSSNTGKLIF	CATRDSNTGELFF	TRAV23DV6	TRAJ37	TRBV6-6	TRBJ2-2	BC11	150980	Solid tumor
CADNSGYSTLTF	CASSLGQGNQPQHF	TRAV5	TRAJ11	TRBV12-3	TRBJ1-5	J15893	210909	COVID-19
CAENSGYSTLTF	CASSPGAGNQPQHF	TRAV5	TRAJ11	TRBV12-3	TRBJ1-5	J15893	210909	COVID-19
CAENSGYSTLTF	CASSQGAGNQPQHF	TRAV5	TRAJ11	TRBV12-3	TRBJ1-5	J15893	210909	COVID-19
CAENSGYSTLTF	CASSLAGGNQPQHF	TRAV5	TRAJ11	TRBV12-3	TRBJ1-5	J10888	210909	COVID-19
CAENSGYSTLTF	CASSAGAGNQPQHF	TRAV5	TRAJ11	TRBV12-3	TRBJ1-5	J15893	210909	COVID-19
CAVLIQGAQKLVF	CASSSPGGGYTF	TRAV12-2	TRAJ54	TRBV7-6	TRBJ1-2	EM192567	878882	Autoimmune disease
CAVLVQGAQKLVF	CASSSPGGGYTF	TRAV12-2	TRAJ54	TRBV7-6	TRBJ1-2	EM192567	878882	Autoimmune disease
CAVTIQGAQKLVF	CASSIPGQGYTF	TRAV12-2	TRAJ54	TRBV7-6	TRBJ1-2	EM192565	878882	Autoimmune disease
CAASLQGAQKLVF	CASSPMASPTIYF	TRAV12-2	TRAJ54	TRBV7-6	TRBJ1-3	EM192565	878882	Autoimmune disease
CAVTLQGAQKLVF	CASSPPGQYYTF	TRAV12-2	TRAJ54	TRBV7-6	TRBJ1-2	EM192564	878882	Autoimmune disease
CAVSGGYNKLIF	CASSLDSSYEQYF	TRAV21	TRAJ4	TRBV6-5	TRBJ2-7	2247114_JCC392_SJTRC_InfVaxBT_1_Rxn4	1101332	COVID-19
CAVSGGYNKLIF	CASSFDSSYEQYF	TRAV21	TRAJ4	TRBV6-5	TRBJ2-7	2247114_JCC392_SJTRC_InfVaxBT_1_Rxn4	1101332	COVID-19
CAVSGGYNKLIF	CASSRDSSYEQYF	TRAV21	TRAJ4	TRBV6-5	TRBJ2-7	2247116_JCC392_SJTRC_InfVaxBT_3_Rxn6	1101332	COVID-19
CACSGGYNKLIF	CASSLDSSYEQYF	TRAV21	TRAJ4	TRBV6-5	TRBJ2-7	2169461_SJTRC_InfVax_2	1101332	COVID-19
CAVSGGYNKLIF	CASSRDSDYEQYF	TRAV21	TRAJ4	TRBV6-5	TRBJ2-7	2247114_JCC392_SJTRC_InfVaxBT_1_Rxn4	1101332	COVID-19
CVVNRGGYQKVTF	CSATRGGSQETQYF	TRAV12-1	TRAJ13	TRBV20-1	TRBJ2-5	J10625	1393111	COVID-19
CVVGSGGYQKVTF	CSATLGAGQETQYF	TRAV12-1	TRAJ13	TRBV20-1	TRBJ2-5	J10625	1393111	COVID-19
CVVNTGGYQKVTF	CSATRGAGQADTQYF	TRAV12-1	TRAJ13	TRBV20-1	TRBJ2-3	J09836	1393111	COVID-19
CVVNSGGYQKVTF	CSASRGAASQETQYF	TRAV12-1	TRAJ13	TRBV20-1	TRBJ2-5	J10624	1393111	COVID-19
CVVNIGGYQKVTF	CSASRSASSTDTQYF	TRAV12-1	TRAJ13	TRBV20-1	TRBJ2-3	J10624	1393111	COVID-19
CAQLANDYKLSF	CASNRQGGNTEAFF	TRAV9-2	TRAJ20	TRBV6-5	TRBJ1-1	TC341	646693	Healthy
CALLANDYKLSF	CASNRQGGNTEAFF	TRAV9-2	TRAJ20	TRBV6-5	TRBJ1-1	TC341	646693	Healthy
CALLPNDYKLSF	CASSRQGGNTEAFF	TRAV9-2	TRAJ20	TRBV6-5	TRBJ1-1	TC341	646693	Healthy
CALLPNDYKLSF	CASSRQGGNTEAFF	TRAV9-2	TRAJ20	TRBV6-5	TRBJ1-1	TC174	646693	Healthy
CALLPNDYKLSF	CASSRQGGSTEAFF	TRAV9-2	TRAJ20	TRBV6-5	TRBJ1-1	TC341	646693	Healthy
CIPSGNNDMRF	CAWSVSDLAKNIQYF	TRAV26-2	TRAJ43	TRBV30	TRBJ2-4	N7001	1272373	Solid tumor
CILSNNNDMRF	CAWSISDLAKNIQYF	TRAV26-2	TRAJ43	TRBV30	TRBJ2-4	N7002	1272373	Solid tumor
CILNNNNDMRF	CAWSISDLAKNIQYF	TRAV26-2	TRAJ43	TRBV30	TRBJ2-4	GU0700	1272373	Solid tumor
CIQNNNNDMRF	CAWSVSDLAKNIQYF	TRAV26-2	TRAJ43	TRBV30	TRBJ2-4	N7002	1272373	Solid tumor
CIVSNNNDMRF	CAWSVSDLAKNIQYF	TRAV26-2	TRAJ43	TRBV30	TRBJ2-4	su014	1272373	Solid tumor
CVVNRAGGYNKLIF	CSARVGAGTNEKLFF	TRAV12-1	TRAJ4	TRBV20-1	TRBJ1-4	J09836	1392072	COVID-19
CVVNRAGGYNKLIF	CSAKAGAGNLEKLFF	TRAV12-1	TRAJ4	TRBV20-1	TRBJ1-4	J09835	1392072	COVID-19
CVVNRPGGYNKLIF	CSARVGAGSNEKLFF	TRAV12-1	TRAJ4	TRBV20-1	TRBJ1-4	J10625	1392072	COVID-19
CVVNSGGYNKLIF	CSATIGASVTGELFF	TRAV12-1	TRAJ4	TRBV20-1	TRBJ2-2	J10624	1392072	COVID-19
CVVNLGGYNKLIF	CSATRDAGTYNEQFF	TRAV12-1	TRAJ4	TRBV20-1	TRBJ2-1	J10624	1392072	COVID-19
CAFPSGGSNYKLTF	CSARDTISGGHYEQYF	TRAV24	TRAJ53	TRBV20-1	TRBJ2-7	201651365	302863	COVID-19
CAFPSGGSNYKLTF	CSARDIAGAGHYEQYF	TRAV24	TRAJ53	TRBV20-1	TRBJ2-7	201651365	302863	COVID-19
CAFPSGGSNYKLTF	CSARDIAGAGHYEQYF	TRAV24	TRAJ53	TRBV20-1	TRBJ2-7	201653382	302863	COVID-19
CAFPSGGSNYKLTF	CSARDVVGGGHYEQYF	TRAV24	TRAJ53	TRBV20-1	TRBJ2-7	2247115_JCC392_SJTRC_InfVaxBT_2_Rxn5	302863	COVID-19
CASPQGGSNYKLTF	CSARDTQTGGHQEQYF	TRAV24	TRAJ53	TRBV20-1	TRBJ2-7	LRS4	302863	COVID-19
CATARGNNNDMRF	CSARGGGNYGYTF	TRAV17	TRAJ43	TRBV20-1	TRBJ1-2	J14204	674206	COVID-19
CATGRGNNNDMRF	CSARGTANYGYTF	TRAV17	TRAJ43	TRBV20-1	TRBJ1-2	J14204	674206	COVID-19
CATGWGNNNDMRF	CSARGGGNYGYTF	TRAV17	TRAJ43	TRBV20-1	TRBJ1-2	Seshadri02	674206	COVID-19
CATGGGNNARLMF	CSAKGQGNYGYTF	TRAV17	TRAJ31	TRBV20-1	TRBJ1-2	J14204	674206	COVID-19
CATGKGVNNDMRF	CSARGDGNYGYTF	TRAV17	TRAJ43	TRBV20-1	TRBJ1-2	J21854	674206	COVID-19
CAVRRGRDDKIIF	CASSMGYSNQPQHF	TRAV21	TRAJ30	TRBV19	TRBJ1-5	2247115_JCC392_SJTRC_InfVaxBT_2_Rxn5	1046601	COVID-19
CAVRLGRDDKIIF	CASSTGYSNQPQHF	TRAV21	TRAJ30	TRBV19	TRBJ1-5	2247115_JCC392_SJTRC_InfVaxBT_2_Rxn5	1046601	COVID-19
CAVRRWRDDKIIF	CASSEGYSNQPQHF	TRAV21	TRAJ30	TRBV19	TRBJ1-5	2247114_JCC392_SJTRC_InfVaxBT_1_Rxn4	1046601	COVID-19
CAVRLGRDDKIIF	CASTLGYSSTDTQYF	TRAV21	TRAJ30	TRBV19	TRBJ2-3	C-35	1046601	COVID-19
CAVRETSYDKVIF	CASSGGYSNQPQHF	TRAV21	TRAJ50	TRBV19	TRBJ1-5	2247115_JCC392_SJTRC_InfVaxBT_2_Rxn5	1046601	COVID-19
CAYRSVNTDKLIF	CASSYPESNQPQHF	TRAV38-2DV8	TRAJ34	TRBV6-6	TRBJ1-5	J15893	1218330	COVID-19
CAYRSYNTDKLIF	CASSYSEVNQPQHF	TRAV38-2DV8	TRAJ34	TRBV6-6	TRBJ1-5	J15893	1218330	COVID-19
CAYRSYNTDKLIF	CASSYSEANQPQHF	TRAV38-2DV8	TRAJ34	TRBV6-6	TRBJ1-5	J10886	1218330	COVID-19
CAYRIYNTDKLIF	CASSYSEVNQPQHF	TRAV38-2DV8	TRAJ34	TRBV6-6	TRBJ1-5	J10886	1218330	COVID-19
CAYRSQDFNTDKLIF	CASSYQESNQPQHF	TRAV38-2DV8	TRAJ34	TRBV6-6	TRBJ1-5	J15893	1218330	COVID-19
CAASGGSYIPTF	CASSPSQLDTQYF	TRAV21	TRAJ6	TRBV7-2	TRBJ2-3	J21854	110425	COVID-19
CAVSGGSYIPTF	CASSSTTLDTQYF	TRAV21	TRAJ6	TRBV7-2	TRBJ2-3	J21854	110425	COVID-19
CALSGGSYIPTF	CASSQTGGLETQYF	TRAV21	TRAJ6	TRBV7-2	TRBJ2-5	J21854	110425	COVID-19
CAVSGGSYIPTF	CASSSTGGLETQYF	TRAV21	TRAJ6	TRBV7-2	TRBJ2-5	J21854	110425	COVID-19
CAASGGSYIPTF	CASSSTSLETQYF	TRAV21	TRAJ6	TRBV7-2	TRBJ2-5	J10887	110425	COVID-19
CAVTNRDDKIIF	CATTDANTGELFF	TRAV8-6	TRAJ30	TRBV19	TRBJ2-2	MSK1263	1152449	Solid tumor
CAVTNRDDKIIF	CASSDPNTGELFF	TRAV8-6	TRAJ30	TRBV19	TRBJ2-2	MSK1263	1152449	Solid tumor
CAVTNRDDKIIF	CASSNPNTGELFF	TRAV8-6	TRAJ30	TRBV19	TRBJ2-2	su008	1152449	Solid tumor
CAASNRDDKIIF	CASTRDYTGELFF	TRAV8-6	TRAJ30	TRBV19	TRBJ2-2	MSK1263	1152449	Solid tumor
CAVTNRDDKIIF	CASSNPNTGELFF	TRAV8-6	TRAJ30	TRBV19	TRBJ2-2	MSK1302	1152449	Solid tumor
CALSEAQAGNNRKLIW	CASSLRGSYNEQFF	TRAV19	TRAJ38	TRBV7-4	TRBJ2-1	CPInc_NC1	481637	Inflammation
CALSEAQAGNNRKLIW	CASSLRGSYNEQFF	TRAV19	TRAJ38	TRBV7-4	TRBJ2-1	CPInc_NC2	481637	Inflammation
CALSEAQAGNNRKLIW	CASSLRGSYNEQFF	TRAV19	TRAJ38	TRBV7-4	TRBJ2-1	CPIc_C7	481637	Inflammation
CALSEAQAGNNRKLIW	CASSDRRSYNEQFF	TRAV19	TRAJ38	TRBV7-4	TRBJ2-1	CPInc_NC2	481637	Inflammation
CALSEAQAGNNRKLIW	CASSERSSYNEQFF	TRAV19	TRAJ38	TRBV7-4	TRBJ2-1	CPIc_C7	481637	Inflammation
CAYRSPSGGSNYKLTF	CASSYSEGNTEAFF	TRAV38-2DV8	TRAJ53	TRBV6-6	TRBJ1-1	J10888	1215295	COVID-19
CAYRSPSGGSNYKLTF	CASSYSEGATEAFF	TRAV38-2DV8	TRAJ53	TRBV6-6	TRBJ1-1	J10886	1215295	COVID-19
CAYRSASGGSNYKLTF	CASSYAESNTEAFF	TRAV38-2DV8	TRAJ53	TRBV6-6	TRBJ1-1	J10886	1215295	COVID-19
CAYRSPSGGSNYKLTF	CASSYGEGNTEAFF	TRAV38-2DV8	TRAJ53	TRBV6-6	TRBJ1-1	J10888	1215295	COVID-19
CAYREYSGGGADGLTF	CASSYSEPNTEAFF	TRAV38-2DV8	TRAJ45	TRBV6-6	TRBJ1-1	J10886	1215295	COVID-19
CAVITNAGGTSYGKLTF	CSDLPAGYYNEQFF	TRAV8-4	TRAJ52	TRBV20-1	TRBJ2-1	COV_009	854339	COVID-19
CAVTSNAGGTSYGKLTF	CSGQPQGYYNEQFF	TRAV8-4	TRAJ52	TRBV20-1	TRBJ2-1	COV_007	854339	COVID-19
CAVITNAGGTSYGKLTF	CSAIPRAYYNEQFF	TRAV8-4	TRAJ52	TRBV20-1	TRBJ2-1	COV_009	854339	COVID-19
CAVISNAGGTSYGKLTF	CSAIGRGYYNEQFF	TRAV8-4	TRAJ52	TRBV20-1	TRBJ2-1	COV_009	854339	COVID-19
CAVIGNAGGTSYGKLTF	CSALPPSYYNEQFF	TRAV8-4	TRAJ52	TRBV20-1	TRBJ2-1	2169461_SJTRC_InfVax_2	854339	COVID-19
CAVGETSGSRLTF	CAISVSGADYEQYF	TRAV41	TRAJ58	TRBV10-3	TRBJ2-7	J10535	805659	COVID-19
CAVGETSGSRLTF	CAISTSGADYEQYF	TRAV41	TRAJ58	TRBV10-3	TRBJ2-7	J10535	805659	COVID-19
CAVGETSGSRLTF	CAISLSGGDYEQYF	TRAV41	TRAJ58	TRBV10-3	TRBJ2-7	J10535	805659	COVID-19
CAVGETSGSRLTF	CAISLSGGDYEQYF	TRAV41	TRAJ58	TRBV10-3	TRBJ2-7	J14205	805659	COVID-19
CAVGGPSGSRLTF	CAISVSGGDYEQYF	TRAV41	TRAJ58	TRBV10-3	TRBJ2-7	J14205	805659	COVID-19
CVVNYNNDMRF	CSAKTGTSYTDTQYF	TRAV12-1	TRAJ43	TRBV20-1	TRBJ2-3	J14204	1399924	COVID-19
CVVNYNNDMRF	CSAITGTSYTDTQYF	TRAV12-1	TRAJ43	TRBV20-1	TRBJ2-3	J09836	1399924	COVID-19
CVVNYNNDMRF	CSARVGSSYTDTQYF	TRAV12-1	TRAJ43	TRBV20-1	TRBJ2-3	J14204	1399924	COVID-19
CVVNYNNDMRF	CSAVTGTSYTDTQYF	TRAV12-1	TRAJ43	TRBV20-1	TRBJ2-3	J14204	1399924	COVID-19
CVVRNDMRF	CSATRGAGSTDTQYF	TRAV12-1	TRAJ43	TRBV20-1	TRBJ2-3	J09835	1399924	COVID-19
CVVSDRNFNKFYF	CAISETRSQGGDEQYF	TRAV8-2	TRAJ21	TRBV10-3	TRBJ2-7	2010113865	1418620	Healthy
CVVSDRNFNKFYF	CAISESTSPGAETQYF	TRAV8-2	TRAJ21	TRBV10-3	TRBJ2-5	2010113893	1418620	Healthy
CVVSDRNFNKFYF	CAISESTGAKDEQYF	TRAV8-2	TRAJ21	TRBV10-3	TRBJ2-7	2010113890	1418620	Healthy
CVVSDRNFNKFYF	CAISETTDRGGETQYF	TRAV8-2	TRAJ21	TRBV10-3	TRBJ2-5	2010113893	1418620	Healthy
CVVSDRNFNKFYF	CAISESRSSGADTQYF	TRAV8-2	TRAJ21	TRBV10-3	TRBJ2-3	2010113890	1418620	Healthy
CAASMRGSNYKLTF	CSARFPGGNTEAFF	TRAV23DV6	TRAJ53	TRBV20-1	TRBJ1-1	N7001	144224	Solid tumor
CAASMRGSNYKLTF	CSARYTGGNTEAFF	TRAV23DV6	TRAJ53	TRBV20-1	TRBJ1-1	101520_Okada_B	144224	Solid tumor
CAASMRGSNYKLTF	CSTRSQGMNTEAFF	TRAV23DV6	TRAJ53	TRBV20-1	TRBJ1-1	IpiNivo_Complete	144224	Solid tumor
CAATLRGSNYKLTF	CSARVPGGNTEAFF	TRAV23DV6	TRAJ53	TRBV20-1	TRBJ1-1	ICC3	144224	Solid tumor
CAASIRGSNYKLTF	CSAREPGMNTEAFF	TRAV23DV6	TRAJ53	TRBV20-1	TRBJ1-1	GSE222448_patient4	144224	Solid tumor
CAMRARGGTSYGKLTF	CASSLTTGPYNEQFF	TRAV14DV4	TRAJ52	TRBV7-2	TRBJ2-1	ccRCC_2	558091	Solid tumor
CAMRGGGTSYGKLTF	CASSLTSGRYNEQFF	TRAV14DV4	TRAJ52	TRBV7-2	TRBJ2-1	ccRCC_2	558091	Solid tumor
CAMRGGGTSYGKLTF	CASSLTSGRMNEQFF	TRAV14DV4	TRAJ52	TRBV7-2	TRBJ2-1	GU0715	558091	Solid tumor
CAMRERGGTSYGKLTF	CASSRTSGPYNEQFF	TRAV14DV4	TRAJ52	TRBV7-2	TRBJ2-1	ccRCC_2	558091	Solid tumor
CAMRAGGTSYGKLTF	CASSSTSGRLNEQFF	TRAV14DV4	TRAJ52	TRBV7-2	TRBJ2-1	ccRCC_2	558091	Solid tumor
CAARGGADGLTF	CSAPGGRAYGYTF	TRAV29DV5	TRAJ45	TRBV20-1	TRBJ1-2	ICC1	62805	Solid tumor
CAARGGADGLTF	CSAPQGNYGYTF	TRAV29DV5	TRAJ45	TRBV20-1	TRBJ1-2	ICC7	62805	Solid tumor
CAGRGGADGLTF	CSAPASGVPYGYTF	TRAV29DV5	TRAJ45	TRBV20-1	TRBJ1-2	ICC1	62805	Solid tumor
CAARGGADGLTF	CSAPSGNYGYTF	TRAV29DV5	TRAJ45	TRBV20-1	TRBJ1-2	ICC2	62805	Solid tumor
CAARGGADGLTF	CSAPGGSPYGYTF	TRAV29DV5	TRAJ45	TRBV20-1	TRBJ1-2	ICC2	62805	Solid tumor
CALLDSWGKLQF	CSVEGTSGYEQYF	TRAV9-2	TRAJ24	TRBV29-1	TRBJ2-7	2247114_JCC392_SJTRC_InfVaxBT_1_Rxn4	422459	COVID-19
CALIGVWGKLQF	CSVEGTSSYEQYF	TRAV9-2	TRAJ24	TRBV29-1	TRBJ2-7	2247114_JCC392_SJTRC_InfVaxBT_1_Rxn4	422459	COVID-19
CALFDSWGKLQF	CSAGPDGEQYF	TRAV9-2	TRAJ24	TRBV29-1	TRBJ2-7	COV_019	422459	COVID-19
CALLDSWGKLQF	CSVEGDRGYEQYF	TRAV9-2	TRAJ24	TRBV29-1	TRBJ2-7	2247114_JCC392_SJTRC_InfVaxBT_1_Rxn4	422459	COVID-19
CALLDSWGKLQF	CSVEGTGSYEQYF	TRAV9-2	TRAJ24	TRBV29-1	TRBJ2-7	2247114_JCC392_SJTRC_InfVaxBT_1_Rxn4	422459	COVID-19
CVVNKGYSTLTF	CASSTPDRGNNQPQHF	TRAV12-1	TRAJ11	TRBV19	TRBJ1-5	J10624	1384065	COVID-19
CVVNNKGYSTLTF	CASSTPERGNNQPQHF	TRAV12-1	TRAJ11	TRBV19	TRBJ1-5	J09835	1384065	COVID-19
CVVNSGYSTLTF	CASSTPARGNNQPQHF	TRAV12-1	TRAJ11	TRBV19	TRBJ1-5	J10624	1384065	COVID-19
CVVNKGYSTLTF	CASSTPSRGNNQPQHF	TRAV12-1	TRAJ11	TRBV19	TRBJ1-5	J10625	1384065	COVID-19
CVVNKGYSTLTF	CASSTPDRGNNQPQHF	TRAV12-1	TRAJ11	TRBV19	TRBJ1-5	B4	1384065	COVID-19
CAYRSLIQGAQKLVF	CASSRSTGDSEAFF	TRAV38-2DV8	TRAJ54	TRBV5-1	TRBJ1-1	N7001	1213019	Solid tumor
CAYRSLLQGAQKLVF	CASSKGVDTEAFF	TRAV38-2DV8	TRAJ54	TRBV5-1	TRBJ1-1	N7001	1213019	Solid tumor
CAYRSVGQGAQKLVF	CASALQTGDTEAFF	TRAV38-2DV8	TRAJ54	TRBV5-1	TRBJ1-1	S149	1213019	Solid tumor
CAYRSLIQGAQKLVF	CASSLSPGADTEAFF	TRAV38-2DV8	TRAJ54	TRBV5-1	TRBJ1-1	N7001	1213019	Solid tumor
CAYRSLIQGAQKLVF	CASSLAVGDYEQYF	TRAV38-2DV8	TRAJ54	TRBV5-1	TRBJ2-7	N7001	1213019	Solid tumor
CAVISNAGNMLTF	CASSRDRGKTDTQYF	TRAV8-4	TRAJ39	TRBV7-3	TRBJ2-3	J10535	853042	COVID-19
CAVISNAGNMLTF	CASSPDRGKTDTQYF	TRAV8-4	TRAJ39	TRBV7-3	TRBJ2-3	J10535	853042	COVID-19
CAVISNAGNMLTF	CASSPDRGKTDTQYF	TRAV8-4	TRAJ39	TRBV7-3	TRBJ2-3	J10625	853042	COVID-19
CAVSDNAGNMLTF	CASSPDRGKTDTQYF	TRAV8-4	TRAJ39	TRBV7-3	TRBJ2-3	J10535	853042	COVID-19
CAVIEAAGNKLTF	CASSKDRGKTDTQYF	TRAV8-4	TRAJ17	TRBV7-3	TRBJ2-3	J10535	853042	COVID-19
CAVDQGAQKLVF	CASRLDGSYGYTF	TRAV36DV7	TRAJ54	TRBV6-2	TRBJ1-2	N7001	751542	Solid tumor
CAVDKGAQKLVF	CASRQDGSYGYTF	TRAV36DV7	TRAJ54	TRBV6-2	TRBJ1-2	N7001	751542	Solid tumor
CALIQGAQKLVF	CASTEDGAGGYTF	TRAV36DV7	TRAJ54	TRBV6-2	TRBJ1-2	N7001	751542	Solid tumor
CAVDKGAQKLVF	CASRKDGSYGYTF	TRAV36DV7	TRAJ54	TRBV6-5	TRBJ1-2	PEM11	751542	Solid tumor
CAVLTDKLIF	CSARQGSNYGYTF	TRAV12-2	TRAJ34	TRBV20-1	TRBJ1-2	C30	885372	Healthy
CAVLTDKLIF	CSARGGANYGYTF	TRAV12-2	TRAJ34	TRBV20-1	TRBJ1-2	C30	885372	Healthy
CAVNTDKLIF	CSARPGANYGYTF	TRAV12-2	TRAJ34	TRBV20-1	TRBJ1-2	C30	885372	Healthy
CAVNTDKLIF	CSARPGANYGYTF	TRAV12-2	TRAJ34	TRBV20-1	TRBJ1-2	S21	885372	Healthy
CAMRNSSASKIIF	CASSLGDEQYF	TRAV12-3	TRAJ3	TRBV11-3	TRBJ2-7	B357818	594033	Solid tumor
CAMTYSSASKIIF	CASSLGREEQYF	TRAV12-3	TRAJ3	TRBV11-3	TRBJ2-7	NPC_SC_1815	594033	Solid tumor
CAMKNSSASKIIF	CASSFGDEQYF	TRAV12-3	TRAJ3	TRBV11-3	TRBJ2-7	PEM18	594033	Solid tumor
CAMKNSSASKIIF	CASSFGDEQYF	TRAV12-3	TRAJ3	TRBV11-3	TRBJ2-7	PEM14	594033	Solid tumor
CAAYNQGGKLIF	CASTRGGFTEAFF	TRAV21	TRAJ23	TRBV25-1	TRBJ1-1	PEM20	204985	Solid tumor
CAVYNQGGKLIF	CASRRGGYTEAFF	TRAV21	TRAJ23	TRBV25-1	TRBJ1-1	PEM23	204985	Solid tumor
CAVYNQGGKLIF	CASRRGGYTEAFF	TRAV21	TRAJ23	TRBV25-1	TRBJ1-1	PEM11	204985	Solid tumor
CAVYNQGGKLIF	CASKRGGDTEAFF	TRAV21	TRAJ23	TRBV25-1	TRBJ1-1	PEM11	204985	Solid tumor
CAVSGTYKYIF	CASSQGNRANTEAFF	TRAV21	TRAJ40	TRBV14	TRBJ1-1	Seshadri02	1106678	COVID-19
CAVSATYKYIF	CASSQGNRANTEAFF	TRAV21	TRAJ40	TRBV14	TRBJ1-1	J14205	1106678	COVID-19
CAVTGTYKYIF	CASSQGNRANTEAFF	TRAV21	TRAJ40	TRBV14	TRBJ1-1	J14205	1106678	COVID-19
CAVAGTYKYIF	CASSQGNRANTEAFF	TRAV21	TRAJ40	TRBV14	TRBJ1-1	Seshadri02	1106678	COVID-19
CATGHDRGSTLGRLYF	CASSLAEAEYEQYF	TRAV17	TRAJ18	TRBV5-6	TRBJ2-7	GC09	707177	Solid tumor
CATGADRGSTLGRLYF	CASSLAEQEYEQYF	TRAV17	TRAJ18	TRBV5-6	TRBJ2-7	GC09	707177	Solid tumor
CATGVDRGSTLGRLYF	CASSLAELEYEQYF	TRAV17	TRAJ18	TRBV5-6	TRBJ2-7	GC09	707177	Solid tumor
CATGADRGSTLGRLYF	CASSLAEQEYEQYF	TRAV17	TRAJ18	TRBV5-6	TRBJ2-7	OVA1	707177	Solid tumor
CAMSANTGNQFYF	CASSQTGAVQPQHF	TRAV12-3	TRAJ49	TRBV18	TRBJ1-5	J14204	602409	COVID-19
CAMSSNTGNQFYF	CASSPTGAVQPQHF	TRAV12-3	TRAJ49	TRBV18	TRBJ1-5	J21854	602409	COVID-19
CAMNSNTGNQFYF	CASSGTGAVQPQHF	TRAV12-3	TRAJ49	TRBV18	TRBJ1-5	J21854	602409	COVID-19
CAMSSNTGNQFYF	CASSGTGAVQPQHF	TRAV12-3	TRAJ49	TRBV18	TRBJ1-5	J21854	602409	COVID-19
CAFLIIQGAQKLVF	CAINAGVGGYTF	TRAV38-1	TRAJ54	TRBV10-3	TRBJ1-2	J15893	283578	COVID-19
CAFVIIQGAQKLVF	CAISVGVGGYTF	TRAV38-1	TRAJ54	TRBV10-3	TRBJ1-2	J15893	283578	COVID-19
CAFVLIQGAQKLVF	CAITAGGFYGYTF	TRAV38-1	TRAJ54	TRBV10-3	TRBJ1-2	J15893	283578	COVID-19
CAFMNLQGAQKLVF	CAISDSTGNTIYF	TRAV38-1	TRAJ54	TRBV10-3	TRBJ1-3	J09836	283578	COVID-19
CAGILQGGSEKLVF	CASSPKTNSYNEQFF	TRAV21	TRAJ57	TRBV9	TRBJ2-1	MSK1302	342086	Solid tumor
CAVMGTQGGSEKLVF	CASSPKRSSYNEQFF	TRAV21	TRAJ57	TRBV9	TRBJ2-1	MSK1302	342086	Solid tumor
CGYQGGSEKLVF	CASSSKKSSYNEQFF	TRAV21	TRAJ57	TRBV9	TRBJ2-1	MSK1302	342086	Solid tumor
CAVSPTQGGSEKLVF	CASSPRTQSSYNEQFF	TRAV21	TRAJ57	TRBV9	TRBJ2-1	MSK1344	342086	Solid tumor
CLVGDIIRVNRDDKIIF	CASSISSGRPGEQYF	TRAV4	TRAJ30	TRBV19	TRBJ2-7	PEM17	1330127	Solid tumor
CLVGDIVHGSGNTGKLIF	CASSISSGRPGEQYF	TRAV4	TRAJ37	TRBV19	TRBJ2-7	PEM17	1330127	Solid tumor
CLVGDVPLSSGNTGKLIF	CASSISSGRPGEQYF	TRAV4	TRAJ37	TRBV19	TRBJ2-7	PEM17	1330127	Solid tumor
CLVGDMQRVGGSQGNLIF	CASTSLGGRRTEAFF	TRAV4	TRAJ42	TRBV19	TRBJ1-1	PEM19	1330127	Solid tumor
CAVSLGGNQFYF	CASSLFYEQYF	TRAV8-6	TRAJ49	TRBV12-3	TRBJ2-7	J10888	1110999	COVID-19
CAVSAGGNQFYF	CASSAFYEQYF	TRAV8-6	TRAJ49	TRBV12-3	TRBJ2-7	J10888	1110999	COVID-19
CAVSAGGNQFYF	CASSSFYEQYF	TRAV8-6	TRAJ49	TRBV12-3	TRBJ2-7	J10888	1110999	COVID-19
CAVSVGGNQFYF	CASSNFYEQYF	TRAV8-6	TRAJ49	TRBV12-3	TRBJ2-7	J15893	1110999	COVID-19
CAMSDGQKLLF	CASSVGEQFF	TRAV12-3	TRAJ16	TRBV7-9	TRBJ2-1	CPIc_C2	605232	Inflammation
CAFSDGQKLLF	CASIGGGEAFF	TRAV12-3	TRAJ16	TRBV7-9	TRBJ1-1	CPIc_C1	605232	Inflammation
CAMSDGQKLLF	CASSLDEQFF	TRAV12-3	TRAJ16	TRBV7-9	TRBJ2-1	CPIc_C2	605232	Inflammation
CAMSDGQNFVF	CASSLGEQFF	TRAV12-3	TRAJ26	TRBV7-9	TRBJ2-1	CPIc_C2	605232	Inflammation
CAVGNTGNQFYF	CSARDGQRIIGGSYEQYF	TRAV2	TRAJ49	TRBV20-1	TRBJ2-7	J14205	820549	COVID-19
CAVANTGNQFYF	CSARDTGRISGSSYEQYF	TRAV2	TRAJ49	TRBV20-1	TRBJ2-7	J10535	820549	COVID-19
CATGNTGNQFYF	CSARDQVPREGSYEQYF	TRAV2	TRAJ49	TRBV20-1	TRBJ2-7	J10535	820549	COVID-19
CAVANTGNQFYF	CSARGQMTSGGSYEQYF	TRAV2	TRAJ49	TRBV20-1	TRBJ2-7	J14205	820549	COVID-19
CAVSPNRDDKIIF	CASSPTGNYGYTF	TRAV41	TRAJ30	TRBV7-6	TRBJ1-2	MSK1263	1119401	Solid tumor
CAVSTNRDDKIIF	CASSPTGNYGYTF	TRAV41	TRAJ30	TRBV7-6	TRBJ1-2	PEM6	1119401	Solid tumor
CAVGLNRDDKIIF	CASSPTGNYGYTF	TRAV41	TRAJ30	TRBV7-6	TRBJ1-2	MSK1263	1119401	Solid tumor
CAVSVNRDDKIIF	CASSPTGNYGYTF	TRAV41	TRAJ30	TRBV7-6	TRBJ1-2	MSK1263	1119401	Solid tumor
CAGPGSQGNLIF	CASSLSGPQETQYF	TRAV1-2	TRAJ42	TRBV27	TRBJ2-5	2247115_JCC392_SJTRC_InfVaxBT_2_Rxn5	353115	COVID-19
CAVPPGSQGNLIF	CASSERGPQETQYF	TRAV1-2	TRAJ42	TRBV27	TRBJ2-5	2247115_JCC392_SJTRC_InfVaxBT_2_Rxn5	353115	COVID-19
CAEGGSQGNLIF	CASSSRAGSTDTQYF	TRAV1-2	TRAJ42	TRBV27	TRBJ2-3	2247115_JCC392_SJTRC_InfVaxBT_2_Rxn5	353115	COVID-19
CCSGGSQGNLIF	CASSYRGPADTQYF	TRAV1-2	TRAJ42	TRBV27	TRBJ2-3	2247114_JCC392_SJTRC_InfVaxBT_1_Rxn4	353115	COVID-19
CAAYNTDKLIF	CASSQGQGNEKLFF	TRAV21	TRAJ34	TRBV7-9	TRBJ1-4	2025-07-22	205053	Inflammation
CACYNTDKLIF	CASSPGNGNEKLFF	TRAV21	TRAJ34	TRBV7-9	TRBJ1-4	2025-07-22	205053	Inflammation
CACYNTDKLIF	CASSLGQGNEKLFF	TRAV21	TRAJ34	TRBV7-9	TRBJ1-4	2025-07-22	205053	Inflammation
CASYNTDKLIF	CASSSGQGNEKLFF	TRAV21	TRAJ34	TRBV7-9	TRBJ1-4	CPInc_NC5	205053	Inflammation
CAMSAMIGFGNVLHC	CASSLTDAYEQYF	TRAV12-3	TRAJ35	TRBV5-4	TRBJ2-7	2247114_JCC392_SJTRC_InfVaxBT_1_Rxn4	601995	COVID-19
CAMSEVIGFGNVLHC	CASSLADSYEQYF	TRAV12-3	TRAJ35	TRBV5-4	TRBJ2-7	2247116_JCC392_SJTRC_InfVaxBT_3_Rxn6	601995	COVID-19
CAMSPLIGFGNVLHC	CASSLGGAYEQYF	TRAV12-3	TRAJ35	TRBV5-4	TRBJ2-7	2247114_JCC392_SJTRC_InfVaxBT_1_Rxn4	601995	COVID-19
CAMSALLGFGNVLHC	CASSLGTSYEQYF	TRAV12-3	TRAJ35	TRBV5-4	TRBJ2-7	2247114_JCC392_SJTRC_InfVaxBT_1_Rxn4	601995	COVID-19
CAVQSNAGGTSYEKLTF	CASSNRGYEQYF	TRAV20	TRAJ52	TRBV5-4	TRBJ2-7	NPC_SC_1813	965806	Solid tumor
CAVPNAGGTSYGKLTF	CASSLVGNQETQYF	TRAV20	TRAJ52	TRBV5-4	TRBJ2-5	S135	965806	Solid tumor
CAVQSNAGGTSYGKLTF	CASSSGRDTQYF	TRAV20	TRAJ52	TRBV5-6	TRBJ2-3	su010	965806	Solid tumor
CAGTANAGGTSYGKLTF	CASSLVSRGEQYF	TRAV20	TRAJ52	TRBV5-4	TRBJ2-7	S135	965806	Solid tumor
CAMRQNSGTYKYIF	CASSRDRTTDTQYF	TRAV14DV4	TRAJ40	TRBV5-1	TRBJ2-3	C-13	595242	COVID-19
CAMRLNSGTYKYIF	CASSLDRATDTQYF	TRAV14DV4	TRAJ40	TRBV5-1	TRBJ2-3	C-38	595242	COVID-19
CAMRGGSGTYKYIF	CASSQDRATDTQYF	TRAV14DV4	TRAJ40	TRBV5-1	TRBJ2-3	C-38	595242	COVID-19
CAMRRGSGTYKYIF	CASSLDRATDTQYF	TRAV14DV4	TRAJ40	TRBV5-1	TRBJ2-3	C-13	595242	COVID-19
CALSPSSGGYQKVTF	CSASPAVKTYEQYF	TRAV9-2	TRAJ13	TRBV20-1	TRBJ2-7	J14205	520165	COVID-19
CALTPGSGGYQKVTF	CSAVSIREVYEQYF	TRAV9-2	TRAJ13	TRBV20-1	TRBJ2-7	J21854	520165	COVID-19
CALRLDSGGYQKVTF	CSASSPLSPYEQYF	TRAV9-2	TRAJ13	TRBV20-1	TRBJ2-7	J14205	520165	COVID-19
CALTSNSGGYNKLIF	CSASGLAKPYTQYF	TRAV9-2	TRAJ4	TRBV20-1	TRBJ2-3	J21854	520165	COVID-19
CGTPDSGGSNYKLTF	CASSTPYEQYF	TRAV30	TRAJ53	TRBV27	TRBJ2-7	UT2	1245881	Solid tumor
CGTPDNSGGSNYKLTF	CASSTPYEQYF	TRAV30	TRAJ53	TRBV27	TRBJ2-7	UT2	1245881	Solid tumor
CGTDPSGGSNYKLTF	CASSLQGGYEQYF	TRAV30	TRAJ53	TRBV27	TRBJ2-7	IpiNivo_Mixed	1245881	Solid tumor
CGTPVSGGSNYKLTF	CASSTPYEQYF	TRAV30	TRAJ53	TRBV27	TRBJ2-7	UT2	1245881	Solid tumor
CAVSNTGNQFYF	CAISVGGAADTQYF	TRAV8-4	TRAJ49	TRBV10-3	TRBJ2-3	S158	1116186	Solid tumor
CAVSSTGNQFYF	CAISEGGATDTQYF	TRAV8-4	TRAJ49	TRBV10-3	TRBJ2-3	E4	1116186	Solid tumor
CAVTNTGNQFYF	CAISEGGAKDTQYF	TRAV8-4	TRAJ49	TRBV10-3	TRBJ2-3	GC10	1116186	Solid tumor
CAVSDSNTGNQFYF	CAISLAGGIDTQYF	TRAV8-4	TRAJ49	TRBV10-3	TRBJ2-3	PT_2	1116186	Solid tumor
CAFTSGTYKYIF	CASSSPGELFF	TRAV29DV5	TRAJ40	TRBV28	TRBJ2-2	MSK1263	309643	Solid tumor
CAYTSGTYKYIF	CASSSPGELFF	TRAV29DV5	TRAJ40	TRBV28	TRBJ2-2	MSK1263	309643	Solid tumor
CAAGTSGTYKYIF	CASRYNEKLFF	TRAV29DV5	TRAJ40	TRBV28	TRBJ1-4	MSK1344	309643	Solid tumor
CAATSGTYKYIF	CASSLFQEQFF	TRAV29DV5	TRAJ40	TRBV28	TRBJ2-1	MSK1344	309643	Solid tumor
CAFTSGNTPLVF	CASSDVGQASLGGYTF	TRAV24	TRAJ29	TRBV6-4	TRBJ1-2	HSSS_110	309592	Inflammation
CAPNSGNTPLVF	CASSDTFQGVGGYTF	TRAV24	TRAJ29	TRBV6-4	TRBJ1-2	HSSS_219	309592	Inflammation
CASSSGNTPLVF	CASSDTGQALGGYTF	TRAV24	TRAJ29	TRBV6-4	TRBJ1-2	HSSS_219	309592	Inflammation
CAPHSGNTPLVF	CASSDTPQALYGYTF	TRAV24	TRAJ29	TRBV6-4	TRBJ1-2	HSSS_219	309592	Inflammation
CAFTRGYQKVTF	CASSPGPVNTEAFF	TRAV24	TRAJ13	TRBV7-2	TRBJ1-1	NPC_SC_1816	309462	Solid tumor
CAFSRGYQKVTF	CASSLGPVNTEAFF	TRAV24	TRAJ13	TRBV7-2	TRBJ1-1	NPC_SC_1808	309462	Solid tumor
CAFSEGYQKVTF	CASSLGPVNTEAFF	TRAV24	TRAJ13	TRBV7-2	TRBJ1-1	NPC_SC_1808	309462	Solid tumor
CAFSKGYQKVTF	CASSLGPVNTEAFF	TRAV24	TRAJ13	TRBV7-2	TRBJ1-1	NPC_SC_1808	309462	Solid tumor
CATVWFSDGQKLLF	CASRSTSGEKLFF	TRAV17	TRAJ16	TRBV12-3	TRBJ1-4	J10624	726294	COVID-19
CATVWFSDGQKLLF	CASRPATNEKLFF	TRAV17	TRAJ16	TRBV12-3	TRBJ1-4	J10624	726294	COVID-19
CATVWFSDGQKLLF	CASRAPTNEKLFF	TRAV17	TRAJ16	TRBV12-3	TRBJ1-4	J10625	726294	COVID-19
CATVWFSDGQKLLF	CASRAATNEKLFF	TRAV17	TRAJ16	TRBV12-3	TRBJ1-4	J10624	726294	COVID-19
CIPVNYGGSQGNLIF	CASGYDRVGQPQHF	TRAV26-2	TRAJ42	TRBV7-4	TRBJ1-5	J14205	1272632	COVID-19
CIPTNYGGSQGNLIF	CASSFDRVGQPQHF	TRAV26-2	TRAJ42	TRBV7-4	TRBJ1-5	J14205	1272632	COVID-19
CIPTNYGGSQGNLIF	CASSFDRVGQPQHF	TRAV26-2	TRAJ42	TRBV7-4	TRBJ1-5	J10535	1272632	COVID-19
CIPTNYGGSQGNLIF	CASSTDRVGQPQHF	TRAV26-2	TRAJ42	TRBV7-4	TRBJ1-5	J10535	1272632	COVID-19
CAVAAGGGNKLTF	CSARGGYQETQYF	TRAV21	TRAJ10	TRBV20-1	TRBJ2-5	BC11	727544	Solid tumor
CAVSTGGGNKLTF	CSARGGSQETQYF	TRAV21	TRAJ10	TRBV20-1	TRBJ2-5	BC11	727544	Solid tumor
CAVKAGGGNKLTF	CSARGGAQETQYF	TRAV21	TRAJ10	TRBV20-1	TRBJ2-5	BC11	727544	Solid tumor
CAVRTGGGNKLTF	CSASGGSYEQYF	TRAV21	TRAJ10	TRBV20-1	TRBJ2-7	E2	727544	Solid tumor
CAASMDTGRRALTF	CCTPWSVNYGYTF	TRAV23DV6	TRAJ5	TRBV20-1	TRBJ1-2	GC10	141378	Solid tumor
CAASMDTGRRALTF	CSASSRPSYGYTF	TRAV23DV6	TRAJ5	TRBV20-1	TRBJ1-2	GC10	141378	Solid tumor
CAASMDTGRRALTF	CSAPDRPGYGYTF	TRAV23DV6	TRAJ5	TRBV20-1	TRBJ1-2	GC02	141378	Solid tumor
CAASMDTGRRALTF	CSAPTRPHYGYTF	TRAV23DV6	TRAJ5	TRBV20-1	TRBJ1-2	GC02	141378	Solid tumor
CAAEETSGSRLTF	CASSLQGNTEAFF	TRAV29DV5	TRAJ58	TRBV11-3	TRBJ1-1	COV_011	7595	COVID-19
CAAKETSGSRLTF	CASGLQGNTEAFF	TRAV29DV5	TRAJ58	TRBV27	TRBJ1-1	p2_mild	7595	COVID-19
CAVKETSGSRLTF	CASSLSGSTEAFF	TRAV29DV5	TRAJ58	TRBV27	TRBJ1-1	p2_mild	7595	COVID-19
CAASAWETSGSRLTF	CASSLGRDSEAFF	TRAV29DV5	TRAJ58	TRBV11-3	TRBJ1-1	COV_011	7595	COVID-19
CAVTTDSWGKLQF	CATSRDWGEAKNIQYF	TRAV8-3	TRAJ24	TRBV15	TRBJ2-4	U45	1161646	Inflammation
CAVVADSWGKLQF	CATSRDFGESKNIQYF	TRAV8-3	TRAJ24	TRBV15	TRBJ2-4	U45	1161646	Inflammation
CAVGADSWGKLQF	CATSRDQGGDKNIQYF	TRAV8-3	TRAJ24	TRBV15	TRBJ2-4	U45	1161646	Inflammation
CAVETDSWGKLQF	CATSRDVGADKNIQYF	TRAV8-3	TRAJ24	TRBV15	TRBJ2-4	CPIc_C6	1161646	Inflammation
CAAENTGNQFYF	CASSLSAAQETQYF	TRAV12-2	TRAJ49	TRBV5-1	TRBJ2-5	J14204	8499	COVID-19
CAIENTGNQFYF	CASSLSAAQETQYF	TRAV12-2	TRAJ49	TRBV5-1	TRBJ2-5	J21854	8499	COVID-19
CAVEDTGNQFYF	CASSLSSAQETQYF	TRAV12-2	TRAJ49	TRBV5-1	TRBJ2-5	J14204	8499	COVID-19
CALENTGNQFYF	CASSPTTSQETQYF	TRAV12-2	TRAJ49	TRBV5-1	TRBJ2-5	J21854	8499	COVID-19
CAVTAYNTDKLIF	CASSSRTGNTGELFF	TRAV8-1	TRAJ34	TRBV9	TRBJ2-2	NPC_SC_1806	1141882	Solid tumor
CAVTAYNTDKLIF	CASSARTGNTGELFF	TRAV8-1	TRAJ34	TRBV9	TRBJ2-2	NPC_SC_1802	1141882	Solid tumor
CAVTAYNTDKLIF	CASSPRTGNTGELFF	TRAV8-1	TRAJ34	TRBV9	TRBJ2-2	NPC_SC_1807	1141882	Solid tumor
CAVTLYNTDKLIF	CASSKRTGNTGELFF	TRAV8-1	TRAJ34	TRBV9	TRBJ2-2	NPC_SC_1806	1141882	Solid tumor
CAPRAGTASKLTF	CSAPGSGNTIYF	TRAV24	TRAJ44	TRBV20-1	TRBJ1-3	MSK1344	638028	Solid tumor
CASRAGTASKLTF	CSAPGAGNTIYF	TRAV24	TRAJ44	TRBV20-1	TRBJ1-3	MSK1344	638028	Solid tumor
CAPGSGTASKLTF	CSARGPGNTIYF	TRAV24	TRAJ44	TRBV20-1	TRBJ1-3	MSK1344	638028	Solid tumor
CAPYTGTASKLTF	CSAKPLPGNTIYF	TRAV24	TRAJ44	TRBV20-1	TRBJ1-3	PT_8	638028	Solid tumor
CALSGTSGGYNKLIF	CSASPYRQPYEQYF	TRAV9-2	TRAJ4	TRBV20-1	TRBJ2-7	J21854	510953	COVID-19
CALIPISGGYNKLIF	CSASFASRPYEQYF	TRAV9-2	TRAJ4	TRBV20-1	TRBJ2-7	J15890	510953	COVID-19
CALTPVSGGYNKLIF	CSASVLQASYEQYF	TRAV9-2	TRAJ4	TRBV20-1	TRBJ2-7	J21854	510953	COVID-19
CAVRDSGGYNKLIF	CSARTMTGNEQYF	TRAV9-2	TRAJ4	TRBV20-1	TRBJ2-7	J21854	510953	COVID-19
CAVRDTGGFKTIF	CASSPQSSGRGHEQYF	TRAV1-2	TRAJ9	TRBV3-1	TRBJ2-7	201657263	1005367	COVID-19
CAVRDPGGFKTIF	CASSPQTSGKQETQYF	TRAV1-2	TRAJ9	TRBV3-1	TRBJ2-5	201657263	1005367	COVID-19
CAVRDPGGFKTIF	CASSPQTSGKQETQYF	TRAV1-2	TRAJ9	TRBV3-1	TRBJ2-5	108050	1005367	COVID-19
CAVRDPGGFKTIF	CASSPTDSPLRGYTF	TRAV1-2	TRAJ9	TRBV3-1	TRBJ1-2	201657263	1005367	COVID-19
CAYRRNTDKLIF	CSVEPPARNTEAFF	TRAV38-2DV8	TRAJ34	TRBV29-1	TRBJ1-1	N7001	1200531	Solid tumor
CAYRRNTDKLIF	CSVEKPARNTEAFF	TRAV38-2DV8	TRAJ34	TRBV29-1	TRBJ1-1	101520_Okada_D	1200531	Solid tumor
CAYRKNTDKLIF	CSVEGSSRNTEAFF	TRAV38-2DV8	TRAJ34	TRBV29-1	TRBJ1-1	PEM11	1200531	Solid tumor
CAYRRNTDKLIF	CSVETPARNTEAFF	TRAV38-2DV8	TRAJ34	TRBV29-1	TRBJ1-1	PT_6	1200531	Solid tumor
CIVRATGGTSYGKLTF	CASSLTATDTQYF	TRAV26-1	TRAJ52	TRBV27	TRBJ2-3	PT_6	1283432	Solid tumor
CIVRPTGGTSYGKLTF	CASSLTSTDTQYF	TRAV26-1	TRAJ52	TRBV27	TRBJ2-3	PT_6	1283432	Solid tumor
CIVRATGGTSYGKLTF	CASSLTSTDTQYF	TRAV26-1	TRAJ52	TRBV27	TRBJ2-3	PT_6	1283432	Solid tumor
CIVRPTGGTSYGKLTF	CASSLTSTDTQYF	TRAV26-1	TRAJ52	TRBV27	TRBJ2-3	PT_2	1283432	Solid tumor
CIVRARAPLNTGTASKLTF	CSVVTQGASTDTQYF	TRAV26-1	TRAJ44	TRBV29-1	TRBJ2-3	GSE222448_patient8	1282758	Solid tumor
CIVRAPWRAGGTSYGKLTF	CSVNPREAQETQYF	TRAV26-1	TRAJ52	TRBV29-1	TRBJ2-5	N7001	1282758	Solid tumor
CIVRVGLAPLILSGSARQLTF	CSAPARGSTDTQYF	TRAV26-1	TRAJ22	TRBV20-1	TRBJ2-3	NPC_SC_1802	1282758	Solid tumor
CIVRARDPLSTGTASKLTF	CSARGRLAGEETQYF	TRAV26-1	TRAJ44	TRBV20-1	TRBJ2-5	GC08	1282758	Solid tumor
CVYRGAGSYQLTF	CASSFLETQYF	TRAV12-1	TRAJ28	TRBV5-6	TRBJ2-5	IpiNivo_Mixed	1444405	Solid tumor
CVVRGAGSYQLTF	CASSFAETQYF	TRAV12-1	TRAJ28	TRBV5-6	TRBJ2-5	IpiNivo_Mixed	1444405	Solid tumor
CVVRGAGSYQLTF	CASSLAETQYF	TRAV12-1	TRAJ28	TRBV5-6	TRBJ2-5	IpiNivo_Mixed	1444405	Solid tumor
CVERGAGSYQLTF	CASSIQETQYF	TRAV12-1	TRAJ28	TRBV5-6	TRBJ2-5	IpiNivo_Resistant	1444405	Solid tumor
CAASRDGNNRLAF	CSARPGAHTGELFF	TRAV13-1	TRAJ7	TRBV20-1	TRBJ2-2	J21854	157383	COVID-19
CAASRDGNNRLAF	CSASPGARTGELFF	TRAV13-1	TRAJ7	TRBV20-1	TRBJ2-2	J10887	157383	COVID-19
CAAAYYGNNRLAF	CSAIDRVNTGELFF	TRAV13-1	TRAJ7	TRBV20-1	TRBJ2-2	J10625	157383	COVID-19
CAATLYGNNRLAF	CSATDRVNTGELFF	TRAV13-1	TRAJ7	TRBV20-1	TRBJ2-2	J10624	157383	COVID-19
CAAAGGGADGLTF	CASSLSTATTNEKLFF	TRAV13-1	TRAJ45	TRBV5-1	TRBJ1-4	COV_010	783	COVID-19
CAASMGGADGLTF	CASSLRSLAGNTGELFF	TRAV13-1	TRAJ45	TRBV5-1	TRBJ2-2	COV_019	783	COVID-19
CAASMEGGADGLTF	CASSLDSTGLNRGYTF	TRAV13-1	TRAJ45	TRBV5-1	TRBJ1-2	COV_025	783	COVID-19
CAAPGGGADGLTF	CASSLVGTAFNEKLFF	TRAV13-1	TRAJ45	TRBV5-1	TRBJ1-4	COV_002	783	COVID-19
CAASQLIQGAQKLVF	CASSYSESNQPQHF	TRAV29DV5	TRAJ54	TRBV6-6	TRBJ1-5	J10886	155907	COVID-19
CAASFIIQGAQKLVF	CASSYSESNQPQHF	TRAV29DV5	TRAJ54	TRBV6-6	TRBJ1-5	J10886	155907	COVID-19
CAASYIIQGAQKLVF	CASSYSESNQPQHF	TRAV29DV5	TRAJ54	TRBV6-6	TRBJ1-5	J10886	155907	COVID-19
CAASFIIQGAQKLVF	CASSYSESNQPQHF	TRAV29DV5	TRAJ54	TRBV6-6	TRBJ1-5	J15893	155907	COVID-19
CAFMKYNNNDMRF	CATSSPSYNEQFF	TRAV38-1	TRAJ43	TRBV15	TRBJ2-1	Seshadri02	295673	COVID-19
CAFMKYNNNDMRF	CATSSPGGSEQFF	TRAV38-1	TRAJ43	TRBV15	TRBJ2-1	J10624	295673	COVID-19
CAFMKYNNNDMRF	CATSISSYNEQFF	TRAV38-1	TRAJ43	TRBV15	TRBJ2-1	J10624	295673	COVID-19
CAFMKYNNNDMRF	CATKYGGNNEQFF	TRAV38-1	TRAJ43	TRBV15	TRBJ2-1	J10624	295673	COVID-19
CAVTGNQFYF	CASSLTANYGYTF	TRAV41	TRAJ49	TRBV5-1	TRBJ1-2	F50	1146808	Healthy
CAVTGNQFYF	CASSLQGDYGYTF	TRAV41	TRAJ49	TRBV5-1	TRBJ1-2	F67	1146808	Healthy
CAVTGNQFYF	CASRTGYGYTF	TRAV41	TRAJ49	TRBV6-5	TRBJ1-2	F50	1146808	Healthy
CAVRWGNQFYF	CASSLANYGYTF	TRAV41	TRAJ49	TRBV5-1	TRBJ1-2	F38	1146808	Healthy
CAACAGGTSYGKLTF	CASSLLDTEAFF	TRAV21	TRAJ52	TRBV18	TRBJ1-1	J15893	4176	COVID-19
CAGGLGGTSYGKLTF	CASSQLDTEAFF	TRAV21	TRAJ52	TRBV18	TRBJ1-1	J10886	4176	COVID-19
CAVNAGGTSYGKLTF	CASSLLDTEAFF	TRAV21	TRAJ52	TRBV18	TRBJ1-1	J10886	4176	COVID-19
CAVNAGGTSYGKLTF	CASSLVDTEAFF	TRAV21	TRAJ52	TRBV18	TRBJ1-1	J10886	4176	COVID-19
CATVTDYKLSF	CASSYERGEQYF	TRAV17	TRAJ20	TRBV7-4	TRBJ2-7	J15893	725912	COVID-19
CATVTDYKLSF	CASSLERGGYTF	TRAV17	TRAJ20	TRBV7-4	TRBJ1-2	J15893	725912	COVID-19
CATVNDYKLSF	CASSLERGAQYF	TRAV17	TRAJ20	TRBV7-4	TRBJ2-5	J15893	725912	COVID-19
CATSNDYKLSF	CASSLTYEQYF	TRAV17	TRAJ20	TRBV11-1	TRBJ2-7	J09835	725912	COVID-19
CILSDNNAGNMLTF	CASSQNLGQGAYEQYF	TRAV26-2	TRAJ39	TRBV5-4	TRBJ2-7	2247116_JCC392_SJTRC_InfVaxBT_3_Rxn6	1268737	COVID-19
CILSDNNAGNMLTF	CASSLNLGQGGYEQYF	TRAV26-2	TRAJ39	TRBV5-4	TRBJ2-7	2247116_JCC392_SJTRC_InfVaxBT_3_Rxn6	1268737	COVID-19
CILSDNNAGNMLTF	CARSQNLGQGAYEQYF	TRAV26-2	TRAJ39	TRBV5-4	TRBJ2-7	2247116_JCC392_SJTRC_InfVaxBT_3_Rxn6	1268737	COVID-19
CILGENNAGNMLTF	CASSDNLGQGDYEQYF	TRAV26-2	TRAJ39	TRBV5-4	TRBJ2-7	2247114_JCC392_SJTRC_InfVaxBT_1_Rxn4	1268737	COVID-19
CAASPNDYKLSF	CATSDPRDRTFRQFF	TRAV13-1	TRAJ20	TRBV24-1	TRBJ2-1	J10888	152156	COVID-19
CAASMADYKLSF	CATSDPRDRTYEQYF	TRAV13-1	TRAJ20	TRBV24-1	TRBJ2-7	J10888	152156	COVID-19
CAATPNDYKLSF	CATSDPRDRTYEQYF	TRAV13-1	TRAJ20	TRBV24-1	TRBJ2-7	J10886	152156	COVID-19
CAASKDDYKLSF	CATSDPRRRTYEQYF	TRAV13-1	TRAJ20	TRBV24-1	TRBJ2-7	C148	152156	COVID-19
CVVTSYGNNRLAF	CAIGPTNTGELFF	TRAV10	TRAJ7	TRBV10-3	TRBJ2-2	J21854	1442017	COVID-19
CVVSSYGNNRLAF	CAAGEANTGELFF	TRAV10	TRAJ7	TRBV10-3	TRBJ2-2	J15890	1442017	COVID-19
CVVSSYGNNRLAF	CAAGQANTGELFF	TRAV10	TRAJ7	TRBV10-3	TRBJ2-2	J21854	1442017	COVID-19
CVVTSYGNNRLAF	CAISDANTGELFF	TRAV10	TRAJ7	TRBV10-3	TRBJ2-2	J21854	1442017	COVID-19
CATRETSGSRLTF	CSARSPSGGSTDTQYF	TRAV17	TRAJ58	TRBV20-1	TRBJ2-3	COV_001	717387	COVID-19
CATRETSGSRLTF	CSARSYGGGATDTQYF	TRAV17	TRAJ58	TRBV20-1	TRBJ2-3	COV_001	717387	COVID-19
CAKRETSGSRLTF	CSARDYGSGSTDTQYF	TRAV17	TRAJ58	TRBV20-1	TRBJ2-3	COV_001	717387	COVID-19
CATRKTSGSRLTF	CSARTPSGTTSTDTQYF	TRAV17	TRAJ58	TRBV20-1	TRBJ2-3	p5_severe	717387	COVID-19
CAGEVAGANSKLTF	CASSPVSGETQYF	TRAV25	TRAJ56	TRBV18	TRBJ2-5	GSE222448_patient4	329868	Solid tumor
CAGESAGANSKLTF	CASSPIVSDTQYF	TRAV25	TRAJ56	TRBV18	TRBJ2-3	GSE222448_patient4	329868	Solid tumor
CAGEGAGANSKLTF	CASSRLVADTQYF	TRAV25	TRAJ56	TRBV18	TRBJ2-3	GU0715	329868	Solid tumor
CAGEVAGANSKLTF	CASSPTSADTQYF	TRAV25	TRAJ56	TRBV18	TRBJ2-3	GSE222448_patient13	329868	Solid tumor
CAASKASASKIIF	CASSEGGDTQYF	TRAV13-1	TRAJ3	TRBV6-1	TRBJ2-3	J21854	128779	COVID-19
CAASKASASKIIF	CASTFSGDEQYF	TRAV13-1	TRAJ3	TRBV6-1	TRBJ2-7	J21854	128779	COVID-19
CAASKSSASKIIF	CASSPAGDTQYF	TRAV13-1	TRAJ3	TRBV6-1	TRBJ2-3	J14204	128779	COVID-19
CAASKMSAGKSTF	CASSEGGDTQYF	TRAV13-1	TRAJ27	TRBV6-1	TRBJ2-3	J21854	128779	COVID-19
CVVSPSGTYKYIF	CASSQGGRSYNEQFF	TRAV8-2	TRAJ40	TRBV28	TRBJ2-1	COV_020	1430196	COVID-19
CVVSVSGTYKYIF	CASSRNGRSYNEQFF	TRAV8-2	TRAJ40	TRBV28	TRBJ2-1	COV_019	1430196	COVID-19
CVVSVSGTYKYIF	CASSLSGGRSYNEQFF	TRAV8-2	TRAJ40	TRBV28	TRBJ2-1	COV_019	1430196	COVID-19
CVVSPSGTYKYIF	CASSRGGRTYNEQFF	TRAV8-2	TRAJ40	TRBV28	TRBJ2-1	COV_019	1430196	COVID-19
CAGERGSTLGRLYF	CASSSLDRGDYEQYF	TRAV25	TRAJ18	TRBV7-9	TRBJ2-7	N7001	329142	Solid tumor
CAGERGSTLGRLYF	CASSALDRGSYEQYF	TRAV25	TRAJ18	TRBV7-9	TRBJ2-7	GC09	329142	Solid tumor
CAGERGSTLGRLYF	CASSKLDRGDYEQYF	TRAV25	TRAJ18	TRBV7-9	TRBJ2-7	S159	329142	Solid tumor
CAGERGSTLGRLYF	CASSALDRGNYEQYF	TRAV25	TRAJ18	TRBV7-9	TRBJ2-7	GSE222448_patient8	329142	Solid tumor
CAFMIHGSSNTGKLIF	CSAKTHRDLRNQPQHF	TRAV38-1	TRAJ37	TRBV20-1	TRBJ1-5	J14204	286313	COVID-19
CAFLQHGSGNTGKLIF	CSAKSGGTVRNQPQHF	TRAV38-1	TRAJ37	TRBV20-1	TRBJ1-5	J14204	286313	COVID-19
CAYRIHGSGNTGKLIF	CSASFQGTVRNQPQHF	TRAV38-2DV8	TRAJ37	TRBV20-1	TRBJ1-5	J14204	286313	COVID-19
CAFMKHGSSNTGKLIF	CSAKTRDSIRNQPQHF	TRAV38-1	TRAJ37	TRBV20-1	TRBJ1-5	J10888	286313	COVID-19
CAAYSSASKIIF	CSARDRTSRETQYF	TRAV12-2	TRAJ3	TRBV20-1	TRBJ2-5	su014	206105	Solid tumor
CAVASSASKIIF	CSARDRTVRETQYF	TRAV12-2	TRAJ3	TRBV20-1	TRBJ2-5	su014	206105	Solid tumor
CAVSSSASKIIF	CSARDRTSRETQYF	TRAV12-2	TRAJ3	TRBV20-1	TRBJ2-5	su014	206105	Solid tumor
CAGLYSSASKIIF	CSADRGQETQYF	TRAV12-2	TRAJ3	TRBV20-1	TRBJ2-5	NPC_SC_1815	206105	Solid tumor
CATLEYGNKLVF	CASSPPTDRGYGYTF	TRAV17	TRAJ47	TRBV18	TRBJ1-2	CPIc_C3	712242	Inflammation
CATLEYGNKLVF	CASSPPTDRGGGYTF	TRAV17	TRAJ47	TRBV18	TRBJ1-2	CPIc_C3	712242	Inflammation
CATLEYGNKLVF	CASSPPTDRGYGYTF	TRAV17	TRAJ47	TRBV18	TRBJ1-2	U4	712242	Inflammation
CASLEYGNKLVF	CASSPPTDRGAGYTF	TRAV17	TRAJ47	TRBV18	TRBJ1-2	HSSS_110	712242	Inflammation
CAVNPSGGGADGLTF	CASSEAAGGFYNEQFF	TRAV8-1	TRAJ45	TRBV2	TRBJ2-1	OC96	921993	Solid tumor
CAVNGAGGGADGLTF	CASSEASGGHYNEQFF	TRAV8-1	TRAJ45	TRBV2	TRBJ2-1	PEM17	921993	Solid tumor
CAVNGAGGGADGLTF	CASSEQSGGFYNEQFF	TRAV8-1	TRAJ45	TRBV2	TRBJ2-1	OC96	921993	Solid tumor
CAVMGAGGGADGLTF	CASSEASGGYYNEQFF	TRAV8-1	TRAJ45	TRBV2	TRBJ2-1	OC96	921993	Solid tumor
CALSMGGSTLGRLYF	CASSLTASYEQYF	TRAV19	TRAJ18	TRBV5-6	TRBJ2-7	nc_CT3	516035	Healthy
CALSEGGSTLGRLYF	CASSKTATYEQYF	TRAV19	TRAJ18	TRBV5-6	TRBJ2-7	nc_CT3	516035	Healthy
CALSEGGSTLGRLYF	CASSRTATYEQYF	TRAV19	TRAJ18	TRBV5-6	TRBJ2-7	C17	516035	Healthy
CALSVGGSTLGRLYF	CASSLTASYEQYF	TRAV19	TRAJ18	TRBV5-6	TRBJ2-7	C19	516035	Healthy
CAVSSMDSSYKLIF	CAWTRGLSYEQYF	TRAV8-4	TRAJ12	TRBV30	TRBJ2-7	IPIHNSC118	1130343	Solid tumor
CAVSGADSSYKLIF	CAWCRGISYEQYF	TRAV8-4	TRAJ12	TRBV30	TRBJ2-7	IpiNivo_Resistant	1130343	Solid tumor
CAVSDMDSSYKLIF	CAWARGLSYEQYF	TRAV8-4	TRAJ12	TRBV30	TRBJ2-7	IpiNivo_Resistant	1130343	Solid tumor
CAVSSGDSSYKLIF	CAWTRGLNYEQYF	TRAV8-6	TRAJ12	TRBV30	TRBJ2-7	IpiNivo_Resistant	1130343	Solid tumor
CAPRYSNDYKLSF	CASSPRGGYEQYF	TRAV12-2	TRAJ20	TRBV7-9	TRBJ2-7	COV_011	640555	COVID-19
CAVYPNDYKLSF	CASSLAVGYEQYF	TRAV12-2	TRAJ20	TRBV7-9	TRBJ2-7	COV_007	640555	COVID-19
CAVIFNDYKLSF	CASSPLSGREQYF	TRAV12-2	TRAJ20	TRBV7-9	TRBJ2-7	COV_020	640555	COVID-19
CAVNENDYKLSF	CASSLEYEQYF	TRAV12-2	TRAJ20	TRBV7-9	TRBJ2-7	RAGN740210	640555	COVID-19
CAGGNFGNEKLTF	CASSPWVGGKLFF	TRAV27	TRAJ48	TRBV7-9	TRBJ1-4	AR25	336146	Inflammation
CAGANFGNEKLTF	CASSLTVLSPLHF	TRAV27	TRAJ48	TRBV7-9	TRBJ1-6	AR50	336146	Inflammation
CAGASFGNEKLTF	CASSPVIQSPLHF	TRAV27	TRAJ48	TRBV7-9	TRBJ1-6	AR50	336146	Inflammation
CGWANFGNEKLTF	CASSLVITGELFF	TRAV27	TRAJ48	TRBV7-9	TRBJ2-2	AR50	336146	Inflammation
CIVRVPNTGNQFYF	CASSSGTVTGELFF	TRAV26-1	TRAJ49	TRBV5-1	TRBJ2-2	J15893	1309453	COVID-19
CIVRVPNTGNQFYF	CASSAGTVTGELFF	TRAV26-1	TRAJ49	TRBV5-1	TRBJ2-2	J15893	1309453	COVID-19
CIVRVPNTGNQFYF	CASNTGTVTGELFF	TRAV26-1	TRAJ49	TRBV5-1	TRBJ2-2	J10888	1309453	COVID-19
CIVRTPNTGNQFYF	CASSPGTVTGELFF	TRAV26-1	TRAJ49	TRBV5-1	TRBJ2-2	J15893	1309453	COVID-19
CIVRVGSNTGKLIF	CASTSYTDTQYF	TRAV26-1	TRAJ37	TRBV11-1	TRBJ2-3	irAE_65	1306390	Autoimmune disease
CIVRVGSNTGKLIF	CASTAFTDTQYF	TRAV26-1	TRAJ37	TRBV11-1	TRBJ2-3	PrA1505	1306390	Autoimmune disease
CIVRVGSNTGKLIF	CASSHYTDTQYF	TRAV26-1	TRAJ37	TRBV11-1	TRBJ2-3	PrA1505	1306390	Autoimmune disease
CIVRVGSNTGKLIF	CASSFYSETQYF	TRAV26-1	TRAJ37	TRBV11-1	TRBJ2-5	PrA1505	1306390	Autoimmune disease
CAVGPYSGGGADGLTF	CASSHRGGQSSEQYF	TRAV8-3	TRAJ45	TRBV7-2	TRBJ2-7	COV_012	825109	COVID-19
CAVGAGSGGGADGLTF	CASSLNAGQIQETQYF	TRAV8-3	TRAJ45	TRBV7-2	TRBJ2-5	COV_020	825109	COVID-19
CAVGERMYSGGGADGLTF	CASSLEQGYEQYF	TRAV8-3	TRAJ45	TRBV7-2	TRBJ2-7	COV_013	825109	COVID-19
CAVVLDSGGGADGLTF	CASSLGHPYEQYF	TRAV8-3	TRAJ45	TRBV11-1	TRBJ2-7	COV_020	825109	COVID-19
CILNYGGSQGNLIF	CASGRAGEQYF	TRAV26-2	TRAJ42	TRBV6-5	TRBJ2-7	COV_007	1256395	COVID-19
CILMEWGSQGNLIF	CASLSSGGTQYF	TRAV26-2	TRAJ42	TRBV6-5	TRBJ2-5	COV_001	1256395	COVID-19
CILSDYGGSQGNLIF	CASRGQETQYF	TRAV26-2	TRAJ42	TRBV6-6	TRBJ2-5	COV_020	1256395	COVID-19
CILGYGGSQGNLIF	CASGDSFEQYF	TRAV26-2	TRAJ42	TRBV6-5	TRBJ2-7	COV_028	1256395	COVID-19
CAVSRPGGYQKVTF	CASSQGQDNYGYTF	TRAV12-2	TRAJ13	TRBV4-1	TRBJ1-2	AR25	1126351	Inflammation
CAVSRPGGYQKVTF	CASSQGQDNYGYTF	TRAV12-2	TRAJ13	TRBV4-1	TRBJ1-2	AR44	1126351	Inflammation
CAVAQPGGYQKVTF	CASSQAQDNYGYTF	TRAV12-2	TRAJ13	TRBV4-1	TRBJ1-2	AR20	1126351	Inflammation
CAVGLSGGYQKVTF	CASTPGQDNYGYTF	TRAV12-2	TRAJ13	TRBV4-1	TRBJ1-2	AR20	1126351	Inflammation
CAASSGGSYIPTF	CASSYGQGEKLFF	TRAV13-1	TRAJ6	TRBV12-4	TRBJ1-4	GC02	167598	Solid tumor
CAAPSGGSYIPTF	CASSLGQGEKLFF	TRAV13-1	TRAJ6	TRBV12-4	TRBJ1-4	GC02	167598	Solid tumor
CAASSGGSYIPTF	CASSLGQGEKLFF	TRAV13-1	TRAJ6	TRBV12-4	TRBJ1-4	GC02	167598	Solid tumor
CAASEGGSYIPTF	CASSFGQGEKLFF	TRAV13-1	TRAJ6	TRBV12-4	TRBJ1-4	GC07	167598	Solid tumor
CAVSRQGAQKLVF	CASSQAPNQETQYF	TRAV8-4	TRAJ54	TRBV3-1	TRBJ2-5	AS02	1126509	Autoimmune disease
CAVSFQGAQKLVF	CASSQAPSQETQYF	TRAV8-4	TRAJ54	TRBV3-1	TRBJ2-5	AS02	1126509	Autoimmune disease
CAVSVQGAQKLVF	CASSQSPTQETQYF	TRAV8-4	TRAJ54	TRBV3-1	TRBJ2-5	AS01	1126509	Autoimmune disease
CAVSAQGAQKLVF	CASSQTPYQETQYF	TRAV8-4	TRAJ54	TRBV3-1	TRBJ2-5	AS01	1126509	Autoimmune disease
CVVSVGNTDKLIF	CASSLGTSYYEQYF	TRAV8-2	TRAJ34	TRBV12-4	TRBJ2-7	S22	1434220	Healthy
CVVSDGNTDKLIF	CASSLGTSYYEQYF	TRAV8-2	TRAJ34	TRBV12-4	TRBJ2-7	S22	1434220	Healthy
CVVSEGNTDKLIF	CASSLGTAFYEQYF	TRAV8-2	TRAJ34	TRBV12-4	TRBJ2-7	S22	1434220	Healthy
CVVSDRGNTDKLIF	CASSLGTGFYEQYF	TRAV8-2	TRAJ34	TRBV12-3	TRBJ2-7	S21	1434220	Healthy
CAVAQGGSEKLVF	CASSLKRASYNEQFF	TRAV41	TRAJ57	TRBV9	TRBJ2-1	MSK1302	735979	Solid tumor
CAVPTGGSEKLVF	CASSGKRRSYNEQFF	TRAV41	TRAJ57	TRBV9	TRBJ2-1	MSK1302	735979	Solid tumor
CAAAQGGSEKLVF	CASSGKRNSYNEQFF	TRAV41	TRAJ57	TRBV9	TRBJ2-1	MSK1302	735979	Solid tumor
CAVHQGGSEKLVF	CASSPLGGSYNEQFF	TRAV41	TRAJ57	TRBV9	TRBJ2-1	MSK1344	735979	Solid tumor
CAASKSTGGGNKLTF	CASSVSGGAGGELFF	TRAV13-1	TRAJ10	TRBV9	TRBJ2-2	J14204	135476	COVID-19
CAASKSTGGGNKLTF	CASSVAGGAGTEAFF	TRAV13-1	TRAJ10	TRBV9	TRBJ1-1	J14204	135476	COVID-19
CAASKSTGGGNKLTF	CASSDSGGAAGELFF	TRAV13-1	TRAJ10	TRBV9	TRBJ2-2	J14204	135476	COVID-19
CAASISTGGGNKLTF	CASSKSGGATGELFF	TRAV13-1	TRAJ10	TRBV9	TRBJ2-2	J10888	135476	COVID-19
CAFMKHSNAGGTSYGKLTF	CASSFRTRGADTQYF	TRAV38-1	TRAJ52	TRBV28	TRBJ2-3	COV_015	289616	COVID-19
CAFMKILGPNFGNEKLTF	CASNLSRRTDTQYF	TRAV38-1	TRAJ48	TRBV28	TRBJ2-3	2247115_JCC392_SJTRC_InfVaxBT_2_Rxn5	289616	COVID-19
CAFDRTLYGGATNKLIF	CASSPPEWKGTDTQYF	TRAV38-1	TRAJ32	TRBV28	TRBJ2-3	COV_020	289616	COVID-19
CAFMKRSSGTYKYIF	CASSFGQGRGTDTQYF	TRAV38-1	TRAJ40	TRBV28	TRBJ2-3	COV_012	289616	COVID-19
CAVAPPTGNQFYF	CASSLEGQGGEQYF	TRAV39	TRAJ49	TRBV5-1	TRBJ2-7	MSK1344	734888	Solid tumor
CAVDIYGIGSKLTF	CASSPRTGGEQYF	TRAV39	TRAJ44	TRBV5-1	TRBJ2-7	ICC5	734888	Solid tumor
CAVDWTGNQFYF	CASSTTGLAPYEQYF	TRAV39	TRAJ49	TRBV5-1	TRBJ2-7	su008	734888	Solid tumor
CAVDGGTGNQFYF	CASSWGLSVDEQYF	TRAV39	TRAJ49	TRBV5-1	TRBJ2-7	su005	734888	Solid tumor
CIVRPFSGSARQLTF	CASSVGGGAGQPQHF	TRAV26-1	TRAJ22	TRBV9	TRBJ1-5	IpiNivo_Mixed	1291400	Solid tumor
CIVRRFSGSARQLTF	CASSPAGGAGQPQHF	TRAV26-1	TRAJ22	TRBV9	TRBJ1-5	IpiNivo_Mixed	1291400	Solid tumor
CIVRTFSGSARQLTF	CASSVGAGAGQPQHF	TRAV26-1	TRAJ22	TRBV9	TRBJ1-5	GSE222448_patient1	1291400	Solid tumor
CIVRVFSGSARQLTF	CASSSTGGAGQPQHF	TRAV26-1	TRAJ22	TRBV9	TRBJ1-5	IpiNivo_Complete	1291400	Solid tumor
CAEGRVDSSYKLIF	CSVEQAPGQGDSYNEQFF	TRAV5	TRAJ12	TRBV29-1	TRBJ2-1	nc_CT7	218611	Healthy
CAEGRMDSSYKLIF	CSVEQPPSGGSSYNEQFF	TRAV5	TRAJ12	TRBV29-1	TRBJ2-1	nc_CT7	218611	Healthy
CAEGTMDSSYKLIF	CSVEEIPTSGKSSYNEQFF	TRAV5	TRAJ12	TRBV29-1	TRBJ2-1	nc_CT7	218611	Healthy
CAEGRMDSSYKLIF	CSVETPAGGSSSYNEQFF	TRAV5	TRAJ12	TRBV29-1	TRBJ2-1	nc_CT8	218611	Healthy
CATLNTGTASKLTF	CASSPTGATSGANVLTF	TRAV17	TRAJ44	TRBV5-1	TRBJ2-6	J10625	712780	COVID-19
CAALSTGTASKLTF	CASSPTGGASGANVLTF	TRAV17	TRAJ44	TRBV5-1	TRBJ2-6	J10624	712780	COVID-19
CATVNTGTASKLTF	CASSPTGSETGANVLTF	TRAV17	TRAJ44	TRBV5-1	TRBJ2-6	J10624	712780	COVID-19
CATVTTGANSKLTF	CASSPTGPSSGANVLTF	TRAV17	TRAJ56	TRBV5-1	TRBJ2-6	J10624	712780	COVID-19
CAVQAWMDSSYKLIF	CASSSTQGLNTEAFF	TRAV20	TRAJ12	TRBV2	TRBJ1-1	S134	957415	Solid tumor
CAVQAWMDSSYKLIF	CASSALQGLNTEAFF	TRAV20	TRAJ12	TRBV2	TRBJ1-1	ICC5	957415	Solid tumor
CAVQGWMDSSYKLIF	CASSEVQGMNTEAFF	TRAV20	TRAJ12	TRBV2	TRBJ1-1	S134	957415	Solid tumor
CAVQGWMDSSYKLIF	CASSAVQGRDTEAFF	TRAV20	TRAJ12	TRBV2	TRBJ1-1	S134	957415	Solid tumor
CAVQAVNTDKLIF	CSARKGNEKLFF	TRAV20	TRAJ34	TRBV20-1	TRBJ1-4	su012	957076	Solid tumor
CAVQALENTDKLIF	CSVAHPGKLFF	TRAV20	TRAJ34	TRBV20-1	TRBJ1-4	PT_1	957076	Solid tumor
CAVQAGGTDKLIF	CSASAGPNEKLFF	TRAV20	TRAJ34	TRBV20-1	TRBJ1-4	GC10	957076	Solid tumor
CAVQANTDKLIF	CSARRGGLNNEQFF	TRAV20	TRAJ34	TRBV20-1	TRBJ2-1	su009	957076	Solid tumor
CIVRVAGGNKLVF	CSARGEINQPQHF	TRAV26-1	TRAJ47	TRBV20-1	TRBJ1-5	C-28	1297444	COVID-19
CIVRVAGGNKLVF	CSARGSLNQPQHF	TRAV26-1	TRAJ47	TRBV20-1	TRBJ1-5	COV_002	1297444	COVID-19
CIVRVAGGNKLVF	CSARGGINQPQHF	TRAV26-1	TRAJ47	TRBV20-1	TRBJ1-5	COV_002	1297444	COVID-19
CIVRVGGGNKLVF	CSARGPLNQPQHF	TRAV26-1	TRAJ47	TRBV20-1	TRBJ1-5	COV_001	1297444	COVID-19
CAASAGTDKLIF	CASSSLAGATDTQYF	TRAV29DV5	TRAJ34	TRBV27	TRBJ2-3	MSK1344	81335	Solid tumor
CAASAGTDKLIF	CASSSLAGGTDTQYF	TRAV29DV5	TRAJ34	TRBV27	TRBJ2-3	MSK1344	81335	Solid tumor
CAASAGTDKLIF	CASSPLAGATDTQYF	TRAV29DV5	TRAJ34	TRBV27	TRBJ2-3	MSK1344	81335	Solid tumor
CAANSITDKLIF	CASSPGLASDTQYF	TRAV29DV5	TRAJ34	TRBV11-3	TRBJ2-3	GC06	81335	Solid tumor
CAVSDLRNNNDMRF	CSARRGTEAFF	TRAV8-4	TRAJ43	TRBV20-1	TRBJ1-1	J15900	1074644	COVID-19
CAVSDLRNNNDMRF	CSARRGTEAFF	TRAV8-4	TRAJ43	TRBV20-1	TRBJ1-1	Seshadri02	1074644	COVID-19
CAVSDPRNNARLMF	CSVRRATEAFF	TRAV8-4	TRAJ31	TRBV20-1	TRBJ1-1	J10624	1074644	COVID-19
CAVSGGNNNDMRF	CSAPWRNTEAFF	TRAV8-4	TRAJ43	TRBV20-1	TRBJ1-1	J10625	1074644	COVID-19
CAENEGYSTLTF	CASRTGGTYNEQFF	TRAV13-2	TRAJ11	TRBV28	TRBJ2-1	UPN1	231702	Leukemia
CAENQGYSTLTF	CASRLGGTYNEQFF	TRAV13-2	TRAJ11	TRBV28	TRBJ2-1	UPN1	231702	Leukemia
CAENEGYSTLTF	CASRPGGTYNEQFF	TRAV13-2	TRAJ11	TRBV28	TRBJ2-1	PT1	231702	Leukemia
CAENEGYSTLTF	CASRVGGTYNEQFF	TRAV13-2	TRAJ11	TRBV28	TRBJ2-1	PT1	231702	Leukemia
CAVNAISGNTPLVF	CASSIGTVATNEKLFF	TRAV8-1	TRAJ29	TRBV19	TRBJ1-4	C-6	898695	COVID-19
CAVNAISGNTPLVF	CASSLGTAATNEKLFF	TRAV8-1	TRAJ29	TRBV19	TRBJ1-4	COV_002	898695	COVID-19
CAVNTISGNTPLVF	CASSHGAGGTNEKLFF	TRAV8-1	TRAJ29	TRBV19	TRBJ1-4	C-32	898695	COVID-19
CAVNANSGNTPLVF	CASSKGISATNEKLFF	TRAV8-1	TRAJ29	TRBV19	TRBJ1-4	COV_002	898695	COVID-19
CAASALEEGAQKLVF	CASGRNIQYF	TRAV29DV5	TRAJ54	TRBV6-2	TRBJ2-4	NPC_SC_1808	83097	Solid tumor
CAASAMIQGAQKLVF	CASGRNIQYF	TRAV29DV5	TRAJ54	TRBV6-2	TRBJ2-4	NPC_SC_1808	83097	Solid tumor
CAASAAIQGAQKLVF	CASGRNTQYF	TRAV29DV5	TRAJ54	TRBV6-2	TRBJ2-3	NPC_SC_1808	83097	Solid tumor
CAASAAIQGAQKLVF	CASGRNIQYF	TRAV29DV5	TRAJ54	TRBV6-2	TRBJ2-4	GC05	83097	Solid tumor
CAVSDQGGGSQGNLIF	CAWSAHREQFF	TRAV8-6	TRAJ42	TRBV30	TRBJ2-1	J15899	1078348	COVID-19
CAVSSSGGGSQGNLIF	CAWSVHREAFF	TRAV8-6	TRAJ42	TRBV30	TRBJ1-1	J15893	1078348	COVID-19
CAVRPSGGGSQGNLIF	CAWSPGGQTQYF	TRAV8-6	TRAJ42	TRBV30	TRBJ2-5	J15891	1078348	COVID-19
CAVTQAGGGSQGNLIF	CAWSVHRELFF	TRAV8-6	TRAJ42	TRBV30	TRBJ2-2	J10888	1078348	COVID-19
CAVRSDGQKLLF	CASSPVNEKLFF	TRAV12-2	TRAJ16	TRBV6-1	TRBJ1-4	J10625	1049911	COVID-19
CAVKSDGQKLLF	CASSAINEKLFF	TRAV12-2	TRAJ16	TRBV6-1	TRBJ1-4	J10535	1049911	COVID-19
CAVKQDGQKLLF	CASSSANEKLFF	TRAV12-2	TRAJ16	TRBV6-6	TRBJ1-4	J14205	1049911	COVID-19
CAVKRDGQKLLF	CASSEVNEKLFF	TRAV12-2	TRAJ16	TRBV6-1	TRBJ1-4	J10535	1049911	COVID-19
CAARASGSARQLTF	CASSPGTGGEQFF	TRAV23DV6	TRAJ22	TRBV7-3	TRBJ2-1	J14204	59358	COVID-19
CAARSSGSARQLTF	CASSPGTGGPQFF	TRAV23DV6	TRAJ22	TRBV7-3	TRBJ2-1	J10888	59358	COVID-19
CAASPSGSARQLTF	CASSSGTGSPLHF	TRAV23DV6	TRAJ22	TRBV7-3	TRBJ1-6	J14204	59358	COVID-19
CAARVSGSARQLTF	CASSPGTGSNEQFF	TRAV23DV6	TRAJ22	TRBV7-3	TRBJ2-1	J14204	59358	COVID-19
CALNTGNQFYF	CSAESQGGTEAFF	TRAV9-2	TRAJ49	TRBV20-1	TRBJ1-1	J10887	433206	COVID-19
CALLTGNQFYF	CSAESQGASEAFF	TRAV9-2	TRAJ49	TRBV20-1	TRBJ1-1	J10887	433206	COVID-19
CAQNTGNQFYF	CSIEGRGGTEAFF	TRAV9-2	TRAJ49	TRBV20-1	TRBJ1-1	J10887	433206	COVID-19
CALLTGNQFYF	CSAEEISGNTIYF	TRAV9-2	TRAJ49	TRBV20-1	TRBJ1-3	J10535	433206	COVID-19
CAVRDMVSFGNVLHC	CASSQDAGTGGGEQYF	TRAV3	TRAJ35	TRBV4-1	TRBJ2-7	COV_009	990062	COVID-19
CAVRDSPIGFGNVLHC	CASSQVLAGDSYEQYF	TRAV3	TRAJ35	TRBV4-1	TRBJ2-7	COV_012	990062	COVID-19
CAVRDMHEGFGNVLHC	CASSQTGTGTHEQYF	TRAV3	TRAJ35	TRBV4-1	TRBJ2-7	p3_mild	990062	COVID-19
CAVTKEGFGNVLHC	CASSQTSGSPYEQYF	TRAV3	TRAJ35	TRBV4-1	TRBJ2-7	COV_012	990062	COVID-19
CVVLNNNAGNMLTF	CASSPQPGGELFF	TRAV10	TRAJ39	TRBV7-2	TRBJ2-2	C16	1373565	Healthy
CVVIDNNAGNMLTF	CASSAGPGVGELFF	TRAV10	TRAJ39	TRBV7-2	TRBJ2-2	C16	1373565	Healthy
CVVRDNNAGNMLTF	CASSPQVGGELFF	TRAV10	TRAJ39	TRBV7-3	TRBJ2-2	C21	1373565	Healthy
CVVRDNNAGNMLTF	CASSSQPGSEAFF	TRAV10	TRAJ39	TRBV7-3	TRBJ1-1	C16	1373565	Healthy
CVVKTGNQFYF	CASSPNTGELFF	TRAV12-1	TRAJ49	TRBV18	TRBJ2-2	GC06	1372597	Solid tumor
CVVKSGNQFYF	CASSPNTGELFF	TRAV12-1	TRAJ49	TRBV18	TRBJ2-2	GC06	1372597	Solid tumor
CVVKTGNQFYF	CASSPNAGELFF	TRAV12-1	TRAJ49	TRBV18	TRBJ2-2	NPC_SC_1802	1372597	Solid tumor
CAVKGGNQFYF	CASSPNTGELFF	TRAV12-1	TRAJ49	TRBV18	TRBJ2-2	GC06	1372597	Solid tumor
CAYRSGSGGYNKLIF	CASSAGQTPHNEQFF	TRAV38-2DV8	TRAJ4	TRBV7-9	TRBJ2-1	GC02	1211886	Solid tumor
CAYRSGSGGYNKLIF	CASSAGTSAHNEQFF	TRAV38-2DV8	TRAJ4	TRBV7-9	TRBJ2-1	GC04	1211886	Solid tumor
CAYRSGVGGYNKLIF	CASSHGQGAHNEQFF	TRAV38-2DV8	TRAJ4	TRBV7-9	TRBJ2-1	GC02	1211886	Solid tumor
CAYRSGSGGYNKLIF	CASSLTRAPYNEQFF	TRAV38-2DV8	TRAJ4	TRBV7-9	TRBJ2-1	GC02	1211886	Solid tumor
CAVNIIGNQFYF	CASSPLGTEAFF	TRAV12-2	TRAJ49	TRBV19	TRBJ1-1	OC96	911436	Solid tumor
CAVNIVGNQFYF	CASSPLGTEAFF	TRAV12-2	TRAJ49	TRBV19	TRBJ1-1	PT_7	911436	Solid tumor
CAVTIVGNQFYF	CASSPLGTEAFF	TRAV12-2	TRAJ49	TRBV19	TRBJ1-1	su001	911436	Solid tumor
CAVNIVGNQFYF	CASSPLGTEAFF	TRAV12-2	TRAJ49	TRBV19	TRBJ1-1	MDA1_T03	911436	Solid tumor
CAASAGFGNEKLTF	CASSGDGEQFF	TRAV29DV5	TRAJ48	TRBV7-9	TRBJ2-1	2247115_JCC392_SJTRC_InfVaxBT_2_Rxn5	79414	COVID-19
CAASVGFGNEKLTF	CASSPDGGEQFF	TRAV29DV5	TRAJ48	TRBV7-9	TRBJ2-1	2247114_JCC392_SJTRC_InfVaxBT_1_Rxn4	79414	COVID-19
CAASAGFGNEKLTF	CASSGDTEAFF	TRAV29DV5	TRAJ48	TRBV7-9	TRBJ1-1	2247114_JCC392_SJTRC_InfVaxBT_1_Rxn4	79414	COVID-19
CAASAGFGNEKLTF	CASSGDTEAFF	TRAV29DV5	TRAJ48	TRBV7-9	TRBJ1-1	2247116_JCC392_SJTRC_InfVaxBT_3_Rxn6	79414	COVID-19
CAVFYGNVLHC	CASSQTGGAPGELFF	TRAV3	TRAJ35	TRBV27	TRBJ2-2	C-23	786069	COVID-19
CAVFYGNVLHC	CASSGTGGAPGELFF	TRAV3	TRAJ35	TRBV27	TRBJ2-2	C-36	786069	COVID-19
CAVFFGNVLHC	CASSLTGGAPEKLFF	TRAV3	TRAJ35	TRBV27	TRBJ1-4	COV_002	786069	COVID-19
CAVFFGNVLHC	CASSLIGGAPEKLFF	TRAV3	TRAJ35	TRBV27	TRBJ1-4	COV_002	786069	COVID-19
CALRASGNTPLVF	CASSPPGAYNSPLHF	TRAV16	TRAJ29	TRBV9	TRBJ1-6	J10624	439769	COVID-19
CALRGSGNTPLVF	CASSVAGAYNSPLHF	TRAV16	TRAJ29	TRBV9	TRBJ1-6	J10624	439769	COVID-19
CALRGSGNTPLVF	CASSPAGAYNSPLHF	TRAV16	TRAJ29	TRBV9	TRBJ1-6	J10625	439769	COVID-19
CALRDGSGNTPLVF	CASSVAGAYNSPLHF	TRAV16	TRAJ29	TRBV9	TRBJ1-6	J09835	439769	COVID-19
CAVNSYGNKLVF	CSVEGNLNEQFF	TRAV12-2	TRAJ47	TRBV29-1	TRBJ2-1	He_2020	930627	Healthy
CAVNSYGNKLVF	CSVEGQLNEQFF	TRAV12-2	TRAJ47	TRBV29-1	TRBJ2-1	He_2020	930627	Healthy
CAVNTYGNKLVF	CSVEGGLNEQFF	TRAV12-2	TRAJ47	TRBV29-1	TRBJ2-1	nc_CT8	930627	Healthy
CAVNSYGNKLVF	CSVLSSGGINEQFF	TRAV12-2	TRAJ47	TRBV29-1	TRBJ2-1	C16	930627	Healthy
CAVNSSWGKLQF	CASSLEGSTDTQYF	TRAV12-2	TRAJ24	TRBV7-9	TRBJ2-3	J10888	930482	COVID-19
CAVLAGWGKLQF	CASSLGGSTDTQYF	TRAV12-2	TRAJ24	TRBV7-9	TRBJ2-3	J10888	930482	COVID-19
CAVLIGWGKLQF	CASSLGLSTDTQYF	TRAV12-2	TRAJ24	TRBV7-9	TRBJ2-3	J15893	930482	COVID-19
CAVNPGGSWGKLQF	CASSLQGSTDTQYF	TRAV12-2	TRAJ24	TRBV7-9	TRBJ2-3	J10888	930482	COVID-19
CAVSDSAGGTSYGKLTF	CATSKQGFYEQYF	TRAV8-6	TRAJ52	TRBV24-1	TRBJ2-7	J10625	1083045	COVID-19
CAVSDSAGGTSYGKLTF	CATSKQGVYEQYF	TRAV8-6	TRAJ52	TRBV24-1	TRBJ2-7	J10624	1083045	COVID-19
CAVSDSAGGTSYGKLTF	CATSKTGFYEQYF	TRAV8-6	TRAJ52	TRBV24-1	TRBJ2-7	J10624	1083045	COVID-19
CAVSESAGGTSYGKLTF	CATSRTGYYEQYF	TRAV8-6	TRAJ52	TRBV24-1	TRBJ2-7	J10624	1083045	COVID-19
CVVDTGRRALTF	CASSPGQGAYEQYF	TRAV12-1	TRAJ5	TRBV7-3	TRBJ2-7	GC04	1362722	Solid tumor
CVADTGRRALTF	CASSPGQGAYEQYF	TRAV12-1	TRAJ5	TRBV7-3	TRBJ2-7	GC04	1362722	Solid tumor
CVADTGRRALTF	CASSPGQGAYEQYF	TRAV12-1	TRAJ5	TRBV7-3	TRBJ2-7	NPC_SC_1811	1362722	Solid tumor
CVEDTGRRALTF	CASSPGQGAYEQYF	TRAV12-1	TRAJ5	TRBV11-1	TRBJ2-7	GC04	1362722	Solid tumor
CAVETGGSYIPTF	CASSDGDYEQYF	TRAV20	TRAJ6	TRBV6-1	TRBJ2-7	MM_PT7	780051	Myeloma
CAVETGGSYIPTF	CASSDGDYEQYF	TRAV20	TRAJ6	TRBV6-1	TRBJ2-7	MM_PT3	780051	Myeloma
CAVEVGGSYIPTF	CASSDGDYEQYF	TRAV20	TRAJ6	TRBV6-1	TRBJ2-7	MM_PT16	780051	Myeloma
CAVESGGSYIPTF	CASSDGDYEQYF	TRAV20	TRAJ6	TRBV6-1	TRBJ2-7	MM_PT3	780051	Myeloma
CASRRGGSEKLVF	CASSEGHFYEQYF	TRAV38-2DV8	TRAJ57	TRBV13	TRBJ2-7	PEM16	665533	Solid tumor
CALRGGGSEKLVF	CASSPSPRLEQYF	TRAV38-2DV8	TRAJ57	TRBV13	TRBJ2-7	IpiNivo_Complete	665533	Solid tumor
CALNQGGSEKLVF	CASSLSPRAYEQYF	TRAV38-2DV8	TRAJ57	TRBV13	TRBJ2-7	IpiNivo_Complete	665533	Solid tumor
CAYYQGGSEKLVF	CASSPYYKYEQYF	TRAV38-2DV8	TRAJ57	TRBV13	TRBJ2-7	su009	665533	Solid tumor
CALADTGGFKTIF	CASSLSGTTNYGYTF	TRAV9-2	TRAJ9	TRBV5-6	TRBJ1-2	PEM7	388055	Solid tumor
CALSDTGGFKTIF	CASSLAGTGNYGYTF	TRAV9-2	TRAJ9	TRBV5-6	TRBJ1-2	PEM2	388055	Solid tumor
CALLDTGGFKTIF	CASSLAGTGNYGYTF	TRAV9-2	TRAJ9	TRBV5-6	TRBJ1-2	NivoExposed	388055	Solid tumor
CALSNTGGFKTIF	CASSLSGTSNYGYTF	TRAV9-2	TRAJ9	TRBV5-6	TRBJ1-2	PEM22	388055	Solid tumor
CVVNSGNKLVF	CASSLDAGTSNEQFF	TRAV12-1	TRAJ47	TRBV9	TRBJ2-1	LRS2	1395541	COVID-19
CVVNSGNKLVF	CASSADAGTSSEQFF	TRAV12-1	TRAJ47	TRBV9	TRBJ2-1	201651363	1395541	COVID-19
CVVNKGNKLVF	CASSVDAGTSNEQFF	TRAV12-1	TRAJ47	TRBV9	TRBJ2-1	201651365	1395541	COVID-19
CVVNKAQKLVF	CASSDGGTGPPQFF	TRAV12-1	TRAJ54	TRBV9	TRBJ2-1	201651363	1395541	COVID-19
CATDDEGGSEKLVF	CASSLTGPTDTQYF	TRAV17	TRAJ57	TRBV12-4	TRBJ2-3	COV_007	684569	COVID-19
CASPWGGSEKLVF	CASSFLDSTDTQYF	TRAV17	TRAJ57	TRBV12-4	TRBJ2-3	COV_010	684569	COVID-19
CATDAEGGSEKLVF	CASSFGTFSYEQYF	TRAV17	TRAJ57	TRBV12-4	TRBJ2-7	COV_007	684569	COVID-19
CATDMWGGSEKLVF	CASSLNTDTQYF	TRAV17	TRAJ57	TRBV12-4	TRBJ2-3	COV_012	684569	COVID-19
CAENDRGGGADGLTF	CASSLAGLTYGYTF	TRAV13-2	TRAJ45	TRBV5-4	TRBJ1-2	CPInc_NC6	231373	Inflammation
CAENSIGGGADGLTF	CASSLAGLTYGYTF	TRAV13-2	TRAJ45	TRBV5-4	TRBJ1-2	CPInc_NC6	231373	Inflammation
CAENDRGGGADGLTF	CASSLAELTYGYTF	TRAV13-2	TRAJ45	TRBV5-4	TRBJ1-2	CPInc_NC6	231373	Inflammation
CAENSRGGGADGLTF	CASSFAGMNYGYTF	TRAV13-2	TRAJ45	TRBV5-4	TRBJ1-2	CPInc_NC4	231373	Inflammation
CAVSDQGYSSASKIIF	CSARDSRIYGYTF	TRAV8-4	TRAJ3	TRBV20-1	TRBJ1-2	NPC_SC_1808	1078702	Solid tumor
CAVSDQGYSSASKIIF	CSARDIQIYGYTF	TRAV8-4	TRAJ3	TRBV20-1	TRBJ1-2	NPC_SC_1808	1078702	Solid tumor
CAVSNQGYSSASKIIF	CSARAEGIYGYTF	TRAV8-4	TRAJ3	TRBV20-1	TRBJ1-2	NPC_SC_1808	1078702	Solid tumor
CVAPEGYSSASKIIF	CSARDVAGWDYGYTF	TRAV8-2	TRAJ3	TRBV20-1	TRBJ1-2	GSE222448_patient3	1078702	Solid tumor
CAVKSSGNTPLVF	CASSLGGELFF	TRAV20	TRAJ29	TRBV11-1	TRBJ2-2	su003	871141	Solid tumor
CAAKSSGNTPLVF	CASSLGGELFF	TRAV20	TRAJ29	TRBV11-1	TRBJ2-2	su012	871141	Solid tumor
CAVKSSGNTPLVF	CASSLGGELFF	TRAV20	TRAJ29	TRBV11-1	TRBJ2-2	BC11	871141	Solid tumor
CVMRTSGNTPLVF	CASSLGGELFF	TRAV20	TRAJ29	TRBV11-1	TRBJ2-2	BC11	871141	Solid tumor
CALAVNAGKSTF	CASALTSGPYNEQFF	TRAV9-2	TRAJ27	TRBV28	TRBJ2-1	2247114_JCC392_SJTRC_InfVaxBT_1_Rxn4	390844	COVID-19
CALSVNAGKSTF	CASSPNSGPYNEQFF	TRAV9-2	TRAJ27	TRBV28	TRBJ2-1	2247114_JCC392_SJTRC_InfVaxBT_1_Rxn4	390844	COVID-19
CALSTNAGKSTF	CASTQDSGPYNEQFF	TRAV9-2	TRAJ27	TRBV28	TRBJ2-1	2247115_JCC392_SJTRC_InfVaxBT_2_Rxn5	390844	COVID-19
CALSVNAGKSTF	CASSLTPEPYNEQFF	TRAV9-2	TRAJ27	TRBV28	TRBJ2-1	2247114_JCC392_SJTRC_InfVaxBT_1_Rxn4	390844	COVID-19
CVVFNARLMF	CSVDGGTGELFF	TRAV12-1	TRAJ31	TRBV29-1	TRBJ2-2	p6_severe	1363486	COVID-19
CVVPLNARLMF	CSVDQGSGELFF	TRAV12-1	TRAJ31	TRBV29-1	TRBJ2-2	107677	1363486	COVID-19
CVVNMRERRF	CSVLQNTGELFF	TRAV12-1	TRAJ43	TRBV29-1	TRBJ2-2	COV_007	1363486	COVID-19
CVAAVYGQNFVF	CSVEELTGELFF	TRAV12-1	TRAJ26	TRBV29-1	TRBJ2-2	COV_020	1363486	COVID-19
CAVSDRGSSNTGKLIF	CASSQDLGNTEAFF	TRAV8-4	TRAJ37	TRBV4-1	TRBJ1-1	J21854	1080958	COVID-19
CAVSDRGSSNTGKLIF	CASSQDIGNTEAFF	TRAV8-4	TRAJ37	TRBV4-1	TRBJ1-1	J21854	1080958	COVID-19
CAVSDRGSSNTGKLIF	CASSQDMGNTEAFF	TRAV8-4	TRAJ37	TRBV4-1	TRBJ1-1	J10888	1080958	COVID-19
CAVSDRGSSNTGKLIF	CASSQEWSAGELFF	TRAV8-4	TRAJ37	TRBV4-1	TRBJ2-2	J21854	1080958	COVID-19
CAAPTGSARQLTF	CASTSDEKLFF	TRAV29DV5	TRAJ22	TRBV28	TRBJ1-4	AR50	55264	Inflammation
CAAPGGSARQLTF	CASTSDEKLFF	TRAV29DV5	TRAJ22	TRBV28	TRBJ1-4	AR50	55264	Inflammation
CAAKSGSARQLTF	CASYRAGELFF	TRAV29DV5	TRAJ22	TRBV28	TRBJ2-2	AR44	55264	Inflammation
CAAPPGSARQLTF	CASTDGEKLFF	TRAV29DV5	TRAJ22	TRBV28	TRBJ1-4	AR50	55264	Inflammation
CALNTGNQFYF	CASSISHSTDTQYF	TRAV9-2	TRAJ49	TRBV27	TRBJ2-3	2169461_SJTRC_InfVax_2	433085	COVID-19
CALSGAGNQFYF	CASSPSHSTDTQYF	TRAV9-2	TRAJ49	TRBV27	TRBJ2-3	2247116_JCC392_SJTRC_InfVaxBT_3_Rxn6	433085	COVID-19
CALSSGNQFYF	CASSLTHSTDTQYF	TRAV9-2	TRAJ49	TRBV27	TRBJ2-3	2247114_JCC392_SJTRC_InfVaxBT_1_Rxn4	433085	COVID-19
CALNTGNQFYF	CASSFTHSTDTQYF	TRAV9-2	TRAJ49	TRBV27	TRBJ2-3	2247115_JCC392_SJTRC_InfVaxBT_2_Rxn5	433085	COVID-19
CAVKGGYNFNKFYF	CASSDSYNEQFF	TRAV12-2	TRAJ21	TRBV10-1	TRBJ2-1	J09836	862399	COVID-19
CAVSGGYNFNKFYF	CASSESYYEQYF	TRAV12-2	TRAJ21	TRBV10-1	TRBJ2-7	J10888	862399	COVID-19
CAVKGGYNFNKFYF	CASSESNTEAFF	TRAV12-2	TRAJ21	TRBV10-1	TRBJ1-1	J10888	862399	COVID-19
CAVSGGYNFNKFYF	CASSDSHQPQHF	TRAV12-2	TRAJ21	TRBV10-1	TRBJ1-5	J10888	862399	COVID-19
CAYRYNNNDMRF	CASSRLGDNEQFF	TRAV38-2DV8	TRAJ43	TRBV27	TRBJ2-1	IpiNivo_Mixed	1221646	Solid tumor
CAYRYNNNDMRF	CASSLLGEETQYF	TRAV38-2DV8	TRAJ43	TRBV27	TRBJ2-5	IpiNivo_Mixed	1221646	Solid tumor
CAYRYNNNDMRF	CASSPWTGFGELFF	TRAV38-2DV8	TRAJ43	TRBV27	TRBJ2-2	IpiNivo_Mixed	1221646	Solid tumor
CAYRRNNNDMRF	CASSLIQGAYEQYF	TRAV38-2DV8	TRAJ43	TRBV27	TRBJ2-7	IpiNivo_Resistant	1221646	Solid tumor
CAVNDNNDMRF	CASSVGGIGDTQYF	TRAV12-1	TRAJ43	TRBV9	TRBJ2-3	NPC_SC_1815	903200	Solid tumor
CVVNNNNDMRF	CASSLGGIGDTQYF	TRAV12-1	TRAJ43	TRBV9	TRBJ2-3	NPC_SC_1811	903200	Solid tumor
CAVNDNNDMRF	CASSVGGIGDEQYF	TRAV12-1	TRAJ43	TRBV9	TRBJ2-7	NPC_SC_1815	903200	Solid tumor
CAVNGNNDMRF	CASSVGGIGDQQFF	TRAV12-1	TRAJ43	TRBV9	TRBJ2-1	NPC_SC_1815	903200	Solid tumor
CAVIRDDKIIF	CAISESAASTDTQYF	TRAV1-1	TRAJ30	TRBV10-3	TRBJ2-3	J21854	851193	COVID-19
CAVNRDDKIIF	CAISEQASSTDTQYF	TRAV1-1	TRAJ30	TRBV10-3	TRBJ2-3	J21854	851193	COVID-19
CAVNRDDKIIF	CAISESLASTDTQYF	TRAV1-1	TRAJ30	TRBV10-3	TRBJ2-3	J14204	851193	COVID-19
CAPNRDDKIIF	CAISEQSSATYEQYF	TRAV1-1	TRAJ30	TRBV10-3	TRBJ2-7	J21854	851193	COVID-19
CAVRHINTGTASKLTF	CASATRLVAYEQYF	TRAV1-2	TRAJ44	TRBV28	TRBJ2-7	S134	1027287	Solid tumor
CAVRSINTGTASKLTF	CASSLRLAAYEQYF	TRAV1-2	TRAJ44	TRBV28	TRBJ2-7	S135	1027287	Solid tumor
CAVRSLNTGTASKLTF	CASSSRLVAFEQYF	TRAV1-2	TRAJ44	TRBV28	TRBJ2-7	GC04	1027287	Solid tumor
CAVRAINTGTASKLTF	CASSKRLAAYEQYF	TRAV1-2	TRAJ44	TRBV28	TRBJ2-7	GC04	1027287	Solid tumor
CAATGSARQLTF	CASILGTEETQYF	TRAV21	TRAJ22	TRBV12-4	TRBJ2-5	HN_P51	189567	Solid tumor
CAVCGSARQLTF	CASVIGTEETQYF	TRAV21	TRAJ22	TRBV12-4	TRBJ2-5	su006	189567	Solid tumor
CAATGSARQLTF	CASILGTEETQYF	TRAV21	TRAJ22	TRBV7-6	TRBJ2-5	HN_P51	189567	Solid tumor
CAVTGSARQLTF	CASTLGLEETQYF	TRAV21	TRAJ22	TRBV12-4	TRBJ2-5	su006	189567	Solid tumor
CAMREAPNFGNEKLTF	CSAIRGPGLAGPNEQFF	TRAV14DV4	TRAJ48	TRBV20-1	TRBJ2-1	J15890	562695	COVID-19
CAMRGAPNFGNEKLTF	CSASYPPGLAGSNEQFF	TRAV14DV4	TRAJ48	TRBV20-1	TRBJ2-1	J15890	562695	COVID-19
CAMREAPNFGNEKLTF	CSASAQPGLAGANEQFF	TRAV14DV4	TRAJ48	TRBV20-1	TRBJ2-1	J21854	562695	COVID-19
CAMRGAPNFGNEKLTF	CSASAPPGISGANVLTF	TRAV14DV4	TRAJ48	TRBV20-1	TRBJ2-6	J15890	562695	COVID-19
CATDPNTGGFKTIF	CAISESNYEQYF	TRAV17	TRAJ9	TRBV10-3	TRBJ2-7	J10888	695002	COVID-19
CATDPNTGGFKTIF	CAISETNYEQYF	TRAV17	TRAJ9	TRBV10-3	TRBJ2-7	J10888	695002	COVID-19
CATDPNTGGFKTIF	CAISETNYEQYF	TRAV17	TRAJ9	TRBV10-3	TRBJ2-7	J15893	695002	COVID-19
CATDPNTGGFKTIF	CAISESNYEQFF	TRAV17	TRAJ9	TRBV10-3	TRBJ2-1	J15893	695002	COVID-19
CVVNGVSSNTGKLIF	CATSGTDRGNNQPQHF	TRAV12-1	TRAJ37	TRBV24-1	TRBJ1-5	COVID_19_PBMC_BAL_donor_5	1380606	Infection
CVVNGRSSNTGKLIF	CATSDPRQGDNQPQHF	TRAV12-1	TRAJ37	TRBV24-1	TRBJ1-5	COVID_19_PBMC_BAL_donor_5	1380606	Infection
CVVNGVSSNTGKLIF	CATSDPSRGDNQPQHF	TRAV12-1	TRAJ37	TRBV24-1	TRBJ1-5	COVID_19_PBMC_BAL_donor_5	1380606	Infection
CVVNAYSSNTGKLIF	CATSDARTGDNQPQHF	TRAV12-1	TRAJ37	TRBV24-1	TRBJ1-5	COVID_19_PBMC_BAL_donor_2	1380606	Infection
CAVRSTNKLIF	CASSQAGMNTEAFF	TRAV41	TRAJ32	TRBV14	TRBJ1-1	su006	1055499	Solid tumor
CAVRSTNKLIF	CASSPPGMNTEAFF	TRAV41	TRAJ32	TRBV14	TRBJ1-1	su006	1055499	Solid tumor
CAVRATNKLIF	CASSQAGMNTEAFF	TRAV41	TRAJ32	TRBV14	TRBJ1-1	su005	1055499	Solid tumor
CAVRATNKLIF	CASSSPGMNTEAFF	TRAV41	TRAJ32	TRBV14	TRBJ1-1	su006	1055499	Solid tumor
CAVRITGGGNKLTF	CASSDGGPQHF	TRAV8-4	TRAJ10	TRBV2	TRBJ1-5	C21	1028676	Healthy
CAVRVTGGGNKLTF	CASSEGAVQHF	TRAV8-4	TRAJ10	TRBV2	TRBJ1-5	C21	1028676	Healthy
CAVITGGGNKLTF	CASSGLREQYF	TRAV8-4	TRAJ10	TRBV2	TRBJ2-7	nc_CT1	1028676	Healthy
CAVRVTGGGNKLTF	CASTAGGGEQFF	TRAV8-4	TRAJ10	TRBV2	TRBJ2-1	nc_CT4	1028676	Healthy
CALLSGGYNKLIF	CASSIVPSGSGNTIYF	TRAV9-2	TRAJ4	TRBV19	TRBJ1-3	su010	425468	Solid tumor
CALRLGGYNKLIF	CASSIVPAGGENEQFF	TRAV9-2	TRAJ4	TRBV19	TRBJ2-1	su006	425468	Solid tumor
CALKAGGYNKLIF	CASSIVPGGPGDEQFF	TRAV9-2	TRAJ4	TRBV19	TRBJ2-1	su005	425468	Solid tumor
CALRSGGYNKLIF	CASSIVPAGADNEQFF	TRAV9-2	TRAJ4	TRBV19	TRBJ2-1	su004	425468	Solid tumor
CAENIPGNQFYF	CSTGGGMNTEAFF	TRAV13-2	TRAJ49	TRBV29-1	TRBJ1-1	MQpool	235488	Solid tumor
CAENIPGNQFYF	CSAGGGKNTEAFF	TRAV13-2	TRAJ49	TRBV29-1	TRBJ1-1	MQpool	235488	Solid tumor
CAEKNTGNQFYF	CSVEEGTVNTEAFF	TRAV13-2	TRAJ49	TRBV29-1	TRBJ1-1	PEM10	235488	Solid tumor
CAENIPGNQFYF	CSVGGGVATEAFF	TRAV13-2	TRAJ49	TRBV29-1	TRBJ1-1	MQpool	235488	Solid tumor
CVVNIRGSQGNLIF	CASSGLAGFQETQYF	TRAV12-1	TRAJ42	TRBV5-1	TRBJ2-5	MSK1302	1382737	Solid tumor
CVPHGGSQGNLIF	CASSQKLGGPYEQYF	TRAV12-1	TRAJ42	TRBV5-1	TRBJ2-7	ICC7	1382737	Solid tumor
CVVKGRSQGNLIF	CASSPVASASYEQYF	TRAV12-1	TRAJ42	TRBV5-1	TRBJ2-7	MSK1302	1382737	Solid tumor
CAVIGGSQGNLIF	CASSLVQGKSGEQYF	TRAV8-4	TRAJ42	TRBV5-1	TRBJ2-7	PT_6	1382737	Solid tumor
CAARGNRDDKIIF	CASSPSGTSGPEQYF	TRAV29DV5	TRAJ30	TRBV18	TRBJ2-7	J10535	64270	COVID-19
CAVRGNRDDKIIF	CASSPSGTSGTEQYF	TRAV29DV5	TRAJ30	TRBV18	TRBJ2-7	J10535	64270	COVID-19
CAARGNRDDKIIF	CASSPAGTVGAEQYF	TRAV29DV5	TRAJ30	TRBV18	TRBJ2-7	J14205	64270	COVID-19
CAARGNRDDKIIF	CASSPSGTSGEEQYF	TRAV29DV5	TRAJ30	TRBV18	TRBJ2-7	C-20	64270	COVID-19
CAVIRGNSGYALNF	CASSPGQSTEAFF	TRAV12-2	TRAJ41	TRBV9	TRBJ1-1	p1_mild	851483	COVID-19
CAVTLGNSGYALNF	CASSGGTASEAFF	TRAV12-2	TRAJ41	TRBV9	TRBJ1-1	p1_mild	851483	COVID-19
CAAMRGNSGYALNF	CASMDGQNTEAFF	TRAV12-2	TRAJ41	TRBV9	TRBJ1-1	p1_mild	851483	COVID-19
CAVKGNAGNMLTF	CASSDPGRTEAFF	TRAV12-2	TRAJ39	TRBV9	TRBJ1-1	C-38	851483	COVID-19
CVVNLRGYSSASKIIF	CASSLVLAGELFF	TRAV12-1	TRAJ3	TRBV5-1	TRBJ2-2	AR50	1385682	Inflammation
CVVNIRGYSSASKIIF	CASSLGLGEKLFF	TRAV12-1	TRAJ3	TRBV5-1	TRBJ1-4	AR50	1385682	Inflammation
CVVNVRGYSSASKIIF	CASSQVLTGELFF	TRAV12-1	TRAJ3	TRBV5-1	TRBJ2-2	AR50	1385682	Inflammation
CVVNIRGYSSASKIIF	CASSSGLSTELFF	TRAV12-1	TRAJ3	TRBV5-1	TRBJ2-2	AR25	1385682	Inflammation
CAESITGKLIF	CSASVGGEQFF	TRAV5	TRAJ37	TRBV20-1	TRBJ2-1	C-39	259063	COVID-19
CAESITGKLIF	CSASTGGEQFF	TRAV5	TRAJ37	TRBV20-1	TRBJ2-1	C-39	259063	COVID-19
CAETITGKLIF	CSASQGGEQFF	TRAV5	TRAJ37	TRBV20-1	TRBJ2-1	LRS2	259063	COVID-19
CAETVGGKLIF	CSGSSGGEQFF	TRAV5	TRAJ23	TRBV29-1	TRBJ2-1	C-39	259063	COVID-19
CAVRYTGANSKLTF	CASTPGQADQPQHF	TRAV20	TRAJ56	TRBV19	TRBJ1-5	AR50	1064730	Inflammation
CAVRVTGANSKLTF	CASTPGQADQPQHF	TRAV20	TRAJ56	TRBV19	TRBJ1-5	AR25	1064730	Inflammation
CAVRFTGANSKLTF	CASSPGQADQPQHF	TRAV20	TRAJ56	TRBV19	TRBJ1-5	AR20	1064730	Inflammation
CAVRYTGANSKLTF	CASSSGQADQPQHF	TRAV20	TRAJ56	TRBV19	TRBJ1-5	AR25	1064730	Inflammation
CAVRDMRNRDDKIIF	CASSGTRGEQYF	TRAV3	TRAJ30	TRBV9	TRBJ2-7	BC11	989651	Solid tumor
CAVRDMRGRDDKIIF	CASSDTRGEQYF	TRAV3	TRAJ30	TRBV9	TRBJ2-7	BC10	989651	Solid tumor
CAVRDMRDRDDKIIF	CASSADRGQQYF	TRAV3	TRAJ30	TRBV9	TRBJ2-7	BC11	989651	Solid tumor
CAVRDMRRRDDKIIF	CASSGTRGEQYF	TRAV3	TRAJ30	TRBV9	TRBJ2-7	ICC2	989651	Solid tumor
CAVSAFSGGSNYKLTF	CASSPGGRGGDTQYF	TRAV8-6	TRAJ53	TRBV9	TRBJ2-3	MSK1344	1065499	Solid tumor
CAVSERSGGSNYKLTF	CASSVGGRGTDTQYF	TRAV8-6	TRAJ53	TRBV9	TRBJ2-3	MSK1344	1065499	Solid tumor
CAVSQSSGGSNYKLTF	CASSVVGGRAGETQYF	TRAV8-6	TRAJ53	TRBV9	TRBJ2-5	su011	1065499	Solid tumor
CAARPSGGGADGLTF	CASTLAGGTSTDTQYF	TRAV13-1	TRAJ45	TRBV9	TRBJ2-3	N5TEST	1065499	Solid tumor
CALNSGGGADGLTF	CASSLTGNEQFF	TRAV21	TRAJ45	TRBV7-9	TRBJ2-1	HCA_F_Imm13086136	431860	Healthy
CAVRSGGGADGLTF	CASSLAGYEQFF	TRAV21	TRAJ45	TRBV7-9	TRBJ2-1	D492	431860	Healthy
CALNSGGGADGLTF	CASSETGNEQFF	TRAV21	TRAJ45	TRBV7-9	TRBJ2-1	He_2020	431860	Healthy
CAVNSGGGADGLTF	CASSWSGNEQFF	TRAV21	TRAJ45	TRBV7-9	TRBJ2-1	HCA_F_Imm13086137	431860	Healthy
CAVYKDQGGKLIF	CASSPQETQYF	TRAV21	TRAJ23	TRBV18	TRBJ2-5	MSK1344	1179871	Solid tumor
CAPHGDQGGKLIF	CASSPQETQYF	TRAV21	TRAJ23	TRBV18	TRBJ2-5	MSK1344	1179871	Solid tumor
CAAHGDQGGKLIF	CASSPQETQYF	TRAV21	TRAJ23	TRBV18	TRBJ2-5	MSK1344	1179871	Solid tumor
CAVYMDQGGKLIF	CASSPQETQYF	TRAV21	TRAJ23	TRBV18	TRBJ2-5	GSE222448_patient4	1179871	Solid tumor
CAESISGYNKLIF	CASSANPGTFLYEQYF	TRAV5	TRAJ4	TRBV27	TRBJ2-7	2247116_JCC392_SJTRC_InfVaxBT_3_Rxn6	258888	COVID-19
CAETISGYNKLIF	CASSPDPGLASYEQYF	TRAV5	TRAJ4	TRBV27	TRBJ2-7	2247116_JCC392_SJTRC_InfVaxBT_3_Rxn6	258888	COVID-19
CAESISGYNKLIF	CASSPDPGQQETQYF	TRAV5	TRAJ4	TRBV27	TRBJ2-5	2247116_JCC392_SJTRC_InfVaxBT_3_Rxn6	258888	COVID-19
CAESISGYNKLIF	CASSLDSGTLSYEQYF	TRAV5	TRAJ4	TRBV27	TRBJ2-7	2247114_JCC392_SJTRC_InfVaxBT_1_Rxn4	258888	COVID-19
CAERPLSGGYNKLIF	CASSPGRSGSLPYEQYF	TRAV5	TRAJ4	TRBV5-1	TRBJ2-7	UPN19	252833	Leukemia
CAERPLSGGYNKLIF	CASSNRAPSGSYEQYF	TRAV5	TRAJ4	TRBV5-1	TRBJ2-7	UPN19	252833	Leukemia
CAERPLSGGYNKLIF	CASSLGLAGVPSYEQYF	TRAV5	TRAJ4	TRBV5-1	TRBJ2-7	UPN18	252833	Leukemia
CAERPLSGGYNKLIF	CASRPDRGPPYEQYF	TRAV5	TRAJ4	TRBV5-1	TRBJ2-7	UPN18	252833	Leukemia
CAVRVPYGQNFVF	CASSFRRGANEQFF	TRAV3	TRAJ26	TRBV5-6	TRBJ2-1	E357	1061416	COVID-19
CAVRLPYGQNFVF	CASSFRRGANEQFF	TRAV3	TRAJ26	TRBV5-6	TRBJ2-1	C-27	1061416	COVID-19
CAVRDPIGQNFVF	CASSYRRGANEQFF	TRAV3	TRAJ26	TRBV5-6	TRBJ2-1	2247114_JCC392_SJTRC_InfVaxBT_1_Rxn4	1061416	COVID-19
CAVRVPYGQNFVF	CASSFRRGANEQYF	TRAV3	TRAJ26	TRBV5-6	TRBJ2-7	E357	1061416	COVID-19
CAVRDIRDSSASKIIF	CASSHGLAGGQETQYF	TRAV3	TRAJ3	TRBV7-3	TRBJ2-5	irAE_45	984358	Autoimmune disease
CAVRDIQHSSASKIIF	CASSPGLAGGQETQYF	TRAV3	TRAJ3	TRBV7-3	TRBJ2-5	AS02	984358	Autoimmune disease
CAVRDIRYSSASKIIF	CASSPGLAGGTETQYF	TRAV3	TRAJ3	TRBV7-2	TRBJ2-5	irAE_45	984358	Autoimmune disease
CAVRDIEYSSASKIIF	CASSSGLAGGQETQYF	TRAV3	TRAJ3	TRBV7-3	TRBJ2-5	irAE_45	984358	Autoimmune disease
CAAITGGGNKLTF	CASSQGANYGYTF	TRAV1-2	TRAJ10	TRBV14	TRBJ1-2	CPInc_NC5	26388	Inflammation
CAAITGGGNKLTF	CASSPGANYGYTF	TRAV1-2	TRAJ10	TRBV14	TRBJ1-2	CPInc_NC5	26388	Inflammation
CAAITGGGNKLTF	CASSPGTNYEQYF	TRAV1-2	TRAJ10	TRBV14	TRBJ2-7	CPInc_NC5	26388	Inflammation
CAVLTGGGNKLTF	CASSEVSGNYGYTF	TRAV1-2	TRAJ10	TRBV7-4	TRBJ1-2	U45	26388	Inflammation
CALRHGGATNKLIF	CASSLEGIGGYTF	TRAV19	TRAJ32	TRBV7-6	TRBJ1-2	2169462_SJTRC_InfVax_3	446717	COVID-19
CALKVGGATNKLIF	CASSLEGVGGYTF	TRAV19	TRAJ32	TRBV7-6	TRBJ1-2	2247116_JCC392_SJTRC_InfVaxBT_3_Rxn6	446717	COVID-19
CALRHGGATNKLIF	CASSLEGIGGYTF	TRAV19	TRAJ32	TRBV7-6	TRBJ1-2	2247116_JCC392_SJTRC_InfVaxBT_3_Rxn6	446717	COVID-19
CALKHGGATNKLIF	CASSLEGISGYTF	TRAV19	TRAJ32	TRBV7-6	TRBJ1-2	2247116_JCC392_SJTRC_InfVaxBT_3_Rxn6	446717	COVID-19
CVVSEAGNTPLVF	CASSQDGGFGETQYF	TRAV8-2	TRAJ29	TRBV3-1	TRBJ2-5	B231260	1420288	Solid tumor
CVVSESGNTPLVF	CASSQDGGFGETQYF	TRAV8-2	TRAJ29	TRBV3-1	TRBJ2-5	B231260	1420288	Solid tumor
CVVSEAGNTPLVF	CASSQDGGFAETQYF	TRAV8-2	TRAJ29	TRBV3-1	TRBJ2-5	B230498	1420288	Solid tumor
CVVSEAGNTPLVF	CASSQDGSFGETQYF	TRAV8-2	TRAJ29	TRBV3-1	TRBJ2-5	B230498	1420288	Solid tumor
CAVSESGGSNYKLTF	CASRSQGGPQHF	TRAV8-4	TRAJ53	TRBV19	TRBJ1-5	AR25	1093840	Inflammation
CAVSESGGSNYKLTF	CASNEGAFQPQHF	TRAV8-4	TRAJ53	TRBV19	TRBJ1-5	AR25	1093840	Inflammation
CAVNESGGSNYKLTF	CASSLGQGFNEQYF	TRAV8-4	TRAJ53	TRBV19	TRBJ2-7	AR25	1093840	Inflammation
CAVSESGGSNYKLTF	CASSLAGGYNEQFF	TRAV8-4	TRAJ53	TRBV19	TRBJ2-1	AR44	1093840	Inflammation
CAVSESGGSYIPTF	CATSDFAGHEQYF	TRAV8-4	TRAJ6	TRBV24-1	TRBJ2-7	AR25	1093908	Inflammation
CAVSESGGSYIPTF	CATSDFSGGYLHF	TRAV8-4	TRAJ6	TRBV24-1	TRBJ1-6	AR50	1093908	Inflammation
CAVSESGGSYIPTF	CATSSFSGTDTQYF	TRAV8-4	TRAJ6	TRBV24-1	TRBJ2-3	AR44	1093908	Inflammation
CAVTESGGSYIPTF	CATSVSGYQPQHF	TRAV8-4	TRAJ6	TRBV24-1	TRBJ1-5	AR44	1093908	Inflammation
CAVNKGSGNTGKLIF	CASSQDYGTGGQPQHF	TRAV12-2	TRAJ37	TRBV4-1	TRBJ1-5	RAGN898219	913300	COVID-19
CAVNDRDYGGATNKLIF	CASSQGRTVKNQPQHF	TRAV12-2	TRAJ32	TRBV4-1	TRBJ1-5	COV_011	913300	COVID-19
CAVNPYSNTGGFKTIF	CASSQEGTGSNQPQHF	TRAV12-2	TRAJ9	TRBV4-1	TRBJ1-5	COV_028	913300	COVID-19
CAVDYGGATNKLIF	CASSQDWAGGMSNQPQHF	TRAV12-2	TRAJ32	TRBV4-1	TRBJ1-5	COV_020	913300	COVID-19
CGTEATTDSWGKLQF	CSARVSGVQETQYF	TRAV30	TRAJ24	TRBV20-1	TRBJ2-5	COV_012	1238610	COVID-19
CGTEGKTDSWGKLQF	CSARESGGAVVTQYF	TRAV30	TRAJ24	TRBV20-1	TRBJ2-3	COV_007	1238610	COVID-19
CGTATTDSWGKLQF	CSARDQYIQETQYF	TRAV30	TRAJ24	TRBV20-1	TRBJ2-5	COV_010	1238610	COVID-19
CAGPRTTDSWGKLQF	CSARSDRVGETQYF	TRAV25	TRAJ24	TRBV20-1	TRBJ2-5	COV_011	1238610	COVID-19
CAVRPRSGNTPLVF	CASSPDRVGQETQYF	TRAV3	TRAJ29	TRBV5-1	TRBJ2-5	su008	1041715	Solid tumor
CAVRPRSGNTPLVF	CASSPDRVGQETQYF	TRAV3	TRAJ29	TRBV5-1	TRBJ2-5	GSE222448_patient4	1041715	Solid tumor
CAVRARSGNTPLVF	CASSLDRVGIETQYF	TRAV3	TRAJ29	TRBV5-1	TRBJ2-5	MSK1263	1041715	Solid tumor
CAVRPRSGNTPLVF	CASSLDRVGQETQYF	TRAV3	TRAJ29	TRBV5-1	TRBJ2-5	GC04	1041715	Solid tumor
CAGTTGGSYIPTF	CAGSSGGAYNEQFF	TRAV27	TRAJ6	TRBV6-1	TRBJ2-1	COV_011	371956	COVID-19
CAGDGGGSYIPTF	CASNTASYNEQFF	TRAV27	TRAJ6	TRBV6-1	TRBJ2-1	p1_mild	371956	COVID-19
CAGVGGGSYIPTF	CASSPGGAPDTQYF	TRAV27	TRAJ6	TRBV6-1	TRBJ2-3	COV_011	371956	COVID-19
CAGRTGGSYIPTF	CASSEAGVTGELFF	TRAV27	TRAJ6	TRBV6-1	TRBJ2-2	COV_011	371956	COVID-19
CAENPNSGNTPLVF	CASSLGGPYEQYF	TRAV13-2	TRAJ29	TRBV27	TRBJ2-7	PT_6	240995	Solid tumor
CAENPNSGNTPLVF	CASSLGTAYEQYF	TRAV13-2	TRAJ29	TRBV27	TRBJ2-7	GSE222448_patient4	240995	Solid tumor
CAENRNSGNTPLVF	CASSLGSAYEQYF	TRAV13-2	TRAJ29	TRBV27	TRBJ2-7	N7001	240995	Solid tumor
CAENINSGNTPLVF	CASSRGPVYEQYF	TRAV13-2	TRAJ29	TRBV27	TRBJ2-7	GSE222448_patient5	240995	Solid tumor
CAFANTGNQFYF	CASSYGESNQPQHF	TRAV24	TRAJ49	TRBV6-6	TRBJ1-5	J10886	275054	COVID-19
CAPENTGNQFYF	CASSYGESNQPQHF	TRAV24	TRAJ49	TRBV6-6	TRBJ1-5	J10886	275054	COVID-19
CAFISTGNQFYF	CASSHGEANQPQHF	TRAV24	TRAJ49	TRBV6-6	TRBJ1-5	J15893	275054	COVID-19
CALGNTGNQFYF	CASSYGGESNQPQHF	TRAV24	TRAJ49	TRBV6-6	TRBJ1-5	J10886	275054	COVID-19
CAVEDRTGGYNKLIF	CAISESGYEQYF	TRAV2	TRAJ4	TRBV10-3	TRBJ2-7	J14204	765161	COVID-19
CAVEDRTGGYNKLIF	CAISTSGYEQYF	TRAV2	TRAJ4	TRBV10-3	TRBJ2-7	J15893	765161	COVID-19
CAVEDRTGGYNKLIF	CAISIDGYEQYV	TRAV2	TRAJ4	TRBV10-3	TRBJ2-7	J14204	765161	COVID-19
CAVEDRGGGYNKLIF	CAISENGYEQYV	TRAV2	TRAJ4	TRBV10-3	TRBJ2-7	J14204	765161	COVID-19
CAVSGDSGYSTLTF	CASSDPGLNYNEQFF	TRAV1-1	TRAJ11	TRBV6-2	TRBJ2-1	PT_1	1098462	Solid tumor
CAVSGGSGYSTLTF	CASSSPRDNYNEQFF	TRAV1-1	TRAJ11	TRBV6-2	TRBJ2-1	GC10	1098462	Solid tumor
CAVSGDSGYSTLTF	CASSSPERNYNEQFF	TRAV1-1	TRAJ11	TRBV6-2	TRBJ2-1	S159	1098462	Solid tumor
CAVSGNSGYSTLTF	CASSSPGHNYNEQFF	TRAV1-1	TRAJ11	TRBV6-2	TRBJ2-1	B230723	1098462	Solid tumor
CALTTQGGSEKLVF	CSARDRWEGLRYEQYF	TRAV38-1	TRAJ57	TRBV20-1	TRBJ2-7	PT_5	540487	Solid tumor
CAFLTQGGSEKLVF	CSARDRVRVYQETQYF	TRAV38-1	TRAJ57	TRBV20-1	TRBJ2-5	PT_2	540487	Solid tumor
CAYQGGSEKLVF	CSAPKTERDRASYEQYF	TRAV38-2DV8	TRAJ57	TRBV20-1	TRBJ2-7	PT_3	540487	Solid tumor
CAFFAQGGSEKLVF	CSARDRGGGAWKNYGYTF	TRAV38-1	TRAJ57	TRBV20-1	TRBJ1-2	E4	540487	Solid tumor
CAASGASGTYKYIF	CASSSNGQPQHF	TRAV29DV5	TRAJ40	TRBV27	TRBJ1-5	nc_CT1	106320	Healthy
CAASGASGTYKYIF	CASSGTGGQPQHF	TRAV29DV5	TRAJ40	TRBV27	TRBJ1-5	C33	106320	Healthy
CAASGASGTYKYIF	CASTSTGGEPQHF	TRAV29DV5	TRAJ40	TRBV27	TRBJ1-5	C21	106320	Healthy
CAASGEGAGTYKYIF	CASSSKYQPQHF	TRAV29DV5	TRAJ40	TRBV27	TRBJ1-5	nc_CT2	106320	Healthy
CATDGDGNYQLIW	CASSYSVSYEQYF	TRAV17	TRAJ33	TRBV6-2	TRBJ2-7	101520_Okada_D	688316	Solid tumor
CATDEDSNYQLIW	CASSYSTTYEQYF	TRAV17	TRAJ33	TRBV6-2	TRBJ2-7	101520_Okada_D	688316	Solid tumor
CATDGDSNYQLIW	CASSYSQSYEQYF	TRAV17	TRAJ33	TRBV6-2	TRBJ2-7	101520_Okada_D	688316	Solid tumor
CATQGDSNYQLIW	CASSYSGRAREQYF	TRAV17	TRAJ33	TRBV6-2	TRBJ2-7	PEM22	688316	Solid tumor
CAEKKNYGGSQGNLIF	CASSTGGDGYTF	TRAV13-2	TRAJ42	TRBV19	TRBJ1-2	J10886	226221	COVID-19
CAEKKNYGGSQGNLIF	CASSPGGDGYTF	TRAV13-2	TRAJ42	TRBV19	TRBJ1-2	J21854	226221	COVID-19
CAEKKNYGGSQGNLIF	CASSSGGDGYTF	TRAV13-2	TRAJ42	TRBV19	TRBJ1-2	J10886	226221	COVID-19
CAEKKNYGGSQGNLIF	CATSEAADTQYF	TRAV13-2	TRAJ42	TRBV19	TRBJ2-3	J14205	226221	COVID-19
CAVNRDDKIIF	CASSPDIEQYF	TRAV12-2	TRAJ30	TRBV7-9	TRBJ2-7	2247116_JCC392_SJTRC_InfVaxBT_3_Rxn6	924083	COVID-19
CAVNRDDKIIF	CASSPDIVQYF	TRAV12-2	TRAJ30	TRBV7-9	TRBJ2-7	2247114_JCC392_SJTRC_InfVaxBT_1_Rxn4	924083	COVID-19
CAVNRDDKIIF	CASSPDIEQYF	TRAV12-2	TRAJ30	TRBV7-9	TRBJ2-7	RAGN962056	924083	COVID-19
CAVLNRDDKIIF	CASSRDENEQYF	TRAV12-2	TRAJ30	TRBV7-9	TRBJ2-7	COV_019	924083	COVID-19
CAVSFPSGNTPLVF	CASSSANTEAFF	TRAV8-4	TRAJ29	TRBV5-1	TRBJ1-1	J21856	1096659	COVID-19
CAVSFPSGNTPLVF	CASSYGLNTEAFF	TRAV8-4	TRAJ29	TRBV5-1	TRBJ1-1	J15892	1096659	COVID-19
CAVSFSSGNTPLVF	CASSPGVNTEAFF	TRAV8-4	TRAJ29	TRBV5-1	TRBJ1-1	J15892	1096659	COVID-19
CAVSYPSGNTPLVF	CASSSSGHGELFF	TRAV8-4	TRAJ29	TRBV5-1	TRBJ2-2	J21856	1096659	COVID-19
CAATPWSSASKIIF	CASSSRGVNTGELFF	TRAV13-1	TRAJ3	TRBV11-1	TRBJ2-2	J10624	194663	COVID-19
CAASLYSSASKIIF	CASSSRGVNTGELFF	TRAV13-1	TRAJ3	TRBV11-1	TRBJ2-2	J10624	194663	COVID-19
CAATPYSSASKIIF	CASSSRGVNTGELFF	TRAV13-1	TRAJ3	TRBV11-1	TRBJ2-2	J09836	194663	COVID-19
CAASIGSSASKIIF	CASSLGGHGTEAFF	TRAV13-1	TRAJ3	TRBV27	TRBJ1-1	J10887	194663	COVID-19
CATDASGGSNYKLTF	CSASELPGKRAYEQYF	TRAV17	TRAJ53	TRBV20-1	TRBJ2-7	COV_002	682421	COVID-19
CATDGSGGSNYKLTF	CSASKLPGTSAYEQYF	TRAV17	TRAJ53	TRBV20-1	TRBJ2-7	COV_001	682421	COVID-19
CATDGSGGSNYKLTF	CSATTLPGTDAYEQYF	TRAV17	TRAJ53	TRBV20-1	TRBJ2-7	COV_001	682421	COVID-19
CATDGVGGSNYKLTF	CSANRLPGPAAYEQYF	TRAV17	TRAJ53	TRBV20-1	TRBJ2-7	COV_011	682421	COVID-19
CAASTGYGNKLVF	CASSQDANTQYF	TRAV13-1	TRAJ47	TRBV3-1	TRBJ2-3	J21854	175330	COVID-19
CAASIGYGNKLVF	CASSPNADTQYF	TRAV13-1	TRAJ47	TRBV3-1	TRBJ2-3	J21854	175330	COVID-19
CAASIGYGNKLVF	CASSPSADTQYF	TRAV13-1	TRAJ47	TRBV3-1	TRBJ2-3	J21854	175330	COVID-19
[truncated: 3,729 more rows]

## Sheet: Sheet2
Supplementary Table 6. Disease-associated cTrGx-TCRαβ identified by TCR-DeepInsight
cluster_index	disease_type	number_of_tcrs	number_of_individuals	number_of_unique_tcrs	disease_association_score	tcr_similarity_score	cell type	cell_subtype
1160437	COVID-19	10	4	10	2.86192	2.8115	CD40LG	CD4+ IFNG+ T
1353498	COVID-19	10	2	10	2.69243	2.94916	CD40LG	CD4+ IFNG+ T
526103	COVID-19	10	4	9	2.76379	3.04349	CD8	CD8+ Temra
1356103	COVID-19	10	2	10	3.17734	2.62931	CD40LG	CD4+ IFNG+ T
951379	COVID-19	10	3	9	2.48732	2.59095	CD40LG	CD4+ IFNG+ T
510101	COVID-19	10	2	10	2.21772	3.0701	CD8	CD8+ Temra
1360405	COVID-19	10	5	10	2.56623	3.06977	CD8	CD8+ Tm
1311890	COVID-19	10	5	10	2.16579	3.27016	CD40LG	CD4+ IFNG+ T
132084	COVID-19	10	4	7	2.29953	2.27515	CD40LG	CD4+ IFNG+ T
614966	COVID-19	10	2	9	3.22032	2.507	CD40LG	CD4+ IFNG+ T
819101	COVID-19	10	3	10	2.79778	2.84324	CD40LG	CD4+ IFNG+ T
1337973	COVID-19	10	4	10	2.58287	2.94899	CD40LG	CD4+ IFNG+ T
765741	COVID-19	10	3	9	2.73852	2.70768	CD40LG	CD4+ IFNG+ T
755793	Solid tumor	10	4	8	2.47502	2.82698	CD8	CD8+ Tm
880768	COVID-19	10	2	10	2.21742	2.94475	CD40LG	CD4+ IFNG+ T
65493	Solid tumor	10	4	9	2.21676	2.82808	CD8	CD8+ Tm
1049673	COVID-19	10	8	10	2.87687	2.8777	CD40LG	CD4+ IFNG+ T
722343	COVID-19	10	3	9	2.53716	3.00361	CD40LG	CD4+ IFNG+ T
790854	Autoimmune disease	10	3	10	2.97248	2.91301	CD8	CD8+ Tex
1062412	COVID-19	10	5	10	2.6043	2.91189	CD8	CD8+ Temra
561218	COVID-19	10	4	10	2.37829	3.18966	CD8	CD8+ Temra
559273	Healthy	10	3	10	2.12107	2.92488	CD8	CD8+ Tm
17636	COVID-19	9	3	9	2.0563	2.80482	CD8	CD8+ Temra
1024312	Solid tumor	9	4	9	2.60802	2.67062	CD4	CD4+ Tm
709023	COVID-19	9	2	8	2.69875	2.50594	CD40LG	CD4+ IFNG+ T
1014097	COVID-19	9	2	9	3.3983	2.78625	CD40LG	CD4+ IFNG+ T
865020	COVID-19	9	5	7	2.18369	2.69475	CD8	CD8+ Tm
941520	COVID-19	9	4	8	2.59907	3.22765	CD40LG	CD4+ IFNG+ T
603225	COVID-19	9	4	6	2.69943	2.95899	CD40LG	CD4+ IFNG+ T
405049	COVID-19	9	3	9	2.17442	3.29335	CD8	CD8+ Tm
1376091	COVID-19	9	4	9	2.72051	2.99461	CD40LG	CD4+ IFNG+ T
847705	COVID-19	9	6	8	2.12031	2.92876	CD8	CD8+ Tm
478060	COVID-19	9	5	9	2.80709	2.62033	CD8	CD8+ Temra
817389	COVID-19	9	4	9	2.96506	2.94437	CD40LG	CD4+ IFNG+ T
1173441	COVID-19	9	2	9	2.39259	2.8233	CD40LG	CD4+ IFNG+ T
761317	COVID-19	9	3	9	3.18365	2.77691	CD40LG	CD4+ IFNG+ T
107274	COVID-19	9	3	9	2.76662	2.69374	CD40LG	CD4+ IFNG+ T
497652	COVID-19	9	3	9	2.25562	2.78773	CD40LG	CD4+ IFNG+ T
117605	COVID-19	8	3	8	3.10129	2.83545	CD40LG	CD4+ IFNG+ T
1101077	COVID-19	8	2	8	2.8041	3.00974	CD40LG	CD4+ IFNG+ T
111271	COVID-19	8	2	8	2.1301	2.97736	CD40LG	CD4+ IFNG+ T
820433	COVID-19	8	2	7	2.3811	2.39534	CD4	CD4+ Tm
755753	Solid tumor	8	2	8	3.26572	2.8479	CD8	CD8+ Tm
388796	COVID-19	8	3	8	2.22117	3.10653	CD40LG	CD4+ IFNG+ T
1233992	COVID-19	8	4	7	2.54492	2.6203	CD40LG	CD4+ IFNG+ T
389686	COVID-19	8	3	8	3.55033	2.77805	CD40LG	CD4+ IFNG+ T
314656	COVID-19	8	4	6	2.51174	2.58192	CD40LG	CD4+ IFNG+ T
1176571	COVID-19	8	4	8	2.5953	2.85263	CD8	CD8+ Tm
79408	COVID-19	8	5	6	2.2852	2.57588	CD8	CD8+ Tm
1431333	COVID-19	8	3	8	3.17143	2.0849	CD40LG	CD4+ IFNG+ T
916102	COVID-19	8	5	8	2.77965	2.70273	CD8	CD8+ Tm
136128	COVID-19	8	2	8	2.03236	2.75229	CD40LG	CD4+ IFNG+ T
928292	COVID-19	8	3	8	2.59227	2.77615	CD8	CD8+ Temra
331738	COVID-19	8	2	8	2.13797	3.04763	CD40LG	CD4+ IFNG+ T
158722	COVID-19	8	4	8	2.36834	2.63402	CD40LG	CD4+ IFNG+ T
132955	COVID-19	8	3	8	2.27945	2.89548	CD40LG	CD4+ IFNG+ T
152795	Healthy	8	3	8	2.38083	1.93983	CD8	CD8+ Tm
1217481	Solid tumor	7	4	7	2.03446	2.67446	CD8	CD8+ Tm
816647	COVID-19	7	4	7	2.13591	2.4934	CD40LG	CD4+ IFNG+ T
1233182	COVID-19	7	2	6	3.0897	2.37537	CD40LG	CD4+ IFNG+ T
729260	Inflammation	7	3	7	2.09665	2.48496	CD4	CD4+ Tm
929198	Solid tumor	7	6	7	2.00001	2.91392	CD8	CD8+ Tm
1038646	COVID-19	7	3	7	2.77568	2.87675	CD40LG	CD4+ IFNG+ T
474891	Inflammation	7	2	7	2.93294	2.28391	CD8	CD8+ Tex
1381771	COVID-19	7	4	7	2.09259	2.74864	CD40LG	CD4+ IFNG+ T
3622	COVID-19	7	2	7	3.86941	1.88553	CD40LG	CD4+ IFNG+ T
1179990	Inflammation	7	2	7	2.50819	2.4784	CD4	CD4+ Tm
430686	COVID-19	7	4	7	2.8987	3.00181	CD40LG	CD4+ IFNG+ T
1273067	COVID-19	7	2	7	2.43293	2.43043	CD40LG	CD4+ IFNG+ T
1145115	COVID-19	7	2	6	2.05973	2.76981	CD8	CD8+ Tm
264558	COVID-19	7	3	7	2.96541	2.34173	CD40LG	CD4+ IFNG+ T
1393968	COVID-19	7	5	7	2.08568	2.9892	CD8	CD8+ Temra
611244	COVID-19	7	3	7	3.0509	2.06554	CD40LG	CD4+ IFNG+ T
11348	COVID-19	7	5	4	2.23844	2.53408	CD40LG	CD4+ IFNG+ T
761230	COVID-19	7	2	6	2.96613	2.33957	CD40LG	CD4+ IFNG+ T
1129792	Inflammation	7	3	7	2.02763	2.78811	CD4	CD4+ Tm
1018601	COVID-19	7	4	6	2.54543	2.75564	CD8	CD8+ Tm
941703	COVID-19	7	4	7	2.53601	2.85284	CD8	CD8+ Temra
338531	Inflammation	7	2	7	3.43476	2.36618	CD8	CD8+ Tex
169071	COVID-19	7	3	7	2.91042	2.38367	CD40LG	CD4+ IFNG+ T
518792	COVID-19	7	2	7	2.9766	2.56356	CD40LG	CD4+ IFNG+ T
378890	Solid tumor	7	3	7	2.21716	2.812	CD8	CD8+ Tex
738880	COVID-19	7	3	7	2.46421	2.91808	CD40LG	CD4+ IFNG+ T
583895	Solid tumor	7	2	6	2.33285	2.7754	CD8	CD8+ Tex
451046	COVID-19	6	4	6	3.46807	2.45301	CD40LG	CD4+ IFNG+ T
60707	Solid tumor	6	4	6	3.06661	2.62408	CD8	CD8+ Tm
242630	Autoimmune disease	6	2	5	3.05747	2.52386	CD4	CD4+ Cycling
344629	Solid tumor	6	2	6	2.70383	2.15745	CD4	CD4+ Tm
556560	COVID-19	6	2	6	3.18059	2.46032	CD40LG	CD4+ IFNG+ T
749339	COVID-19	6	3	6	3.13715	2.62524	CD40LG	CD4+ IFNG+ T
930885	COVID-19	6	4	6	3.20193	2.1143	CD40LG	CD4+ IFNG+ T
747924	COVID-19	6	2	6	2.58561	2.6775	CD40LG	CD4+ IFNG+ T
605385	COVID-19	6	3	5	3.08417	2.7417	CD8	CD8+ Tm
713283	COVID-19	6	3	6	3.46801	2.19799	CD40LG	CD4+ IFNG+ T
931271	Solid tumor	6	2	6	2.76587	2.73955	CD8	CD8+ Tm
554080	COVID-19	6	4	4	3.68352	2.55281	CD8	CD8+ Tm
541212	COVID-19	6	2	6	2.16919	2.85119	CD8	CD8+ Temra
1137549	COVID-19	6	2	6	2.17227	2.93456	CD40LG	CD4+ IFNG+ T
52196	COVID-19	6	2	6	2.39928	2.59849	CD40LG	CD4+ IFNG+ T
550140	COVID-19	6	3	6	2.66896	2.46439	CD40LG	CD4+ IFNG+ T
438943	COVID-19	6	2	6	2.63894	3.06498	CD40LG	CD4+ IFNG+ T
1401623	COVID-19	6	3	6	2.19781	3.12064	CD40LG	CD4+ IFNG+ T
130919	COVID-19	6	2	5	2.16471	2.914	CD8	CD8+ Temra
248185	COVID-19	6	3	6	2.36674	2.63781	CD40LG	CD4+ IFNG+ T
698145	COVID-19	6	2	6	2.88851	2.82877	CD40LG	CD4+ IFNG+ T
1078626	COVID-19	6	2	6	2.97039	2.85904	CD40LG	CD4+ IFNG+ T
141367	COVID-19	6	2	5	3.38381	1.96208	CD40LG	CD4+ IFNG+ T
1247637	COVID-19	6	3	5	3.16844	2.46981	CD8	CD8+ Temra
1148308	Inflammation	6	3	5	2.22501	2.92796	CD4	CD4+ Tm
561266	COVID-19	6	3	6	2.24975	2.87117	CD8	CD8+ Temra
693823	COVID-19	6	4	6	2.68598	2.81466	CD40LG	CD4+ IFNG+ T
184394	COVID-19	6	2	6	2.49605	2.16096	CD40LG	CD4+ IFNG+ T
261479	Solid tumor	6	3	4	2.1978	2.47883	CD8	CD8+ Tm
1106255	COVID-19	6	2	6	2.42632	2.97585	CD40LG	CD4+ IFNG+ T
1379567	COVID-19	6	2	6	2.60806	2.3878	CD40LG	CD4+ IFNG+ T
661931	COVID-19	6	3	6	2.4333	2.88873	CD8	CD8+ Tm
462590	COVID-19	6	4	6	2.36387	2.44582	CD40LG	CD4+ IFNG+ T
684940	COVID-19	6	2	6	2.7493	2.5679	CD8	CD8+ Temra
479208	Solid tumor	6	3	5	2.24174	2.5689	CD8	CD8+ Tm
20120	COVID-19	6	2	6	2.17694	2.63643	CD40LG	CD4+ IFNG+ T
1409208	COVID-19	6	3	5	3.10746	2.71121	CD8	CD8+ Cycling
519467	COVID-19	6	2	6	2.44478	3.02743	CD8	CD8+ Tm
9449	Solid tumor	6	4	6	2.52666	2.56996	CD8	CD8+ Tm
200522	COVID-19	6	2	5	2.85246	2.41772	CD8	CD8+ Temra
1020910	Inflammation	6	2	6	3.24458	2.28114	CD40LG	CD4+ IFNG+ T
18938	COVID-19	6	5	6	2.17364	2.4159	CD4	CD4+ Cycling
1027827	Solid tumor	6	2	6	2.51507	2.79811	CD4	CD4+ Tm
322698	Inflammation	5	2	5	2.40887	2.319	CD4	CD4+ Tm
323624	COVID-19	5	3	5	3.43811	1.73843	CD40LG	CD4+ IFNG+ T
259944	COVID-19	5	2	5	2.93513	2.4447	CD40LG	CD4+ IFNG+ T
120060	COVID-19	5	2	5	3.93341	1.65106	CD40LG	CD4+ IFNG+ T
100431	COVID-19	5	2	5	2.28084	2.52861	CD8	CD8+ Tm
1296302	Solid tumor	5	2	5	3.60055	1.85095	CD8	CD8+ Tex
272269	Leukemia	5	3	4	2.26718	1.86038	CD8	CD8+ Temra
737609	COVID-19	5	2	4	3.9568	2.17007	CD40LG	CD4+ IFNG+ T
865975	Inflammation	5	2	5	2.16159	2.51324	CD8	CD8+ Tex
1379652	COVID-19	5	3	5	2.13303	2.64987	CD8	CD8+ Tm
1059968	Solid tumor	5	4	5	2.05291	2.22859	CD8	CD8+ Tm
1378996	Solid tumor	5	3	5	2.32452	2.46045	CD8	CD8+ Tm
1251132	Solid tumor	5	4	5	3.49783	2.53428	CD8	CD8+ Tm
315332	Leukemia	5	2	4	2.74055	2.95856	CD4	CD4+ TFH
733468	COVID-19	5	3	5	3.01003	1.98542	CD40LG	CD4+ IFNG+ T
411967	COVID-19	5	2	4	3.306	2.34506	CD40LG	CD4+ IFNG+ T
1020069	Healthy	5	5	5	2.18967	2.22854	CD8	CD8+ Temra
621672	COVID-19	5	2	5	2.74928	2.81386	CD8	CD8+ Temra
101249	COVID-19	5	3	5	2.45307	2.58505	CD40LG	CD4+ IFNG+ T
621473	COVID-19	5	3	5	2.38892	2.92744	CD40LG	CD4+ IFNG+ T
685418	COVID-19	5	2	5	2.74935	2.48263	CD40LG	CD4+ IFNG+ T
901479	Solid tumor	5	3	5	2.31777	2.75947	CD8	CD8+ Tm
865489	Solid tumor	5	5	4	2.07272	2.71476	CD4	CD4+ Tm
1291776	Healthy	5	2	5	2.77676	2.59479	CD4	CD4+ Tm
136480	COVID-19	5	2	5	2.50598	2.50528	CD40LG	CD4+ IFNG+ T
701746	Leukemia	5	4	5	2.07207	2.52185	CD8	CD8+ Tm
89880	Healthy	5	2	5	2.39119	2.40013	CD8	CD8+ Tm
474425	COVID-19	5	2	5	2.57181	2.7984	CD40LG	CD4+ IFNG+ T
1229790	Inflammation	5	4	5	2.63554	2.80132	CD4 Treg	CD4+ Treg
1085079	COVID-19	5	2	4	3.14465	1.66999	CD40LG	CD4+ IFNG+ T
1175295	COVID-19	5	2	5	2.294	2.82937	CD40LG	CD4+ IFNG+ T
1309160	COVID-19	5	4	4	2.49542	2.41735	CD40LG	CD4+ IFNG+ T
1123526	COVID-19	5	3	5	2.05291	2.59222	CD40LG	CD4+ IFNG+ T
666386	Solid tumor	5	3	5	2.25797	2.67431	CD8	CD8+ Tm
383344	Solid tumor	5	3	5	2.93638	2.90586	CD8	CD8+ Tex
384344	COVID-19	5	3	5	2.62094	2.13749	CD40LG	CD4+ IFNG+ T
1308628	COVID-19	5	5	3	2.88519	2.75461	CD8	CD8+ Tm
130737	Myeloma	5	2	5	3.15168	1.8134	CD8	CD8+ Temra
679142	COVID-19	5	2	4	3.43195	1.91013	CD40LG	CD4+ IFNG+ T
784049	Solid tumor	5	2	5	2.75736	2.36016	CD8	CD8+ Tex
963932	Solid tumor	5	2	4	2.4321	2.96987	CD8	CD8+ Temra
528230	Leukemia	5	3	5	2.69689	2.52649	CD8	CD8+ Tex
699606	COVID-19	5	4	5	2.02946	2.98424	CD8	CD8+ Tn
771685	COVID-19	5	3	5	3.07391	2.50281	CD40LG	CD4+ IFNG+ T
979812	Solid tumor	5	2	5	2.3666	2.65091	CD4	CD4+ Tm
1014078	COVID-19	5	2	5	3.55492	2.35822	CD40LG	CD4+ IFNG+ T
924034	COVID-19	5	5	5	2.03742	3.0928	CD8	CD8+ Temra
809434	COVID-19	5	3	5	2.41235	2.48625	CD8	CD8+ Temra
723726	Solid tumor	5	2	5	2.43743	2.4335	CD8	CD8+ Tex
150980	Solid tumor	5	4	5	2.11499	2.52792	CD4	CD4+ Tm
210909	COVID-19	5	2	5	3.3456	2.0559	CD40LG	CD4+ IFNG+ T
878882	Autoimmune disease	5	3	5	2.75607	2.49604	CD4	CD4+ Tm
1101332	COVID-19	5	3	5	2.13138	2.88409	CD8	CD8+ Tm
1393111	COVID-19	5	3	5	2.22625	2.74254	CD40LG	CD4+ IFNG+ T
646693	Healthy	5	2	4	2.90924	2.33479	CD4	CD4+ TFH
1272373	Solid tumor	5	4	5	2.30102	2.76291	CD8	CD8+ Temra
1392072	COVID-19	5	4	5	2.60704	2.5104	CD40LG	CD4+ IFNG+ T
302863	COVID-19	5	4	4	2.22129	2.44027	CD8	CD8+ Temra
674206	COVID-19	5	3	5	2.54183	2.81037	CD40LG	CD4+ IFNG+ T
1046601	COVID-19	5	3	5	2.37491	2.45743	CD8	CD8+ Temra
1218330	COVID-19	5	2	5	2.75092	2.77758	CD40LG	CD4+ IFNG+ T
110425	COVID-19	5	2	5	2.23129	2.82969	CD40LG	CD4+ IFNG+ T
1152449	Solid tumor	5	3	4	2.20716	2.72585	CD4	CD4+ Tm
481637	Inflammation	5	3	3	2.90533	2.18901	CD8	CD8+ Tm
1215295	COVID-19	5	2	5	2.07316	2.62157	CD40LG	CD4+ IFNG+ T
854339	COVID-19	5	3	5	2.76879	2.19981	CD8	CD8+ Tm
805659	COVID-19	5	2	4	2.95583	2.27876	CD40LG	CD4+ IFNG+ T
1399924	COVID-19	5	3	5	3.37969	2.00986	CD40LG	CD4+ IFNG+ T
1418620	Healthy	5	3	5	2.22741	2.64256	CD8	CD8+ Tm
144224	Solid tumor	5	5	5	2.39574	2.58094	CD4	CD4+ Tm
558091	Solid tumor	5	2	5	2.42704	2.74801	CD8	CD8+ Tm
62805	Solid tumor	5	3	5	2.47576	2.53162	CD8	CD8+ Tm
422459	COVID-19	5	2	5	2.51042	2.54555	CD8	CD8+ Temra
1384065	COVID-19	5	4	4	2.48489	2.65952	CD40LG	CD4+ IFNG+ T
1213019	Solid tumor	5	2	5	2.26855	2.71895	CD4	CD4+ Tm
853042	COVID-19	5	2	4	3.66602	2.11513	CD40LG	CD4+ IFNG+ T
751542	Solid tumor	4	2	4	2.64785	1.99886	CD4	CD4+ Tm
885372	Healthy	4	2	3	2.40079	2.00356	CD4	CD4+ Tm
594033	Solid tumor	4	4	3	2.96655	2.1564	CD8	CD8+ Temra
204985	Solid tumor	4	3	3	2.00673	2.65134	CD8	CD8+ Tm
1106678	COVID-19	4	2	4	2.78059	2.49359	CD40LG	CD4+ IFNG+ T
707177	Solid tumor	4	2	3	2.14325	2.22313	CD8	CD8+ Tm
602409	COVID-19	4	2	4	4.26956	1.62202	CD40LG	CD4+ IFNG+ T
283578	COVID-19	4	2	4	2.87154	1.96228	CD40LG	CD4+ IFNG+ T
342086	Solid tumor	4	2	4	2.21237	2.70073	CD8	CD8+ Tm
1330127	Solid tumor	4	2	4	2.4167	2.59829	CD8	CD8+ Temra
1110999	COVID-19	4	2	4	3.42715	1.36331	CD40LG	CD4+ IFNG+ T
605232	Inflammation	4	2	4	2.6654	2.68103	CD8	CD8+ Tex
820549	COVID-19	4	2	4	2.52146	2.34954	CD40LG	CD4+ IFNG+ T
1119401	Solid tumor	4	2	4	3.04107	2.83247	CD4	CD4+ Tm
353115	COVID-19	4	2	4	2.56937	2.63947	CD8	CD8+ Temra
205053	Inflammation	4	2	4	2.76852	2.20562	CD40LG	CD4+ IFNG+ T
601995	COVID-19	4	2	4	3.5945	2.75724	CD8	CD8+ Tm
965806	Solid tumor	4	3	4	2.00171	2.74562	CD4 Treg	CD4+ Treg
595242	COVID-19	4	2	4	3.00482	2.3325	CD8	CD8+ Temra
520165	COVID-19	4	2	4	2.00855	2.8177	CD40LG	CD4+ IFNG+ T
1245881	Solid tumor	4	2	4	2.2057	2.70772	CD8	CD8+ Tm
1116186	Solid tumor	4	4	4	2.17342	2.78692	CD4	CD4+ Tm
309643	Solid tumor	4	2	4	2.68488	2.46884	CD8	CD8+ Tm
309592	Inflammation	4	2	4	2.17392	2.63864	CD8	CD8+ Temra
309462	Solid tumor	4	2	4	2.80214	2.60994	CD8	CD8+ Tex
726294	COVID-19	4	2	4	3.3115	2.25971	CD40LG	CD4+ IFNG+ T
1272632	COVID-19	4	2	3	4.02476	2.03807	CD40LG	CD4+ IFNG+ T
727544	Solid tumor	4	2	4	3.05828	1.89517	CD4 Treg	CD4+ Treg
141378	Solid tumor	4	2	4	2.21437	2.52464	CD4	CD4+ Tm
7595	COVID-19	4	2	4	2.05257	2.7936	CD4	CD4+ Tn
1161646	Inflammation	4	2	4	2.7218	2.21897	CD4	CD4+ Tm
8499	COVID-19	4	2	4	3.19708	2.11002	CD40LG	CD4+ IFNG+ T
1141882	Solid tumor	4	3	4	2.80499	2.52363	CD4	CD4+ Tm
638028	Solid tumor	4	2	4	3.05084	2.24318	CD4	CD4+ TFH
510953	COVID-19	4	2	4	2.74329	2.48109	CD40LG	CD4+ IFNG+ T
1005367	COVID-19	4	2	3	2.26348	2.64427	CD8	CD8+ Tm
1200531	Solid tumor	4	4	4	2.61509	2.59225	CD8	CD8+ Tm
1283432	Solid tumor	4	2	3	2.75165	2.20423	CD8	CD8+ Tm
1282758	Solid tumor	4	4	4	2.2007	2.8712	CD4 Treg	CD4+ Treg
1444405	Solid tumor	4	2	4	4.13733	1.60555	CD8	CD8+ Tex
157383	COVID-19	4	4	4	2.18625	2.53259	CD40LG	CD4+ IFNG+ T
783	COVID-19	4	4	4	2.0936	2.65712	CD4	CD4+ Tn
155907	COVID-19	4	2	3	3.032	2.0104	CD40LG	CD4+ IFNG+ T
295673	COVID-19	4	2	4	2.16487	2.65034	CD40LG	CD4+ IFNG+ T
1146808	Healthy	4	3	4	2.29773	2.66693	CD8	CD8+ Cycling
4176	COVID-19	4	2	4	3.2585	1.73378	CD40LG	CD4+ IFNG+ T
725912	COVID-19	4	2	4	2.19186	2.62494	CD40LG	CD4+ IFNG+ T
1268737	COVID-19	4	2	4	2.62776	2.52414	CD8	CD8+ Tm
152156	COVID-19	4	3	4	2.42898	2.75809	CD40LG	CD4+ IFNG+ T
1442017	COVID-19	4	2	4	3.53528	2.10681	CD40LG	CD4+ IFNG+ T
717387	COVID-19	4	2	4	2.05206	2.42293	CD4	CD4+ Tm
329868	Solid tumor	4	3	4	2.21613	2.48498	CD4	CD4+ Tm
128779	COVID-19	4	2	4	2.29155	2.64663	CD40LG	CD4+ IFNG+ T
1430196	COVID-19	4	2	4	2.86017	2.60413	CD8	CD8+ Tm
329142	Solid tumor	4	4	4	2.6491	2.36126	CD8	CD8+ Tm
286313	COVID-19	4	2	4	2.61079	1.85918	CD40LG	CD4+ IFNG+ T
206105	Solid tumor	4	2	4	2.1913	1.99827	CD4	CD4+ Tm
712242	Inflammation	4	3	3	2.5964	2.4671	CD8	CD8+ Tex
921993	Solid tumor	4	2	4	2.2503	2.39504	CD8	CD8+ Tm
516035	Healthy	4	3	4	2.41058	1.98001	CD8	CD8+ Tm
1130343	Solid tumor	4	2	4	2.48713	2.35166	CD4	CD4+ Tm
640555	COVID-19	4	4	4	2.04378	2.61408	CD8	CD8+ Tn
336146	Inflammation	4	2	4	2.36426	2.78089	CD4	CD4+ Tm
1309453	COVID-19	4	2	4	3.04892	1.77158	CD40LG	CD4+ IFNG+ T
1306390	Autoimmune disease	4	2	4	2.64193	2.0078	CD8	CD8+ Temra
825109	COVID-19	4	3	4	2.0286	2.60327	CD8	CD8+ Tn
1256395	COVID-19	4	4	4	2.1833	2.8165	CD4	CD4+ Tn
1126351	Inflammation	4	3	3	2.94244	1.91524	CD4	CD4+ Tm
167598	Solid tumor	4	2	4	3.41806	1.33673	CD4	CD4+ Tm
1126509	Autoimmune disease	4	2	4	2.55101	2.47449	CD4 Treg	CD4+ Treg
1434220	Healthy	4	2	4	3.0475	1.64322	CD8	CD8+ Tm
735979	Solid tumor	4	2	4	2.69412	2.51617	CD8	CD8+ Tm
135476	COVID-19	4	2	4	2.59266	2.60219	CD40LG	CD4+ IFNG+ T
289616	COVID-19	4	4	4	2.03213	2.83989	CD8	CD8+ Tn
734888	Solid tumor	4	4	4	2.02888	2.86091	CD4 Treg	CD4+ Treg
1291400	Solid tumor	4	3	4	2.21453	2.56505	CD8	CD8+ Temra
218611	Healthy	4	2	4	2.77502	2.06705	CD8	CD8+ Tm
712780	COVID-19	4	2	4	3.07908	2.37114	CD40LG	CD4+ IFNG+ T
957415	Solid tumor	4	2	4	3.63239	2.62237	CD8	CD8+ Tm
957076	Solid tumor	4	4	4	2.28119	2.92801	CD4 Treg	CD4+ Treg
1297444	COVID-19	4	3	4	2.27134	2.54924	CD4 Treg	CD4+ Treg
81335	Solid tumor	4	2	4	3.23613	2.74143	CD4	CD4+ TFH
1074644	COVID-19	4	4	3	2.2306	2.63768	CD40LG	CD4+ IFNG+ T
231702	Leukemia	4	2	4	2.66315	2.15672	CD8	CD8+ Temra
898695	COVID-19	4	3	4	2.89228	2.58864	CD4 Treg	CD4+ Treg
83097	Solid tumor	4	2	4	3.51736	1.96954	CD8	CD8+ Tex
1078348	COVID-19	4	4	4	3.05409	2.78515	CD40LG	CD4+ IFNG+ T
1049911	COVID-19	4	3	4	3.07864	2.43916	CD40LG	CD4+ IFNG+ T
59358	COVID-19	4	2	4	2.46244	2.55401	CD40LG	CD4+ IFNG+ T
433206	COVID-19	4	2	4	2.00794	2.46964	CD40LG	CD4+ IFNG+ T
990062	COVID-19	4	3	4	2.05984	2.80923	CD8	CD8+ Tn
1373565	Healthy	4	2	4	2.76884	2.42291	CD4	CD4+ Tm
1372597	Solid tumor	4	2	4	3.26203	1.90953	CD8	CD8+ Tm
1211886	Solid tumor	4	2	4	3.76553	2.68186	CD8 MAIT	CD8+ MAIT
911436	Solid tumor	4	4	3	2.01095	2.73422	CD8	CD8+ Tm
79414	COVID-19	4	3	3	3.05806	2.29221	CD8	CD8+ Tm
786069	COVID-19	4	3	4	2.29799	2.06342	CD8	CD8+ Temra
439769	COVID-19	4	3	4	3.03391	1.83487	CD40LG	CD4+ IFNG+ T
930627	Healthy	4	3	4	2.45296	2.65231	CD8	CD8+ Tm
930482	COVID-19	4	2	4	2.37663	2.8045	CD40LG	CD4+ IFNG+ T
1083045	COVID-19	4	2	4	3.78879	1.97351	CD40LG	CD4+ IFNG+ T
1362722	Solid tumor	4	2	3	3.15796	2.07332	CD8	CD8+ Tm
780051	Myeloma	4	3	3	3.12033	1.91398	CD8	CD8+ Temra
665533	Solid tumor	4	3	4	2.00783	2.31758	CD8	CD8+ Tm
388055	Solid tumor	4	4	4	2.38174	2.32947	CD4	CD4+ Tm
1395541	COVID-19	4	3	4	2.3777	2.4168	CD8	CD8+ Cycling
684569	COVID-19	4	3	4	2.07625	2.77181	CD8	CD8+ Tn
231373	Inflammation	4	2	4	2.77693	1.79685	CD8	CD8+ Tm
1078702	Solid tumor	4	2	4	2.56664	2.34282	CD8	CD8+ Tex
871141	Solid tumor	4	3	3	2.50146	2.41084	CD8	CD8+ Tm
390844	COVID-19	4	2	4	3.05546	2.32835	CD8	CD8+ Temra
1363486	COVID-19	4	4	4	2.06257	2.37155	CD8	CD8+ Tn
1080958	COVID-19	4	2	4	2.89405	2.12484	CD40LG	CD4+ IFNG+ T
55264	Inflammation	4	2	4	2.75358	2.25199	CD4	CD4+ Tm
433085	COVID-19	4	4	4	2.75999	2.58336	CD8	CD8+ Tm
862399	COVID-19	4	2	4	2.56613	2.78896	CD40LG	CD4+ IFNG+ T
1221646	Solid tumor	4	2	4	2.22978	2.80599	CD8	CD8+ Tex
903200	Solid tumor	4	2	4	2.52521	2.63317	CD8	CD8+ Tm
851193	COVID-19	4	2	4	3.45572	1.92972	CD40LG	CD4+ IFNG+ T
1027287	Solid tumor	4	3	4	3.59643	2.71169	CD8	CD8+ Tm
189567	Solid tumor	4	2	4	2.46621	2.31455	CD8	CD8+ Tm
562695	COVID-19	4	2	4	2.85953	1.86505	CD40LG	CD4+ IFNG+ T
695002	COVID-19	4	2	3	2.59731	2.6765	CD40LG	CD4+ IFNG+ T
1380606	Infection	4	2	4	2.69067	2.03334	CD8	CD8+ Tm
1055499	Solid tumor	4	2	4	2.82958	1.90543	CD4	CD4+ Tm
1028676	Healthy	4	3	4	2.15026	2.42411	CD4	CD4+ Tm
425468	Solid tumor	4	4	4	2.39053	2.82393	CD4 Treg	CD4+ Treg
235488	Solid tumor	4	2	4	2.37949	2.82888	CD4	CD4+ Tm
1382737	Solid tumor	4	3	4	2.03792	2.87594	CD4	CD4+ TFH
64270	COVID-19	4	3	4	2.70535	2.50639	CD40LG	CD4+ IFNG+ T
851483	COVID-19	4	2	4	2.48647	2.64861	CD8	CD8+ Tn
1385682	Inflammation	4	2	4	2.20731	2.69077	CD4	CD4+ Tm
259063	COVID-19	4	2	4	2.06799	2.01035	CD8	CD8+ Tm
1064730	Inflammation	4	3	4	2.62711	2.69218	CD4	CD4+ Tm
989651	Solid tumor	4	3	4	2.15041	2.40454	CD8	CD8+ Tm
1065499	Solid tumor	4	3	4	2.38495	2.53002	CD4	CD4+ TFH
431860	Healthy	4	4	4	2.06672	2.68314	CD8	CD8+ Tm
1179871	Solid tumor	4	2	4	2.78791	2.03673	CD4	CD4+ Tm
258888	COVID-19	4	2	4	2.11478	2.72028	CD8	CD8+ Tm
252833	Leukemia	4	2	4	2.70952	2.4597	CD8	CD8+ Tm
1061416	COVID-19	4	3	4	2.5374	2.31466	CD8	CD8+ Cycling
984358	Autoimmune disease	4	2	4	2.00758	2.50319	CD8	CD8+ Tm
26388	Inflammation	4	2	4	2.46682	2.53017	CD8	CD8+ Tm
446717	COVID-19	4	2	3	3.2301	2.63727	CD8	CD8+ Tm
1420288	Solid tumor	4	2	4	2.86344	2.37502	CD8	CD8+ Temra
1093840	Inflammation	4	2	4	2.04767	2.64269	CD4	CD4+ Tm
1093908	Inflammation	4	3	4	2.40524	2.44101	CD4	CD4+ Tm
913300	COVID-19	4	4	4	2.21227	2.77037	CD8	CD8+ Tn
1238610	COVID-19	4	4	4	2.04234	2.82829	CD4	CD4+ Tn
1041715	Solid tumor	4	4	3	2.48649	2.36567	CD4	CD4+ Tm
371956	COVID-19	4	2	4	2.37742	2.67888	CD4	CD4+ Tn
240995	Solid tumor	4	4	4	2.38809	2.3441	CD4	CD4+ Tm
275054	COVID-19	4	2	4	2.70642	2.51595	CD40LG	CD4+ IFNG+ T
765161	COVID-19	4	2	4	2.92378	2.4405	CD40LG	CD4+ IFNG+ T
1098462	Solid tumor	4	4	4	2.71672	2.64091	CD8	CD8+ Tm
540487	Solid tumor	4	4	4	2.0793	2.73275	CD4	CD4+ Tm
106320	Healthy	4	4	4	2.0229	2.54672	CD4	CD4+ Tm
688316	Solid tumor	4	2	4	2.53254	2.80591	CD8	CD8+ Tm
226221	COVID-19	4	3	4	3.53706	1.85973	CD40LG	CD4+ IFNG+ T
924083	COVID-19	4	4	3	2.16636	2.27995	CD8	CD8+ Tm
1096659	COVID-19	4	2	4	2.35723	2.44588	CD40LG	CD4+ IFNG+ T
194663	COVID-19	4	3	4	2.13942	2.50469	CD40LG	CD4+ IFNG+ T
682421	COVID-19	4	3	4	2.09707	2.46412	CD4 Treg	CD4+ Treg
175330	COVID-19	4	2	4	2.12904	2.3503	CD40LG	CD4+ IFNG+ T
928767	COVID-19	4	2	4	2.22666	2.81387	CD8	CD8+ Tex
94229	COVID-19	4	4	4	2.08345	2.80282	CD8	CD8+ Cycling
441628	Solid tumor	4	2	4	3.01996	2.47271	CD8	CD8+ Tm
1396229	COVID-19	4	2	3	3.03541	1.92698	CD40LG	CD4+ IFNG+ T
757018	COVID-19	4	2	4	2.86771	1.91723	CD4	CD4+ Tm
92149	Solid tumor	4	2	4	2.89118	2.64675	CD4 Treg	CD4+ Treg
1044529	Solid tumor	4	2	4	2.83972	2.47567	CD8	CD8+ Teff
108796	Solid tumor	4	2	4	3.06437	1.95831	CD4	CD4+ Tm
924713	Solid tumor	4	2	4	2.75434	2.19157	CD4	CD4+ Tm
97297	Inflammation	4	2	4	2.13309	2.34879	CD4	CD4+ Tm
894860	Solid tumor	4	3	4	2.32131	2.30795	CD8	CD8+ Tm
242058	Inflammation	4	2	3	2.37204	2.6315	CD8	CD8+ Tm
1398379	Solid tumor	4	3	3	2.84156	2.19885	CD4	CD4+ Tm
1350828	Healthy	4	2	4	3.22772	2.18557	CD8	CD8+ Tm
688812	COVID-19	4	2	4	2.05097	2.76228	CD8	CD8+ Tn
580086	Solid tumor	4	4	4	2.45247	2.63524	CD4	CD4+ Tm
1084752	COVID-19	4	4	4	2.17049	2.55522	CD4	CD4+ Tn
1154679	Solid tumor	3	2	3	2.11014	2.32078	CD8	CD8+ Tm
243943	Healthy	3	2	3	2.58765	2.56514	CD4	CD4+ TFH
636570	COVID-19	3	2	3	2.04772	2.39341	CD40LG	CD4+ IFNG+ T
242379	Solid tumor	3	3	3	2.15971	2.58799	CD4	CD4+ Tm
243022	Solid tumor	3	2	3	3.35238	2.39904	CD4 Treg	CD4+ Treg
661363	COVID-19	3	3	3	2.12212	2.57862	CD4	CD4+ Tn
212664	COVID-19	3	2	3	2.29719	2.54195	CD4	CD4+ Tn
1200683	Solid tumor	3	3	3	2.79272	2.07321	CD8	CD8+ Tm
661361	COVID-19	3	3	3	2.61738	2.02201	CD8	CD8+ Tm
212751	COVID-19	3	2	3	2.52343	2.37531	CD8	CD8+ Temra
254095	COVID-19	3	2	3	2.01601	2.28526	CD8	CD8+ Temra
1183272	Inflammation	3	2	3	2.60986	2.00226	CD4	CD4+ Tm
1154917	COVID-19	3	2	3	2.48941	1.94528	CD40LG	CD4+ IFNG+ T
253586	Inflammation	3	3	3	2.15643	2.15848	CD4	CD4+ Tn
242391	Solid tumor	3	2	3	2.42052	2.23321	CD8	CD8+ Temra
212562	COVID-19	3	2	3	2.92591	2.20612	CD40LG	CD4+ IFNG+ T
928288	Solid tumor	3	3	3	2.63938	2.09745	CD8	CD8+ Tm
1201432	Solid tumor	3	3	3	2.35436	2.59906	CD4 Treg	CD4+ Treg
1157121	COVID-19	3	2	3	2.07215	2.31865	CD8	CD8+ Tn
245732	Inflammation	3	2	3	3.35459	1.94006	CD4	CD4+ Tm
214195	COVID-19	3	2	3	3.42275	2.2647	CD40LG	CD4+ IFNG+ T
930288	COVID-19	3	3	3	2.13223	2.61346	CD4	CD4+ Tn
238605	COVID-19	3	3	3	2.02301	2.29179	CD4	CD4+ Tn
662622	COVID-19	3	3	3	2.0921	2.48607	CD8	CD8+ Tn
238790	Leukemia	3	2	3	3.20331	2.3413	CD4 Treg	CD4+ Treg
214427	COVID-19	3	3	3	2.8006	1.83254	CD4 Treg	CD4+ Treg
248145	COVID-19	3	3	3	2.49438	2.45042	CD4	CD4+ Tn
248133	COVID-19	3	2	3	2.38813	2.10562	CD8	CD8+ Temra
246353	Solid tumor	3	2	3	2.77641	2.48138	CD8	CD8+ Tm
239386	COVID-19	3	2	3	2.22364	2.37711	CD8	CD8+ Tn
248907	COVID-19	3	3	3	2.09636	2.52548	CD8	CD8+ Tn
928216	Solid tumor	3	2	3	2.33744	2.06174	CD4	CD4+ Tm
213541	Solid tumor	3	2	3	3.46991	2.15976	CD8	CD8+ Temra
252271	Solid tumor	3	3	3	2.04981	2.52932	CD4 Treg	CD4+ Treg
1184501	COVID-19	3	3	3	2.32668	2.4869	CD8	CD8+ Tn
635877	Inflammation	3	2	3	2.86044	1.93325	CD8	CD8+ Tm
658460	Solid tumor	3	3	3	2.48645	1.8957	CD4 Treg	CD4+ Treg
1188273	COVID-19	3	2	3	2.01254	2.35509	CD4	CD4+ Tn
1157704	COVID-19	3	3	3	3.21671	1.65057	CD40LG	CD4+ IFNG+ T
635097	Inflammation	3	3	3	3.38982	1.73205	CD4	CD4+ Tm
663341	Solid tumor	3	3	3	2.25862	2.64203	CD4 Treg	CD4+ Treg
1158173	COVID-19	3	2	3	2.91164	2.49703	CD40LG	CD4+ IFNG+ T
1158037	Solid tumor	3	2	3	2.63341	2.15749	CD4	CD4+ Tm
1191208	COVID-19	3	2	3	2.06568	2.54282	CD40LG	CD4+ IFNG+ T
295296	Infection	3	2	3	2.49763	2.0808	CD8	CD8+ Teff
931297	Solid tumor	3	3	3	2.03036	2.4914	CD4	CD4+ Tm
229621	Solid tumor	3	2	3	2.29237	2.2259	CD8	CD8+ Tm
1173339	COVID-19	3	2	3	2.93052	2.56286	CD40LG	CD4+ IFNG+ T
229116	COVID-19	3	2	3	2.96659	2.17771	CD8	CD8+ Temra
1197761	COVID-19	3	2	3	2.89063	2.40732	CD40LG	CD4+ IFNG+ T
269484	COVID-19	3	3	3	2.02535	2.56748	CD8	CD8+ Tn
221857	COVID-19	3	3	3	2.49292	2.62862	CD8	CD8+ Tn
222210	COVID-19	3	3	3	2.04179	2.56848	CD8	CD8+ Tn
1172135	COVID-19	3	3	3	2.37227	2.28668	CD4	CD4+ Tn
1172143	Inflammation	3	2	3	2.52744	2.2178	CD4	CD4+ Tm
938034	Healthy	3	2	3	3.95252	1.7516	CD4	CD4+ Tm
941910	Inflammation	3	3	3	2.0708	2.58738	CD4	CD4+ Tm
649027	COVID-19	3	3	3	2.81213	2.40915	CD40LG	CD4+ IFNG+ T
270536	Inflammation	3	2	3	3.46287	1.76674	CD8	CD8+ Tex
648958	COVID-19	3	3	3	2.29549	2.36506	CD4	CD4+ Tm
222264	COVID-19	3	2	3	2.65032	2.37167	CD8	CD8+ Tex
1172507	Solid tumor	3	3	3	2.59121	2.54288	CD8	CD8+ Tm
666393	Solid tumor	3	2	3	2.48477	2.2634	CD8	CD8+ Tex
285634	COVID-19	3	2	3	2.46436	2.60929	CD8	CD8+ Tn
651111	Healthy	3	2	3	2.03659	2.3768	CD8	CD8+ Tm
1165276	COVID-19	3	3	3	2.05748	2.28315	CD4	CD4+ Tn
1175045	Healthy	3	2	3	2.58054	2.35374	CD4	CD4+ Tm
285712	COVID-19	3	2	3	3.12229	2.49354	CD40LG	CD4+ IFNG+ T
285710	COVID-19	3	3	3	2.69619	2.3087	CD40LG	CD4+ IFNG+ T
221510	COVID-19	3	3	3	2.09065	2.56003	CD8	CD8+ Tn
268674	Solid tumor	3	3	3	2.26214	2.58852	CD4	CD4+ Tm
268825	COVID-19	3	2	3	2.01207	2.33531	CD4	CD4+ Tn
666257	COVID-19	3	3	3	2.17843	2.50345	CD4	CD4+ Tn
1174506	COVID-19	3	2	3	2.00031	2.55218	CD4	CD4+ Tm
669781	Solid tumor	3	3	3	2.27765	2.52353	CD4 Treg	CD4+ Treg
1196103	COVID-19	3	2	3	2.71276	2.35402	CD40LG	CD4+ IFNG+ T
1195946	COVID-19	3	2	3	2.35415	1.91881	CD4	CD4+ Tn
643030	COVID-19	3	2	3	3.0047	1.76564	CD40LG	CD4+ IFNG+ T
1169637	Solid tumor	3	3	3	2.60212	2.57347	CD4	CD4+ Tm
643057	COVID-19	3	3	3	2.23306	2.48496	CD8	CD8+ Tn
668685	Inflammation	3	2	3	2.54059	2.38511	CD8	CD8+ Tex
645254	Solid tumor	3	3	3	2.10448	2.26866	CD8	CD8+ Tm
645252	Solid tumor	3	2	3	2.11759	1.95255	CD8	CD8+ Tm
277178	Solid tumor	3	3	3	2.41289	2.43817	CD8	CD8+ Tm
940993	Solid tumor	3	3	3	2.05251	2.49459	CD4	CD4+ Tm
940896	COVID-19	3	3	3	3.64402	2.18407	CD40LG	CD4+ IFNG+ T
277391	COVID-19	3	3	3	2.20119	2.41748	CD8	CD8+ Tn
1168323	Inflammation	3	2	3	2.53632	2.42736	CD4	CD4+ Tm
273464	Leukemia	3	2	3	2.34747	2.0495	CD8	CD8+ Tex
1171242	COVID-19	3	2	3	3.17617	1.75577	CD4 Treg	CD4+ Treg
227841	COVID-19	3	3	3	2.033	2.57257	CD40LG	CD4+ IFNG+ T
941483	Solid tumor	3	2	3	2.10819	2.39477	CD4	CD4+ Tm
924279	COVID-19	3	2	3	2.21186	2.2804	CD4	CD4+ Tm
226854	COVID-19	3	3	3	2.02522	2.5093	CD8	CD8+ Tn
924206	COVID-19	3	3	3	2.0084	2.48348	CD4	CD4+ Tn
1195257	COVID-19	3	3	3	2.05858	2.41906	CD4	CD4+ Tn
642355	Inflammation	3	3	3	2.45596	2.15803	CD4	CD4+ Tm
282545	COVID-19	3	2	3	3.36008	1.3759	CD40LG	CD4+ IFNG+ T
1171351	Solid tumor	3	3	3	2.14435	1.93979	CD4	CD4+ Tm
941599	Inflammation	3	3	3	2.02175	2.48748	CD4	CD4+ Tm
227970	Solid tumor	3	2	3	2.54293	2.2426	CD8	CD8+ Temra
274158	COVID-19	3	2	3	2.32903	2.32501	CD8	CD8+ Tn
939028	COVID-19	3	3	3	2.03421	2.47477	CD8	CD8+ Tn
669324	COVID-19	3	2	3	2.22059	2.38977	CD8	CD8+ ILTCK
1198031	COVID-19	3	3	3	2.46786	2.46113	CD4	CD4+ Tn
942142	COVID-19	3	2	3	2.06436	2.31948	CD40LG	CD4+ IFNG+ T
220900	Inflammation	3	2	3	2.22732	2.51003	CD8	CD8+ Tn
289197	Solid tumor	3	3	3	2.24357	2.41056	CD8	CD8+ Temra
258367	Solid tumor	3	3	3	3.10079	2.279	CD8	CD8+ Tm
927025	COVID-19	3	3	3	2.13371	2.50928	CD4	CD4+ Tm
289504	COVID-19	3	3	3	2.02381	2.45493	CD8	CD8+ Tn
1180282	Solid tumor	3	3	3	3.16121	2.06891	CD4 Treg	CD4+ Treg
259710	COVID-19	3	2	3	2.84513	2.1093	CD8	CD8+ Tm
1162697	Solid tumor	3	3	3	2.44092	2.42813	CD8	CD8+ Tn
259219	COVID-19	3	3	3	2.02559	2.39797	CD8	CD8+ Tn
920884	Solid tumor	3	3	3	2.26159	2.40454	CD4 Treg	CD4+ Treg
260126	Solid tumor	3	3	3	2.31224	2.45093	CD8	CD8+ Tex
926377	COVID-19	3	2	3	3.97528	2.02533	CD40LG	CD4+ IFNG+ T
258746	COVID-19	3	2	3	2.60582	2.01285	CD40LG	CD4+ IFNG+ T
217230	COVID-19	3	2	3	2.02153	2.48487	CD4	CD4+ Tm
664065	Inflammation	3	3	3	2.37782	2.06094	CD8	CD8+ Tm
290739	COVID-19	3	3	3	2.07435	2.6109	CD4	CD4+ Tn
945485	COVID-19	3	3	3	2.05937	2.1311	CD8	CD8+ Tn
664029	COVID-19	3	3	3	2.04754	2.17632	CD8	CD8+ Tn
1192228	COVID-19	3	2	3	2.0792	2.55923	CD40LG	CD4+ IFNG+ T
1159919	Solid tumor	3	3	3	2.51339	2.39747	CD4 Treg	CD4+ Treg
927158	COVID-19	3	2	3	2.03817	2.52241	CD8	CD8+ Tm
1182091	Inflammation	3	2	3	2.06779	2.48802	CD8	CD8+ Tn
256701	Solid tumor	3	2	3	2.16894	2.57237	CD4	CD4+ TFH
1161549	Healthy	3	2	3	2.1604	2.27547	CD8	CD8+ Tm
257157	COVID-19	3	3	3	2.07723	2.47223	CD4	CD4+ Tn
656328	COVID-19	3	3	3	3.21482	1.82051	CD40LG	CD4+ IFNG+ T
672640	Solid tumor	3	3	3	2.19097	2.34606	CD4	CD4+ TFH
919666	Solid tumor	3	3	3	2.82274	2.5399	CD4	CD4+ Tm
1160877	COVID-19	3	3	3	2.9785	1.94645	CD40LG	CD4+ IFNG+ T
1161171	COVID-19	3	2	3	3.44509	2.12241	CD40LG	CD4+ IFNG+ T
925739	COVID-19	3	3	3	2.47085	2.34782	CD40LG	CD4+ IFNG+ T
665305	Inflammation	3	2	3	2.64924	2.44379	CD4	CD4+ Tm
265828	Healthy	3	2	3	2.24502	2.43192	CD4	CD4+ Tm
220411	Inflammation	3	3	3	2.13061	2.53061	CD4	CD4+ Tn
936619	Inflammation	3	2	3	2.08755	2.43777	CD4	CD4+ Tm
286351	COVID-19	3	3	3	2.17438	2.24787	CD4	CD4+ Tn
651695	COVID-19	3	3	3	2.36359	2.51282	CD8	CD8+ Tn
670413	COVID-19	3	3	3	2.2741	2.61404	CD8	CD8+ Tn
1175950	Solid tumor	3	3	3	2.13535	2.62569	CD4	CD4+ Tm
1163586	COVID-19	3	2	3	2.64835	2.34501	CD4	CD4+ Tm
1193414	COVID-19	3	2	3	2.45409	2.50484	CD40LG	CD4+ IFNG+ T
934949	Leukemia	3	3	3	2.07877	2.44278	CD4	CD4+ Tm
639522	COVID-19	3	3	3	2.04027	2.52347	CD8	CD8+ Tn
926156	COVID-19	3	2	3	2.91038	2.30106	CD40LG	CD4+ IFNG+ T
639496	Leukemia	3	2	3	2.50014	1.83692	CD4	CD4+ Tm
1177325	Solid tumor	3	3	3	2.38382	2.47461	CD4	CD4+ Tm
942874	Solid tumor	3	3	3	3.12117	2.49845	CD4 Treg	CD4+ Treg
671103	COVID-19	3	3	3	2.47018	2.57044	CD8	CD8+ Tn
286959	Healthy	3	3	3	2.0996	2.49289	CD4	CD4+ Tm
1193484	COVID-19	3	2	3	2.38926	2.52439	CD4	CD4+ Tm
1177975	COVID-19	3	3	3	2.86314	2.11513	CD4 Treg	CD4+ Treg
1163917	COVID-19	3	2	3	3.42219	1.94099	CD40LG	CD4+ IFNG+ T
441064	COVID-19	3	3	3	2.10714	2.59357	CD8	CD8+ Tn
547471	COVID-19	3	2	3	2.42192	2.44224	CD4	CD4+ Tm
441430	COVID-19	3	2	3	2.52944	2.32854	CD4	CD4+ Tn
546936	COVID-19	3	2	3	2.21985	2.5093	CD8	CD8+ Tn
991819	Solid tumor	3	3	3	2.96878	1.99642	CD8	CD8+ Tm
440411	Solid tumor	3	3	3	2.30863	2.25639	CD8	CD8+ Tm
549118	COVID-19	3	2	3	3.24943	2.02695	CD40LG	CD4+ IFNG+ T
991487	COVID-19	3	2	3	2.00522	2.57674	CD4	CD4+ Tn
1046777	Solid tumor	3	2	3	2.45881	1.91642	CD8	CD8+ Temra
440073	Solid tumor	3	3	3	2.02305	2.56426	CD4 Treg	CD4+ Treg
1046288	Solid tumor	3	2	3	2.36966	1.90125	CD4	CD4+ Tm
1046264	Solid tumor	3	3	3	2.03749	2.49838	CD4	CD4+ TFH
441710	COVID-19	3	3	3	2.61	2.22469	CD4	CD4+ Tn
544997	Inflammation	3	3	3	2.06041	2.62733	CD4	CD4+ Tm
545393	Healthy	3	3	3	2.20852	2.54069	CD8	CD8+ Tm
1044244	Solid tumor	3	2	3	2.12518	2.57953	CD4	CD4+ Tm
443395	COVID-19	3	3	3	4.01104	1.62834	CD40LG	CD4+ IFNG+ T
434944	COVID-19	3	3	3	3.01279	2.07184	CD4 Treg	CD4+ Treg
553638	COVID-19	3	3	3	2.12642	2.43869	CD8	CD8+ Tn
553072	COVID-19	3	2	3	3.5873	2.11212	CD40LG	CD4+ IFNG+ T
553054	Solid tumor	3	3	3	2.26353	2.37675	CD4 Treg	CD4+ Treg
1049684	COVID-19	3	3	3	3.24013	2.07975	CD40LG	CD4+ IFNG+ T
433007	COVID-19	3	3	3	2.22031	2.55637	CD8	CD8+ Tn
437731	Solid tumor	3	3	3	2.16906	2.51463	CD4	CD4+ Tm
991156	Autoimmune disease	3	2	3	2.22136	2.36189	CD8	CD8+ Tm
438191	Solid tumor	3	3	3	2.07127	2.50638	CD4	CD4+ Tm
550305	COVID-19	3	3	3	2.16845	2.60887	CD8	CD8+ Tn
991374	COVID-19	3	3	3	2.5296	2.58863	CD4	CD4+ Tm
436379	Autoimmune disease	3	2	3	2.03178	2.49966	CD4	CD4+ Tm
435966	COVID-19	3	2	3	2.85236	2.36387	CD40LG	CD4+ IFNG+ T
543817	Inflammation	3	2	3	3.24874	2.19767	CD4	CD4+ Tm
997150	COVID-19	3	3	3	2.21943	2.45214	CD8	CD8+ Tn
455514	Inflammation	3	2	3	2.33441	1.95855	CD4	CD4+ Tn
539736	Solid tumor	3	3	3	2.15065	2.5978	CD4	CD4+ Tm
1037371	Solid tumor	3	2	3	2.22259	2.50273	CD4	CD4+ Tm
1037111	COVID-19	3	2	3	2.58136	2.58794	CD8	CD8+ Temra
453581	COVID-19	3	3	3	2.05996	2.56218	CD4	CD4+ Tn
537334	Solid tumor	3	2	3	2.12089	1.84115	CD4	CD4+ Tm
457730	COVID-19	3	2	3	2.97791	2.52052	CD8	CD8+ Tm
536503	Solid tumor	3	2	3	2.4151	2.56038	CD8	CD8+ Tm
1034913	COVID-19	3	3	3	3.85198	1.51165	CD4	CD4+ Tm
1034711	Solid tumor	3	3	3	3.14871	2.36353	CD4 Treg	CD4+ Treg
457121	Solid tumor	3	2	3	2.56495	2.13597	CD8	CD8+ Tm
542503	Solid tumor	3	2	3	3.3214	2.36508	CD8	CD8+ Tm
542358	Solid tumor	3	3	3	2.67273	1.92362	CD8	CD8+ Tm
1040089	Inflammation	3	2	3	2.18897	2.0587	CD4	CD4+ Tm
448148	Solid tumor	3	3	3	2.22584	2.58305	CD4	CD4+ Tm
446708	COVID-19	3	3	3	2.35627	2.51879	CD8	CD8+ Tn
447255	COVID-19	3	3	3	2.75565	2.23578	CD8	CD8+ Tm
1039813	Solid tumor	3	3	3	2.58204	2.51682	CD4	CD4+ Tn
450622	COVID-19	3	3	3	2.20452	2.40121	CD8	CD8+ Tn
451112	Solid tumor	3	3	3	2.17966	2.53926	CD4	CD4+ Tn
539864	Solid tumor	3	2	3	2.28827	2.42334	CD4	CD4+ Tm
449619	COVID-19	3	3	3	2.46365	2.53505	CD4	CD4+ Tn
1039570	COVID-19	3	2	3	2.99417	2.19491	CD40LG	CD4+ IFNG+ T
1038813	Solid tumor	3	2	3	2.58701	2.05459	CD4	CD4+ Tm
1038880	Solid tumor	3	3	3	2.0848	2.44909	CD4 Treg	CD4+ Treg
983976	Solid tumor	3	3	3	2.7809	2.34102	CD8	CD8+ Tm
1064032	Solid tumor	3	3	3	2.15313	2.55723	CD4	CD4+ Tm
412847	Infection	3	2	3	2.47126	2.02375	CD8	CD8+ Teff
566070	COVID-19	3	3	3	2.79821	2.46504	CD40LG	CD4+ IFNG+ T
1065762	Solid tumor	3	3	3	2.32108	2.5667	CD4	CD4+ TFH
1065681	Solid tumor	3	3	3	2.49163	2.37722	CD4 Treg	CD4+ Treg
414978	Solid tumor	3	3	3	2.05406	2.47307	CD4	CD4+ Tm
564525	COVID-19	3	3	3	2.18718	2.54396	CD8	CD8+ Tn
564484	COVID-19	3	3	3	2.45978	2.22076	CD8	CD8+ Tn
1061663	Solid tumor	3	3	3	2.8698	2.02275	CD8	CD8+ Temra
1061558	Leukemia	3	2	3	2.15636	2.33072	CD8	CD8+ Cycling
1061498	COVID-19	3	2	3	4.45654	0.85435	CD40LG	CD4+ IFNG+ T
413518	COVID-19	3	2	3	2.0527	2.38662	CD4	CD4+ Tn
565392	COVID-19	3	3	3	2.14481	2.37199	CD8	CD8+ Tn
1063128	COVID-19	3	2	3	2.09406	2.52638	CD8	CD8+ Tn
1063037	COVID-19	3	2	3	2.03656	2.45889	CD8	CD8+ Tn
1062845	COVID-19	3	3	3	2.21747	2.50839	CD8	CD8+ Tn
1051701	Solid tumor	3	3	3	2.14816	2.45175	CD4	CD4+ Tm
981672	Inflammation	3	3	3	2.09774	2.30034	CD8	CD8+ Tn
1070374	COVID-19	3	3	3	2.17778	2.42624	CD8	CD8+ Tn
404946	COVID-19	3	2	3	3.69424	2.17419	CD40LG	CD4+ IFNG+ T
1072118	Solid tumor	3	3	3	2.07123	2.18178	CD8	CD8+ Tm
982722	COVID-19	3	3	3	2.04965	2.57456	CD8	CD8+ Tn
407180	COVID-19	3	2	3	2.73191	2.38799	CD40LG	CD4+ IFNG+ T
1067236	COVID-19	3	2	3	3.32264	2.16851	CD40LG	CD4+ IFNG+ T
982317	Healthy	3	2	3	2.20917	1.83983	CD4	CD4+ Tm
406765	Solid tumor	3	2	3	3.14939	2.31876	CD8	CD8+ Temra
568979	COVID-19	3	2	3	3.96782	1.47248	CD40LG	CD4+ IFNG+ T
1068517	COVID-19	3	3	3	2.15562	2.5052	CD8	CD8+ Tn
1054297	Inflammation	3	2	3	3.35952	2.32532	CD40LG	CD4+ IFNG+ T
987769	Solid tumor	3	3	3	2.50836	2.55127	CD4 Treg	CD4+ Treg
1055128	Solid tumor	3	3	3	2.65817	2.4823	CD4 Treg	CD4+ Treg
424934	Inflammation	3	2	3	2.06332	2.31463	CD4	CD4+ Tm
1054706	Solid tumor	3	2	3	2.31137	2.29421	CD8	CD8+ Tm
426136	COVID-19	3	3	3	2.21989	2.6212	CD4	CD4+ Tn
563406	COVID-19	3	3	3	2.19869	2.58869	CD4	CD4+ Tm
556232	COVID-19	3	3	3	2.75368	2.2338	CD4	CD4+ Tn
555904	COVID-19	3	3	3	2.16348	2.45546	CD40LG	CD4+ IFNG+ T
1051815	COVID-19	3	3	3	2.08782	2.54483	CD8	CD8+ Tn
431308	Solid tumor	3	2	3	2.73482	2.43757	CD4	CD4+ Tm
427546	Inflammation	3	2	3	2.05823	2.14586	CD4	CD4+ Tn
429710	COVID-19	3	2	3	3.25495	1.73201	CD40LG	CD4+ IFNG+ T
428954	Healthy	3	2	3	3.47434	2.05242	CD8	CD8+ Tm
429126	COVID-19	3	2	3	2.50705	2.43123	CD8	CD8+ Temra
424310	Solid tumor	3	3	3	2.1533	2.27947	CD8	CD8+ Tm
560030	COVID-19	3	3	3	2.47799	2.5484	CD8	CD8+ Tm
1059732	COVID-19	3	3	3	2.25518	2.38806	CD4	CD4+ Tn
418487	Solid tumor	3	3	3	2.97731	2.23915	CD4	CD4+ Tm
1059303	COVID-19	3	3	3	2.12424	2.28297	CD4	CD4+ Tn
1058690	COVID-19	3	3	3	2.29933	2.44062	CD8	CD8+ Tn
416761	COVID-19	3	3	3	2.69448	2.17838	CD4	CD4+ Tn
1058503	Solid tumor	3	2	3	2.28698	2.56008	CD4	CD4+ Tm
423030	Solid tumor	3	2	3	2.05644	2.58941	CD4 Treg	CD4+ Treg
422626	Solid tumor	3	3	3	2.67979	2.39156	CD4 Treg	CD4+ Treg
560270	COVID-19	3	2	3	2.34217	2.51799	CD8	CD8+ Temra
561238	COVID-19	3	3	3	2.07285	2.53618	CD8	CD8+ Tm
490043	Healthy	3	2	3	2.25927	2.49717	CD8	CD8+ Tm
517407	Solid tumor	3	3	3	2.30708	2.16472	CD4 Treg	CD4+ Treg
489997	COVID-19	3	3	3	2.03516	2.53421	CD8	CD8+ Temra
493282	Solid tumor	3	3	3	2.06826	2.38047	CD8	CD8+ Tm
1009370	COVID-19	3	2	3	2.61713	1.93726	CD8	CD8+ Temra
493619	COVID-19	3	3	3	2.53334	2.51304	CD8	CD8+ Tn
493939	COVID-19	3	2	3	2.44789	2.03507	CD4	CD4+ Tm
492274	Inflammation	3	3	3	3.26486	2.30293	CD8	CD8+ Tm
492745	COVID-19	3	2	3	3.68984	2.08443	CD8	CD8+ Tm
1015656	COVID-19	3	2	3	3.16255	2.03292	CD40LG	CD4+ IFNG+ T
1015278	COVID-19	3	3	3	2.80389	2.3156	CD40LG	CD4+ IFNG+ T
483614	Solid tumor	3	2	3	2.81656	2.44761	CD8	CD8+ Tm
485375	Solid tumor	3	2	3	2.61644	1.90146	CD8	CD8+ Temra
1012906	Solid tumor	3	3	3	2.25358	2.62216	CD8	CD8+ Tm
1014551	COVID-19	3	3	3	2.16304	2.47139	CD8	CD8+ Tn
485873	Inflammation	3	2	3	2.30685	2.02014	CD8	CD8+ Tn
485892	Solid tumor	3	2	3	2.00278	2.66267	CD8	CD8+ Tm
507112	COVID-19	3	3	3	2.12674	2.4479	CD4	CD4+ Tm
508518	Solid tumor	3	2	3	3.1306	2.29859	CD4 Treg	CD4+ Treg
508358	Solid tumor	3	3	3	2.17138	2.58116	CD4	CD4+ Tm
497014	Autoimmune disease	3	2	3	3.2141	2.04654	CD8	CD8+ Tm
497547	Solid tumor	3	3	3	2.00577	2.18833	CD8	CD8+ Tm
512325	Solid tumor	3	2	3	2.0951	2.63375	CD4	CD4+ Tm
495681	Solid tumor	3	3	3	2.83019	2.36517	CD8	CD8+ Tm
1008062	Solid tumor	3	2	3	2.65038	2.43459	CD4 Treg	CD4+ Treg
513635	COVID-19	3	2	3	2.11885	2.47068	CD40LG	CD4+ IFNG+ T
500279	COVID-19	3	3	3	2.34728	2.21981	CD4	CD4+ Tn
498655	Solid tumor	3	3	3	2.20698	2.6121	CD8	CD8+ Tm
499543	COVID-19	3	3	3	2.05588	2.30252	CD4	CD4+ Tn
468850	Solid tumor	3	3	3	2.36064	2.43234	CD4 Treg	CD4+ Treg
1026462	COVID-19	3	2	3	2.17742	2.49806	CD8	CD8+ Tn
470023	COVID-19	3	2	3	2.47864	2.22305	CD4	CD4+ Tn
466459	COVID-19	3	3	3	2.05512	2.61756	CD4	CD4+ Tn
466724	COVID-19	3	3	3	2.18697	2.33715	CD4	CD4+ Tn
528998	Inflammation	3	3	3	2.81353	2.04335	CD4	CD4+ Tm
473279	COVID-19	3	2	3	2.66095	2.18594	CD4	CD4+ IFNG+ T
473572	Solid tumor	3	2	3	2.03688	2.34559	CD4 Treg	CD4+ Treg
471394	Healthy	3	2	3	2.77873	1.88227	CD8	CD8+ Tm
528434	COVID-19	3	3	3	2.05386	2.44825	CD8	CD8+ Tn
522124	COVID-19	3	2	3	2.10457	2.63125	CD4	CD4+ Tn
999781	Solid tumor	3	2	3	2.2686	2.34421	CD8	CD8+ Tm
461848	COVID-19	3	3	3	2.16608	2.63466	CD4	CD4+ Tn
460342	Solid tumor	3	3	3	2.16414	2.4987	CD4	CD4+ Tm
534472	Solid tumor	3	3	3	2.70561	2.57453	CD4 Treg	CD4+ Treg
1028447	COVID-19	3	3	3	2.06541	2.4313	CD8	CD8+ Tn
1028195	COVID-19	3	2	3	2.41651	2.53883	CD4	CD4+ Tn
464652	Solid tumor	3	3	3	2.27038	2.34293	CD4	CD4+ Tm
463095	COVID-19	3	3	3	2.03426	2.36414	CD4	CD4+ Tn
532269	Solid tumor	3	3	3	2.10168	2.41364	CD4	CD4+ Tm
463660	COVID-19	3	3	3	2.18293	2.65561	CD8	CD8+ Temra
524089	COVID-19	3	3	3	3.16771	2.25541	CD40LG	CD4+ IFNG+ T
479331	Solid tumor	3	2	3	2.5913	1.63686	CD8	CD8+ Tm
1018640	COVID-19	3	2	3	2.18221	2.64914	CD4	CD4+ Tn
478587	Solid tumor	3	2	3	3.59024	1.72036	CD4 Treg	CD4+ Treg
527339	Solid tumor	3	3	3	2.02779	2.3578	CD8	CD8+ Tm
1017542	COVID-19	3	3	3	2.19109	2.53135	CD4	CD4+ Tn
523506	COVID-19	3	3	3	2.00902	2.5156	CD4	CD4+ Tn
523370	Healthy	3	3	3	2.16474	2.49064	CD4	CD4+ Tm
480567	COVID-19	3	3	3	2.0347	2.64355	CD8	CD8+ Tn
1020097	Solid tumor	3	2	3	2.92355	2.41426	CD8	CD8+ Tm
1022427	COVID-19	3	2	3	2.76534	2.06468	CD40LG	CD4+ IFNG+ T
1022343	COVID-19	3	3	3	2.5075	2.32075	CD8	CD8+ Tn
527015	COVID-19	3	2	3	3.18564	2.51915	CD40LG	CD4+ IFNG+ T
474618	COVID-19	3	3	3	2.42089	2.50785	CD8	CD8+ Temra
1020681	COVID-19	3	2	3	2.15309	2.26633	CD4	CD4+ Tn
1020778	COVID-19	3	3	3	2.11803	2.24982	CD4	CD4+ Tm
525252	COVID-19	3	2	3	2.20371	2.62551	CD8	CD8+ Tn
525150	Solid tumor	3	3	3	2.36448	2.54637	CD4	CD4+ Tm
1021683	Solid tumor	3	2	3	3.46192	1.87081	CD4	CD4+ Tm
526035	COVID-19	3	3	3	2.26255	2.39314	CD4	CD4+ Tn
326937	Solid tumor	3	3	3	2.01813	2.5499	CD4	CD4+ TFH
958290	Solid tumor	3	2	3	2.56071	1.96297	CD4	CD4+ TFH
615404	COVID-19	3	3	3	2.05469	2.56537	CD40LG	CD4+ IFNG+ T
327144	COVID-19	3	2	3	2.17163	2.29399	CD4	CD4+ Tn
327503	Solid tumor	3	2	3	3.71214	1.72165	CD8	CD8+ Tm
957999	COVID-19	3	3	3	2.52741	2.37942	CD8	CD8+ Tn
325872	COVID-19	3	3	3	2.18653	2.11557	CD4 Treg	CD4+ Treg
616065	Solid tumor	3	2	3	2.13923	2.42613	CD4	CD4+ Tm
1131803	COVID-19	3	3	3	2.55208	2.30315	CD40LG	CD4+ IFNG+ T
1129081	Solid tumor	3	3	3	2.22809	2.50786	CD4	CD4+ Tm
1128955	COVID-19	3	2	3	2.00676	2.60349	CD8	CD8+ Tn
1128924	Inflammation	3	2	3	2.19301	2.10076	CD4	CD4+ IFNG+ T
1128779	Solid tumor	3	2	3	2.43367	2.5353	CD4	CD4+ TFH
613174	COVID-19	3	2	3	2.36645	2.47367	CD40LG	CD4+ IFNG+ T
1130127	Solid tumor	3	3	3	2.09221	2.63865	CD4	CD4+ Tm
328757	COVID-19	3	3	3	2.06834	2.60199	CD4	CD4+ Tn
616357	COVID-19	3	2	3	2.14198	2.4261	CD4	CD4+ Tn
321738	COVID-19	3	3	3	2.92754	2.39969	CD4	CD4+ Tm
1136959	COVID-19	3	2	3	2.68778	2.56894	CD40LG	CD4+ IFNG+ T
1138454	COVID-19	3	3	3	2.39655	2.40529	CD8	CD8+ Tn
621406	COVID-19	3	3	3	2.23573	2.52711	CD8	CD8+ Tn
322395	COVID-19	3	3	3	3.46454	1.64176	CD8	CD8+ Temra
1133819	Solid tumor	3	2	3	2.09431	2.40825	CD4	CD4+ Tm
324212	Solid tumor	3	2	3	2.76561	2.30138	CD8	CD8+ Tm
1133312	Solid tumor	3	3	3	2.08118	2.57288	CD8	CD8+ Tm
324823	COVID-19	3	2	3	2.61168	2.38053	CD8	CD8+ Cycling
957440	COVID-19	3	2	3	2.32995	2.57217	CD4	CD4+ Tm
617939	COVID-19	3	3	3	2.19401	2.60377	CD4	CD4+ Tn
323743	COVID-19	3	2	3	2.1872	2.50272	CD4	CD4+ Tn
618826	COVID-19	3	2	3	3.4581	1.89599	CD40LG	CD4+ IFNG+ T
322607	COVID-19	3	3	3	2.42781	2.43636	CD4	CD4+ Tn
322861	COVID-19	3	3	3	2.04721	2.32751	CD8	CD8+ Cycling
1121116	COVID-19	3	3	3	2.28325	2.16035	CD8	CD8+ Tn
340120	COVID-19	3	3	3	2.59294	2.60039	CD8	CD8+ Tn
339197	Healthy	3	2	3	2.54756	2.43338	CD4	CD4+ Tm
338641	Leukemia	3	2	3	3.45955	2.114	CD4 Treg	CD4+ Treg
338117	Solid tumor	3	2	3	2.99274	2.39987	CD8	CD8+ Tm
961938	COVID-19	3	2	3	2.32865	2.33025	CD8	CD8+ Tm
343396	COVID-19	3	3	3	2.20471	2.34312	CD8	CD8+ Tn
342187	COVID-19	3	3	3	2.13187	2.19485	CD4	CD4+ Tm
963000	Solid tumor	3	3	3	2.70845	2.50935	CD4	CD4+ Tm
963230	COVID-19	3	3	3	2.12771	2.54089	CD8	CD8+ Temra
1126528	COVID-19	3	2	3	2.17534	2.57431	CD4	CD4+ Tn
333120	Solid tumor	3	3	3	2.66906	2.20642	CD8	CD8+ Tm
333438	Solid tumor	3	2	3	2.89581	2.3792	CD8	CD8+ Tm
612348	Inflammation	3	2	3	2.09111	2.52338	CD4	CD4+ Tm
331562	COVID-19	3	3	3	2.63608	2.60684	CD4 Treg	CD4+ Treg
958934	COVID-19	3	3	3	2.15885	2.55749	CD8	CD8+ Tn
332136	Solid tumor	3	2	3	2.41424	2.23879	CD4	CD4+ Tm
1123405	COVID-19	3	3	3	2.34569	2.20537	CD8	CD8+ Tn
337000	Solid tumor	3	3	3	2.13631	2.53989	CD4 Treg	CD4+ Treg
961191	Solid tumor	3	2	3	2.40367	2.39599	CD8	CD8+ Tex
960073	Autoimmune disease	3	2	3	3.36653	1.86206	CD4	CD4+ Tm
302443	Inflammation	3	3	3	2.19136	2.47355	CD4	CD4+ Tn
303233	Solid tumor	3	2	3	2.0512	2.42875	CD4	CD4+ Treg
1147314	COVID-19	3	3	3	2.16034	2.61867	CD4	CD4+ Tn
1146953	COVID-19	3	3	3	2.8392	2.57157	CD40LG	CD4+ IFNG+ T
301395	Solid tumor	3	2	3	2.4996	2.21465	CD8	CD8+ Tex
1148659	COVID-19	3	3	3	2.0141	2.46784	CD4	CD4+ Tn
1148523	COVID-19	3	3	3	2.07624	2.47281	CD4	CD4+ Tn
1144833	COVID-19	3	3	3	2.26844	2.20775	CD4	CD4+ Tn
305781	COVID-19	3	3	3	2.11882	2.28557	CD8	CD8+ Tn
630790	COVID-19	3	3	3	2.21484	2.32386	CD8	CD8+ Tn
630145	Solid tumor	3	3	3	2.54315	2.37557	CD4	CD4+ TFH
298176	COVID-19	3	2	3	3.727	1.83087	CD8	CD8+ Temra
1152758	COVID-19	3	3	3	2.39679	2.15801	CD4	CD4+ Tn
296423	COVID-19	3	3	3	2.22794	2.54465	CD8	CD8+ Tn
1153360	Solid tumor	3	3	3	2.46039	2.46439	CD4	CD4+ Tm
1150220	Inflammation	3	2	3	2.12413	2.46723	CD8	CD8+ Tm
299994	COVID-19	3	3	3	2.6795	2.28671	CD8	CD8+ Temra
632689	Solid tumor	3	3	3	2.35424	2.63346	CD4 Treg	CD4+ Treg
300484	Solid tumor	3	3	3	2.27212	2.40303	CD4 Treg	CD4+ Treg
1149725	COVID-19	3	3	3	2.07587	2.53482	CD8	CD8+ Tn
300880	Solid tumor	3	3	3	3.07809	2.16434	CD4	CD4+ Tm
1151818	Solid tumor	3	2	3	2.42818	2.34801	CD4	CD4+ TFH
1151066	Autoimmune disease	3	2	3	2.85133	2.2357	CD8	CD8+ Tex
299038	Solid tumor	3	2	3	2.07704	2.57311	CD4	CD4+ Tm
625244	COVID-19	3	2	3	2.25218	2.45321	CD8	CD8+ Tn
315733	COVID-19	3	2	3	2.707	2.43998	CD40LG	CD4+ IFNG+ T
1141028	Solid tumor	3	3	3	2.01162	2.40292	CD4	CD4+ Tm
624439	COVID-19	3	3	3	2.0236	2.57021	CD8	CD8+ Tn
625315	COVID-19	3	3	3	2.71881	2.3343	CD8	CD8+ ILTCK
314622	COVID-19	3	3	3	2.06944	2.55362	CD4	CD4+ Tn
1139469	Infection	3	2	3	2.49667	2.04707	CD4	CD4+ Tm
318212	COVID-19	3	2	3	3.3196	1.97049	CD40LG	CD4+ IFNG+ T
1140038	Solid tumor	3	3	3	2.31667	2.47571	CD4	CD4+ TFH
1140599	COVID-19	3	3	3	2.51674	2.29404	CD8	CD8+ Temra
308847	Solid tumor	3	3	3	2.21585	2.50144	CD4	CD4+ Tm
308340	COVID-19	3	3	3	2.15281	2.55864	CD4	CD4+ Tm
1143703	Healthy	3	2	3	2.65054	2.17022	CD4	CD4+ Tm
952816	Solid tumor	3	2	3	2.10029	2.22941	CD8	CD8+ Tm
343662	Solid tumor	3	2	3	2.44109	1.87309	CD8	CD8+ Tm
579424	Solid tumor	3	2	3	2.61746	2.598	CD8	CD8+ Tm
1086826	Healthy	3	3	3	2.00303	2.39984	CD4	CD4+ Tm
383406	Inflammation	3	2	3	2.29444	2.16647	CD4	CD4+ Tm
383082	COVID-19	3	2	3	2.27547	2.55413	CD8	CD8+ Tm
381342	COVID-19	3	2	3	2.6787	2.21781	CD8	CD8+ Temra
370941	COVID-19	3	2	3	2.06937	2.5427	CD4	CD4+ Tn
975918	Solid tumor	3	3	3	2.26099	2.48439	CD4 Treg	CD4+ Treg
975455	COVID-19	3	3	3	2.29702	2.53568	CD8	CD8+ Tn
1088669	Solid tumor	3	2	3	2.37104	2.60674	CD4	CD4+ Tn
581500	COVID-19	3	2	3	2.35215	2.46481	CD8	CD8+ Tm
395867	COVID-19	3	2	3	3.32945	1.80834	CD40LG	CD4+ IFNG+ T
396255	Solid tumor	3	3	3	2.53844	2.47884	CD4	CD4+ TFH
1078632	COVID-19	3	2	3	2.94074	2.32635	CD40LG	CD4+ IFNG+ T
396856	Solid tumor	3	2	3	2.95171	2.04568	CD4	CD4+ Tm
392852	COVID-19	3	2	3	3.25933	2.38656	CD4 Treg	CD4+ Treg
394397	COVID-19	3	3	3	2.04814	2.35888	CD4	CD4+ Tn
394420	COVID-19	3	2	3	2.78166	2.5464	CD8	CD8+ Tm
574628	Solid tumor	3	2	3	2.35011	2.31055	CD4 Treg	CD4+ Treg
571642	Solid tumor	3	2	3	2.79083	2.33533	CD4	CD4+ Tm
400878	Solid tumor	3	3	3	2.23172	2.54589	CD4 Treg	CD4+ Treg
400940	COVID-19	3	3	3	3.57736	2.22714	CD40LG	CD4+ IFNG+ T
1077125	COVID-19	3	3	3	2.45894	2.43304	CD4	CD4+ Tn
980329	COVID-19	3	2	3	2.38999	2.56801	CD8	CD8+ Tn
572783	COVID-19	3	2	3	2.5998	2.02782	CD4	CD4+ Tm
399234	COVID-19	3	3	3	2.55145	2.41417	CD4	CD4+ Tn
572268	COVID-19	3	3	3	2.43564	2.41783	CD4	CD4+ Tn
577791	COVID-19	3	3	3	2.0237	2.54731	CD8	CD8+ Tn
385535	Inflammation	3	3	3	2.52332	2.45748	CD4	CD4+ Tm
389929	Solid tumor	3	2	3	3.13622	1.90997	CD8	CD8+ Tm
389970	Solid tumor	3	2	3	2.03123	2.44543	CD4 Treg	CD4+ Treg
390304	COVID-19	3	2	3	2.33523	1.76442	CD4	CD4+ Tm
390899	COVID-19	3	3	3	2.31549	2.40714	CD40LG	CD4+ IFNG+ T
391799	COVID-19	3	2	3	2.71385	2.4679	CD40LG	CD4+ IFNG+ T
576958	COVID-19	3	3	3	2.10734	2.65798	CD8	CD8+ Tn
388672	COVID-19	3	2	3	2.00947	2.3399	CD4	CD4+ Tn
577084	COVID-19	3	2	3	2.12553	2.51454	CD4	CD4+ Tm
1083364	COVID-19	3	2	3	2.32704	2.16714	CD4	CD4+ Tn
354589	Solid tumor	3	3	3	2.66186	2.29415	CD4 Treg	CD4+ Treg
596618	COVID-19	3	2	3	3.08514	2.00668	CD8	CD8+ Temra
351650	COVID-19	3	3	3	2.27663	2.64785	CD4	CD4+ Tn
1111360	COVID-19	3	2	3	2.77875	2.56496	CD4	CD4+ Tm
352511	COVID-19	3	3	3	2.01563	2.47276	CD4	CD4+ Tn
584576	Solid tumor	3	2	3	2.12811	2.31381	CD4	CD4+ Tn
1116527	COVID-19	3	3	3	2.21075	2.50828	CD4	CD4+ Tn
964941	COVID-19	3	3	3	2.27007	2.49341	CD8	CD8+ Tn
346362	Inflammation	3	3	3	3.09911	2.28767	CD8	CD8+ Tm
344007	Solid tumor	3	2	3	3.7235	2.15939	CD4	CD4+ Tm
964270	COVID-19	3	3	3	2.20374	2.54695	CD8	CD8+ Tn
344705	Solid tumor	3	2	3	2.5424	1.97631	CD8	CD8+ Tex
965807	Leukemia	3	3	3	2.26206	2.59738	CD4	CD4+ Tm
347208	Autoimmune disease	3	3	3	2.60837	2.30028	CD8	CD8+ Tm
600608	COVID-19	3	2	3	2.93695	2.17036	CD40LG	CD4+ IFNG+ T
965637	COVID-19	3	2	3	2.4054	2.40199	CD40LG	CD4+ IFNG+ T
600264	Inflammation	3	2	3	2.58822	2.1672	CD4	CD4+ Tm
965696	COVID-19	3	3	3	2.23499	2.56941	CD4	CD4+ Tn
366396	COVID-19	3	3	3	2.21754	2.61613	CD4	CD4+ Tn
366561	Solid tumor	3	2	3	2.04739	2.63851	CD8	CD8+ Tm
1099143	COVID-19	3	3	3	2.85395	2.31096	CD8	CD8+ Temra
588416	Healthy	3	3	3	2.2125	2.57366	CD4	CD4+ Tm
1096328	Solid tumor	3	3	3	2.09874	2.50388	CD4	CD4+ Tn
1097921	Inflammation	3	2	3	2.15002	2.46989	CD4	CD4+ Tn
1097563	COVID-19	3	3	3	2.09134	2.54146	CD4	CD4+ Tn
592751	Leukemia	3	2	3	2.80992	2.0958	CD8	CD8+ Tm
359035	Solid tumor	3	3	3	2.99866	2.24401	CD4	CD4+ Tm
969518	Healthy	3	2	3	2.15007	2.45923	CD4	CD4+ Tm
362896	Inflammation	3	3	3	2.27412	2.60944	CD4	CD4+ Tm
971999	COVID-19	3	3	3	2.16505	2.20109	CD8	CD8+ Tn
589461	COVID-19	3	2	3	2.66353	2.51725	CD8	CD8+ Tm
591854	COVID-19	3	3	3	2.44768	2.37252	CD4	CD4+ Tn
591697	COVID-19	3	2	3	3.32188	2.47618	CD40LG	CD4+ IFNG+ T
1103138	COVID-19	3	2	3	2.85666	1.6564	CD40LG	CD4+ IFNG+ T
361618	COVID-19	3	3	3	2.18963	2.55738	CD8	CD8+ Tn
1299121	Autoimmune disease	3	3	3	2.14004	2.27663	CD4 Treg	CD4+ Treg
739819	COVID-19	3	3	3	2.15165	2.45478	CD8	CD8+ Tn
804457	Solid tumor	3	3	3	2.18541	2.59668	CD4	CD4+ Tm
1400149	Solid tumor	3	3	3	2.09614	2.62863	CD8	CD8+ Tm
804251	Solid tumor	3	3	3	2.33545	2.5713	CD4	CD4+ Tm
740146	Solid tumor	3	2	3	2.02926	2.50956	CD8	CD8+ Temra
1399843	COVID-19	3	2	3	2.78308	2.50462	CD8	CD8+ Cycling
738473	COVID-19	3	2	3	2.37177	2.03859	CD4	CD4+ Tn
738532	COVID-19	3	2	3	2.01774	2.59524	CD8	CD8+ Tn
805036	COVID-19	3	3	3	2.23901	2.53544	CD8	CD8+ Tn
738391	COVID-19	3	3	3	2.01045	2.51881	CD4	CD4+ Tn
133511	Inflammation	3	2	3	2.00849	2.43086	CD4	CD4+ Tm
1297751	Solid tumor	3	2	3	2.41604	2.0826	CD4	CD4+ Tm
131547	Solid tumor	3	3	3	2.14009	2.49794	CD4 Treg	CD4+ Treg
741084	Solid tumor	3	2	3	3.37915	2.21482	CD8	CD8+ Tm
1300893	Solid tumor	3	2	3	2.07975	2.32577	CD4	CD4+ Tm
130395	Solid tumor	3	2	3	2.06913	1.86289	CD4	CD4+ Tm
48604	COVID-19	3	2	3	2.11851	2.58967	CD4	CD4+ Tn
1299811	Healthy	3	3	3	2.5038	2.39795	CD4	CD4+ Tn
131472	COVID-19	3	3	3	2.08799	2.42418	CD8	CD8+ ILTCK
130958	COVID-19	3	3	3	2.08707	2.25049	CD4	CD4+ Tn
131132	COVID-19	3	2	3	2.58857	2.05087	CD40LG	CD4+ IFNG+ T
735051	Inflammation	3	2	3	2.16486	2.22444	CD4	CD4+ Tm
44971	Solid tumor	3	3	3	2.34437	2.31265	CD4	CD4+ Tm
855972	Healthy	3	2	3	2.338	2.09283	CD8	CD8+ Tm
806806	COVID-19	3	3	3	2.13992	2.31796	CD4	CD4+ Tn
139170	Solid tumor	3	3	3	2.61424	2.56697	CD4	CD4+ Tm
1403704	Solid tumor	3	2	3	2.22811	2.53908	CD4	CD4+ Tm
1290885	Solid tumor	3	2	3	2.31714	2.32491	CD4	CD4+ Tm
1403516	Leukemia	3	3	3	2.13084	2.6385	CD8	CD8+ Tm
734567	COVID-19	3	2	3	2.95916	2.16686	CD40LG	CD4+ IFNG+ T
138586	Healthy	3	2	3	2.81339	2.36093	CD4	CD4+ Tm
1401594	Solid tumor	3	3	3	2.4093	2.53432	CD40LG	CD4+ IFNG+ T
1401595	Solid tumor	3	2	3	2.6809	2.58389	CD8	CD8+ Tm
46072	Solid tumor	3	2	3	2.35103	2.2407	CD4	CD4+ Tm
1296819	COVID-19	3	3	3	2.61307	2.49473	CD4	CD4+ Tn
1295934	COVID-19	3	2	3	2.25796	2.26545	CD8	CD8+ Tn
136470	COVID-19	3	2	3	3.63198	1.80355	CD40LG	CD4+ IFNG+ T
1293416	Inflammation	3	2	3	2.05892	2.31139	CD4	CD4+ Tm
1294544	Solid tumor	3	3	3	2.20563	2.50166	CD4	CD4+ Tn
805767	COVID-19	3	2	3	2.14834	2.62025	CD4	CD4+ Tn
805711	Healthy	3	2	3	3.01561	2.41961	CD4	CD4+ Tm
136018	Solid tumor	3	3	3	2.22099	2.37167	CD4	CD4+ Tm
1395428	Solid tumor	3	3	3	2.31189	2.45346	CD4 Treg	CD4+ Treg
1308925	COVID-19	3	2	3	2.01827	2.5267	CD4	CD4+ Tn
53743	Solid tumor	3	2	3	2.33301	2.48508	CD4	CD4+ Tm
746059	Solid tumor	3	2	3	3.09787	1.53978	CD8	CD8+ Tm
1396403	Solid tumor	3	3	3	3.37215	1.84554	CD8	CD8+ Tm
802950	Solid tumor	3	3	3	2.34993	2.63697	CD4	CD4+ Tm
1307860	COVID-19	3	2	3	2.78787	2.37177	CD40LG	CD4+ IFNG+ T
1308543	Solid tumor	3	2	3	2.62983	2.56292	CD8	CD8+ Tm
1308587	Solid tumor	3	2	3	2.57983	2.15471	CD4 Treg	CD4+ Treg
802498	COVID-19	3	2	3	2.10063	1.39784	CD8	CD8+ Temra
55888	COVID-19	3	2	3	2.09328	2.54748	CD8	CD8+ Tn
1311905	COVID-19	3	2	3	2.56006	2.22752	CD40LG	CD4+ IFNG+ T
747918	Solid tumor	3	2	3	2.3569	2.48865	CD4 Treg	CD4+ Treg
56231	COVID-19	3	2	3	2.16058	2.33916	CD8	CD8+ Tn
1394862	COVID-19	3	2	3	2.74942	1.90913	CD8	CD8+ Tm
123438	COVID-19	3	2	3	2.38413	2.00991	CD40LG	CD4+ IFNG+ T
885865	Solid tumor	3	3	3	2.36447	2.37484	CD8	CD8+ Tm
802185	Solid tumor	3	2	3	2.4352	2.42721	CD4	CD4+ Tm
1310842	Inflammation	3	3	3	2.4764	2.4763	CD8	CD8+ Tn
1396719	COVID-19	3	3	3	2.1015	2.58766	CD8	CD8+ Tn
1304062	COVID-19	3	2	3	2.34177	2.46675	CD4	CD4+ Tn
742344	COVID-19	3	3	3	2.18588	2.33869	CD8	CD8+ Tn
743148	COVID-19	3	3	3	2.15922	2.60958	CD4	CD4+ Tn
741792	COVID-19	3	2	3	2.16452	2.55859	CD8	CD8+ Tn
742119	COVID-19	3	2	3	2.98727	2.34905	CD40LG	CD4+ IFNG+ T
51001	Solid tumor	3	3	3	2.03064	2.53083	CD4	CD4+ Tm
126212	Solid tumor	3	3	3	2.02533	2.38503	CD4 Treg	CD4+ Treg
51152	COVID-19	3	3	3	2.01903	2.45195	CD8	CD8+ Tn
1307808	COVID-19	3	3	3	2.1911	2.57943	CD8	CD8+ ILTCK
1307842	COVID-19	3	3	3	2.5248	2.20946	CD40LG	CD4+ IFNG+ T
1396860	Solid tumor	3	2	3	2.32529	2.22569	CD4	CD4+ TFH
50400	Solid tumor	3	3	3	2.01739	2.5345	CD4 Treg	CD4+ Treg
1397648	Solid tumor	3	3	3	2.6793	2.10719	CD4	CD4+ Tm
1397660	COVID-19	3	3	3	2.03094	2.53141	CD4	CD4+ Tm
1268235	Solid tumor	3	2	3	2.35274	2.46234	CD4	CD4+ Tm
152813	COVID-19	3	2	3	2.22054	2.3537	CD4	CD4+ Tm
1267717	COVID-19	3	2	3	2.2648	2.56827	CD8	CD8+ Tn
1268643	Solid tumor	3	3	3	2.14491	2.4035	CD8	CD8+ Tm
152340	COVID-19	3	3	3	2.36828	2.34327	CD8	CD8+ Tn
723273	COVID-19	3	3	3	2.06357	2.34114	CD4	CD4+ Tn
810489	Solid tumor	3	3	3	2.24288	2.30101	CD4	CD4+ Tn
153702	Solid tumor	3	2	3	3.28769	1.84735	CD4	CD4+ Tm
725458	Solid tumor	3	2	3	2.11547	2.52914	CD8	CD8+ Tn
1270046	COVID-19	3	2	3	2.68906	1.97999	CD8	CD8+ Temra
1271420	COVID-19	3	3	3	2.13297	2.55184	CD8	CD8+ Tn
149265	Solid tumor	3	2	3	2.04791	2.30778	CD4	CD4+ Tm
854101	COVID-19	3	2	3	2.00084	2.46554	CD4	CD4+ Tn
725518	COVID-19	3	3	3	2.01575	2.58741	CD4	CD4+ Tn
151718	COVID-19	3	3	3	2.0412	2.48211	CD4	CD4+ Tn
723554	Solid tumor	3	3	3	2.04478	2.53028	CD4	CD4+ TFH
1266995	COVID-19	3	3	3	2.61718	2.46299	CD40LG	CD4+ IFNG+ T
852587	Solid tumor	3	2	3	2.46841	2.23555	CD4 Treg	CD4+ Treg
1264489	COVID-19	3	2	3	2.00415	2.45849	CD4	CD4+ Tn
719246	COVID-19	3	2	3	3.24111	2.35534	CD40LG	CD4+ IFNG+ T
158413	Inflammation	3	3	3	2.20729	1.72866	CD4	CD4+ Tn
158421	COVID-19	3	2	3	2.43768	2.22227	CD4	CD4+ Tm
1262739	COVID-19	3	3	3	2.05042	2.44625	CD8	CD8+ ILTCK
1409711	COVID-19	3	2	3	2.64059	2.562	CD4	CD4+ Tm
718162	Solid tumor	3	2	3	2.50235	2.35271	CD4	CD4+ Tm
852512	COVID-19	3	3	3	2.59076	2.58934	CD4	CD4+ Tm
717774	Solid tumor	3	2	3	2.409	2.56494	CD8	CD8+ Tm
1266213	COVID-19	3	3	3	2.18417	2.34616	CD4	CD4+ Tn
1266864	COVID-19	3	2	3	2.04917	2.53893	CD4	CD4+ Tm
1409168	COVID-19	3	2	3	2.07516	2.58426	CD4	CD4+ Tn
156518	COVID-19	3	2	3	2.08815	2.56593	CD40LG	CD4+ IFNG+ T
1271529	COVID-19	3	3	3	2.33719	2.50216	CD8	CD8+ Tn
1405109	Solid tumor	3	2	3	2.807	2.10851	CD8	CD8+ Tm
1283104	Leukemia	3	2	3	2.76618	2.37096	CD4	CD4+ Tm
142891	Autoimmune disease	3	2	3	2.69868	2.48124	CD4	CD4+ Tm
142208	Solid tumor	3	2	3	2.00476	2.56595	CD4	CD4+ Tm
142278	COVID-19	3	2	3	3.64043	1.6288	CD40LG	CD4+ IFNG+ T
142381	Healthy	3	2	3	3.543	1.55204	CD4	CD4+ Tm
730753	Solid tumor	3	3	3	2.85537	2.19015	CD4	CD4+ Tm
729145	Inflammation	3	3	3	2.63463	2.43918	CD4	CD4+ Tm
1282018	COVID-19	3	2	3	2.02193	1.9935	CD4	CD4+ Tn
144191	Solid tumor	3	3	3	2.31834	2.46321	CD4	CD4+ Tm
1287574	Healthy	3	2	3	2.04768	2.42927	CD4	CD4+ TFH
140018	Solid tumor	3	2	3	2.07852	2.38839	CD4	CD4+ Tm
141915	Leukemia	3	2	3	2.13903	2.28097	CD4	CD4+ Tm
731236	Solid tumor	3	2	3	2.91458	2.2194	CD4	CD4+ Tm
732659	Inflammation	3	2	3	2.35514	2.23044	CD4	CD4+ Tm
1286103	Autoimmune disease	3	2	3	2.38038	2.19958	CD4	CD4+ Tm
144997	COVID-19	3	2	3	2.36207	2.29089	CD40LG	CD4+ IFNG+ T
727306	Solid tumor	3	3	3	2.33571	2.24114	CD4	CD4+ Tm
854481	Solid tumor	3	3	3	2.16278	2.37489	CD4 Treg	CD4+ Treg
147928	COVID-19	3	3	3	2.49254	2.38802	CD8	CD8+ Tn
727756	COVID-19	3	3	3	2.11604	2.53464	CD4	CD4+ Tm
1273228	Solid tumor	3	2	3	2.33842	2.26748	CD4	CD4+ Tm
1271667	Solid tumor	3	3	3	3.37749	2.02386	CD4	CD4+ Tm
1272306	Solid tumor	3	3	3	2.13183	2.59288	CD4	CD4+ Cycling
1406940	Inflammation	3	3	3	2.57869	2.3293	CD8	CD8+ Tm
1406920	COVID-19	3	3	3	2.43083	2.26447	CD8	CD8+ Tn
1272387	Infection	3	2	3	2.33225	2.04777	CD4	CD4+ Tm
148436	Solid tumor	3	3	3	2.00786	2.47507	CD4	CD4+ Tn
41399	Inflammation	3	3	3	3.04496	2.28249	CD4	CD4+ Tm
1277178	Inflammation	3	2	3	2.31217	2.52894	CD4	CD4+ Tm
1276711	Solid tumor	3	2	3	2.67795	2.10748	CD4 Treg	CD4+ Treg
1278401	COVID-19	3	3	3	4.10043	2.14626	CD40LG	CD4+ IFNG+ T
1278160	COVID-19	3	3	3	3.38489	2.16452	CD40LG	CD4+ IFNG+ T
146546	COVID-19	3	3	3	2.44428	2.22283	CD8	CD8+ Temra
1351175	Solid tumor	3	2	3	2.57231	2.25162	CD4	CD4+ Tm
1376734	COVID-19	3	2	3	2.6463	2.24317	CD8	CD8+ Temra
1376752	COVID-19	3	2	3	2.06163	2.49563	CD8	CD8+ Tm
74023	Solid tumor	3	3	3	2.05817	2.56418	CD8	CD8+ Tm
98325	COVID-19	3	3	3	2.196	2.60736	CD4	CD4+ Tn
789780	Solid tumor	3	3	3	2.21682	2.28091	CD8	CD8+ Tm
1377405	COVID-19	3	2	3	2.57633	2.34632	CD8	CD8+ Temra
864794	Solid tumor	3	3	3	2.88991	2.0866	CD4 Treg	CD4+ Treg
99071	COVID-19	3	3	3	2.11357	2.42106	CD4	CD4+ Tn
1377655	COVID-19	3	2	3	2.8865	2.17481	CD8	CD8+ Temra
1349488	Solid tumor	3	2	3	2.33035	2.4962	CD4	CD4+ Tm
73708	COVID-19	3	3	3	3.63477	1.93617	CD8	CD8+ Tm
789908	Leukemia	3	3	3	2.07922	2.50994	CD4	CD4+ Tm
789261	Solid tumor	3	3	3	2.0427	2.40936	CD4	CD4+ Tn
774511	COVID-19	3	2	3	3.91017	1.28795	CD40LG	CD4+ IFNG+ T
1354861	Solid tumor	3	3	3	2.47355	2.38382	CD4	CD4+ Tm
1356169	Solid tumor	3	3	3	2.01124	2.60039	CD4	CD4+ Tm
1356074	Inflammation	3	2	3	2.19833	2.55343	CD8 MAIT	CD8+ MAIT
1376291	COVID-19	3	2	3	2.43314	2.54262	CD8	CD8+ Temra
96060	COVID-19	3	2	3	2.35108	2.50778	CD8	CD8+ Tn
773308	COVID-19	3	3	3	2.37353	2.62051	CD40LG	CD4+ IFNG+ T
102465	COVID-19	3	2	3	2.00785	2.22566	CD8	CD8+ Temra
766523	Inflammation	3	3	3	2.08607	2.54216	CD4	CD4+ Tn
863639	COVID-19	3	3	3	2.10898	2.55249	CD4	CD4+ Tn
102865	Solid tumor	3	3	3	2.10369	2.53176	CD8	CD8+ Tm
767126	COVID-19	3	3	3	2.14803	2.34725	CD4	CD4+ Tn
1345297	COVID-19	3	2	3	2.81387	2.17715	CD40LG	CD4+ IFNG+ T
101563	COVID-19	3	3	3	2.37125	2.38539	CD4	CD4+ Tn
103467	COVID-19	3	3	3	2.12565	2.49361	CD8	CD8+ ILTCK
70942	Inflammation	3	3	3	2.18649	2.5793	CD4	CD4+ Tn
1342200	COVID-19	3	3	3	2.37323	2.54094	CD8	CD8+ Tn
103585	COVID-19	3	3	3	2.2044	2.58801	CD4	CD4+ Tm
100004	COVID-19	3	2	3	2.37588	2.33368	CD4	CD4+ Tm
100105	COVID-19	3	2	3	2.3201	2.63586	CD8	CD8+ Tn
769498	COVID-19	3	3	3	2.43484	2.50157	CD40LG	CD4+ IFNG+ T
768311	COVID-19	3	2	3	2.51789	2.53085	CD8	CD8+ Tn
1345955	Solid tumor	3	3	3	2.27623	2.5782	CD4	CD4+ TFH
71824	Inflammation	3	3	3	2.25584	2.52136	CD4	CD4+ Tm
767950	Inflammation	3	2	3	2.14498	2.43799	CD4	CD4+ Tn
100719	Solid tumor	3	2	3	2.106	2.39109	CD4	CD4+ TFH
1366142	Solid tumor	3	2	3	3.6524	1.88835	CD4	CD4+ Tm
84221	COVID-19	3	2	3	2.09489	2.644	CD40LG	CD4+ IFNG+ T
1367523	COVID-19	3	3	3	2.07814	2.44794	CD4	CD4+ Tn
870666	COVID-19	3	3	3	2.28654	2.52027	CD4	CD4+ Tn
783078	Solid tumor	3	3	3	2.34617	1.99854	CD4	CD4+ Tm
85486	COVID-19	3	2	3	2.13685	2.53	CD8	CD8+ Tn
787413	Solid tumor	3	2	3	2.14278	2.26201	CD4	CD4+ Tm
1365140	Inflammation	3	2	3	2.693	2.6145	CD8	CD8+ Tm
1372725	COVID-19	3	3	3	2.62969	2.25589	CD4	CD4+ Tn
80940	Healthy	3	2	3	2.4134	2.37047	CD8	CD8+ Tm
1371117	Healthy	3	2	3	2.35654	2.51836	CD8 MAIT	CD8+ MAIT
869053	COVID-19	3	3	3	2.57387	2.30106	CD40LG	CD4+ IFNG+ T
1370538	Solid tumor	3	2	3	3.48135	1.9294	CD8	CD8+ Tm
785195	Solid tumor	3	2	3	2.04688	2.43062	CD4	CD4+ Tm
785189	COVID-19	3	2	3	2.51048	2.36993	CD8	CD8+ Tn
80470	COVID-19	3	2	3	2.49258	2.30743	CD40LG	CD4+ IFNG+ T
786356	COVID-19	3	2	3	2.25152	2.27424	CD40LG	CD4+ IFNG+ T
1372526	COVID-19	3	2	3	2.5548	2.56917	CD8	CD8+ Tn
1371684	Solid tumor	3	2	3	2.35624	2.52787	CD4	CD4+ Tm
1356634	COVID-19	3	2	3	2.66439	2.05535	CD40LG	CD4+ IFNG+ T
1358942	Inflammation	3	2	3	2.93524	2.20967	CD4	CD4+ Tm
788960	Solid tumor	3	2	3	2.48799	2.51822	CD4	CD4+ TFH
1360188	Inflammation	3	2	3	2.696	1.86843	CD4	CD4+ Tm
75626	COVID-19	3	3	3	2.0261	2.56664	CD40LG	CD4+ IFNG+ T
1375318	COVID-19	3	3	3	2.02272	2.55878	CD4	CD4+ Tn
789127	COVID-19	3	3	3	2.00491	2.56388	CD4	CD4+ Tn
91637	Solid tumor	3	2	3	2.53224	2.1141	CD8	CD8+ Tm
1358165	Solid tumor	3	3	3	2.67323	2.23314	CD8	CD8+ Tm
76731	Inflammation	3	2	3	2.837	2.00607	CD4	CD4+ Tm
87435	Solid tumor	3	3	3	2.09701	2.49536	CD4	CD4+ Tm
76473	COVID-19	3	2	3	2.54984	2.39389	CD4	CD4+ Tn
1361671	COVID-19	3	3	3	2.10095	2.53532	CD8	CD8+ Tn
788626	COVID-19	3	3	3	2.04735	2.37623	CD4	CD4+ Tn
1375137	COVID-19	3	2	3	2.11634	2.4611	CD4	CD4+ Tn
88391	Leukemia	3	3	3	2.3284	2.53437	CD4 Treg	CD4+ Treg
866344	COVID-19	3	2	3	2.48346	2.40237	CD4	CD4+ Tm
116298	COVID-19	3	2	3	3.37506	1.68372	CD40LG	CD4+ IFNG+ T
880878	Solid tumor	3	2	3	2.19585	2.52062	CD8	CD8+ Teff
1324795	COVID-19	3	3	3	2.01486	2.48604	CD4	CD4+ Tn
1388601	COVID-19	3	3	3	2.2991	2.56329	CD8	CD8+ Tm
115428	COVID-19	3	3	3	3.10559	1.8578	CD40LG	CD4+ IFNG+ T
61723	Solid tumor	3	3	3	2.1182	2.50904	CD4 Treg	CD4+ Treg
1320669	COVID-19	3	2	3	3.18258	1.89543	CD40LG	CD4+ IFNG+ T
1386394	COVID-19	3	3	3	2.25108	2.6171	CD8	CD8+ Tn
754930	COVID-19	3	2	3	2.28398	2.49061	CD8	CD8+ Tn
1386465	Healthy	3	2	3	2.58295	1.96371	CD4	CD4+ Cycling
879369	COVID-19	3	2	3	2.11657	2.62432	CD4	CD4+ Tm
796730	COVID-19	3	3	3	2.04539	2.40749	CD4	CD4+ Tn
879112	Solid tumor	3	2	3	2.05286	1.92848	CD4	CD4+ Tm
859495	Solid tumor	3	2	3	2.84755	2.30941	CD4 Treg	CD4+ Treg
880082	COVID-19	3	3	3	3.14247	2.27537	CD8	CD8+ Tm
114622	COVID-19	3	3	3	2.28061	2.52688	CD4	CD4+ Tn
70757	COVID-19	3	2	3	2.95852	2.07678	CD40LG	CD4+ IFNG+ T
120572	Solid tumor	3	2	3	2.25647	2.41385	CD4 Treg	CD4+ Treg
748914	COVID-19	3	3	3	2.20636	2.61091	CD8	CD8+ Tn
1314246	COVID-19	3	3	3	2.21569	1.78628	CD4	CD4+ Tn
749257	Inflammation	3	2	3	2.15365	2.37622	CD8	CD8+ Temra
1316085	Solid tumor	3	2	3	3.04077	2.21545	CD4	CD4+ Tm
799813	Solid tumor	3	3	3	2.43376	2.55764	CD4	CD4+ Tm
751151	COVID-19	3	3	3	2.58806	2.5546	CD8	CD8+ Tn
1316834	Solid tumor	3	2	3	2.74018	2.34967	CD4	CD4+ Tm
749517	Solid tumor	3	2	3	2.89752	2.22562	CD4 Treg	CD4+ Treg
883636	COVID-19	3	2	3	2.52559	2.17196	CD40LG	CD4+ IFNG+ T
749837	Solid tumor	3	3	3	2.03974	2.62228	CD8	CD8+ Tex
119311	Healthy	3	2	3	2.34093	2.32113	CD8	CD8+ Cycling
882990	COVID-19	3	3	3	2.56113	2.60152	CD8	CD8+ Tn
1390553	COVID-19	3	3	3	2.00338	2.5626	CD8	CD8+ Tn
799394	COVID-19	3	3	3	2.02692	2.58603	CD4	CD4+ Tn
1328978	COVID-19	3	2	3	2.05098	2.54	CD4	CD4+ Tn
106972	COVID-19	3	2	3	2.80314	2.43274	CD8	CD8+ Temra
1382312	Solid tumor	3	2	3	2.88841	2.06701	CD4	CD4+ Tm
1382326	COVID-19	3	3	3	2.16997	2.50508	CD40LG	CD4+ IFNG+ T
759987	COVID-19	3	3	3	2.17679	2.36075	CD4	CD4+ Tn
1340098	COVID-19	3	3	3	2.65155	2.28845	CD4	CD4+ Tn
70715	Solid tumor	3	3	3	2.07162	2.62483	CD4	CD4+ Tm
1380807	COVID-19	3	3	3	2.08896	2.15993	CD40LG	CD4+ IFNG+ T
792396	Solid tumor	3	2	3	2.59878	2.23697	CD8	CD8+ Tm
69710	Solid tumor	3	3	3	2.05046	2.42803	CD8	CD8+ Cycling
862288	Inflammation	3	3	3	2.0725	2.46248	CD8	CD8+ Tn
765062	COVID-19	3	2	3	3.28635	2.29756	CD40LG	CD4+ IFNG+ T
1339364	Solid tumor	3	2	3	2.15228	2.51216	CD8	CD8+ Tex
1380752	Solid tumor	3	3	3	2.5052	2.12391	CD8	CD8+ Tm
65476	Autoimmune disease	3	2	3	2.36378	2.30088	CD4	CD4+ Tm
1332178	COVID-19	3	3	3	2.15666	2.42648	CD4	CD4+ Tn
877507	COVID-19	3	2	3	3.01887	1.32506	CD8	CD8+ Temra
1331846	COVID-19	3	3	3	2.19868	2.59539	CD4	CD4+ Tn
860652	COVID-19	3	3	3	2.13726	2.60045	CD4	CD4+ Tn
1331681	Solid tumor	3	3	3	3.36757	1.93554	CD8	CD8+ Tm
65351	COVID-19	3	3	3	2.15814	2.31196	CD8	CD8+ Temra
796024	COVID-19	3	3	3	2.64685	2.20281	CD40LG	CD4+ IFNG+ T
64603	Solid tumor	3	3	3	2.03344	2.01286	CD4	CD4+ Tn
1329927	Solid tumor	3	2	3	2.2602	2.49824	CD4 Treg	CD4+ Treg
112219	COVID-19	3	3	3	2.23861	2.43719	CD4	CD4+ Tn
112299	Solid tumor	3	3	3	2.21928	2.42168	CD4	CD4+ Tm
755917	Solid tumor	3	3	3	2.00268	2.38984	CD4	CD4+ Tm
67560	Healthy	3	2	3	2.14037	2.34498	CD8	CD8+ Tm
1382638	Inflammation	3	3	3	2.26524	2.28124	CD8	CD8+ Tn
1382594	COVID-19	3	3	3	2.0741	2.31825	CD4	CD4+ Tn
757319	Solid tumor	3	2	3	2.33576	2.4042	CD4	CD4+ Tm
757309	COVID-19	3	3	3	2.20133	2.40425	CD4	CD4+ Tn
1333339	Solid tumor	3	3	3	2.7246	1.79299	CD4	CD4+ Tm
1383972	Solid tumor	3	2	3	2.89946	2.07541	CD8	CD8+ Tm
860896	Solid tumor	3	3	3	2.01509	2.19533	CD8	CD8+ Tn
110396	COVID-19	3	3	3	2.01556	2.33563	CD8	CD8+ Temra
1274543	Solid tumor	3	2	3	2.55343	2.29037	CD8	CD8+ Tm
188881	Solid tumor	3	3	3	2.0071	2.30676	CD4	CD4+ Tm
189070	COVID-19	3	3	3	2.0692	2.48239	CD4	CD4+ Tm
1426985	Solid tumor	3	2	3	2.79168	2.31819	CD4	CD4+ Tm
693517	COVID-19	3	2	3	2.36722	2.63373	CD8	CD8+ Tn
17400	Solid tumor	3	2	3	2.64977	2.18629	CD8	CD8+ Tex
190225	COVID-19	3	3	3	2.49075	2.36093	CD4	CD4+ Tn
189792	COVID-19	3	2	3	2.43022	2.0708	CD8	CD8+ Tm
692998	Inflammation	3	2	3	2.11013	2.46236	CD4	CD4+ Tm
904155	COVID-19	3	2	3	3.49727	2.61071	CD8	CD8+ Temra
692833	COVID-19	3	2	3	2.47981	2.43016	CD40LG	CD4+ IFNG+ T
695188	COVID-19	3	3	3	2.04217	2.55275	CD4	CD4+ Tn
1424959	Solid tumor	3	3	3	2.37087	2.51587	CD8	CD8+ Tm
20517	Solid tumor	3	3	3	2.12713	2.50638	CD4	CD4+ Tm
1221411	COVID-19	3	3	3	2.21355	2.6547	CD4	CD4+ Tn
903241	Solid tumor	3	3	3	2.18314	2.38814	CD8	CD8+ Tex
841676	Solid tumor	3	2	3	2.13668	2.51912	CD4	CD4+ Tm
906843	COVID-19	3	2	3	2.11222	2.27778	CD8	CD8+ Temra
193985	Solid tumor	3	3	3	2.23264	2.47674	CD4	CD4+ Tm
1217140	Solid tumor	3	2	3	2.43197	2.4601	CD4	CD4+ TFH
692085	Solid tumor	3	3	3	2.17343	2.52522	CD4	CD4+ TFH
1219076	COVID-19	3	3	3	2.11264	2.50438	CD4	CD4+ Tn
17288	COVID-19	3	3	3	2.12373	2.4525	CD8	CD8+ Tn
825026	Solid tumor	3	3	3	2.1043	2.31321	CD4 Treg	CD4+ Treg
192115	COVID-19	3	3	3	2.53816	2.42818	CD40LG	CD4+ IFNG+ T
1218141	COVID-19	3	3	3	3.12371	2.44207	CD40LG	CD4+ IFNG+ T
15738	COVID-19	3	2	3	2.23582	2.42204	CD8	CD8+ Tn
191842	Solid tumor	3	3	3	2.11688	2.66258	CD4	CD4+ Tm
824982	Solid tumor	3	3	3	2.27832	2.47422	CD8	CD8+ Tm
1228381	COVID-19	3	2	3	2.65708	2.53428	CD4	CD4+ Tm
1230319	COVID-19	3	3	3	2.01104	2.50903	CD4	CD4+ Tn
24711	Solid tumor	3	3	3	2.37511	2.289	CD4	CD4+ Tm
1419811	COVID-19	3	3	3	2.22302	2.35858	CD4	CD4+ Tn
698771	COVID-19	3	2	3	3.25728	2.09637	CD40LG	CD4+ IFNG+ T
1228253	COVID-19	3	2	3	3.54888	2.28793	CD8	CD8+ Tm
179271	Solid tumor	3	3	3	2.19533	2.26459	CD4	CD4+ Tm
817667	Infection	3	3	3	2.5085	2.31974	CD4	CD4+ Tm
179409	COVID-19	3	2	3	2.61601	2.10484	CD8	CD8+ Tm
26945	Solid tumor	3	3	3	2.25377	2.39999	CD4	CD4+ Tm
179019	COVID-19	3	2	3	2.79994	2.11263	CD8	CD8+ Temra
25649	COVID-19	3	2	3	2.16898	2.26466	CD4	CD4+ Tn
1231421	COVID-19	3	3	3	2.35831	2.61083	CD4	CD4+ Tm
179884	COVID-19	3	2	3	3.17484	2.40199	CD8	CD8+ Temra
183016	COVID-19	3	2	3	2.24219	2.14834	CD4	CD4+ Tm
820102	Solid tumor	3	3	3	2.99861	2.29507	CD8	CD8+ Tm
21967	COVID-19	3	2	3	2.8722	2.09894	CD40LG	CD4+ IFNG+ T
22563	Healthy	3	3	3	2.57982	2.46277	CD8	CD8+ Tm
697056	COVID-19	3	3	3	2.78272	2.60372	CD4	CD4+ Tm
185237	Solid tumor	3	3	3	2.56021	2.60653	CD4 Treg	CD4+ Treg
897680	COVID-19	3	3	3	2.25531	2.50766	CD8	CD8+ Tn
901918	Healthy	3	3	3	2.63341	2.3033	CD4	CD4+ Tm
1223745	COVID-19	3	3	3	2.20138	2.42871	CD4	CD4+ Tn
899967	COVID-19	3	3	3	2.08917	2.55786	CD8	CD8+ Tn
1225393	COVID-19	3	2	3	3.21394	1.92437	CD40LG	CD4+ IFNG+ T
844474	Inflammation	3	3	3	2.20101	2.3468	CD4	CD4+ Tm
22810	Solid tumor	3	3	3	2.01994	2.53345	CD4	CD4+ Tn
819788	COVID-19	3	3	3	2.12623	2.54151	CD8	CD8+ Tn
1225029	COVID-19	3	3	3	2.26009	2.30528	CD4	CD4+ Tn
5873	COVID-19	3	3	3	2.05117	2.44138	CD4	CD4+ Tn
680647	Solid tumor	3	2	3	2.13662	2.60371	CD8	CD8+ Tm
680614	COVID-19	3	3	3	2.26688	2.50164	CD4	CD4+ Tn
679713	COVID-19	3	2	3	2.35757	2.25785	CD8	CD8+ Tn
678809	Healthy	3	2	3	2.64096	2.42572	CD4	CD4+ Tm
1206283	COVID-19	3	3	3	2.38222	2.30845	CD4	CD4+ Tm
4872	COVID-19	3	3	3	2.32155	2.25643	CD8	CD8+ Tn
916581	Solid tumor	3	2	3	2.31347	2.31823	CD4	CD4+ Tm
203041	Inflammation	3	3	3	2.00556	2.48925	CD4	CD4+ Tn
7320	Solid tumor	3	3	3	2.21319	2.53984	CD4 Treg	CD4+ Treg
1437585	Healthy	3	2	3	2.23604	2.53903	CD4	CD4+ Cycling
837966	COVID-19	3	3	3	3.50394	1.91865	CD4	CD4+ Tm
1437997	COVID-19	3	2	3	2.30508	2.33423	CD40LG	CD4+ IFNG+ T
830870	Solid tumor	3	3	3	2.26027	2.64785	CD4	CD8+ Tm
830873	COVID-19	3	2	3	3.57503	1.76585	CD40LG	CD4+ IFNG+ T
681288	COVID-19	3	2	3	2.73769	2.3463	CD8	CD8+ Temra
204036	COVID-19	3	3	3	2.30137	2.45477	CD8	CD8+ Tn
830560	COVID-19	3	2	3	2.97565	2.48636	CD40LG	CD4+ IFNG+ T
681380	Inflammation	3	2	3	2.29674	2.48324	CD4	CD4+ Tm
1207951	COVID-19	3	2	3	2.44614	2.51727	CD40LG	CD4+ IFNG+ T
4169	Solid tumor	3	3	3	2.04308	2.56455	CD8	CD8+ Temra
1203417	COVID-19	3	3	3	2.04988	2.41953	CD4	CD4+ Tn
1443736	COVID-19	3	3	3	2.35213	2.30122	CD8	CD8+ Tn
836188	Solid tumor	3	3	3	3.23772	2.17369	CD8	CD8+ Tm
833823	COVID-19	3	3	3	2.31874	2.50056	CD4	CD4+ Tn
209907	COVID-19	3	2	3	2.0856	2.52929	CD8	CD8+ Tm
676490	COVID-19	3	3	3	2.27761	2.35624	CD8	CD8+ Tn
835680	COVID-19	3	2	3	2.96762	2.49813	CD40LG	CD4+ IFNG+ T
212260	COVID-19	3	2	3	2.01566	2.57015	CD8	CD8+ Tm
835189	Solid tumor	3	3	3	2.38661	2.45208	CD8	CD8+ Tm
676074	Solid tumor	3	2	3	2.66737	2.49414	CD4 Treg	CD4+ Treg
834813	COVID-19	3	3	3	2.86053	2.49034	CD40LG	CD4+ IFNG+ T
207068	Leukemia	3	2	3	2.30166	2.35624	CD8	CD8+ Tm
837086	Solid tumor	3	2	3	2.12866	2.43265	CD4 Treg	CD4+ Treg
1441130	COVID-19	3	3	3	2.12363	2.40497	CD4	CD4+ Tn
836319	COVID-19	3	3	3	2.02406	2.54753	CD4	CD4+ Tn
208674	Inflammation	3	3	3	2.34061	2.32196	CD8	CD8+ Tn
2627	COVID-19	3	2	3	2.10912	2.55194	CD4	CD4+ Tn
836665	Solid tumor	3	3	3	2.12662	2.56921	CD4	CD4+ Cycling
917472	Solid tumor	3	2	3	2.22168	2.36719	CD4 Treg	CD4+ Treg
202405	COVID-19	3	3	3	2.27847	2.48251	CD4	CD4+ Tn
840192	COVID-19	3	2	3	2.00911	2.59035	CD4	CD4+ Tn
197028	Solid tumor	3	3	3	2.07035	2.47188	CD4	CD4+ Tm
197112	COVID-19	3	2	3	2.82647	2.43239	CD8	CD8+ Tn
12330	Inflammation	3	2	3	2.15589	2.23308	CD4	CD4+ Tm
12026	Solid tumor	3	2	3	2.50707	2.49494	CD8	CD8+ Tm
828358	COVID-19	3	3	3	2.90878	2.26687	CD4	CD4+ Tn
1433910	Solid tumor	3	3	3	3.62469	2.01686	CD8	CD8+ Tm
1430792	Autoimmune disease	3	2	3	2.45027	2.61713	CD8	CD8+ Tm
13938	COVID-19	3	2	3	2.44592	2.35352	CD8	CD8+ Tn
1430577	Solid tumor	3	3	3	2.45335	2.32848	CD8	CD8+ Tm
194734	COVID-19	3	3	3	2.13576	2.14831	CD4	CD4+ Tn
689382	COVID-19	3	2	3	2.39291	2.24483	CD8	CD8+ Temra
1214889	COVID-19	3	3	3	2.14944	2.20929	CD4	CD4+ Tn
195520	COVID-19	3	3	3	2.17503	2.48839	CD4	CD4+ Tm
1431507	Solid tumor	3	3	3	3.1579	2.14532	CD4	CD4+ Tm
682756	Solid tumor	3	2	3	3.55669	1.98352	CD4	CD4+ Tm
1436131	Healthy	3	3	3	2.04397	2.45949	CD4	CD4+ Tm
912641	COVID-19	3	2	3	2.82582	2.35213	CD40LG	CD4+ IFNG+ T
200436	Healthy	3	3	3	2.29073	2.46922	CD4	CD4+ Tm
1211187	Healthy	3	2	3	2.40882	2.61816	CD4	CD4+ Tm
838537	Solid tumor	3	2	3	2.00719	2.60055	CD4	CD4+ Tm
1436951	COVID-19	3	3	3	2.44926	2.53302	CD4	CD4+ Tn
1436363	COVID-19	3	3	3	2.12384	2.33446	CD40LG	CD4+ IFNG+ T
10691	COVID-19	3	3	3	2.13061	2.43146	CD8	CD8+ Temra
198903	COVID-19	3	2	3	2.23761	2.54796	CD8	CD8+ Tn
1435389	Solid tumor	3	2	3	2.44234	2.55007	CD8	CD8+ Tm
200345	Solid tumor	3	2	3	2.14054	2.43869	CD4	CD4+ Tm
685176	Solid tumor	3	2	3	2.19118	2.50394	CD4	CD4+ TFH
9892	Leukemia	3	2	3	2.06203	1.87306	CD4	CD4+ Tm
684997	Inflammation	3	2	3	2.60852	2.12474	CD4 Treg	CD4+ Treg
199943	Solid tumor	3	2	3	2.09634	2.03149	CD8	CD8+ Tex
1416470	Inflammation	3	2	3	2.27613	2.35713	CD8	CD8+ Tn
1259329	Solid tumor	3	2	3	2.4289	2.56342	CD8	CD8+ Tex
163941	Healthy	3	3	3	2.25175	2.30374	CD4	CD4+ Tn
1246145	COVID-19	3	3	3	2.2178	2.63835	CD4	CD4+ Tn
1412164	COVID-19	3	3	3	2.09367	2.46384	CD8	CD8+ Tn
1242736	Inflammation	3	2	3	2.17248	2.41479	CD4	CD4+ Tm
811926	Healthy	3	2	3	2.10725	2.49679	CD4	CD4+ Tm
1411497	Solid tumor	3	2	3	3.14104	2.05205	CD8	CD8+ Tm
36737	Healthy	3	2	3	3.61947	1.9725	CD4	CD4+ TFH
1259652	COVID-19	3	3	3	2.05136	2.32814	CD4	CD4+ Tn
851403	COVID-19	3	2	3	3.06312	2.49599	CD8	CD8+ Tm
173930	Solid tumor	3	3	3	2.09937	2.42566	CD4 Treg	CD4+ Treg
1245268	COVID-19	3	3	3	2.63757	2.1932	CD8	CD8+ Tn
1411786	Healthy	3	3	3	2.21139	2.58389	CD8	CD8+ Temra
704824	COVID-19	3	3	3	2.1375	2.57656	CD4	CD4+ Tn
1260151	COVID-19	3	3	3	2.67781	2.27203	CD4	CD4+ Tn
172117	Solid tumor	3	3	3	2.15781	2.57352	CD4	CD4+ Tm
1415421	Autoimmune disease	3	2	3	3.15132	1.71584	CD8	CD8+ Tm
1256989	Healthy	3	2	3	2.01965	2.46815	CD4	CD4+ Tm
1256372	COVID-19	3	3	3	2.41532	2.34502	CD4	CD8+ Tn
167516	Inflammation	3	2	3	2.55394	1.94375	CD40LG	CD4+ IFNG+ T
171319	COVID-19	3	2	3	3.43177	2.39552	CD40LG	CD4+ IFNG+ T
707059	COVID-19	3	2	3	2.36253	2.11626	CD8	CD8+ Tm
1412951	COVID-19	3	3	3	2.49883	2.24553	CD8	CD8+ Tn
708693	Inflammation	3	2	3	2.76175	1.85301	CD4	CD4+ Tm
33650	COVID-19	3	2	3	2.04699	2.44484	CD4	CD4+ Tn
1417850	COVID-19	3	3	3	2.23796	2.19885	CD40LG	CD4+ IFNG+ T
176588	COVID-19	3	3	3	2.07659	2.45846	CD4	CD4+ Tn
702644	Solid tumor	3	3	3	2.44674	2.30098	CD4 Treg	CD4+ Treg
160306	COVID-19	3	3	3	2.05635	2.43929	CD40LG	CD4+ IFNG+ T
29913	COVID-19	3	2	3	2.55154	2.61699	CD4	CD4+ Tm
1241407	COVID-19	3	2	3	2.15053	2.37247	CD8	CD8+ Tn
851996	Solid tumor	3	3	3	2.49466	2.55609	CD4	CD4+ Tn
811527	COVID-19	3	3	3	2.02567	2.50977	CD4	CD4+ Tn
1240679	Solid tumor	3	3	3	2.13975	2.10337	CD4	CD4+ Tm
178109	Solid tumor	3	3	3	2.00152	2.51634	CD4	CD4+ Tm
702180	COVID-19	3	2	3	2.24413	2.51483	CD4	CD4+ Tn
178507	Solid tumor	3	3	3	2.01961	2.55143	CD4	CD4+ Tn
1238062	Solid tumor	3	2	3	4.08392	2.02841	CD4	CD4+ Tm
38161	COVID-19	3	3	3	2.55881	2.49064	CD4	CD4+ Tm
1236757	Solid tumor	3	2	3	3.58508	2.32826	CD8	CD8+ Tm
34413	Solid tumor	3	3	3	2.00751	2.48022	CD4 Treg	CD4+ Treg
715828	COVID-19	3	3	3	2.04596	2.47642	CD4	CD4+ Tn
892960	Solid tumor	3	3	3	2.06091	2.54897	CD4	CD4+ Tm
37328	Inflammation	3	3	3	2.25914	2.50737	CD4	CD4+ Tm
819098	COVID-19	20	3	20	2.25729	3.29554	CD40LG	CD4+ IFNG+ T
628994	COVID-19	20	2	20	2.05869	3.2729	CD8	CD8+ Temra
543854	COVID-19	20	4	20	2.08466	3.18174	CD40LG	CD4+ IFNG+ T
1403425	COVID-19	20	8	18	2.28139	3.26867	CD8	CD8+ Tm
655443	Solid tumor	20	4	20	3.03506	2.79694	CD8	CD8+ Tm
614965	COVID-19	12	3	11	3.06784	2.5739	CD40LG	CD4+ IFNG+ T
1392594	COVID-19	19	6	19	2.19719	3.23789	CD8	CD8+ Temra
618862	COVID-19	14	6	10	3.2249	2.29674	CD40LG	CD4+ IFNG+ T
123604	COVID-19	19	4	19	2.5318	2.37156	CD40LG	CD4+ IFNG+ T
767215	COVID-19	11	3	11	2.54833	3.00918	CD40LG	CD4+ IFNG+ T
1431315	COVID-19	18	2	18	2.60422	2.98713	CD40LG	CD4+ IFNG+ T
866420	COVID-19	11	5	8	2.24462	2.58802	CD8	CD8+ Tm
561253	COVID-19	11	4	11	2.15678	3.24081	CD8	CD8+ Temra
331740	COVID-19	11	3	11	2.11019	3.27788	CD40LG	CD4+ IFNG+ T
433069	COVID-19	13	4	13	2.61059	2.91032	CD8	CD8+ Temra
1006882	COVID-19	11	4	11	2.54629	3.0077	CD8	CD8+ Temra
1130938	COVID-19	11	4	11	2.57811	3.11655	CD40LG	CD4+ IFNG+ T
132085	COVID-19	11	5	8	2.20207	2.46838	CD40LG	CD4+ IFNG+ T
902487	COVID-19	17	6	16	3.37138	2.76235	CD40LG	CD4+ IFNG+ T
100626	Solid tumor	11	5	8	2.18829	3.11077	CD8	CD8+ Tm
722337	COVID-19	13	4	10	2.58196	2.8236	CD40LG	CD4+ IFNG+ T
1396731	COVID-19	16	5	11	2.70815	2.92194	CD40LG	CD4+ IFNG+ T
1025411	Solid tumor	16	5	14	2.64723	2.84752	CD8	CD8+ Tm
709022	COVID-19	12	3	11	2.6061	2.53187	CD40LG	CD4+ IFNG+ T
748082	COVID-19	15	4	15	2.98004	2.71259	CD40LG	CD4+ IFNG+ T
854152	COVID-19	12	3	11	2.44974	2.48805	CD40LG	CD4+ IFNG+ T
1189116	Solid tumor	12	2	12	2.50567	3.03624	CD8	CD8+ Tex
1173449	COVID-19	12	2	12	2.19518	3.14259	CD40LG	CD4+ IFNG+ T
1173272	COVID-19	12	6	11	2.08969	3.26008	CD8	CD8+ Tm
755729	Solid tumor	24	4	23	2.95963	2.78892	CD8	CD8+ Tm
1406324	COVID-19	30	9	29	2.48199	3.06317	CD8	CD8+ Tm
843869	COVID-19	21	4	18	2.17585	3.00155	CD8	CD8+ Tm
751660	COVID-19	29	3	29	2.61165	2.84796	CD40LG	CD4+ IFNG+ T
819095	COVID-19	29	4	29	2.65142	3.09339	CD40LG	CD4+ IFNG+ T
709387	COVID-19	29	3	26	2.27242	2.94645	CD40LG	CD4+ IFNG+ T
405073	COVID-19	29	4	29	2.13784	3.0277	CD8	CD8+ Temra
1398977	COVID-19	22	7	21	2.21974	3.2153	CD8	CD8+ Temra
1387702	COVID-19	27	6	27	2.74583	2.68601	CD40LG	CD4+ IFNG+ T
819080	COVID-19	32	4	32	2.72691	3.05938	CD40LG	CD4+ IFNG+ T
709989	COVID-19	34	4	31	2.66241	2.67421	CD40LG	CD4+ IFNG+ T
1404976	COVID-19	33	9	31	2.71846	2.98369	CD8	CD8+ Tm
