# Supplementary material for: A pan-disease and population-level single-cell TCRαβ repertoire reference
Source: Cell Discov. 2025 Oct 14;11:82. doi: 10.1038/s41421-025-00836-7 (PMC12521495; doi:10.1038/s41421-025-00836-7)
Supplement: Supplementary file 8 — Supplementary Table S7 [file 41421_2025_836_MOESM8_ESM.xlsx]

## Sheet: Sheet1
Supplementary Table 7. TCRαβs with known antigen specificity curated from previous publications. - CDR3α, CDR3β, TRAV, TRAJ, TRBV, TRBJ: TCR information. '-' if information is not available - HLA, peptide, epitope: antigen specificity information - source: Data source for antigen specificity 10x_donor (Dextramer): - https://www.10xgenomics.com/cn/datasets/cd-8-plus-t-cells-of-healthy-donor-1-1-st…
CDR3α	CDR3β	HLA	peptide	epitope	source	TRAV	TRAJ	TRBV	TRBJ
CAAAAYNQGGKLIF	CATSDPAGMTGGWHGYTF	A*03:01	KLGGALQAK	IE-1_CMV	10x_donor	TRAV1-1	TRAJ23	TRBV24-1	TRBJ1-2
CAAADNYGQNFVF	CAWSSGEGTDTQYF	A*11:01	AVFDRKSDAK	EBNA-3B_EBV	10x_donor	TRAV25	TRAJ26	TRBV30	TRBJ2-3
CAAAETSYDKVIF	CASSFSGNTGELFF	B*08:01	RAKFKQLL	BZLF1_EBV	10x_donor	TRAV13-1	TRAJ50	TRBV12-3	TRBJ2-2
CAAAETSYDKVIF	CASSFVDRAETQYF	A*11:01	IVTDFSVIK	EBNA-3B_EBV	10x_donor	TRAV13-1	TRAJ50	TRBV7-9	TRBJ2-5
CAAAETSYDKVIF	CASSFVDRAETQYF	B*08:01	RAKFKQLL	BZLF1_EBV	10x_donor	TRAV13-1	TRAJ50	TRBV7-9	TRBJ2-5
CAAAETSYDKVIF	CASSLKGGRHEQYF	A*03:01	RLRAEAQVK	EMNA-3A_EBV	10x_donor	TRAV13-1	TRAJ50	TRBV7-6	TRBJ2-7
CAAAETSYDKVIF	CASSLRDGSEAFF	B*08:01	RAKFKQLL	BZLF1_EBV	10x_donor	TRAV13-1	TRAJ50	TRBV5-6	TRBJ1-1
CAAAETSYDKVIF	CASSLRGIDEQYF	B*08:01	RAKFKQLL	BZLF1_EBV	10x_donor	TRAV13-1	TRAJ50	TRBV7-9	TRBJ2-7
CAAAETSYDKVIF	CASSWIAANTGELFF	B*08:01	RAKFKQLL	BZLF1_EBV	10x_donor	TRAV13-1	TRAJ50	TRBV19	TRBJ2-2
CAAAETSYDKVIF	CASSYSGGAGELFF	B*08:01	RAKFKQLL	BZLF1_EBV	10x_donor	TRAV13-1	TRAJ50	TRBV3-1	TRBJ2-2
CAAAETSYDKVIF	CATTYGDRRNTEAFF	A*02:01	GILGFVFTL	Flu-MP_Influenza	10x_donor	TRAV13-1	TRAJ50	TRBV24-1	TRBJ1-1
CAAAETSYDKVIF	CSAPGEGYGNTIYF	B*08:01	RAKFKQLL	BZLF1_EBV	10x_donor	TRAV13-1	TRAJ50	TRBV20-1	TRBJ1-3
CAAAGAGSYQLTF	CASKSERGTYEQYF	A*03:01	KLGGALQAK	IE-1_CMV	10x_donor	TRAV8-1	TRAJ28	TRBV6-1	TRBJ2-7
CAAAGGGNKLTF	CASSGRQGRGYTF	A*03:01	KLGGALQAK	IE-1_CMV	10x_donor	TRAV38-1	TRAJ10	TRBV11-3	TRBJ1-2
CAAAGGTSYGKLTF	CASSERIPNQPQHF	A*03:01	KLGGALQAK	IE-1_CMV	10x_donor	TRAV41	TRAJ52	TRBV2	TRBJ1-5
CAAAGGTSYGKLTF	CAWSVTSGRQYV	A*03:01	KLGGALQAK	IE-1_CMV	10x_donor	TRAV12-2	TRAJ52	TRBV30	TRBJ2-7
CAAAGGVYSGGGADGLTF	CASSLAERGGGEQYF	A*03:01	KLGGALQAK	IE-1_CMV	10x_donor	TRAV39	TRAJ45	TRBV7-6	TRBJ2-7
CAAAGSQGNLIF	CAISGQGEYTEAFF	A*03:01	KLGGALQAK	IE-1_CMV	10x_donor	TRAV29DV5	TRAJ42	TRBV10-3	TRBJ1-1
CAAAGVGAAGNKLTF	CASSLVGTPDTQYF	A*03:01	KLGGALQAK	IE-1_CMV	10x_donor	TRAV29DV5	TRAJ17	TRBV12-4	TRBJ2-3
CAAAHSNSGYALNF	CASSLGLGLETQYF	A*03:01	KLGGALQAK	IE-1_CMV	10x_donor	TRAV23DV6	TRAJ41	TRBV27	TRBJ2-5
CAAAKEPTNTGNQFYF	CASRYGGLSSYNEQFF	A*03:01	KLGGALQAK	IE-1_CMV	10x_donor	TRAV29DV5	TRAJ49	TRBV6-5	TRBJ2-1
CAAALYNNAGNMLTF	CASSIYSNQPQHF	A*02:01	GILGFVFTL	Flu-MP_Influenza	10x_donor	TRAV21	TRAJ39	TRBV19	TRBJ1-5
CAAAQETSGSRLTF	CASSIEGGTTEAFF	A*03:01	KLGGALQAK	IE-1_CMV	10x_donor	TRAV41	TRAJ58	TRBV19	TRBJ1-1
CAAAQGGSEKLVF	CASSSQGTDLGYTF	A*03:01	KLGGALQAK	IE-1_CMV	10x_donor	TRAV41	TRAJ57	TRBV27	TRBJ1-2
CAAARDDKIIF	CASSRGEGRGIQYF	A*11:01	AVFDRKSDAK	EBNA-3B_EBV	10x_donor	TRAV29DV5	TRAJ30	TRBV12-3	TRBJ2-7
CAAARDDKIIF	CASSRGEGRGIQYF	A*03:01	KLGGALQAK	IE-1_CMV	10x_donor	TRAV29DV5	TRAJ30	TRBV12-3	TRBJ2-7
CAAARIDSSYKLIF	CSVGSGEDSPQYF	B*08:01	RAKFKQLL	BZLF1_EBV	10x_donor	TRAV13-1	TRAJ12	TRBV29-1	TRBJ2-3
CAAARMDSSYKLIF	CSAGGNTEAFF	B*08:01	RAKFKQLL	BZLF1_EBV	10x_donor	TRAV13-1	TRAJ12	TRBV29-1	TRBJ1-1
CAAARMDSSYKLIF	CSVGSGEDSPQYF	B*08:01	RAKFKQLL	BZLF1_EBV	10x_donor	TRAV13-1	TRAJ12	TRBV29-1	TRBJ2-3
CAAASGGTSYGKLTF	CASSWGGGSHYGYTF	A*11:01	IVTDFSVIK	EBNA-3B_EBV	10x_donor	TRAV12-2	TRAJ52	TRBV11-2	TRBJ1-2
CAAASGSARQLTF	CASSAPDSYEQYF	A*03:01	KLGGALQAK	IE-1_CMV	10x_donor	TRAV21	TRAJ22	TRBV5-1	TRBJ2-7
CAAASNFGNEKLTF	CSARDRVGNTIYF	A*02:01	GLCTLVAML	BMLF1_EBV	10x_donor	TRAV29DV5	TRAJ48	TRBV20-1	TRBJ1-3
CAAAYGGTSYGKLTF	CASSHTQGARTEAFF	A*03:01	KLGGALQAK	IE-1_CMV	10x_donor	TRAV13-1	TRAJ52	TRBV27	TRBJ1-1
CAAAYGQNFVF	CASSYPMDRSGELFF	A*03:01	KLGGALQAK	IE-1_CMV	10x_donor	TRAV29DV5	TRAJ26	TRBV11-2	TRBJ2-2
CAAAYNNDMRF	CASSQIEKLFF	A*03:01	KLGGALQAK	IE-1_CMV	10x_donor	TRAV13-1	TRAJ43	TRBV16	TRBJ1-4
CAACISGGYQKVTF	CASSLAGYTGELFF	A*03:01	KLGGALQAK	IE-1_CMV	10x_donor	TRAV14DV4	TRAJ13	TRBV11-2	TRBJ2-2
CAACNNAGNMLTF	CASSIAPGSEQYF	A*02:01	LLDFVRFMGV	EBNA-3B_EBV	10x_donor	TRAV21	TRAJ39	TRBV19	TRBJ2-7
CAACNNAGNMLTF	CSAGGNTEAFF	A*02:01	LLDFVRFMGV	EBNA-3B_EBV	10x_donor	TRAV21	TRAJ39	TRBV29-1	TRBJ1-1
CAACYNTDKLIF	CASSLNPGGQNNEQFF	A*03:01	KLGGALQAK	IE-1_CMV	10x_donor	TRAV29DV5	TRAJ34	TRBV12-4	TRBJ2-1
CAADAGGTSYGKLTF	CASSDGSTGELFF	A*11:01	IVTDFSVIK	EBNA-3B_EBV	10x_donor	TRAV13-1	TRAJ52	TRBV6-4	TRBJ2-2
CAADATSGTYKYIF	CASSGPSGNTGELFF	A*03:01	KLGGALQAK	IE-1_CMV	10x_donor	TRAV29DV5	TRAJ40	TRBV2	TRBJ2-2
CAADDGRLMF	CASSYGFPTSGGNTGELFF	A*02:01	GILGFVFTL	Flu-MP_Influenza	10x_donor	TRAV29DV5	TRAJ31	TRBV6-6	TRBJ2-2
CAADDGRLMF	CASSYGFPTSGGNTGELFF	B*08:01	RAKFKQLL	BZLF1_EBV	10x_donor	TRAV29DV5	TRAJ31	TRBV6-6	TRBJ2-2
CAADDGRLMF	CAWTGTGKIGWDSPLHF	B*08:01	RAKFKQLL	BZLF1_EBV	10x_donor	TRAV29DV5	TRAJ31	TRBV30	TRBJ1-6
CAADEESGGSYIPTF	CASSYGASTDTQYF	A*03:01	KLGGALQAK	IE-1_CMV	10x_donor	TRAV12-2	TRAJ6	TRBV6-3	TRBJ2-3
CAADGNAGKSTF	CASSPSLGTRYNEQFF	A*03:01	KLGGALQAK	IE-1_CMV	10x_donor	TRAV8-3	TRAJ27	TRBV11-2	TRBJ2-1
CAADGVWRYGQNFVF	CASSLTGAPNEKLFF	A*03:01	KLGGALQAK	IE-1_CMV	10x_donor	TRAV13-1	TRAJ26	TRBV5-6	TRBJ1-4
CAADGVWRYGQNFVF	CSVAPDRFNSPLHF	A*03:01	KLGGALQAK	IE-1_CMV	10x_donor	TRAV13-1	TRAJ26	TRBV20-1	TRBJ1-6
CAADHGSGNTGKLIF	CASSLDRDLSSYNEQFF	A*03:01	KLGGALQAK	IE-1_CMV	10x_donor	TRAV8-3	TRAJ37	TRBV27	TRBJ2-1
CAADLDNYGQNFVF	CASSQRGNTEAFF	A*03:01	KLGGALQAK	IE-1_CMV	10x_donor	TRAV12-2	TRAJ26	TRBV3-1	TRBJ1-1
CAADLIGARLMF	CASLPSGTDTQYF	A*11:01	AVFDRKSDAK	EBNA-3B_EBV	10x_donor	TRAV23DV6	TRAJ31	TRBV11-2	TRBJ2-3
CAADLQNFVF	CASSMTGPAEAFF	A*03:01	KLGGALQAK	IE-1_CMV	10x_donor	TRAV1-1	TRAJ26	TRBV7-9	TRBJ1-1
CAADLQTGANNLFF	CASMKQGSYEQYF	A*03:01	KLGGALQAK	IE-1_CMV	10x_donor	TRAV29DV5	TRAJ36	TRBV27	TRBJ2-7
CAADNARLMF	CASSIASLLAGGTDTQYF	A*02:01	ELAGIGILTV	MART-1_Cancer	10x_donor	TRAV12-2	TRAJ31	TRBV27	TRBJ2-3
CAADNNAGNMLTF	CASSLSGLDEQYF	B*08:01	RAKFKQLL	BZLF1_EBV	10x_donor	TRAV5	TRAJ39	TRBV7-3	TRBJ2-7
CAADNTDKLIF	CASSEDFRKQETQYF	A*03:01	KLGGALQAK	IE-1_CMV	10x_donor	TRAV1-1	TRAJ34	TRBV9	TRBJ2-5
CAADNTDKLIF	CASSPPGIYGYTF	A*03:01	KLGGALQAK	IE-1_CMV	10x_donor	TRAV38-2DV8	TRAJ34	TRBV9	TRBJ1-2
CAADNTGTASKLTF	CASSYSMSGGTDTQYF	A*03:01	KLGGALQAK	IE-1_CMV	10x_donor	TRAV13-1	TRAJ44	TRBV6-5	TRBJ2-3
CAADNTGTASKLTF	CATSSGANTGELFF	A*03:01	KLGGALQAK	IE-1_CMV	10x_donor	TRAV13-1	TRAJ44	TRBV15	TRBJ2-2
CAADNYGGSQGNLIF	CASSGLNEQFF	A*02:01	GILGFVFTL	Flu-MP_Influenza	10x_donor	TRAV23DV6	TRAJ42	TRBV6-5	TRBJ2-1
CAADNYGGSQGNLIF	CASSIRSTDTQYF	A*02:01	GILGFVFTL	Flu-MP_Influenza	10x_donor	TRAV23DV6	TRAJ42	TRBV19	TRBJ2-3
CAADNYGGSQGNLIF	CASSIYGGAGDGYTF	A*02:01	GILGFVFTL	Flu-MP_Influenza	10x_donor	TRAV23DV6	TRAJ42	TRBV19	TRBJ1-2
CAADNYGGSQGNLIF	CASSSTGGGEKDQPQHF	A*02:01	GILGFVFTL	Flu-MP_Influenza	10x_donor	TRAV23DV6	TRAJ42	TRBV5-4	TRBJ1-5
CAADPGFQKLVF	CASGMSGGAENEQFF	A*02:01	ELAGIGILTV	MART-1_Cancer	10x_donor	TRAV12-2	TRAJ8	TRBV2	TRBJ2-1
CAADPLHLNAGGTSYGKLTF	CASNPETGINTEAFF	A*03:01	KLGGALQAK	IE-1_CMV	10x_donor	TRAV21	TRAJ52	TRBV5-6	TRBJ1-1
CAADQAGTALIF	CASRLRDSYTF	B*08:01	RAKFKQLL	BZLF1_EBV	10x_donor	TRAV29DV5	TRAJ15	TRBV5-4	TRBJ1-2
CAADQAGTALIF	CASSQTGGPLGGYTF	A*03:01	KLGGALQAK	IE-1_CMV	10x_donor	TRAV29DV5	TRAJ15	TRBV7-9	TRBJ1-2
CAADSGGSNYKLTF	CASSIGDFYTDTQYF	A*03:01	KLGGALQAK	IE-1_CMV	10x_donor	TRAV29DV5	TRAJ53	TRBV19	TRBJ2-3
CAADSGTYKYIF	CASSLAVGGYTF	A*03:01	KLGGALQAK	IE-1_CMV	10x_donor	TRAV12-2	TRAJ40	TRBV5-4	TRBJ1-2
CAADSGYALNF	CASNWSPGIDQPQHF	A*03:01	KLGGALQAK	IE-1_CMV	10x_donor	TRAV29DV5	TRAJ41	TRBV19	TRBJ1-5
CAADSHGSSNTGKLIF	CASSLTGNEQFF	A*03:01	KLGGALQAK	IE-1_CMV	10x_donor	TRAV23DV6	TRAJ37	TRBV7-6	TRBJ2-1
CAADSNYQLIW	CASSLARGMPYEQYF	A*03:01	KLGGALQAK	IE-1_CMV	10x_donor	TRAV13-1	TRAJ33	TRBV7-9	TRBJ2-7
CAADSNYQLIW	CASSLRDTDTGELFF	A*03:01	KLGGALQAK	IE-1_CMV	10x_donor	TRAV29DV5	TRAJ33	TRBV7-9	TRBJ2-2
CAADSNYQLIW	CATSSRAADEAFF	A*11:01	IVTDFSVIK	EBNA-3B_EBV	10x_donor	TRAV21	TRAJ33	TRBV15	TRBJ1-1
CAADSSNTGKLIF	CASSPGPSSYNEQFF	A*11:01	AVFDRKSDAK	EBNA-3B_EBV	10x_donor	TRAV13-1	TRAJ37	TRBV12-4	TRBJ2-1
CAADSSTSGTYKYIF	CASSQQGATEAFF	A*03:01	KLGGALQAK	IE-1_CMV	10x_donor	TRAV13-1	TRAJ40	TRBV4-1	TRBJ1-1
CAADTITSSLHGGTSYGKLTF	CASSLQQGRKAFF	A*03:01	KLGGALQAK	IE-1_CMV	10x_donor	TRAV41	TRAJ52	TRBV7-8	TRBJ1-1
CAADTSGTYKYIF	CASSATQGATEAFF	A*11:01	IVTDFSVIK	EBNA-3B_EBV	10x_donor	TRAV29DV5	TRAJ40	TRBV7-9	TRBJ1-1
CAADTSGTYKYIF	CASSLDLRTVNYGYTF	A*03:01	KLGGALQAK	IE-1_CMV	10x_donor	TRAV29DV5	TRAJ40	TRBV7-9	TRBJ1-2
CAADYSGAGSYQLTF	CASSLGFGGREAYEQYF	A*02:01	RMFPNAPYL	WT-1	10x_donor	TRAV21	TRAJ28	TRBV7-9	TRBJ2-7
CAAEAAGNKLTF	CASSYDGLNEQYF	A*03:01	KLGGALQAK	IE-1_CMV	10x_donor	TRAV17	TRAJ17	TRBV6-3	TRBJ2-7
CAAEETSYDKVIF	CASSRLGQGAITEAFF	B*08:01	RAKFKQLL	BZLF1_EBV	10x_donor	TRAV13-1	TRAJ50	TRBV7-9	TRBJ1-1
CAAEGAQKLVF	CASSSGLADQDLYEQYF	A*03:01	KLGGALQAK	IE-1_CMV	10x_donor	TRAV29DV5	TRAJ54	TRBV7-8	TRBJ2-7
CAAEGNEAGNMLTF	CASSPRTSHNEQFF	A*11:01	AVFDRKSDAK	EBNA-3B_EBV	10x_donor	TRAV29DV5	TRAJ39	TRBV5-5	TRBJ2-1
CAAEGSFQKLVF	CASSPLGPNYEQYF	A*03:01	KLGGALQAK	IE-1_CMV	10x_donor	TRAV13-1	TRAJ8	TRBV12-4	TRBJ2-7
CAAEGTDDMRF	CASREGLRGWEQYF	A*03:01	KLGGALQAK	IE-1_CMV	10x_donor	TRAV12-2	TRAJ43	TRBV10-2	TRBJ2-7
CAAEGTYKYIF	CASSDSYEQYF	A*03:01	KLGGALQAK	IE-1_CMV	10x_donor	TRAV41	TRAJ40	TRBV7-6	TRBJ2-7
CAAEGYGGSQGNLIF	CASSYQAGPQETQYF	A*03:01	KLGGALQAK	IE-1_CMV	10x_donor	TRAV21	TRAJ42	TRBV6-6	TRBJ2-5
CAAELVF	CASSGAGTSGRNEQFF	A*03:01	KLGGALQAK	IE-1_CMV	10x_donor	TRAV21	TRAJ57	TRBV7-3	TRBJ2-1
CAAENSGYSTLTF	CASSQDWTEQYF	A*03:01	KLGGALQAK	IE-1_CMV	10x_donor	TRAV13-1	TRAJ11	TRBV3-1	TRBJ2-7
CAAENTDKLIF	CASSPQGARLDEQFF	A*03:01	KLGGALQAK	IE-1_CMV	10x_donor	TRAV38-2DV8	TRAJ34	TRBV6-5	TRBJ2-1
CAAERSNDYKLSF	CASSLFAYNEQFF	A*11:01	AVFDRKSDAK	EBNA-3B_EBV	10x_donor	TRAV21	TRAJ20	TRBV5-6	TRBJ2-1
CAAESTYNTDKLIF	CASSPTGGLYNEQFF	A*03:01	KLGGALQAK	IE-1_CMV	10x_donor	TRAV29DV5	TRAJ34	TRBV14	TRBJ2-1
CAAETGANNLFF	CASGTSGTAGELFF	A*03:01	KLGGALQAK	IE-1_CMV	10x_donor	TRAV13-1	TRAJ36	TRBV6-3	TRBJ2-2
CAAETGANNLFF	CASSATGTGVGYTF	A*03:01	KLGGALQAK	IE-1_CMV	10x_donor	TRAV29DV5	TRAJ36	TRBV19	TRBJ1-2
CAAEVMGDYKLSF	CASSPHRGLEGYTF	B*08:01	RAKFKQLL	BZLF1_EBV	10x_donor	TRAV29DV5	TRAJ20	TRBV14	TRBJ1-2
CAAEVVSSGSARQLTF	CASSYSGTAGSPLHF	A*03:01	KLGGALQAK	IE-1_CMV	10x_donor	TRAV12-2	TRAJ22	TRBV6-3	TRBJ1-6
CAAEYNFNKFYF	CASSLGWGVNEQFF	A*03:01	KLGGALQAK	IE-1_CMV	10x_donor	TRAV21	TRAJ21	TRBV12-3	TRBJ2-1
CAAFDFNKFYF	CASSFSGNTGELFF	B*08:01	RAKFKQLL	BZLF1_EBV	10x_donor	TRAV13-1	TRAJ21	TRBV12-3	TRBJ2-2
CAAFDFNKFYF	CASSSRGGQETQYF	B*08:01	RAKFKQLL	BZLF1_EBV	10x_donor	TRAV13-1	TRAJ21	TRBV7-3	TRBJ2-5
CAAFDFNKFYF	CSVEGRAQGYTF	A*03:01	KLGGALQAK	IE-1_CMV	10x_donor	TRAV13-1	TRAJ21	TRBV29-1	TRBJ1-2
CAAFESNDYKLSF	CASRTGLASTDTQYF	A*11:01	IVTDFSVIK	EBNA-3B_EBV	10x_donor	TRAV21	TRAJ20	TRBV6-6	TRBJ2-3
CAAFGAGNMLTF	CASSLEAGRPTSGNTIYF	A*03:01	KLGGALQAK	IE-1_CMV	10x_donor	TRAV29DV5	TRAJ39	TRBV13	TRBJ1-3
CAAFGGSYIPTF	CASSLTPGTDTQYF	A*11:01	AVFDRKSDAK	EBNA-3B_EBV	10x_donor	TRAV13-1	TRAJ6	TRBV7-3	TRBJ2-3
CAAFKPNTGNQFYF	CASSPGGRGNQPQHF	A*11:01	AVFDRKSDAK	EBNA-3B_EBV	10x_donor	TRAV13-1	TRAJ49	TRBV4-1	TRBJ1-5
CAAFLLQLGEIPVWSRDP	CASGMTGLTSEQYF	A*03:01	KLGGALQAK	IE-1_CMV	10x_donor	TRAV29DV5	TRAJ24	TRBV6-3	TRBJ2-7
CAAFNNYGQNFVF	CASSQVGTGHGYTF	A*03:01	KLGGALQAK	IE-1_CMV	10x_donor	TRAV29DV5	TRAJ26	TRBV4-3	TRBJ1-2
CAAFNSGGSNYKLTF	CSVGQGMNTEAFF	B*08:01	RAKFKQLL	BZLF1_EBV	10x_donor	TRAV13-1	TRAJ53	TRBV29-1	TRBJ1-1
CAAFNYQLIW	CASSPGQGGTEAFF	A*02:01	ELAGIGILTV	MART-1_Cancer	10x_donor	TRAV12-2	TRAJ33	TRBV4-1	TRBJ1-1
CAAFRAGKSTF	CASSTGGTPQHF	A*03:01	KLGGALQAK	IE-1_CMV	10x_donor	TRAV29DV5	TRAJ27	TRBV12-3	TRBJ1-5
CAAFRDSGAGSYQLTF	CASSLRGGYTGELFF	A*03:01	KLGGALQAK	IE-1_CMV	10x_donor	TRAV13-1	TRAJ28	TRBV7-9	TRBJ2-2
CAAFRTIIQGAQKLVF	CASSERKFETSTDTQYF	A*03:01	KLGGALQAK	IE-1_CMV	10x_donor	TRAV41	TRAJ54	TRBV6-1	TRBJ2-3
CAAFSGGYNKLIF	CASSPLSGSGYTF	A*03:01	KLGGALQAK	IE-1_CMV	10x_donor	TRAV1-2	TRAJ4	TRBV7-2	TRBJ1-2
CAAFSGGYNKLIF	CASSYSGSDTQYF	A*03:01	KLGGALQAK	IE-1_CMV	10x_donor	TRAV13-1	TRAJ4	TRBV6-5	TRBJ2-3
CAAFSGGYQKVTF	CSPGQGPYNEQFF	A*03:01	KLGGALQAK	IE-1_CMV	10x_donor	TRAV8-6	TRAJ13	TRBV20-1	TRBJ2-1
CAAFSNTGKLIF	CASSFSQNEQFF	A*03:01	KLGGALQAK	IE-1_CMV	10x_donor	TRAV21	TRAJ37	TRBV7-3	TRBJ2-1
CAAFTSGTYKYIF	CASSYVGGPGDTQYF	A*03:01	KLGGALQAK	IE-1_CMV	10x_donor	TRAV8-3	TRAJ40	TRBV6-5	TRBJ2-3
CAAFWGKLTF	CASSRVPTGEQFF	A*03:01	KLGGALQAK	IE-1_CMV	10x_donor	TRAV8-4	TRAJ52	TRBV14	TRBJ2-1
CAAFYGNKLVF	CASRLTGGSNYGYTF	A*03:01	KLGGALQAK	IE-1_CMV	10x_donor	TRAV29DV5	TRAJ47	TRBV6-5	TRBJ1-2
CAAFYGQNFVF	CASSLWGGADTQYF	A*03:01	KLGGALQAK	IE-1_CMV	10x_donor	TRAV23DV6	TRAJ26	TRBV5-1	TRBJ2-3
CAAFYSGTYKYIF	CASSSRDGGTDTQYF	A*03:01	KLGGALQAK	IE-1_CMV	10x_donor	TRAV29DV5	TRAJ40	TRBV7-9	TRBJ2-3
CAAFYSTLTF	CASSSPWGQGPHEQYF	A*02:01	GILGFVFTL	Flu-MP_Influenza	10x_donor	TRAV25	TRAJ11	TRBV12-4	TRBJ2-7
CAAGAGSYQLTF	CASSQGQGQPQHF	A*02:01	ELAGIGILTV	MART-1_Cancer	10x_donor	TRAV12-2	TRAJ28	TRBV6-3	TRBJ1-5
CAAGALNTNAGKSTF	CASSFPGGQGYNEQFF	A*03:01	KLGGALQAK	IE-1_CMV	10x_donor	TRAV1-2	TRAJ27	TRBV27	TRBJ2-1
CAAGAQKLVF	CASSFGGDAEAFF	A*03:01	KLGGALQAK	IE-1_CMV	10x_donor	TRAV12-2	TRAJ54	TRBV11-2	TRBJ1-1
CAAGAQKLVF	CASSQEGGFTDTQYF	A*03:01	KLGGALQAK	IE-1_CMV	10x_donor	TRAV12-2	TRAJ54	TRBV4-3	TRBJ2-3
CAAGARAGGTSYGKLTF	CASSGGLAGAPYEQYF	A*03:01	KLGGALQAK	IE-1_CMV	10x_donor	TRAV12-2	TRAJ52	TRBV12-3	TRBJ2-7
CAAGASGSRLTF	CASSLASRGAEQYF	A*03:01	KLGGALQAK	IE-1_CMV	10x_donor	TRAV39	TRAJ58	TRBV7-6	TRBJ2-7
CAAGDGGATNKLIF	CASSFSGNTGELFF	B*08:01	RAKFKQLL	BZLF1_EBV	10x_donor	TRAV13-1	TRAJ32	TRBV12-3	TRBJ2-2
CAAGDGNALNF	CASSRGTGELFF	A*11:01	AVFDRKSDAK	EBNA-3B_EBV	10x_donor	TRAV13-1	TRAJ41	TRBV12-4	TRBJ2-2
CAAGDGNALNF	CASSRGTGELFF	A*03:01	KLGGALQAK	IE-1_CMV	10x_donor	TRAV13-1	TRAJ41	TRBV12-4	TRBJ2-2
CAAGDGNKLVF	CASSQGTGELFF	A*03:01	KLGGALQAK	IE-1_CMV	10x_donor	TRAV13-1	TRAJ47	TRBV12-4	TRBJ2-2
CAAGDSGGYNKLIF	CASNPGGGFTEAFF	A*03:01	KLGGALQAK	IE-1_CMV	10x_donor	TRAV13-1	TRAJ4	TRBV19	TRBJ1-1
CAAGDYKLSF	CASSSEPGTGVQETQYF	A*03:01	KLGGALQAK	IE-1_CMV	10x_donor	TRAV13-1	TRAJ20	TRBV11-3	TRBJ2-5
CAAGEGNKLVF	CASSQGAGELFF	A*03:01	KLGGALQAK	IE-1_CMV	10x_donor	TRAV13-1	TRAJ47	TRBV12-4	TRBJ2-2
CAAGESTGNQFYF	CASSPARYNEQFF	A*03:01	KLGGALQAK	IE-1_CMV	10x_donor	TRAV29DV5	TRAJ49	TRBV12-3	TRBJ2-1
CAAGETSYDKVIF	CASIYSGNGELFF	A*03:01	KLGGALQAK	IE-1_CMV	10x_donor	TRAV13-1	TRAJ50	TRBV12-3	TRBJ2-2
CAAGETSYDKVIF	CASIYSGNGELFF	B*08:01	RAKFKQLL	BZLF1_EBV	10x_donor	TRAV13-1	TRAJ50	TRBV12-3	TRBJ2-2
CAAGETSYDKVIF	CASRSGDSNQPQHF	B*08:01	RAKFKQLL	BZLF1_EBV	10x_donor	TRAV13-1	TRAJ50	TRBV12-3	TRBJ1-5
CAAGETSYDKVIF	CASSLLGGGPNSPLHF	B*08:01	RAKFKQLL	BZLF1_EBV	10x_donor	TRAV13-1	TRAJ50	TRBV7-9	TRBJ1-6
CAAGETSYDKVIF	CASSPWPDGGSNYGYTF	B*08:01	RAKFKQLL	BZLF1_EBV	10x_donor	TRAV13-1	TRAJ50	TRBV18	TRBJ1-2
CAAGETSYDKVIF	CASSQDRSGEGYTF	B*08:01	RAKFKQLL	BZLF1_EBV	10x_donor	TRAV13-1	TRAJ50	TRBV4-1	TRBJ1-2
CAAGETSYDKVIF	CASSTPRQGSNTGELFF	B*08:01	RAKFKQLL	BZLF1_EBV	10x_donor	TRAV13-1	TRAJ50	TRBV2	TRBJ2-2
CAAGEYGNKLVF	CASSVRSSYEQYF	A*02:01	GILGFVFTL	Flu-MP_Influenza	10x_donor	TRAV29DV5	TRAJ47	TRBV19	TRBJ2-7
CAAGFDRGSTLGRLYF	CASSIFGNTGELFF	A*03:01	KLGGALQAK	IE-1_CMV	10x_donor	TRAV36DV7	TRAJ18	TRBV19	TRBJ2-2
CAAGFGTDKLIF	CASSLLWAEYNEQFF	B*08:01	RAKFKQLL	BZLF1_EBV	10x_donor	TRAV29DV5	TRAJ34	TRBV4-1	TRBJ2-1
CAAGFMNYGGSQGNLIF	CASSLTSVYNEQFF	A*11:01	AVFDRKSDAK	EBNA-3B_EBV	10x_donor	TRAV12-2	TRAJ42	TRBV19	TRBJ2-1
CAAGFMNYGGSQGNLIF	CASSLTSVYNEQFF	A*11:01	IVTDFSVIK	EBNA-3B_EBV	10x_donor	TRAV12-2	TRAJ42	TRBV19	TRBJ2-1
CAAGFMNYGGSQGNLIF	CASSLTSVYNEQFF	A*03:01	KLGGALQAK	IE-1_CMV	10x_donor	TRAV12-2	TRAJ42	TRBV19	TRBJ2-1
CAAGFMNYGGSQGNLIF	CASSLTSVYNEQFF	A*02:01	RTLNAWVKV	Gag-protein_HIV	10x_donor	TRAV12-2	TRAJ42	TRBV19	TRBJ2-1
CAAGFQKLVF	CSARPKTDREKGYGYTF	A*03:01	KLGGALQAK	IE-1_CMV	10x_donor	TRAV5	TRAJ8	TRBV20-1	TRBJ1-2
CAAGGAGGTSYGKLTF	CASRWDSSYNEQFF	A*03:01	KLGGALQAK	IE-1_CMV	10x_donor	TRAV23DV6	TRAJ52	TRBV6-3	TRBJ2-1
CAAGGAGNMLTF	CASSLGEGNTIYF	A*02:01	ELAGIGILTV	MART-1_Cancer	10x_donor	TRAV12-2	TRAJ39	TRBV6-5	TRBJ1-3
CAAGGDDKIIF	CASSITGGWRQPQHF	A*03:01	KLGGALQAK	IE-1_CMV	10x_donor	TRAV29DV5	TRAJ30	TRBV19	TRBJ1-5
CAAGGDGFQKLVF	CASSQSDNDDYTQYF	A*03:01	KLGGALQAK	IE-1_CMV	10x_donor	TRAV20	TRAJ8	TRBV12-4	TRBJ2-3
CAAGGDKLTF	CASSADSIRNTIYF	A*03:01	KLGGALQAK	IE-1_CMV	10x_donor	TRAV29DV5	TRAJ46	TRBV7-6	TRBJ1-3
CAAGGGADGLTF	CASSFSGGSYEQYF	A*03:01	KLGGALQAK	IE-1_CMV	10x_donor	TRAV5	TRAJ45	TRBV11-3	TRBJ2-7
CAAGGGGADGLTF	CAISGMNTEAFF	A*03:01	KLGGALQAK	IE-1_CMV	10x_donor	TRAV22	TRAJ45	TRBV10-3	TRBJ1-1
CAAGGGGYQKVTF	CASSLSLSTGSTGELFF	A*03:01	KLGGALQAK	IE-1_CMV	10x_donor	TRAV1-1	TRAJ13	TRBV11-2	TRBJ2-2
CAAGGNTGKLIF	CASSILGNGYTF	A*03:01	KLGGALQAK	IE-1_CMV	10x_donor	TRAV25	TRAJ37	TRBV19	TRBJ1-2
CAAGGSQGNLIF	CAISAVGGAGPGNEQFF	A*03:01	KLGGALQAK	IE-1_CMV	10x_donor	TRAV29DV5	TRAJ42	TRBV10-3	TRBJ2-1
CAAGGSQGNLIF	CASSIRSAYEQYF	A*02:01	GILGFVFTL	Flu-MP_Influenza	10x_donor	TRAV27	TRAJ42	TRBV19	TRBJ2-7
CAAGGSQGNLIF	CASSIRSSYEQFF	A*02:01	GILGFVFTL	Flu-MP_Influenza	10x_donor	TRAV27	TRAJ42	TRBV19	TRBJ2-1
CAAGGSQGNLIF	CASSIRSSYEQYF	A*02:01	GILGFVFTL	Flu-MP_Influenza	10x_donor	TRAV27	TRAJ42	TRBV19	TRBJ2-7
CAAGGSQGNLIF	CASSLLAGVEETQYF	A*03:01	KLGGALQAK	IE-1_CMV	10x_donor	TRAV13-1	TRAJ42	TRBV5-8	TRBJ2-5
CAAGGSQGNLIF	CASSTRSAYEQYF	A*02:01	GILGFVFTL	Flu-MP_Influenza	10x_donor	TRAV27	TRAJ42	TRBV19	TRBJ2-7
CAAGGSQGNLIF	CASSVRSSYEQYF	A*02:01	GILGFVFTL	Flu-MP_Influenza	10x_donor	TRAV27	TRAJ42	TRBV19	TRBJ2-7
CAAGGSQGNLIF	CSANRPGTEHSNQPQHF	A*02:01	GILGFVFTL	Flu-MP_Influenza	10x_donor	TRAV27	TRAJ42	TRBV20-1	TRBJ1-5
CAAGGSYIPTF	CASSLGYEANPARGYGYTF	A*03:01	KLGGALQAK	IE-1_CMV	10x_donor	TRAV13-1	TRAJ6	TRBV5-1	TRBJ1-2
CAAGGTSYGKLTF	CASSYLDGNTEAFF	A*03:01	KLGGALQAK	IE-1_CMV	10x_donor	TRAV13-1	TRAJ52	TRBV6-5	TRBJ1-1
CAAGGYSGAGSYQLTF	CASSLVLGQVYEQYF	A*02:01	GILGFVFTL	Flu-MP_Influenza	10x_donor	TRAV13-1	TRAJ28	TRBV12-3	TRBJ2-7
CAAGGYSGAGSYQLTF	CASSSGTRTYEQYF	A*03:01	KLGGALQAK	IE-1_CMV	10x_donor	TRAV1-1	TRAJ28	TRBV7-9	TRBJ2-7
CAAGHIIQGAQKLVF	CASSPGPQGQYF	A*03:01	KLGGALQAK	IE-1_CMV	10x_donor	TRAV29DV5	TRAJ54	TRBV7-9	TRBJ2-7
CAAGISGSARQLTF	CASSLAWGTLPPYEQYV	A*03:01	KLGGALQAK	IE-1_CMV	10x_donor	TRAV29DV5	TRAJ22	TRBV7-2	TRBJ2-7
CAAGKSQGNLIF	CASSLPSSNYGYTF	A*03:01	KLGGALQAK	IE-1_CMV	10x_donor	TRAV13-1	TRAJ42	TRBV5-4	TRBJ1-2
CAAGLGGGADGLTF	CASTRDRPTLGYTF	A*03:01	KLGGALQAK	IE-1_CMV	10x_donor	TRAV29DV5	TRAJ45	TRBV13	TRBJ1-2
CAAGLNRDDKIIF	CASSIVGVPQTYEQYF	A*03:01	KLGGALQAK	IE-1_CMV	10x_donor	TRAV29DV5	TRAJ30	TRBV19	TRBJ2-7
CAAGLYSSASKIIF	CASSGFSHEEGTEAFF	A*03:01	KLGGALQAK	IE-1_CMV	10x_donor	TRAV22	TRAJ3	TRBV2	TRBJ1-1
CAAGMNYGGSQGNLIF	CASSLIFIRLAGGVFGANVLTF	A*03:01	KLGGALQAK	IE-1_CMV	10x_donor	TRAV23DV6	TRAJ42	TRBV7-2	TRBJ2-6
CAAGNDGGSQGNLIF	CATSDLVANQPQHF	A*03:01	KLGGALQAK	IE-1_CMV	10x_donor	TRAV13-1	TRAJ42	TRBV24-1	TRBJ1-5
CAAGNDMRF	CASRPRPGQASTDTQYF	A*03:01	KLGGALQAK	IE-1_CMV	10x_donor	TRAV41	TRAJ43	TRBV6-5	TRBJ2-3
CAAGNNFGNEKLTF	CASSLLLPGTSFFHQPQHF	A*03:01	KLGGALQAK	IE-1_CMV	10x_donor	TRAV39	TRAJ48	TRBV7-2	TRBJ1-5
CAAGNNNARLMF	CSVRQGSGNQPQHF	A*03:01	KLGGALQAK	IE-1_CMV	10x_donor	TRAV12-2	TRAJ31	TRBV29-1	TRBJ1-5
CAAGNTNAGKSTF	CASTATGQGEQFF	A*03:01	KLGGALQAK	IE-1_CMV	10x_donor	TRAV36DV7	TRAJ27	TRBV19	TRBJ2-1
CAAGPRNFGNEKLTF	CASSQEASGTYNEQFF	A*03:01	KLGGALQAK	IE-1_CMV	10x_donor	TRAV29DV5	TRAJ48	TRBV4-3	TRBJ2-1
CAAGPSGGYQKVTF	CASSLVLPGQGIGYGYTF	A*03:01	KLGGALQAK	IE-1_CMV	10x_donor	TRAV1-2	TRAJ13	TRBV7-2	TRBJ1-2
CAAGPSLGGSNYKLTF	CASSISYTGELFF	A*03:01	KLGGALQAK	IE-1_CMV	10x_donor	TRAV29DV5	TRAJ53	TRBV19	TRBJ2-2
CAAGRGGKLIF	CASSLPRDRGPDIQYF	A*03:01	KLGGALQAK	IE-1_CMV	10x_donor	TRAV13-1	TRAJ23	TRBV7-9	TRBJ2-4
CAAGRGGTDKLIF	CASIGGIQYV	A*03:01	KLGGALQAK	IE-1_CMV	10x_donor	TRAV41	TRAJ34	TRBV2	TRBJ2-7
CAAGRGTYKYIF	CASSAPGLAVNEQFF	A*11:01	AVFDRKSDAK	EBNA-3B_EBV	10x_donor	TRAV13-1	TRAJ40	TRBV12-4	TRBJ2-1
CAAGRISSGSARQLTF	CASSLKRGEQFF	A*03:01	KLGGALQAK	IE-1_CMV	10x_donor	TRAV22	TRAJ22	TRBV5-1	TRBJ2-1
CAAGRYNFNKFYF	CSVDLEANYGYTF	A*03:01	KLGGALQAK	IE-1_CMV	10x_donor	TRAV29DV5	TRAJ21	TRBV29-1	TRBJ1-2
CAAGSANTGNQFYF	CASSFSGNTGELFF	B*08:01	RAKFKQLL	BZLF1_EBV	10x_donor	TRAV13-1	TRAJ49	TRBV12-3	TRBJ2-2
CAAGSANTGNQFYF	CASSVNPGQGANYGYTF	A*03:01	KLGGALQAK	IE-1_CMV	10x_donor	TRAV13-1	TRAJ49	TRBV9	TRBJ1-2
CAAGSGYALNF	CASSFRSGDGYTF	A*03:01	KLGGALQAK	IE-1_CMV	10x_donor	TRAV12-2	TRAJ41	TRBV7-9	TRBJ1-2
CAAGTKIIF	CASSLANTEAFF	A*03:01	KLGGALQAK	IE-1_CMV	10x_donor	TRAV13-1	TRAJ3	TRBV7-9	TRBJ1-1
CAAGTQGAQKLVF	CASSHSGGDQETQYF	B*08:01	RAKFKQLL	BZLF1_EBV	10x_donor	TRAV29DV5	TRAJ54	TRBV4-1	TRBJ2-5
CAAGTQGAQKLVF	CASSQRIGRGGPRNTDTQYF	B*08:01	RAKFKQLL	BZLF1_EBV	10x_donor	TRAV29DV5	TRAJ54	TRBV4-1	TRBJ2-3
CAAGTYKYIF	CASSLRAGRAYEQYF	A*03:01	KLGGALQAK	IE-1_CMV	10x_donor	TRAV25	TRAJ40	TRBV27	TRBJ2-7
CAAGTYKYIF	CASSPEGRPGDTQYF	A*03:01	KLGGALQAK	IE-1_CMV	10x_donor	TRAV29DV5	TRAJ40	TRBV9	TRBJ2-3
CAAGWVSQGNLIF	CASSPSYNEQFF	A*03:01	RLRAEAQVK	EMNA-3A_EBV	10x_donor	TRAV1-1	TRAJ42	TRBV27	TRBJ2-1
CAAGYGTDKLIF	CASSFGSEAFF	A*03:01	KLGGALQAK	IE-1_CMV	10x_donor	TRAV13-1	TRAJ34	TRBV7-9	TRBJ1-1
CAAGYISNFGNEKLTF	CASSAGGLAGPGELFF	A*03:01	KLGGALQAK	IE-1_CMV	10x_donor	TRAV21	TRAJ48	TRBV11-3	TRBJ2-2
CAAGYNSGGSNYKLTF	CARKRGEDTGELFF	A*03:01	KLGGALQAK	IE-1_CMV	10x_donor	TRAV29DV5	TRAJ53	TRBV7-8	TRBJ2-2
CAAHDYGGSQGNLIF	CASSLATTGTDTQYF	A*03:01	KLGGALQAK	IE-1_CMV	10x_donor	TRAV29DV5	TRAJ42	TRBV5-1	TRBJ2-3
CAAHGNQFYF	CASSAQGGNYGYTF	A*02:01	FLYALALLL	LMP2A_EBV	10x_donor	TRAV20	TRAJ49	TRBV6-5	TRBJ1-2
CAAHGQNFVF	CASGQELAGTDTQYF	A*03:01	KLGGALQAK	IE-1_CMV	10x_donor	TRAV8-1	TRAJ26	TRBV12-5	TRBJ2-3
CAAHGSSNTGKLIF	CASSPPSPGSYNEQFF	A*03:01	KLGGALQAK	IE-1_CMV	10x_donor	TRAV38-2DV8	TRAJ37	TRBV18	TRBJ2-1
CAAHHKAGNNRKLIW	CASSLEKVSGMPYEQYF	A*03:01	KLGGALQAK	IE-1_CMV	10x_donor	TRAV12-2	TRAJ38	TRBV5-4	TRBJ2-7
CAAHLSNFGNEKLTF	CATSRDRGHGDTIYF	A*03:01	KLGGALQAK	IE-1_CMV	10x_donor	TRAV29DV5	TRAJ48	TRBV15	TRBJ1-3
CAAHMDYGQNFVF	CASSVDRWANSPLHF	A*03:01	KLGGALQAK	IE-1_CMV	10x_donor	TRAV12-2	TRAJ26	TRBV5-5	TRBJ1-6
CAAHPPMYSGGGADGLTF	CASRAGEHFYEQYF	A*11:01	AVFDRKSDAK	EBNA-3B_EBV	10x_donor	TRAV20	TRAJ45	TRBV5-5	TRBJ2-7
CAAHPPMYSGGGADGLTF	CASRAGEHFYEQYF	A*03:01	KLGGALQAK	IE-1_CMV	10x_donor	TRAV20	TRAJ45	TRBV5-5	TRBJ2-7
CAAHPPMYSGGGADGLTF	CATSDRLAGGELFF	A*11:01	IVTDFSVIK	EBNA-3B_EBV	10x_donor	TRAV20	TRAJ45	TRBV24-1	TRBJ2-2
CAAHPPMYSGGGADGLTF	CSADSGELSYEQYF	A*03:01	KLGGALQAK	IE-1_CMV	10x_donor	TRAV20	TRAJ45	TRBV20-1	TRBJ2-7
CAAHPRNTNAGGTSYGKLTF	CASSLELGRNEQFF	A*03:01	KLGGALQAK	IE-1_CMV	10x_donor	TRAV13-1	TRAJ52	TRBV11-2	TRBJ2-1
CAAHQGGKLIF	CASSSQGASYNEQFF	B*08:01	RAKFKQLL	BZLF1_EBV	10x_donor	TRAV12-3	TRAJ23	TRBV27	TRBJ2-1
CAAHRDTGNQFYF	CASTTPADGLSGTSGSSYEQYF	A*03:01	KLGGALQAK	IE-1_CMV	10x_donor	TRAV21	TRAJ49	TRBV6-6	TRBJ2-7
CAAHRVDSGAGSYQLTF	CASSALGGSYGYTF	A*02:01	FLYALALLL	LMP2A_EBV	10x_donor	TRAV23DV6	TRAJ28	TRBV6-5	TRBJ1-2
CAAHRVDSGAGSYQLTF	CASSRDLSGANVLTF	A*03:01	KLGGALQAK	IE-1_CMV	10x_donor	TRAV23DV6	TRAJ28	TRBV10-1	TRBJ2-6
CAAHRVDSGAGSYQLTF	CASSSRDGGTDTQYF	A*03:01	KLGGALQAK	IE-1_CMV	10x_donor	TRAV23DV6	TRAJ28	TRBV7-9	TRBJ2-3
CAAHSGTYKYIF	CASSFGSQETQYF	A*03:01	KLGGALQAK	IE-1_CMV	10x_donor	TRAV12-2	TRAJ40	TRBV12-3	TRBJ2-5
CAAHSWGQGGKLIF	CASSAGTEAGNTIYF	A*03:01	KLGGALQAK	IE-1_CMV	10x_donor	TRAV1-2	TRAJ23	TRBV5-1	TRBJ1-3
CAAHTGYGGSQGNLIF	CASSQGTGSYEQYF	A*03:01	KLGGALQAK	IE-1_CMV	10x_donor	TRAV13-1	TRAJ42	TRBV4-1	TRBJ2-7
CAAIDGQNFVF	CASSLRQDMNTEAFF	A*03:01	KLGGALQAK	IE-1_CMV	10x_donor	TRAV13-1	TRAJ26	TRBV28	TRBJ1-1
CAAIDLGSNYKLTF	CASSLVGGNEQFF	A*11:01	IVTDFSVIK	EBNA-3B_EBV	10x_donor	TRAV13-1	TRAJ53	TRBV7-2	TRBJ2-1
CAAIDLGSNYKLTF	CASSLVGGNEQFF	A*03:01	KLGGALQAK	IE-1_CMV	10x_donor	TRAV13-1	TRAJ53	TRBV7-2	TRBJ2-1
CAAIDNSGAGSYQLTF	CASSYSIPGELFF	A*03:01	KLGGALQAK	IE-1_CMV	10x_donor	TRAV13-1	TRAJ28	TRBV6-3	TRBJ2-2
CAAIDSNYQLIW	CSVPGGETETQYF	A*03:01	KLGGALQAK	IE-1_CMV	10x_donor	TRAV1-2	TRAJ33	TRBV20-1	TRBJ2-5
CAAIDTGTASKLTF	CASSLYGGMDYNEQFF	A*03:01	KLGGALQAK	IE-1_CMV	10x_donor	TRAV13-1	TRAJ44	TRBV7-3	TRBJ2-1
CAAIEAGGTSYGKLTF	CASVEGDEQFF	A*03:01	KLGGALQAK	IE-1_CMV	10x_donor	TRAV29DV5	TRAJ52	TRBV2	TRBJ2-1
CAAIEGAGANNLFF	CASSLAGGNTDTQYF	A*03:01	KLGGALQAK	IE-1_CMV	10x_donor	TRAV13-1	TRAJ36	TRBV12-4	TRBJ2-3
CAAIEISGNTGKLIF	CARGLDRGLYNSPLHF	A*03:01	KLGGALQAK	IE-1_CMV	10x_donor	TRAV21	TRAJ37	TRBV2	TRBJ1-6
CAAIESGAGSYQLTF	CASSQEESNYGYTF	A*03:01	KLGGALQAK	IE-1_CMV	10x_donor	TRAV13-1	TRAJ28	TRBV4-3	TRBJ1-2
CAAIESGAGSYQLTF	CASSTGTEAFF	A*03:01	KLGGALQAK	IE-1_CMV	10x_donor	TRAV13-1	TRAJ28	TRBV27	TRBJ1-1
CAAIGAGSYQLTF	CASRAFDPGTSGSSYNEQFF	A*03:01	KLGGALQAK	IE-1_CMV	10x_donor	TRAV29DV5	TRAJ28	TRBV11-3	TRBJ2-1
CAAIGAGSYQLTF	CASSFGGANYGYTF	A*03:01	KLGGALQAK	IE-1_CMV	10x_donor	TRAV21	TRAJ28	TRBV27	TRBJ1-2
CAAIGGGTDKLIF	CASSLAGYNEQFF	A*03:01	KLGGALQAK	IE-1_CMV	10x_donor	TRAV29DV5	TRAJ34	TRBV5-1	TRBJ2-1
CAAIGSNYKLTF	CASSWGGGSHYGYTF	A*11:01	IVTDFSVIK	EBNA-3B_EBV	10x_donor	TRAV29DV5	TRAJ53	TRBV11-2	TRBJ1-2
CAAIKGAQKLVF	CASSLNTEAFF	A*02:01	GILGFVFTL	Flu-MP_Influenza	10x_donor	TRAV8-3	TRAJ54	TRBV6-5	TRBJ1-1
CAAIKGAQKLVF	CASSLNTEAFF	A*03:01	KLGGALQAK	IE-1_CMV	10x_donor	TRAV8-3	TRAJ54	TRBV6-5	TRBJ1-1
CAAIKSGGSYIPTF	CASSFTLWVSNQPQHF	A*03:01	KLGGALQAK	IE-1_CMV	10x_donor	TRAV13-1	TRAJ6	TRBV12-4	TRBJ1-5
CAAIKVSDGQKLLF	CASSYSYRGKETQYF	A*03:01	KLGGALQAK	IE-1_CMV	10x_donor	TRAV13-1	TRAJ16	TRBV6-5	TRBJ2-5
CAAILPSGGYNKLIF	CASSQGLSNEQYF	A*03:01	KLGGALQAK	IE-1_CMV	10x_donor	TRAV13-1	TRAJ4	TRBV4-1	TRBJ2-7
CAAILPSGGYNKLIF	CSARDRTGNGYTF	A*02:01	GLCTLVAML	BMLF1_EBV	10x_donor	TRAV13-1	TRAJ4	TRBV20-1	TRBJ1-2
CAAILRTSYDKVIF	CASSLVEGRNEQFF	A*11:01	AVFDRKSDAK	EBNA-3B_EBV	10x_donor	TRAV13-1	TRAJ50	TRBV5-4	TRBJ2-1
CAAINNAGNMLTF	CASSHQTSSYNEQFF	A*03:01	KLGGALQAK	IE-1_CMV	10x_donor	TRAV8-1	TRAJ39	TRBV4-1	TRBJ2-1
CAAINNAGNMLTF	CASSISLAAEQFF	A*02:01	LLDFVRFMGV	EBNA-3B_EBV	10x_donor	TRAV21	TRAJ39	TRBV19	TRBJ2-1
CAAINPTSGTYKYIF	CASSLRDGSEAFF	A*11:01	IVTDFSVIK	EBNA-3B_EBV	10x_donor	TRAV29DV5	TRAJ40	TRBV5-6	TRBJ1-1
CAAINTGTASKLTF	CASSSPGPREKLFF	A*03:01	KLGGALQAK	IE-1_CMV	10x_donor	TRAV13-1	TRAJ44	TRBV27	TRBJ1-4
CAAIPLNQAGTALIF	CASSKTGNEQFF	A*03:01	KLGGALQAK	IE-1_CMV	10x_donor	TRAV21	TRAJ15	TRBV19	TRBJ2-1
CAAIPLQGAQKLVF	CASSEDRGADYEKLFF	A*03:01	KLGGALQAK	IE-1_CMV	10x_donor	TRAV29DV5	TRAJ54	TRBV13	TRBJ1-4
CAAIPNQAGTALIF	CASSPTRDSALNTQYF	A*03:01	KLGGALQAK	IE-1_CMV	10x_donor	TRAV13-1	TRAJ15	TRBV6-1	TRBJ2-3
CAAIPQGGSEKLVF	CASTGLAGGIGETQYF	A*03:01	KLGGALQAK	IE-1_CMV	10x_donor	TRAV29DV5	TRAJ57	TRBV27	TRBJ2-5
CAAIPYGNNRLAF	CASSPPSGRAYEQFF	A*11:01	AVFDRKSDAK	EBNA-3B_EBV	10x_donor	TRAV12-2	TRAJ7	TRBV7-9	TRBJ2-1
CAAIQDFNYQLIW	CASSLSSYEQYF	A*03:01	KLGGALQAK	IE-1_CMV	10x_donor	TRAV13-1	TRAJ33	TRBV7-9	TRBJ2-7
CAAIQGAQKLVF	CASSHPPKSGKTGTDTQYF	A*03:01	KLGGALQAK	IE-1_CMV	10x_donor	TRAV29DV5	TRAJ54	TRBV4-1	TRBJ2-3
CAAIRHGNQFYF	CASSLVGGGTDTQYF	A*03:01	KLGGALQAK	IE-1_CMV	10x_donor	TRAV13-1	TRAJ49	TRBV7-3	TRBJ2-3
CAAIRNDYKLSF	CASSFDAAYEQYF	A*03:01	KLGGALQAK	IE-1_CMV	10x_donor	TRAV13-1	TRAJ20	TRBV5-4	TRBJ2-7
CAAIRSASKIIF	CASSLGQTGSYEQYF	A*11:01	AVFDRKSDAK	EBNA-3B_EBV	10x_donor	TRAV13-1	TRAJ3	TRBV7-9	TRBJ2-7
CAAIRSQGNLIF	CSARGVEGYEQYF	A*03:01	KLGGALQAK	IE-1_CMV	10x_donor	TRAV12-2	TRAJ42	TRBV20-1	TRBJ2-7
CAAISGAGSYQLTF	CASSPSYEQYF	B*08:01	RAKFKQLL	BZLF1_EBV	10x_donor	TRAV8-6	TRAJ28	TRBV5-6	TRBJ2-7
CAAISGAGSYQLTF	CASSYGTGENTEAFF	B*08:01	RAKFKQLL	BZLF1_EBV	10x_donor	TRAV8-6	TRAJ28	TRBV5-1	TRBJ1-1
CAAISGGGADGLTF	CASSWTSYEQYF	A*03:01	KLGGALQAK	IE-1_CMV	10x_donor	TRAV29DV5	TRAJ45	TRBV7-8	TRBJ2-7
CAAISGGSYIPTF	CSVEDRGGYEQYF	A*03:01	KLGGALQAK	IE-1_CMV	10x_donor	TRAV29DV5	TRAJ6	TRBV29-1	TRBJ2-7
CAAISGYSTLTF	CASCPSGPTDTQYF	A*03:01	KLGGALQAK	IE-1_CMV	10x_donor	TRAV13-1	TRAJ11	TRBV6-3	TRBJ2-3
CAAISLSDGQKLLF	CASSFQGPASFYGYTF	A*03:01	KLGGALQAK	IE-1_CMV	10x_donor	TRAV29DV5	TRAJ16	TRBV7-9	TRBJ1-2
CAAISNFGNEKLTF	CASSPADGLNQPQHF	A*03:01	KLGGALQAK	IE-1_CMV	10x_donor	TRAV29DV5	TRAJ48	TRBV9	TRBJ1-5
CAAISNTGKLIF	CASSIRSGETQYF	A*02:01	GILGFVFTL	Flu-MP_Influenza	10x_donor	TRAV13-1	TRAJ37	TRBV19	TRBJ2-5
CAAISSGGGADGLTF	CASSESGVTEAFF	A*11:01	AVFDRKSDAK	EBNA-3B_EBV	10x_donor	TRAV29DV5	TRAJ45	TRBV10-1	TRBJ1-1
CAAISSGGGADGLTF	CASSESGVTEAFF	A*03:01	KLGGALQAK	IE-1_CMV	10x_donor	TRAV29DV5	TRAJ45	TRBV10-1	TRBJ1-1
CAAISSGSARQLTF	CAISDAGLATGELFF	A*03:01	KLGGALQAK	IE-1_CMV	10x_donor	TRAV29DV5	TRAJ22	TRBV10-3	TRBJ2-2
CAAISSSGTYKYIF	CSAPDRASTEAFF	A*03:01	KLGGALQAK	IE-1_CMV	10x_donor	TRAV29DV5	TRAJ40	TRBV20-1	TRBJ1-1
CAAISVGGSNYKLTF	CASSSGLFSF	A*02:01	GILGFVFTL	Flu-MP_Influenza	10x_donor	TRAV29DV5	TRAJ53	TRBV19	TRBJ1-1
CAAITGAGSYQLTF	CASSDSGGHYGYTF	A*03:01	KLGGALQAK	IE-1_CMV	10x_donor	TRAV29DV5	TRAJ28	TRBV7-9	TRBJ1-2
CAAITGFQKLVF	CASSLRALNTEAFF	A*03:01	KLGGALQAK	IE-1_CMV	10x_donor	TRAV13-1	TRAJ8	TRBV5-1	TRBJ1-1
CAAITGNQFYF	CASSSTSEFPQYF	A*03:01	KLGGALQAK	IE-1_CMV	10x_donor	TRAV13-1	TRAJ49	TRBV10-2	TRBJ2-5
CAAITTPYSGAGSYQLTF	CASSLRRTDTQYF	A*11:01	AVFDRKSDAK	EBNA-3B_EBV	10x_donor	TRAV23DV6	TRAJ28	TRBV27	TRBJ2-3
CAAIYESRGSTLGRLYF	CASSPPRVYSNGAGLAGVGWRNEQFF	A*11:01	AVFDRKSDAK	EBNA-3B_EBV	10x_donor	TRAV23DV6	TRAJ18	TRBV5-4	TRBJ2-1
CAAIYSGGYQKVTF	CASSSRTADNEQFF	A*03:01	KLGGALQAK	IE-1_CMV	10x_donor	TRAV23DV6	TRAJ13	TRBV7-6	TRBJ2-1
CAAIYSGTSYGKLTF	CASSLSGNRQETQYF	A*03:01	KLGGALQAK	IE-1_CMV	10x_donor	TRAV29DV5	TRAJ52	TRBV2	TRBJ2-5
CAAKARWGAQKLVF	CASSLPGQDYGYTF	A*03:01	RLRAEAQVK	EMNA-3A_EBV	10x_donor	TRAV29DV5	TRAJ54	TRBV5-1	TRBJ1-2
CAAKDEKLTF	CAISARQPWIGNTIYF	A*03:01	KLGGALQAK	IE-1_CMV	10x_donor	TRAV29DV5	TRAJ48	TRBV10-3	TRBJ1-3
CAAKDENAGGTSYGKLTF	CASSLVPVDTEAFF	A*03:01	KLGGALQAK	IE-1_CMV	10x_donor	TRAV25	TRAJ52	TRBV12-3	TRBJ1-1
CAAKDNYGQNFVF	CASSADLYNEQFF	A*03:01	KLGGALQAK	IE-1_CMV	10x_donor	TRAV29DV5	TRAJ26	TRBV9	TRBJ2-1
CAAKDSNYQLIW	CASSSGTSGIRGTGANVLTF	A*03:01	KLGGALQAK	IE-1_CMV	10x_donor	TRAV12-2	TRAJ33	TRBV5-1	TRBJ2-6
CAAKDSYDKVIF	CASSGYSNQPQHF	A*03:01	KLGGALQAK	IE-1_CMV	10x_donor	TRAV29DV5	TRAJ50	TRBV19	TRBJ1-5
CAAKEATGRRALTF	CATSDPDREYKDNEQFF	A*03:01	KLGGALQAK	IE-1_CMV	10x_donor	TRAV21	TRAJ5	TRBV24-1	TRBJ2-1
CAAKEGGSEKLVF	CASSLGLSNQPQHF	B*08:01	RAKFKQLL	BZLF1_EBV	10x_donor	TRAV13-1	TRAJ57	TRBV3-1	TRBJ1-5
CAAKEGGSEKLVF	CASSLSGRPYEQYF	B*08:01	RAKFKQLL	BZLF1_EBV	10x_donor	TRAV13-1	TRAJ57	TRBV27	TRBJ2-7
CAAKEGGSEKLVF	CASSSTGGGEKDQPQHF	B*08:01	RAKFKQLL	BZLF1_EBV	10x_donor	TRAV13-1	TRAJ57	TRBV5-4	TRBJ1-5
CAAKEGGSEKLVF	CSAGGNTEAFF	B*08:01	RAKFKQLL	BZLF1_EBV	10x_donor	TRAV13-1	TRAJ57	TRBV29-1	TRBJ1-1
CAAKEGYSTLTF	CASGDLGGYGYTF	A*03:01	KLGGALQAK	IE-1_CMV	10x_donor	TRAV13-1	TRAJ11	TRBV10-2	TRBJ1-2
CAAKEGYSTLTF	CASSDLAGYQETQYF	B*08:01	RAKFKQLL	BZLF1_EBV	10x_donor	TRAV13-1	TRAJ11	TRBV4-1	TRBJ2-5
CAAKEGYSTLTF	CASSEGDRVTEAFF	A*11:01	IVTDFSVIK	EBNA-3B_EBV	10x_donor	TRAV13-1	TRAJ11	TRBV9	TRBJ1-1
CAAKEGYSTLTF	CASSFSGNTGELFF	B*08:01	RAKFKQLL	BZLF1_EBV	10x_donor	TRAV13-1	TRAJ11	TRBV12-3	TRBJ2-2
CAAKEGYSTLTF	CASSGGGVYGYTF	A*03:01	KLGGALQAK	IE-1_CMV	10x_donor	TRAV13-1	TRAJ11	TRBV19	TRBJ1-2
CAAKEGYSTLTF	CASSIRSSYEQYF	A*02:01	GILGFVFTL	Flu-MP_Influenza	10x_donor	TRAV13-1	TRAJ11	TRBV19	TRBJ2-7
CAAKEGYSTLTF	CASSLGGGDYEQYF	B*08:01	FLRGRAYGL	EBNA-3A_EBV	10x_donor	TRAV13-1	TRAJ11	TRBV7-6	TRBJ2-7
CAAKEGYSTLTF	CASSLGGTNEQFF	B*08:01	RAKFKQLL	BZLF1_EBV	10x_donor	TRAV13-1	TRAJ11	TRBV4-1	TRBJ2-1
CAAKEGYSTLTF	CASSLGVAGTNTGELFF	A*03:01	KLGGALQAK	IE-1_CMV	10x_donor	TRAV13-1	TRAJ11	TRBV11-2	TRBJ2-2
CAAKEGYSTLTF	CASSLLWAEYNEQFF	B*08:01	RAKFKQLL	BZLF1_EBV	10x_donor	TRAV13-1	TRAJ11	TRBV4-1	TRBJ2-1
CAAKEGYSTLTF	CASSLRDGSEAFF	A*03:01	KLGGALQAK	IE-1_CMV	10x_donor	TRAV13-1	TRAJ11	TRBV5-6	TRBJ1-1
CAAKEGYSTLTF	CASSLRDGSEAFF	B*08:01	RAKFKQLL	BZLF1_EBV	10x_donor	TRAV13-1	TRAJ11	TRBV5-6	TRBJ1-1
CAAKEGYSTLTF	CASSLSSGTYEQYF	A*11:01	IVTDFSVIK	EBNA-3B_EBV	10x_donor	TRAV13-1	TRAJ11	TRBV9	TRBJ2-7
CAAKEGYSTLTF	CASSLVGTKRETQYF	B*08:01	RAKFKQLL	BZLF1_EBV	10x_donor	TRAV13-1	TRAJ11	TRBV7-9	TRBJ2-5
CAAKEGYSTLTF	CASSLYSATGELFF	A*11:01	AVFDRKSDAK	EBNA-3B_EBV	10x_donor	TRAV13-1	TRAJ11	TRBV28	TRBJ2-2
CAAKEGYSTLTF	CASSPGTESTDTQYF	A*03:01	KLGGALQAK	IE-1_CMV	10x_donor	TRAV13-1	TRAJ11	TRBV9	TRBJ2-3
CAAKEGYSTLTF	CASSPRDRERGEQYF	A*03:01	KLGGALQAK	IE-1_CMV	10x_donor	TRAV13-1	TRAJ11	TRBV5-4	TRBJ2-7
CAAKEGYSTLTF	CASSPVTGGGSGANVLTF	A*02:01	GILGFVFTL	Flu-MP_Influenza	10x_donor	TRAV13-1	TRAJ11	TRBV7-9	TRBJ2-6
CAAKEGYSTLTF	CASSQGGIGWPPYF	A*03:01	KLGGALQAK	IE-1_CMV	10x_donor	TRAV13-1	TRAJ11	TRBV3-1	TRBJ2-7
CAAKEGYSTLTF	CASSQLGRGDNEQFF	A*03:01	KLGGALQAK	IE-1_CMV	10x_donor	TRAV13-1	TRAJ11	TRBV7-9	TRBJ2-1
CAAKEGYSTLTF	CASSRPVAVIYGYTF	B*08:01	RAKFKQLL	BZLF1_EBV	10x_donor	TRAV13-1	TRAJ11	TRBV10-1	TRBJ1-2
CAAKEGYSTLTF	CASSSRGGQETQYF	A*03:01	KLGGALQAK	IE-1_CMV	10x_donor	TRAV13-1	TRAJ11	TRBV7-3	TRBJ2-5
CAAKEGYSTLTF	CASSSTGGGEKDQPQHF	A*11:01	AVFDRKSDAK	EBNA-3B_EBV	10x_donor	TRAV13-1	TRAJ11	TRBV5-4	TRBJ1-5
CAAKEGYSTLTF	CASSSTGGGEKDQPQHF	A*02:01	CLLGTYTQDV	Kanamycin-B-dioxygenase	10x_donor	TRAV13-1	TRAJ11	TRBV5-4	TRBJ1-5
CAAKEGYSTLTF	CASSSTGGGEKDQPQHF	A*02:01	GILGFVFTL	Flu-MP_Influenza	10x_donor	TRAV13-1	TRAJ11	TRBV5-4	TRBJ1-5
CAAKEGYSTLTF	CASSSTGGGEKDQPQHF	A*02:01	GLCTLVAML	BMLF1_EBV	10x_donor	TRAV13-1	TRAJ11	TRBV5-4	TRBJ1-5
CAAKEGYSTLTF	CASSSTGGGEKDQPQHF	A*11:01	IVTDFSVIK	EBNA-3B_EBV	10x_donor	TRAV13-1	TRAJ11	TRBV5-4	TRBJ1-5
CAAKEGYSTLTF	CASSSTGGGEKDQPQHF	A*03:01	KLGGALQAK	IE-1_CMV	10x_donor	TRAV13-1	TRAJ11	TRBV5-4	TRBJ1-5
CAAKEGYSTLTF	CASSSTGGGEKDQPQHF	A*02:01	LLDFVRFMGV	EBNA-3B_EBV	10x_donor	TRAV13-1	TRAJ11	TRBV5-4	TRBJ1-5
CAAKEGYSTLTF	CASSSTGGGEKDQPQHF	A*24:02	QYDPVAALF	pp65_CMV	10x_donor	TRAV13-1	TRAJ11	TRBV5-4	TRBJ1-5
CAAKEGYSTLTF	CASSSTGGGEKDQPQHF	B*08:01	RAKFKQLL	BZLF1_EBV	10x_donor	TRAV13-1	TRAJ11	TRBV5-4	TRBJ1-5
CAAKEGYSTLTF	CASSSTGGGEKDQPQHF	A*03:01	RLRAEAQVK	EMNA-3A_EBV	10x_donor	TRAV13-1	TRAJ11	TRBV5-4	TRBJ1-5
CAAKEGYSTLTF	CASSSTGGGEKDQPQHF	A*02:01	RTLNAWVKV	Gag-protein_HIV	10x_donor	TRAV13-1	TRAJ11	TRBV5-4	TRBJ1-5
CAAKEGYSTLTF	CASSYSGGSSYEQYF	A*03:01	KLGGALQAK	IE-1_CMV	10x_donor	TRAV13-1	TRAJ11	TRBV5-4	TRBJ2-7
CAAKEGYSTLTF	CRYKGQGVSGANVLTF	A*02:01	GILGFVFTL	Flu-MP_Influenza	10x_donor	TRAV13-1	TRAJ11	TRBV20-1	TRBJ2-6
CAAKEGYSTLTF	CSAGGNTEAFF	B*08:01	RAKFKQLL	BZLF1_EBV	10x_donor	TRAV13-1	TRAJ11	TRBV29-1	TRBJ1-1
CAAKEGYSTLTF	CSGNPGTSAATQYF	A*03:01	KLGGALQAK	IE-1_CMV	10x_donor	TRAV13-1	TRAJ11	TRBV29-1	TRBJ2-3
CAAKEGYSTLTF	CSVGSGEDSPQYF	B*08:01	RAKFKQLL	BZLF1_EBV	10x_donor	TRAV13-1	TRAJ11	TRBV29-1	TRBJ2-3
CAAKEGYSTLTF	CSVWSGDSYNEQFF	A*03:01	KLGGALQAK	IE-1_CMV	10x_donor	TRAV13-1	TRAJ11	TRBV20-1	TRBJ2-1
CAAKEGYSTLTL	CASSSTGGGEKDQPQHF	A*03:01	KLGGALQAK	IE-1_CMV	10x_donor	TRAV13-1	TRAJ11	TRBV5-4	TRBJ1-5
CAAKFTYYGQNFVF	CASSQGQGIHEQYF	A*03:01	KLGGALQAK	IE-1_CMV	10x_donor	TRAV27	TRAJ26	TRBV14	TRBJ2-7
CAAKGGNEKLTF	CASSLTGGMREQYF	B*08:01	RAKFKQLL	BZLF1_EBV	10x_donor	TRAV29DV5	TRAJ48	TRBV7-2	TRBJ2-7
CAAKGGPDNQGGKLIF	CASSQYGISEQYF	A*03:01	KLGGALQAK	IE-1_CMV	10x_donor	TRAV29DV5	TRAJ23	TRBV4-1	TRBJ2-7
CAAKGGSEKLVF	CASSQRRTGPSSTDTQYF	A*02:01	RTLNAWVKV	Gag-protein_HIV	10x_donor	TRAV29DV5	TRAJ57	TRBV4-1	TRBJ2-3
CAAKGSGAGKSTF	CASSLGILAGGLSDSYNEQFF	A*03:01	KLGGALQAK	IE-1_CMV	10x_donor	TRAV23DV6	TRAJ27	TRBV7-2	TRBJ2-1
CAAKGSNYKLTF	CASSFSGGAEGDTQYF	A*03:01	KLGGALQAK	IE-1_CMV	10x_donor	TRAV13-1	TRAJ53	TRBV5-1	TRBJ2-3
CAAKGSSNTGKLIF	CASSIRSSYEQYF	A*02:01	GILGFVFTL	Flu-MP_Influenza	10x_donor	TRAV29DV5	TRAJ37	TRBV19	TRBJ2-7
CAAKGSYNNNDMRF	CASSLWEDGYTF	A*03:01	KLGGALQAK	IE-1_CMV	10x_donor	TRAV29DV5	TRAJ43	TRBV7-9	TRBJ1-2
CAAKGTSYDKVIF	CASSIHSNQPQHF	A*02:01	GILGFVFTL	Flu-MP_Influenza	10x_donor	TRAV29DV5	TRAJ50	TRBV19	TRBJ1-5
CAAKGYGQNFVF	CASSDSLGSVEQFF	A*03:01	KLGGALQAK	IE-1_CMV	10x_donor	TRAV13-1	TRAJ26	TRBV6-4	TRBJ2-1
CAAKKGNQFYF	CASGPPGGEKLFF	B*08:01	RAKFKQLL	BZLF1_EBV	10x_donor	TRAV13-1	TRAJ49	TRBV12-3	TRBJ1-4
CAAKKYNFNKFYF	CASRGQQETQYF	A*03:01	KLGGALQAK	IE-1_CMV	10x_donor	TRAV13-1	TRAJ21	TRBV2	TRBJ2-5
CAAKLKLTGEGSNYKLTF	CASSLGSYSNQPQHF	A*03:01	KLGGALQAK	IE-1_CMV	10x_donor	TRAV29DV5	TRAJ53	TRBV5-1	TRBJ1-5
CAAKLMYNTDKLIF	CASSPYRGQQETQYF	A*03:01	KLGGALQAK	IE-1_CMV	10x_donor	TRAV12-2	TRAJ34	TRBV27	TRBJ2-5
CAAKLRNTDKLIF	CSASGYGTLKVTDTQYF	A*03:01	KLGGALQAK	IE-1_CMV	10x_donor	TRAV23DV6	TRAJ34	TRBV20-1	TRBJ2-3
CAAKLSDSSYKLIF	CASSFWGRNVDTQYF	A*03:01	KLGGALQAK	IE-1_CMV	10x_donor	TRAV13-1	TRAJ12	TRBV11-2	TRBJ2-3
CAAKLSDSSYKLIF	CSAMTSGSSYEQYF	A*11:01	AVFDRKSDAK	EBNA-3B_EBV	10x_donor	TRAV13-1	TRAJ12	TRBV20-1	TRBJ2-7
CAAKLSDSSYKLIF	CSAMTSGSSYEQYF	A*02:01	FLASKIGRLV	Ca2-indepen-Plip-A2	10x_donor	TRAV13-1	TRAJ12	TRBV20-1	TRBJ2-7
CAAKLSDSSYKLIF	CSAMTSGSSYEQYF	A*03:01	KLGGALQAK	IE-1_CMV	10x_donor	TRAV13-1	TRAJ12	TRBV20-1	TRBJ2-7
CAAKNDYKLSF	CASSEYRHWGNYGYTF	A*03:01	KLGGALQAK	IE-1_CMV	10x_donor	TRAV12-2	TRAJ20	TRBV25-1	TRBJ1-2
CAAKNSGGYQKVTF	CASSQDDRGSFTEAFF	A*03:01	KLGGALQAK	IE-1_CMV	10x_donor	TRAV1-2	TRAJ13	TRBV4-1	TRBJ1-1
CAAKNTGNQFYF	CASSQGGGLTEAFF	A*03:01	KLGGALQAK	IE-1_CMV	10x_donor	TRAV29DV5	TRAJ49	TRBV4-1	TRBJ1-1
CAAKNTGNQFYF	CSAIGTGGGQPQHF	A*03:01	KLGGALQAK	IE-1_CMV	10x_donor	TRAV1-2	TRAJ49	TRBV20-1	TRBJ1-5
CAAKPDYKLSF	CASSTMGLAGGLTDTQYF	A*03:01	KLGGALQAK	IE-1_CMV	10x_donor	TRAV13-1	TRAJ20	TRBV2	TRBJ2-3
CAAKPEAGNTPLVF	CASSKKGGGASGYTF	A*03:01	KLGGALQAK	IE-1_CMV	10x_donor	TRAV13-1	TRAJ29	TRBV7-9	TRBJ1-2
CAAKPLFINEKLTF	CASSQDHRMGGHEKLFF	A*03:01	KLGGALQAK	IE-1_CMV	10x_donor	TRAV8-1	TRAJ48	TRBV4-3	TRBJ1-4
CAAKPSGTYKYIF	CASSQGRGAEAFF	A*03:01	KLGGALQAK	IE-1_CMV	10x_donor	TRAV29DV5	TRAJ40	TRBV4-1	TRBJ1-1
CAAKQGAQKLVF	CASRTQGDEAFF	A*11:01	AVFDRKSDAK	EBNA-3B_EBV	10x_donor	TRAV12-2	TRAJ54	TRBV7-3	TRBJ1-1
CAAKRNSGYSTLTF	CASSLRTGQLNNYGYTF	A*03:01	KLGGALQAK	IE-1_CMV	10x_donor	TRAV13-1	TRAJ11	TRBV11-3	TRBJ1-2
CAAKRSGGGADGLTF	CASSLGARNLAKNIQYF	A*03:01	KLGGALQAK	IE-1_CMV	10x_donor	TRAV13-1	TRAJ45	TRBV7-6	TRBJ2-4
CAAKSISTDSWGKLQF	CASSQGVAGGWGTQYF	A*03:01	KLGGALQAK	IE-1_CMV	10x_donor	TRAV13-1	TRAJ24	TRBV3-1	TRBJ2-5
CAAKSNTGKLIF	CASSIRSSETQYF	A*02:01	GILGFVFTL	Flu-MP_Influenza	10x_donor	TRAV13-1	TRAJ37	TRBV19	TRBJ2-5
CAAKSSGSARQLTF	CASSQGSNEKLFF	A*03:01	KLGGALQAK	IE-1_CMV	10x_donor	TRAV29DV5	TRAJ22	TRBV4-1	TRBJ1-4
CAAKTDKLIF	CASSYGTDYGYTF	A*03:01	KLGGALQAK	IE-1_CMV	10x_donor	TRAV13-1	TRAJ34	TRBV27	TRBJ1-2
CAAKTGTASKLTF	CASSMTVSYTDTQYF	A*03:01	KLGGALQAK	IE-1_CMV	10x_donor	TRAV29DV5	TRAJ44	TRBV4-2	TRBJ2-3
CAAKTLNDYKLSF	CASSLTQGVGETQYF	A*03:01	KLGGALQAK	IE-1_CMV	10x_donor	TRAV29DV5	TRAJ20	TRBV7-6	TRBJ2-5
CAAKTSYDKVIF	CASSGHPGQGKPQHF	A*03:01	KLGGALQAK	IE-1_CMV	10x_donor	TRAV12-2	TRAJ50	TRBV25-1	TRBJ1-5
CAAKTSYDKVIF	CASSIAGNTEAFF	A*03:01	KLGGALQAK	IE-1_CMV	10x_donor	TRAV29DV5	TRAJ50	TRBV19	TRBJ1-1
CAAKVTF	CASSARSSYEQYF	A*02:01	GILGFVFTL	Flu-MP_Influenza	10x_donor	TRAV12-2	TRAJ13	TRBV19	TRBJ2-7
CAAKVYGNEKLTF	CASSVGDSPPQPQHF	A*03:01	KLGGALQAK	IE-1_CMV	10x_donor	TRAV13-1	TRAJ48	TRBV9	TRBJ1-5
CAAKWGGGADGLTF	CASSFNAALNSPLHF	A*03:01	KLGGALQAK	IE-1_CMV	10x_donor	TRAV29DV5	TRAJ45	TRBV12-4	TRBJ1-6
CAALADNQGGKLIF	CASALIQGVYTF	A*03:01	KLGGALQAK	IE-1_CMV	10x_donor	TRAV13-1	TRAJ23	TRBV19	TRBJ1-2
CAALAWRAYNNNDMRF	CASSEGGQYDDYGYTF	A*03:01	RLRAEAQVK	EMNA-3A_EBV	10x_donor	TRAV13-1	TRAJ43	TRBV2	TRBJ1-2
CAALDDKIIF	CASSFGLLAGGNEQFF	A*03:01	KLGGALQAK	IE-1_CMV	10x_donor	TRAV41	TRAJ30	TRBV27	TRBJ2-1
CAALDGIKAAGNKLTF	CASKTGGALNTEAFF	A*03:01	KLGGALQAK	IE-1_CMV	10x_donor	TRAV17	TRAJ17	TRBV19	TRBJ1-1
CAALDNYGQNFVF	CASSYKREYTGELFF	A*03:01	KLGGALQAK	IE-1_CMV	10x_donor	TRAV21	TRAJ26	TRBV6-3	TRBJ2-2
CAALDSNYQLIW	CASSDGDNTGELFF	A*03:01	KLGGALQAK	IE-1_CMV	10x_donor	TRAV1-2	TRAJ33	TRBV6-4	TRBJ2-2
CAALDSNYQLIW	CASSLGGDPGVGPQHF	A*11:01	IVTDFSVIK	EBNA-3B_EBV	10x_donor	TRAV1-2	TRAJ33	TRBV7-9	TRBJ1-5
CAALDSNYQLIW	CASSWGGGSHYGYTF	A*11:01	IVTDFSVIK	EBNA-3B_EBV	10x_donor	TRAV29DV5	TRAJ33	TRBV11-2	TRBJ1-2
CAALDSNYQLIW	CSAGSGTRGETQYF	A*11:01	AVFDRKSDAK	EBNA-3B_EBV	10x_donor	TRAV1-2	TRAJ33	TRBV20-1	TRBJ2-5
CAALDSNYQLIW	CSAGSGTRGETQYF	A*03:01	KLGGALQAK	IE-1_CMV	10x_donor	TRAV1-2	TRAJ33	TRBV20-1	TRBJ2-5
CAALDSNYQLIW	CSAGSGTRGETQYF	B*08:01	RAKFKQLL	BZLF1_EBV	10x_donor	TRAV1-2	TRAJ33	TRBV20-1	TRBJ2-5
CAALDSNYQLIW	CSASGGSSYNEQFF	A*03:01	KLGGALQAK	IE-1_CMV	10x_donor	TRAV1-2	TRAJ33	TRBV20-1	TRBJ2-1
CAALDSSYKLIF	CASSEAPDGNQPQHF	A*03:01	KLGGALQAK	IE-1_CMV	10x_donor	TRAV1-2	TRAJ12	TRBV6-1	TRBJ1-5
CAALDSWGKFQF	CASRTRGRDQPQHF	A*03:01	KLGGALQAK	IE-1_CMV	10x_donor	TRAV12-2	TRAJ24	TRBV6-5	TRBJ1-5
CAALDSWGKFQF	CASSARSGEPQHF	A*02:01	GILGFVFTL	Flu-MP_Influenza	10x_donor	TRAV12-2	TRAJ24	TRBV19	TRBJ1-5
CAALDSWGKFQF	CASSDRGGIGGSAFF	A*03:01	KLGGALQAK	IE-1_CMV	10x_donor	TRAV12-2	TRAJ24	TRBV7-9	TRBJ1-1
CAALDSWGKFQF	CASSIRSSYEQYF	A*02:01	GILGFVFTL	Flu-MP_Influenza	10x_donor	TRAV12-2	TRAJ24	TRBV19	TRBJ2-7
CAALDTGRRALTF	CASSSGQGSYEQYV	A*03:01	KLGGALQAK	IE-1_CMV	10x_donor	TRAV13-1	TRAJ5	TRBV6-5	TRBJ2-7
CAALEETNAGKSTF	CASSIRSSYEQYF	A*02:01	GILGFVFTL	Flu-MP_Influenza	10x_donor	TRAV23DV6	TRAJ27	TRBV19	TRBJ2-7
CAALEETNAGKSTF	CATYLSRDRDSPLHF	A*02:01	GILGFVFTL	Flu-MP_Influenza	10x_donor	TRAV23DV6	TRAJ27	TRBV24-1	TRBJ1-6
CAALELNYGQNFVF	CASSTGRNYGYTF	A*02:01	GILGFVFTL	Flu-MP_Influenza	10x_donor	TRAV25	TRAJ26	TRBV3-1	TRBJ1-2
CAALEPGFQKLVF	CASSPLSTDTQYF	A*02:01	GILGFVFTL	Flu-MP_Influenza	10x_donor	TRAV13-1	TRAJ8	TRBV19	TRBJ2-3
CAALETSYDKVIF	CASSQADSLNSPLHF	B*08:01	RAKFKQLL	BZLF1_EBV	10x_donor	TRAV13-1	TRAJ50	TRBV3-1	TRBJ1-6
CAALETSYDKVIF	CASTRQGANEKLFF	B*08:01	RAKFKQLL	BZLF1_EBV	10x_donor	TRAV13-1	TRAJ50	TRBV28	TRBJ1-4
CAALEVQGAQKLVF	CASSLWARKDRGLEGYTF	A*03:01	RLRAEAQVK	EMNA-3A_EBV	10x_donor	TRAV12-3	TRAJ54	TRBV28	TRBJ1-2
CAALFAGNMLTF	CATSEPDRATNSGELFF	A*03:01	KLGGALQAK	IE-1_CMV	10x_donor	TRAV1-2	TRAJ39	TRBV24-1	TRBJ2-2
CAALFTGGFKTIF	CASTHQSGTGSPLHF	A*03:01	KLGGALQAK	IE-1_CMV	10x_donor	TRAV13-1	TRAJ9	TRBV27	TRBJ1-6
CAALFTGNQFYF	CASNHGTGATEAFF	A*11:01	AVFDRKSDAK	EBNA-3B_EBV	10x_donor	TRAV29DV5	TRAJ49	TRBV27	TRBJ1-1
CAALFYF	CASSWDTNTEAFF	A*03:01	KLGGALQAK	IE-1_CMV	10x_donor	TRAV13-1	TRAJ49	TRBV5-4	TRBJ1-1
CAALGAGGTSYGKLTF	CASSQDRPQLAGEKTQYF	A*03:01	KLGGALQAK	IE-1_CMV	10x_donor	TRAV12-2	TRAJ52	TRBV4-1	TRBJ2-5
CAALGAQKLVF	CASSLGTGFRGELFF	A*03:01	KLGGALQAK	IE-1_CMV	10x_donor	TRAV29DV5	TRAJ54	TRBV13	TRBJ2-2
CAALGDSNYQLIW	CASSVDGASYNEQFF	A*03:01	KLGGALQAK	IE-1_CMV	10x_donor	TRAV1-2	TRAJ33	TRBV9	TRBJ2-1
CAALGQNFVF	CASSISGTGGFYEQFF	A*03:01	KLGGALQAK	IE-1_CMV	10x_donor	TRAV29DV5	TRAJ26	TRBV19	TRBJ2-1
CAALGYGGATNKLIF	CASRQGNEKLFF	A*03:01	KLGGALQAK	IE-1_CMV	10x_donor	TRAV21	TRAJ32	TRBV21-1	TRBJ1-4
CAALISNAGGTSYGKLTF	CASSQDSSLTSGSSTDTQYF	A*03:01	KLGGALQAK	IE-1_CMV	10x_donor	TRAV8-3	TRAJ52	TRBV3-1	TRBJ2-3
CAALKTSYDKVIF	CASSYGLADYTTGELFF	A*03:01	KLGGALQAK	IE-1_CMV	10x_donor	TRAV3	TRAJ50	TRBV5-1	TRBJ2-2
CAALLDFGNEKLTF	CASSLLWAEYNEQFF	B*08:01	RAKFKQLL	BZLF1_EBV	10x_donor	TRAV20	TRAJ48	TRBV4-1	TRBJ2-1
CAALLYNFNKFYF	CASSPVLVNEQFF	A*03:01	KLGGALQAK	IE-1_CMV	10x_donor	TRAV3	TRAJ21	TRBV6-3	TRBJ2-1
CAALMNRDDKIIF	CASSLRDGSEAFF	B*08:01	RAKFKQLL	BZLF1_EBV	10x_donor	TRAV13-1	TRAJ30	TRBV5-6	TRBJ1-1
CAALNNAGNMLTF	CASSIALASEQFF	A*02:01	LLDFVRFMGV	EBNA-3B_EBV	10x_donor	TRAV21	TRAJ39	TRBV19	TRBJ2-1
CAALNNAGNMLTF	CASSYLDGAGPEAFF	A*03:01	KLGGALQAK	IE-1_CMV	10x_donor	TRAV21	TRAJ39	TRBV7-9	TRBJ1-1
CAALNSGGYQKVTF	CASSVASGELFF	A*03:01	KLGGALQAK	IE-1_CMV	10x_donor	TRAV1-2	TRAJ13	TRBV9	TRBJ2-2
CAALNSGNTPLVF	CASSEGTGGLGYGYTF	A*03:01	KLGGALQAK	IE-1_CMV	10x_donor	TRAV1-2	TRAJ29	TRBV25-1	TRBJ1-2
CAALNTDKLIF	CASSHTSASYNEQFF	A*03:01	KLGGALQAK	IE-1_CMV	10x_donor	TRAV13-1	TRAJ34	TRBV3-1	TRBJ2-1
CAALPAGGGADGLTF	CSVDGLLTGEGGNTIYF	A*03:01	KLGGALQAK	IE-1_CMV	10x_donor	TRAV29DV5	TRAJ45	TRBV29-1	TRBJ1-3
CAALPGGGADGLTF	CASSLGGGDYEQYF	B*08:01	FLRGRAYGL	EBNA-3A_EBV	10x_donor	TRAV23DV6	TRAJ45	TRBV7-6	TRBJ2-7
CAALPGGGNKLTF	CASSFSYEQYF	A*11:01	AVFDRKSDAK	EBNA-3B_EBV	10x_donor	TRAV13-1	TRAJ10	TRBV6-3	TRBJ2-7
CAALPGGGNKLTF	CASSYSYEQYF	A*03:01	KLGGALQAK	IE-1_CMV	10x_donor	TRAV13-1	TRAJ10	TRBV6-5	TRBJ2-7
CAALPSNAGGTSYGKLTF	CASSEAWGTPLWGEKLFF	A*11:01	AVFDRKSDAK	EBNA-3B_EBV	10x_donor	TRAV12-2	TRAJ52	TRBV6-1	TRBJ1-4
CAALPSNAGGTSYGKLTF	CASSEAWGTPLWGEKLFF	A*03:01	KLGGALQAK	IE-1_CMV	10x_donor	TRAV12-2	TRAJ52	TRBV6-1	TRBJ1-4
CAALPSNAGGTSYGKLTF	CASSEAWGTPLWGEKLFF	A*03:01	RLRAEAQVK	EMNA-3A_EBV	10x_donor	TRAV12-2	TRAJ52	TRBV6-1	TRBJ1-4
CAALPSNAGGTSYGKLTF	CASSLYAGASEKLFF	A*03:01	KLGGALQAK	IE-1_CMV	10x_donor	TRAV12-2	TRAJ52	TRBV27	TRBJ1-4
CAALQGSNYKLTF	CASSVGSRGVYGYTF	A*03:01	KLGGALQAK	IE-1_CMV	10x_donor	TRAV29DV5	TRAJ53	TRBV9	TRBJ1-2
CAALRNTAGNMLTF	CSARDYSGPTSGTQYF	A*03:01	KLGGALQAK	IE-1_CMV	10x_donor	TRAV13-1	TRAJ39	TRBV20-1	TRBJ2-5
CAALRTDSWGKLQF	CASSFGTSPGANVLTF	A*03:01	KLGGALQAK	IE-1_CMV	10x_donor	TRAV29DV5	TRAJ24	TRBV18	TRBJ2-6
CAALRTGANNLFF	CASSLAQETQYF	A*03:01	KLGGALQAK	IE-1_CMV	10x_donor	TRAV13-1	TRAJ36	TRBV11-2	TRBJ2-5
CAALSAGGTSYGKLTF	CASIPLAGVRDEQFF	A*11:01	AVFDRKSDAK	EBNA-3B_EBV	10x_donor	TRAV8-3	TRAJ52	TRBV27	TRBJ2-1
CAALSGAGSYQLTF	CASSIYGGGNTDTQYF	A*03:01	KLGGALQAK	IE-1_CMV	10x_donor	TRAV29DV5	TRAJ28	TRBV19	TRBJ2-3
CAALSHASKIIF	CASRPQQGHNSPLHF	A*11:01	AVFDRKSDAK	EBNA-3B_EBV	10x_donor	TRAV13-1	TRAJ3	TRBV28	TRBJ1-6
CAALSHASKIIF	CASRPQQGHNSPLHF	A*03:01	KLGGALQAK	IE-1_CMV	10x_donor	TRAV13-1	TRAJ3	TRBV28	TRBJ1-6
CAALSHASKIIF	CASRPQQGHNSPLHF	A*03:01	RLRAEAQVK	EMNA-3A_EBV	10x_donor	TRAV13-1	TRAJ3	TRBV28	TRBJ1-6
CAALSNFGNEKLTF	CASSYPRVGSKNIQYF	A*03:01	KLGGALQAK	IE-1_CMV	10x_donor	TRAV13-1	TRAJ48	TRBV6-3	TRBJ2-4
CAALSPNFGNEKLTF	CASSRTGTSYEQYF	A*02:01	LLDFVRFMGV	EBNA-3B_EBV	10x_donor	TRAV5	TRAJ48	TRBV13	TRBJ2-7
CAALSSGSARQLTF	CASSTTFTLADTQYF	A*03:01	KLGGALQAK	IE-1_CMV	10x_donor	TRAV29DV5	TRAJ22	TRBV19	TRBJ2-3
CAALTGGGNKLTF	CATQDGPGLGELFF	A*03:01	KLGGALQAK	IE-1_CMV	10x_donor	TRAV8-1	TRAJ10	TRBV6-1	TRBJ2-2
CAALTGGGNKLTF	CATQQGLGTGELFF	A*11:01	AVFDRKSDAK	EBNA-3B_EBV	10x_donor	TRAV8-1	TRAJ10	TRBV6-4	TRBJ2-2
CAALTGGGNKLTF	CATQQGLGTGELFF	A*03:01	KLGGALQAK	IE-1_CMV	10x_donor	TRAV8-1	TRAJ10	TRBV6-4	TRBJ2-2
CAALVGANNLFF	CASSPPGRASYEQYF	A*03:01	KLGGALQAK	IE-1_CMV	10x_donor	TRAV1-1	TRAJ36	TRBV19	TRBJ2-7
CAALWGWELPTHF	CASSLYRGADTQYF	A*03:01	KLGGALQAK	IE-1_CMV	10x_donor	TRAV1-2	TRAJ28	TRBV28	TRBJ2-3
CAALYNDYKLSF	CASSSPGQGLFEQFF	A*03:01	KLGGALQAK	IE-1_CMV	10x_donor	TRAV1-2	TRAJ20	TRBV18	TRBJ2-1
CAALYNQGGKLIF	CARGDGHQPQHF	A*03:01	KLGGALQAK	IE-1_CMV	10x_donor	TRAV20	TRAJ23	TRBV10-2	TRBJ1-5
CAALYNQGGKLIF	CASSLMGIGSYNEQFF	A*03:01	KLGGALQAK	IE-1_CMV	10x_donor	TRAV13-1	TRAJ23	TRBV27	TRBJ2-1
CAALYSSASKIIF	CASSIRSSYEQYF	A*02:01	GILGFVFTL	Flu-MP_Influenza	10x_donor	TRAV12-2	TRAJ3	TRBV19	TRBJ2-7
CAAMDSNYQLIW	CASKGLGADTGELFF	A*03:01	KLGGALQAK	IE-1_CMV	10x_donor	TRAV1-2	TRAJ33	TRBV19	TRBJ2-2
CAAMDSNYQLIW	CASSEATGSGNTIYF	A*03:01	KLGGALQAK	IE-1_CMV	10x_donor	TRAV1-2	TRAJ33	TRBV6-1	TRBJ1-3
CAAMDSNYQLIW	CASSLEWGGETQYF	A*03:01	KLGGALQAK	IE-1_CMV	10x_donor	TRAV1-2	TRAJ33	TRBV5-1	TRBJ2-5
CAAMDSNYQLIW	CASSQDFGAAGELFF	A*03:01	KLGGALQAK	IE-1_CMV	10x_donor	TRAV1-2	TRAJ33	TRBV4-1	TRBJ2-2
CAAMDSNYQLIW	CASSSAAAYEQYF	B*08:01	RAKFKQLL	BZLF1_EBV	10x_donor	TRAV1-2	TRAJ33	TRBV7-9	TRBJ2-7
CAAMDSNYQLIW	CASSVGFTGGNQPQHF	A*03:01	KLGGALQAK	IE-1_CMV	10x_donor	TRAV25	TRAJ33	TRBV19	TRBJ1-5
CAAMDSNYQLIW	CASSYSAGPTDTQYF	A*11:01	AVFDRKSDAK	EBNA-3B_EBV	10x_donor	TRAV1-2	TRAJ33	TRBV6-3	TRBJ2-3
CAAMDSNYQLIW	CASSYSAGPTDTQYF	A*03:01	KLGGALQAK	IE-1_CMV	10x_donor	TRAV1-2	TRAJ33	TRBV6-3	TRBJ2-3
CAAMDSNYQLIW	CASSYSSGGGETQYF	A*11:01	AVFDRKSDAK	EBNA-3B_EBV	10x_donor	TRAV1-2	TRAJ33	TRBV6-5	TRBJ2-5
CAAMDSNYQLIW	CASSYSSGGGETQYF	A*03:01	KLGGALQAK	IE-1_CMV	10x_donor	TRAV1-2	TRAJ33	TRBV6-5	TRBJ2-5
CAAMDSNYQLIW	CSAADSNLSYNEQFF	A*03:01	KLGGALQAK	IE-1_CMV	10x_donor	TRAV1-2	TRAJ33	TRBV20-1	TRBJ2-1
CAAMDSNYQLIW	CSARQQGDTGELFF	A*03:01	KLGGALQAK	IE-1_CMV	10x_donor	TRAV1-2	TRAJ33	TRBV20-1	TRBJ2-2
CAAMDSNYQLIW	CSARTGQINGYTF	A*03:01	KLGGALQAK	IE-1_CMV	10x_donor	TRAV1-2	TRAJ33	TRBV20-1	TRBJ1-2
CAAMDSSYKLIF	CASSERTGESYEQYF	A*03:01	KLGGALQAK	IE-1_CMV	10x_donor	TRAV1-2	TRAJ12	TRBV6-1	TRBJ2-7
CAAMDVGSNYKLTF	CASSLVGGNEQFF	A*11:01	AVFDRKSDAK	EBNA-3B_EBV	10x_donor	TRAV13-1	TRAJ53	TRBV7-3	TRBJ2-1
CAAMDVGSNYKLTF	CASSLVGGNEQFF	A*03:01	KLGGALQAK	IE-1_CMV	10x_donor	TRAV13-1	TRAJ53	TRBV7-3	TRBJ2-1
CAAMEETSGSRLTF	CASSLIGYGYTF	A*03:01	KLGGALQAK	IE-1_CMV	10x_donor	TRAV23DV6	TRAJ58	TRBV5-6	TRBJ1-2
CAAMETSYDKVIF	CASGMTGLTSEQYF	B*08:01	RAKFKQLL	BZLF1_EBV	10x_donor	TRAV13-1	TRAJ50	TRBV6-3	TRBJ2-7
CAAMETSYDKVIF	CASSEQGQGEKLFF	B*08:01	RAKFKQLL	BZLF1_EBV	10x_donor	TRAV13-1	TRAJ50	TRBV25-1	TRBJ1-4
CAAMETSYDKVIF	CASSFHGGNEKLFF	B*08:01	RAKFKQLL	BZLF1_EBV	10x_donor	TRAV13-1	TRAJ50	TRBV11-2	TRBJ1-4
CAAMETSYDKVIF	CASSFSGNTGELFF	B*08:01	RAKFKQLL	BZLF1_EBV	10x_donor	TRAV13-1	TRAJ50	TRBV12-3	TRBJ2-2
CAAMETSYDKVIF	CASSHRQGVVLDEQFF	B*08:01	RAKFKQLL	BZLF1_EBV	10x_donor	TRAV13-1	TRAJ50	TRBV5-4	TRBJ2-1
CAAMETSYDKVIF	CASSIPNSGAVNEQFF	A*03:01	KLGGALQAK	IE-1_CMV	10x_donor	TRAV13-1	TRAJ50	TRBV9	TRBJ2-1
CAAMETSYDKVIF	CASSIPNSGAVNEQFF	B*08:01	RAKFKQLL	BZLF1_EBV	10x_donor	TRAV13-1	TRAJ50	TRBV9	TRBJ2-1
CAAMETSYDKVIF	CASSIRSSYEQYF	B*08:01	RAKFKQLL	BZLF1_EBV	10x_donor	TRAV13-1	TRAJ50	TRBV19	TRBJ2-7
CAAMETSYDKVIF	CASSLADEQFF	B*08:01	RAKFKQLL	BZLF1_EBV	10x_donor	TRAV13-1	TRAJ50	TRBV5-4	TRBJ2-1
CAAMETSYDKVIF	CASSLGDRAGGYTF	B*08:01	RAKFKQLL	BZLF1_EBV	10x_donor	TRAV13-1	TRAJ50	TRBV12-3	TRBJ1-2
CAAMETSYDKVIF	CASSLGSATNEKLFF	B*08:01	RAKFKQLL	BZLF1_EBV	10x_donor	TRAV13-1	TRAJ50	TRBV12-3	TRBJ1-4
CAAMETSYDKVIF	CASSLQGANEKLFF	B*08:01	RAKFKQLL	BZLF1_EBV	10x_donor	TRAV13-1	TRAJ50	TRBV19	TRBJ1-4
CAAMETSYDKVIF	CASSLRDGSEAFF	B*08:01	RAKFKQLL	BZLF1_EBV	10x_donor	TRAV13-1	TRAJ50	TRBV5-6	TRBJ1-1
CAAMETSYDKVIF	CASSPPGGGNTGELFF	B*08:01	RAKFKQLL	BZLF1_EBV	10x_donor	TRAV13-1	TRAJ50	TRBV18	TRBJ2-2
CAAMETSYDKVIF	CASSPRKDSTGELFF	B*08:01	RAKFKQLL	BZLF1_EBV	10x_donor	TRAV13-1	TRAJ50	TRBV18	TRBJ2-2
CAAMETSYDKVIF	CASSQADSLNSPLHF	B*08:01	RAKFKQLL	BZLF1_EBV	10x_donor	TRAV13-1	TRAJ50	TRBV3-1	TRBJ1-6
CAAMETSYDKVIF	CASSSGLAGLNEQFF	B*08:01	RAKFKQLL	BZLF1_EBV	10x_donor	TRAV13-1	TRAJ50	TRBV7-9	TRBJ2-1
CAAMETSYDKVIF	CASSSGLVSNTGELFF	B*08:01	RAKFKQLL	BZLF1_EBV	10x_donor	TRAV13-1	TRAJ50	TRBV9	TRBJ2-2
CAAMETSYDKVIF	CASSSQGANEKLFF	B*08:01	RAKFKQLL	BZLF1_EBV	10x_donor	TRAV13-1	TRAJ50	TRBV19	TRBJ1-4
CAAMETSYDKVIF	CASSTRTGTETNTGELFF	B*08:01	RAKFKQLL	BZLF1_EBV	10x_donor	TRAV13-1	TRAJ50	TRBV9	TRBJ2-2
CAAMETSYDKVIF	CASSVARTGTNTGELFF	B*08:01	RAKFKQLL	BZLF1_EBV	10x_donor	TRAV13-1	TRAJ50	TRBV9	TRBJ2-2
CAAMETSYDKVIF	CASSWGGGSHYGYTF	B*08:01	RAKFKQLL	BZLF1_EBV	10x_donor	TRAV13-1	TRAJ50	TRBV11-2	TRBJ1-2
CAAMETSYDKVIF	CASSWLSNQPQHF	B*08:01	RAKFKQLL	BZLF1_EBV	10x_donor	TRAV13-1	TRAJ50	TRBV19	TRBJ1-5
CAAMETSYDKVIF	CASSYTGGLRYGYTF	B*08:01	RAKFKQLL	BZLF1_EBV	10x_donor	TRAV13-1	TRAJ50	TRBV12-3	TRBJ1-2
CAAMETSYDKVIF	CATSRSGQGEKLFF	B*08:01	RAKFKQLL	BZLF1_EBV	10x_donor	TRAV13-1	TRAJ50	TRBV15	TRBJ1-4
CAAMETSYDKVIF	CATSTGDSNQPQHF	A*11:01	IVTDFSVIK	EBNA-3B_EBV	10x_donor	TRAV13-1	TRAJ50	TRBV15	TRBJ1-5
CAAMETSYDKVIF	CATSTGDSNQPQHF	B*08:01	RAKFKQLL	BZLF1_EBV	10x_donor	TRAV13-1	TRAJ50	TRBV15	TRBJ1-5
CAAMETSYDKVIF	CSVGSGDHGEQFF	B*08:01	RAKFKQLL	BZLF1_EBV	10x_donor	TRAV13-1	TRAJ50	TRBV29-1	TRBJ2-1
CAAMEYGNKLVF	CASSVGPSTDTQYF	A*03:01	KLGGALQAK	IE-1_CMV	10x_donor	TRAV8-3	TRAJ47	TRBV6-5	TRBJ2-3
CAAMGGADGLTF	CASMDRPYNEQFF	A*03:01	KLGGALQAK	IE-1_CMV	10x_donor	TRAV29DV5	TRAJ45	TRBV12-4	TRBJ2-1
CAAMGGNTGGFKTIF	CASSLSLAGRNEQFF	A*03:01	KLGGALQAK	IE-1_CMV	10x_donor	TRAV21	TRAJ9	TRBV7-9	TRBJ2-1
CAAMKTSYDKVIF	CATSDLPGPHFQPQHF	A*03:01	KLGGALQAK	IE-1_CMV	10x_donor	TRAV29DV5	TRAJ50	TRBV24-1	TRBJ1-5
CAAMMSGGSNYKLTF	CASSLALGGHQPQHF	A*03:01	KLGGALQAK	IE-1_CMV	10x_donor	TRAV29DV5	TRAJ53	TRBV7-2	TRBJ1-5
CAAMNTGGFKTIF	CASSPGTGPYEQYF	A*03:01	RLRAEAQVK	EMNA-3A_EBV	10x_donor	TRAV29DV5	TRAJ9	TRBV5-6	TRBJ2-7
CAAMSDSWGKFQF	CASSEDGDYEQYV	A*03:01	KLGGALQAK	IE-1_CMV	10x_donor	TRAV23DV6	TRAJ24	TRBV10-2	TRBJ2-7
CAAMSSNDYKLSF	CASSLGSRPGYTF	A*11:01	IVTDFSVIK	EBNA-3B_EBV	10x_donor	TRAV29DV5	TRAJ20	TRBV7-8	TRBJ1-2
CAAMSSNDYKLSF	CASSLGSRPGYTF	A*03:01	KLGGALQAK	IE-1_CMV	10x_donor	TRAV29DV5	TRAJ20	TRBV7-8	TRBJ1-2
CAAMSSNDYKLSF	CASSQTGLVLGGQETQYF	A*03:01	KLGGALQAK	IE-1_CMV	10x_donor	TRAV29DV5	TRAJ20	TRBV11-3	TRBJ2-5
CAANAGGADGLTF	CASSSLTNTEAFF	A*03:01	KLGGALQAK	IE-1_CMV	10x_donor	TRAV12-2	TRAJ45	TRBV7-3	TRBJ1-1
CAANAGNMLTF	CASSLGGGTEAFF	A*02:01	ELAGIGILTV	MART-1_Cancer	10x_donor	TRAV12-2	TRAJ39	TRBV11-2	TRBJ1-1
CAANAGNMLTF	CAWKPLLANEQFF	A*03:01	KLGGALQAK	IE-1_CMV	10x_donor	TRAV8-1	TRAJ39	TRBV30	TRBJ2-1
CAANDMRF	CASSQEGGGWGTEAFF	A*03:01	KLGGALQAK	IE-1_CMV	10x_donor	TRAV5	TRAJ43	TRBV4-1	TRBJ1-1
CAANEKLTF	CASSYGTGGTYEQYF	A*03:01	KLGGALQAK	IE-1_CMV	10x_donor	TRAV13-1	TRAJ48	TRBV6-5	TRBJ2-7
CAANFGGSYIPTF	CASSLGLAGGLMDTQYF	A*03:01	KLGGALQAK	IE-1_CMV	10x_donor	TRAV29DV5	TRAJ6	TRBV5-1	TRBJ2-3
CAANFGNEKLTF	CASSSLAGGRLNNEQFF	A*11:01	AVFDRKSDAK	EBNA-3B_EBV	10x_donor	TRAV8-3	TRAJ48	TRBV13	TRBJ2-1
CAANGAGNNRKLIW	CASSRQGDSGANVLTF	A*11:01	AVFDRKSDAK	EBNA-3B_EBV	10x_donor	TRAV29DV5	TRAJ38	TRBV5-5	TRBJ2-6
CAANIGGGSNYKLTF	CASSFGTRGGMSDTQYF	A*03:01	KLGGALQAK	IE-1_CMV	10x_donor	TRAV29DV5	TRAJ53	TRBV5-1	TRBJ2-3
CAANLNQGGKLIF	CASSLSGVPYEQYF	A*03:01	KLGGALQAK	IE-1_CMV	10x_donor	TRAV12-2	TRAJ23	TRBV5-6	TRBJ2-7
CAANMNNNAGNMLTF	CASSLSNSNQPQHF	A*03:01	KLGGALQAK	IE-1_CMV	10x_donor	TRAV25	TRAJ39	TRBV12-4	TRBJ1-5
CAANNAGNMLTF	CASSVLYETDTQYF	A*03:01	KLGGALQAK	IE-1_CMV	10x_donor	TRAV13-1	TRAJ39	TRBV2	TRBJ2-3
CAANNDYKLSF	CASRARGQGPTGELFF	A*03:01	KLGGALQAK	IE-1_CMV	10x_donor	TRAV25	TRAJ20	TRBV7-9	TRBJ2-2
CAANNNAGNMLTF	CASSLLNTEAFF	A*03:01	KLGGALQAK	IE-1_CMV	10x_donor	TRAV13-1	TRAJ39	TRBV11-2	TRBJ1-1
CAANNNDMRF	CASSSTGGGEKDQPQHF	A*03:01	KLGGALQAK	IE-1_CMV	10x_donor	TRAV13-1	TRAJ43	TRBV5-4	TRBJ1-5
CAANNQGGKLIF	CASSGRSGETQYF	A*02:01	GILGFVFTL	Flu-MP_Influenza	10x_donor	TRAV13-1	TRAJ23	TRBV19	TRBJ2-5
CAANPPGRRALTF	CASSLVRQGRKYGYTF	A*03:01	KLGGALQAK	IE-1_CMV	10x_donor	TRAV13-1	TRAJ5	TRBV5-6	TRBJ1-2
CAANQAGTALIF	CASSQGVLLGQPQHF	A*02:01	ELAGIGILTV	MART-1_Cancer	10x_donor	TRAV12-2	TRAJ15	TRBV4-3	TRBJ1-5
CAANQGGSEKLVF	CASSPRQGLTDTQYF	A*03:01	KLGGALQAK	IE-1_CMV	10x_donor	TRAV38-2DV8	TRAJ57	TRBV18	TRBJ2-3
CAANRGPTDKLIF	CASSDQGQVKNIQYF	A*02:01	RTLNAWVKV	Gag-protein_HIV	10x_donor	TRAV23DV6	TRAJ34	TRBV2	TRBJ2-4
CAANRVGSARLMF	CASSQKTGQEDYGYTF	A*03:01	KLGGALQAK	IE-1_CMV	10x_donor	TRAV13-1	TRAJ31	TRBV4-1	TRBJ1-2
CAANSGAGSYQLTF	CSVPGTGGLIAFF	A*03:01	KLGGALQAK	IE-1_CMV	10x_donor	TRAV29DV5	TRAJ28	TRBV29-1	TRBJ1-1
CAANSMKTSYDKVIF	CASSMGVNTEAFF	A*03:01	KLGGALQAK	IE-1_CMV	10x_donor	TRAV29DV5	TRAJ50	TRBV19	TRBJ1-1
CAANTGFQKLVF	CASSQDRSPSQPQHF	A*11:01	AVFDRKSDAK	EBNA-3B_EBV	10x_donor	TRAV27	TRAJ8	TRBV4-3	TRBJ1-5
CAANTGGFKTIF	CASSHSSGGGGEQFF	A*03:01	KLGGALQAK	IE-1_CMV	10x_donor	TRAV8-1	TRAJ9	TRBV4-1	TRBJ2-1
CAANTGTASKLTF	CASSLETGYTEAFF	A*03:01	KLGGALQAK	IE-1_CMV	10x_donor	TRAV27	TRAJ44	TRBV11-1	TRBJ1-1
CAANTNAGKSTF	CASSSTDTQYF	A*03:01	KLGGALQAK	IE-1_CMV	10x_donor	TRAV29DV5	TRAJ27	TRBV10-1	TRBJ2-3
CAANWIGNTPLVF	CASSLVQGMNTEAFF	A*03:01	KLGGALQAK	IE-1_CMV	10x_donor	TRAV13-1	TRAJ29	TRBV5-1	TRBJ1-1
CAANYGAGSYQLTF	CASSQVVGNTIYF	A*02:01	GILGFVFTL	Flu-MP_Influenza	10x_donor	TRAV29DV5	TRAJ28	TRBV4-2	TRBJ1-3
CAANYGGSQGNLIF	CASSGRSTGELFF	A*02:01	GILGFVFTL	Flu-MP_Influenza	10x_donor	TRAV25	TRAJ42	TRBV19	TRBJ2-2
CAANYGGSQGNLIF	CASSIRSSYEQYF	A*02:01	GILGFVFTL	Flu-MP_Influenza	10x_donor	TRAV27	TRAJ42	TRBV19	TRBJ2-7
CAANYGGSQGNLIF	CASSVRSTDTQYF	A*02:01	GILGFVFTL	Flu-MP_Influenza	10x_donor	TRAV25	TRAJ42	TRBV19	TRBJ2-3
CAANYGGSQGNLIF	CATPPGRNYNEQFF	A*03:01	KLGGALQAK	IE-1_CMV	10x_donor	TRAV21	TRAJ42	TRBV2	TRBJ2-1
CAAPATYNQGGKLIF	CASSPIQMDQSGSYEQYF	A*03:01	KLGGALQAK	IE-1_CMV	10x_donor	TRAV29DV5	TRAJ23	TRBV18	TRBJ2-7
CAAPDFYNQGGKLIF	CASSPTKGGSGNTIYF	A*03:01	KLGGALQAK	IE-1_CMV	10x_donor	TRAV29DV5	TRAJ23	TRBV4-1	TRBJ1-3
CAAPDGDTSGTYKYIF	CASTPGHYGYTF	A*03:01	KLGGALQAK	IE-1_CMV	10x_donor	TRAV13-1	TRAJ40	TRBV19	TRBJ1-2
CAAPDNYGQNFVF	CASRGGQGAVEAFF	A*03:01	KLGGALQAK	IE-1_CMV	10x_donor	TRAV3	TRAJ26	TRBV6-5	TRBJ1-1
CAAPDQGGSEKLVF	CASSWGQGNEQYV	A*03:01	KLGGALQAK	IE-1_CMV	10x_donor	TRAV8-6	TRAJ57	TRBV7-6	TRBJ2-7
CAAPEGGFGNVLHC	CASSLAGLAVNTGELFF	A*03:01	KLGGALQAK	IE-1_CMV	10x_donor	TRAV3	TRAJ35	TRBV5-1	TRBJ2-2
CAAPETSYDKVIF	CASSPGTSETGELFF	B*08:01	RAKFKQLL	BZLF1_EBV	10x_donor	TRAV13-1	TRAJ50	TRBV12-3	TRBJ2-2
CAAPETSYDKVIF	CASSPGTSETGELFF	A*02:01	RTLNAWVKV	Gag-protein_HIV	10x_donor	TRAV13-1	TRAJ50	TRBV12-3	TRBJ2-2
CAAPF	CASSLERSLISYNEQFF	A*11:01	AVFDRKSDAK	EBNA-3B_EBV	10x_donor	TRAV13-1	TRAJ16	TRBV5-1	TRBJ2-1
CAAPGGATNKLIF	CASSYSTPSWTDTQYF	A*02:01	ELAGIGILTV	MART-1_Cancer	10x_donor	TRAV12-2	TRAJ32	TRBV6-5	TRBJ2-3
CAAPGGGGSQGNLIF	CASSFPPRLYANYGYTF	A*02:01	GILGFVFTL	Flu-MP_Influenza	10x_donor	TRAV12-2	TRAJ42	TRBV11-2	TRBJ1-2
CAAPGNTPLVF	CASSPGTGGYQPQHF	A*03:01	KLGGALQAK	IE-1_CMV	10x_donor	TRAV29DV5	TRAJ29	TRBV10-2	TRBJ1-5
CAAPGNYGQNFVF	CASLPGNGAEAFF	B*08:01	RAKFKQLL	BZLF1_EBV	10x_donor	TRAV29DV5	TRAJ26	TRBV6-5	TRBJ1-1
CAAPGSQGNLIF	CASSVRSSYEQYF	A*02:01	GILGFVFTL	Flu-MP_Influenza	10x_donor	TRAV27	TRAJ42	TRBV19	TRBJ2-7
CAAPGSVGARLMF	CASSEGRGEQYF	A*03:01	KLGGALQAK	IE-1_CMV	10x_donor	TRAV29DV5	TRAJ31	TRBV6-6	TRBJ2-7
CAAPHSGAGSYQLTF	CAISESNTGTDYGYTF	A*03:01	KLGGALQAK	IE-1_CMV	10x_donor	TRAV17	TRAJ28	TRBV10-3	TRBJ1-2
CAAPIPGGGNKLTF	CASTKDRSEAFF	A*11:01	IVTDFSVIK	EBNA-3B_EBV	10x_donor	TRAV29DV5	TRAJ10	TRBV7-9	TRBJ1-1
CAAPIPGNTPLVF	CATSEGTYEQYF	A*11:01	AVFDRKSDAK	EBNA-3B_EBV	10x_donor	TRAV23DV6	TRAJ29	TRBV24-1	TRBJ2-7
CAAPITQGGSEKLVF	CASSVYSNQPQHF	A*02:01	GILGFVFTL	Flu-MP_Influenza	10x_donor	TRAV41	TRAJ57	TRBV19	TRBJ1-5
CAAPKGANNLFF	CASSTRSGDTQYF	A*02:01	GILGFVFTL	Flu-MP_Influenza	10x_donor	TRAV13-2	TRAJ36	TRBV19	TRBJ2-3
CAAPKGNAGNNRKLIW	CASSLWGASGDPFF	A*03:01	KLGGALQAK	IE-1_CMV	10x_donor	TRAV29DV5	TRAJ38	TRBV27	TRBJ2-1
CAAPLDDKIIF	CASSFSGNTGELFF	B*08:01	RAKFKQLL	BZLF1_EBV	10x_donor	TRAV41	TRAJ30	TRBV12-3	TRBJ2-2
CAAPLDKLIF	CASSLTGPNYGYTF	A*03:01	KLGGALQAK	IE-1_CMV	10x_donor	TRAV29DV5	TRAJ34	TRBV7-2	TRBJ1-2
CAAPLDKLIF	CASSPGTGGFQPQHF	A*11:01	AVFDRKSDAK	EBNA-3B_EBV	10x_donor	TRAV29DV5	TRAJ34	TRBV10-2	TRBJ1-5
CAAPLDKLIF	CASSPGTGGFQPQHF	A*03:01	KLGGALQAK	IE-1_CMV	10x_donor	TRAV29DV5	TRAJ34	TRBV10-2	TRBJ1-5
CAAPLGGFQKLVF	CAISHPGQGGQPQHF	A*03:01	KLGGALQAK	IE-1_CMV	10x_donor	TRAV1-2	TRAJ8	TRBV10-3	TRBJ1-5
CAAPMDSGYALNF	CASSFGRGNTEAFF	A*03:01	KLGGALQAK	IE-1_CMV	10x_donor	TRAV29DV5	TRAJ41	TRBV27	TRBJ1-1
CAAPMDYSSASKIIF	CASSFGPNYGYTF	A*03:01	KLGGALQAK	IE-1_CMV	10x_donor	TRAV13-1	TRAJ3	TRBV6-5	TRBJ1-2
CAAPMEYGNKLVF	CASSSGGTYGYTF	A*03:01	KLGGALQAK	IE-1_CMV	10x_donor	TRAV24	TRAJ47	TRBV9	TRBJ1-2
CAAPNAGGTSYGKLTF	CASSLDYFGVFSTDTQYF	A*03:01	KLGGALQAK	IE-1_CMV	10x_donor	TRAV27	TRAJ52	TRBV11-2	TRBJ2-3
CAAPNTDKLIF	CASSSPGGESPLHF	A*03:01	KLGGALQAK	IE-1_CMV	10x_donor	TRAV20	TRAJ34	TRBV27	TRBJ1-6
CAAPNTGNQFYF	CASSLGRNYEQYF	A*03:01	KLGGALQAK	IE-1_CMV	10x_donor	TRAV12-2	TRAJ49	TRBV27	TRBJ2-7
CAAPPDSNSGYALNF	CASSPRGAWFDEQFF	A*03:01	KLGGALQAK	IE-1_CMV	10x_donor	TRAV13-1	TRAJ41	TRBV7-6	TRBJ2-1
CAAPPGETSGSRLTF	CASRVVGVAGNYGYTF	A*11:01	AVFDRKSDAK	EBNA-3B_EBV	10x_donor	TRAV21	TRAJ58	TRBV27	TRBJ1-2
CAAPPGFGNEKLTF	CASSTGGGRYNEQFF	A*03:01	KLGGALQAK	IE-1_CMV	10x_donor	TRAV21	TRAJ48	TRBV19	TRBJ2-1
CAAPPSFGNEKLTF	CASSLSGQGNTEAFF	A*03:01	KLGGALQAK	IE-1_CMV	10x_donor	TRAV41	TRAJ48	TRBV27	TRBJ1-1
CAAPPVSNFGNEKLTF	CASSLAGRNYGYTF	A*03:01	KLGGALQAK	IE-1_CMV	10x_donor	TRAV23DV6	TRAJ48	TRBV7-9	TRBJ1-2
CAAPQEYGNKLVF	CASSPGLATYEQYF	A*03:01	KLGGALQAK	IE-1_CMV	10x_donor	TRAV13-1	TRAJ47	TRBV12-4	TRBJ2-7
CAAPQTGGFKTIF	CASSLPGTGNEQFF	A*03:01	KLGGALQAK	IE-1_CMV	10x_donor	TRAV2	TRAJ9	TRBV6-6	TRBJ2-1
CAAPRGGTDKLIF	CSVFGGRLYEQYF	A*03:01	KLGGALQAK	IE-1_CMV	10x_donor	TRAV29DV5	TRAJ34	TRBV29-1	TRBJ2-7
CAAPRTPGGGADGLTF	CASSVSGGITGELFF	A*11:01	AVFDRKSDAK	EBNA-3B_EBV	10x_donor	TRAV29DV5	TRAJ45	TRBV9	TRBJ2-2
CAAPSAYSGAGSYQLTF	CASSLWRNTEAFF	A*11:01	AVFDRKSDAK	EBNA-3B_EBV	10x_donor	TRAV29DV5	TRAJ28	TRBV28	TRBJ1-1
CAAPSGAGSYQLTF	CASSHGLAGEETQYF	A*03:01	KLGGALQAK	IE-1_CMV	10x_donor	TRAV29DV5	TRAJ28	TRBV4-1	TRBJ2-5
CAAPSGGSNYKLTF	CASSFPTSGRGLAETQYF	A*03:01	KLGGALQAK	IE-1_CMV	10x_donor	TRAV13-1	TRAJ53	TRBV7-9	TRBJ2-5
CAAPSGNNQGGKLIF	CASSVRSSYEQYF	A*02:01	GILGFVFTL	Flu-MP_Influenza	10x_donor	TRAV12-2	TRAJ23	TRBV19	TRBJ2-7
CAAPSGNTPLVF	CASSSSPGLAEGEQFF	A*03:01	KLGGALQAK	IE-1_CMV	10x_donor	TRAV1-2	TRAJ29	TRBV7-6	TRBJ2-1
CAAPSGNTPLVF	CASTAEGFHTDTQYF	A*03:01	KLGGALQAK	IE-1_CMV	10x_donor	TRAV12-2	TRAJ29	TRBV2	TRBJ2-3
CAAPSGTGANNLFF	CASSQDPGSGNTIYF	A*03:01	KLGGALQAK	IE-1_CMV	10x_donor	TRAV5	TRAJ36	TRBV4-2	TRBJ1-3
CAAPSNAGGTSYGKLTF	CASSDPGTGRTEAFF	A*03:01	KLGGALQAK	IE-1_CMV	10x_donor	TRAV13-1	TRAJ52	TRBV2	TRBJ1-1
CAAPSNNNDMRF	CASSYGFNQPQHF	A*02:01	ELAGIGILTV	MART-1_Cancer	10x_donor	TRAV12-2	TRAJ43	TRBV6-5	TRBJ1-5
CAAPSSNTGKLIF	CASSLDRYNEQFF	A*03:01	KLGGALQAK	IE-1_CMV	10x_donor	TRAV25	TRAJ37	TRBV27	TRBJ2-1
CAAPSYNNNDMRF	CASVGGPANTGELFF	A*03:01	KLGGALQAK	IE-1_CMV	10x_donor	TRAV8-1	TRAJ43	TRBV10-2	TRBJ2-2
CAAPTDSWGKLQF	CASSPGGHQPQHF	A*03:01	KLGGALQAK	IE-1_CMV	10x_donor	TRAV12-2	TRAJ24	TRBV6-3	TRBJ1-5
CAAPTGGGNKLTF	CASSFTGSSNYGYTF	A*03:01	KLGGALQAK	IE-1_CMV	10x_donor	TRAV13-1	TRAJ10	TRBV7-8	TRBJ1-2
CAAPTGNNNDMRF	CASSVRSTDTQYF	A*02:01	GILGFVFTL	Flu-MP_Influenza	10x_donor	TRAV29DV5	TRAJ43	TRBV19	TRBJ2-3
CAAPTGNQFYF	CASSQTRGAGNTIYF	B*08:01	RAKFKQLL	BZLF1_EBV	10x_donor	TRAV29DV5	TRAJ49	TRBV4-1	TRBJ1-3
CAAPTPTSGTYKYIF	CASSLGTQPQHF	A*03:01	KLGGALQAK	IE-1_CMV	10x_donor	TRAV12-2	TRAJ40	TRBV7-9	TRBJ1-5
CAAPVDGGNMLTF	CASSVVGSTDTQYF	A*03:01	KLGGALQAK	IE-1_CMV	10x_donor	TRAV1-2	TRAJ39	TRBV9	TRBJ2-3
CAAPVGTYKYIF	CASRTPLDTQYF	A*03:01	KLGGALQAK	IE-1_CMV	10x_donor	TRAV35	TRAJ40	TRBV11-3	TRBJ2-3
CAAPVGTYKYIF	CASSMSGPGTEAFF	A*03:01	KLGGALQAK	IE-1_CMV	10x_donor	TRAV35	TRAJ40	TRBV19	TRBJ1-1
CAAPYFGNEKLTF	CASSSPVGYEQYF	A*03:01	KLGGALQAK	IE-1_CMV	10x_donor	TRAV41	TRAJ48	TRBV7-9	TRBJ2-7
CAAPYGGSQGNLIF	CASSSRDGGTDTQYF	A*02:01	GILGFVFTL	Flu-MP_Influenza	10x_donor	TRAV41	TRAJ42	TRBV7-9	TRBJ2-3
CAAPYGGSQGNLIF	CASSYPGTGTSNQPQHF	A*02:01	GILGFVFTL	Flu-MP_Influenza	10x_donor	TRAV41	TRAJ42	TRBV6-6	TRBJ1-5
CAAPYSSASKIIF	CASSIGTSLARDTQYF	A*03:01	KLGGALQAK	IE-1_CMV	10x_donor	TRAV13-1	TRAJ3	TRBV7-8	TRBJ2-3
CAAPYSSASKIIF	CASSLQGEHEQYF	A*11:01	AVFDRKSDAK	EBNA-3B_EBV	10x_donor	TRAV8-3	TRAJ3	TRBV12-3	TRBJ2-7
CAAPYSSNTGKLIF	CASSPRAGWETQYF	A*02:01	GILGFVFTL	Flu-MP_Influenza	10x_donor	TRAV13-1	TRAJ37	TRBV19	TRBJ2-5
CAAPYTPGGATNKLIF	CASSLCCSPNTGELFF	A*03:01	KLGGALQAK	IE-1_CMV	10x_donor	TRAV29DV5	TRAJ32	TRBV7-9	TRBJ2-2
CAAQAGYQGAQKLVF	CASGSSFGDNIQYF	A*03:01	KLGGALQAK	IE-1_CMV	10x_donor	TRAV29DV5	TRAJ54	TRBV12-5	TRBJ2-4
CAAQANAGKSTF	CASSSGSSYEQYF	A*03:01	KLGGALQAK	IE-1_CMV	10x_donor	TRAV29DV5	TRAJ27	TRBV2	TRBJ2-7
CAAQDGSSNTGKLIF	CASSLASVSSTDTQYF	A*03:01	KLGGALQAK	IE-1_CMV	10x_donor	TRAV8-3	TRAJ37	TRBV5-1	TRBJ2-3
CAAQDSGGSNYKLTF	CASSTYMTNTEAFF	A*02:01	LLDFVRFMGV	EBNA-3B_EBV	10x_donor	TRAV29DV5	TRAJ53	TRBV19	TRBJ1-1
CAAQDTNAGKSTF	CASSLGSGETQYF	A*03:01	KLGGALQAK	IE-1_CMV	10x_donor	TRAV13-1	TRAJ27	TRBV5-6	TRBJ2-5
CAAQDYKLSF	CASSGTSGGPEPPSTDTQYF	A*03:01	KLGGALQAK	IE-1_CMV	10x_donor	TRAV13-1	TRAJ20	TRBV12-3	TRBJ2-3
CAAQEYGNNRLAF	CASSDLAGSGTDTQYF	A*03:01	KLGGALQAK	IE-1_CMV	10x_donor	TRAV13-1	TRAJ7	TRBV6-4	TRBJ2-3
CAAQGAQKLVF	CASSQGLVSGSPLHF	A*02:01	ELAGIGILTV	MART-1_Cancer	10x_donor	TRAV12-2	TRAJ54	TRBV4-3	TRBJ1-6
CAAQGGFGNVLHC	CASSLGPGPGANVLTF	A*03:01	KLGGALQAK	IE-1_CMV	10x_donor	TRAV41	TRAJ35	TRBV13	TRBJ2-6
CAAQGGSEKLVF	CASSVEGNEQFF	A*03:01	KLGGALQAK	IE-1_CMV	10x_donor	TRAV12-2	TRAJ57	TRBV9	TRBJ2-1
CAAQGKSGGGADGLTF	CASSDSYEQYF	A*03:01	KLGGALQAK	IE-1_CMV	10x_donor	TRAV13-1	TRAJ45	TRBV25-1	TRBJ2-7
CAAQKTSYDKVIF	CASSDWATGSSGNTIYF	A*03:01	KLGGALQAK	IE-1_CMV	10x_donor	TRAV8-3	TRAJ50	TRBV2	TRBJ1-3
CAAQLGDTGNQFYF	CASSLTPGQANTEAFF	A*03:01	KLGGALQAK	IE-1_CMV	10x_donor	TRAV13-1	TRAJ49	TRBV7-9	TRBJ1-1
CAAQLPGTGANNLFF	CSVNQILGQPNEKLFF	A*03:01	KLGGALQAK	IE-1_CMV	10x_donor	TRAV29DV5	TRAJ36	TRBV20-1	TRBJ1-4
CAAQNNDMRF	CASSFGTGAGYTF	A*03:01	KLGGALQAK	IE-1_CMV	10x_donor	TRAV13-1	TRAJ43	TRBV27	TRBJ1-2
CAAQPPTGNQFYF	CASSFLTGQGETQYF	B*08:01	RAKFKQLL	BZLF1_EBV	10x_donor	TRAV13-1	TRAJ49	TRBV11-2	TRBJ2-5
CAAQRPGANNLFF	CASSPQPGILSYEQYF	A*03:01	KLGGALQAK	IE-1_CMV	10x_donor	TRAV22	TRAJ36	TRBV4-1	TRBJ2-7
CAAQSTSGTYKYIF	CASSFRDRRNYEQYF	A*03:01	KLGGALQAK	IE-1_CMV	10x_donor	TRAV41	TRAJ40	TRBV7-2	TRBJ2-7
CAAQTGNQFYF	CASSEGQGNTEAFF	A*03:01	KLGGALQAK	IE-1_CMV	10x_donor	TRAV8-1	TRAJ49	TRBV9	TRBJ1-1
CAAQTGNQFYF	CATSLGTGGWDEQFF	A*03:01	KLGGALQAK	IE-1_CMV	10x_donor	TRAV13-1	TRAJ49	TRBV15	TRBJ2-1
CAAQYNDMRF	CASSQGERGYTF	A*11:01	AVFDRKSDAK	EBNA-3B_EBV	10x_donor	TRAV23DV6	TRAJ43	TRBV5-1	TRBJ1-2
CAARAAGAGSYQLTF	CASSSPGASAVQETQYF	A*03:01	KLGGALQAK	IE-1_CMV	10x_donor	TRAV29DV5	TRAJ28	TRBV7-9	TRBJ2-5
CAARADGQKLLF	CSARDTRQLSSYNSPLHF	A*03:01	KLGGALQAK	IE-1_CMV	10x_donor	TRAV29DV5	TRAJ16	TRBV20-1	TRBJ1-6
CAARAGGTSYGKLTF	CASSQGGTGLGEQYF	A*03:01	KLGGALQAK	IE-1_CMV	10x_donor	TRAV21	TRAJ52	TRBV4-1	TRBJ2-7
CAARAHGDNQFYF	CASSLGLAGGNEQFF	A*03:01	KLGGALQAK	IE-1_CMV	10x_donor	TRAV13-1	TRAJ49	TRBV7-8	TRBJ2-1
CAARALYSSASKIIF	CASKNPGTEIYEQYF	A*03:01	KLGGALQAK	IE-1_CMV	10x_donor	TRAV12-2	TRAJ3	TRBV28	TRBJ2-7
CAARAPI	CASSLWATEAFF	A*03:01	KLGGALQAK	IE-1_CMV	10x_donor	TRAV8-1	TRAJ35	TRBV5-6	TRBJ1-1
CAARARGFGNVLHC	CASSLYSATGELFF	A*11:01	AVFDRKSDAK	EBNA-3B_EBV	10x_donor	TRAV13-1	TRAJ35	TRBV28	TRBJ2-2
CAARASPGTYKYIF	CASSPPTSGSSTDTQYF	A*03:01	KLGGALQAK	IE-1_CMV	10x_donor	TRAV29DV5	TRAJ40	TRBV6-3	TRBJ2-3
CAARATYNFNKFYF	CASKPRARQGSSYEQYF	A*03:01	KLGGALQAK	IE-1_CMV	10x_donor	TRAV29DV5	TRAJ21	TRBV10-3	TRBJ2-7
CAARDDKIIF	CASSLFGLAGDYNEQFF	A*03:01	KLGGALQAK	IE-1_CMV	10x_donor	TRAV12-2	TRAJ30	TRBV27	TRBJ2-1
CAARDDSNYQLIW	CASSLVTDSQETQYF	A*03:01	KLGGALQAK	IE-1_CMV	10x_donor	TRAV29DV5	TRAJ33	TRBV12-4	TRBJ2-5
CAARDEYTDKLIF	CASRGLAGSYEQYF	A*03:01	KLGGALQAK	IE-1_CMV	10x_donor	TRAV29DV5	TRAJ34	TRBV5-5	TRBJ2-7
CAARDGQNFVF	CASSPGQGPYTGELFF	A*03:01	KLGGALQAK	IE-1_CMV	10x_donor	TRAV29DV5	TRAJ26	TRBV13	TRBJ2-2
CAARDLGGSQGNLIF	CASSQDIGTGGVNEQFF	A*03:01	KLGGALQAK	IE-1_CMV	10x_donor	TRAV29DV5	TRAJ42	TRBV4-1	TRBJ2-1
CAARDNTGGFKTIF	CASSLWVGGKVEAFF	A*03:01	KLGGALQAK	IE-1_CMV	10x_donor	TRAV29DV5	TRAJ9	TRBV27	TRBJ1-1
CAARDNYGQNFVF	CASSVLAGDNEQFF	A*03:01	KLGGALQAK	IE-1_CMV	10x_donor	TRAV25	TRAJ26	TRBV9	TRBJ2-1
CAARDTGTASKLTF	CASSEGQGHTEAFF	A*03:01	KLGGALQAK	IE-1_CMV	10x_donor	TRAV29DV5	TRAJ44	TRBV10-1	TRBJ1-1
CAARDYEAAGNKLTF	CASSSQGAGANVLTF	A*11:01	AVFDRKSDAK	EBNA-3B_EBV	10x_donor	TRAV29DV5	TRAJ17	TRBV5-4	TRBJ2-6
CAAREDQTGANNLFF	CASSSRGGQETQYF	B*08:01	RAKFKQLL	BZLF1_EBV	10x_donor	TRAV29DV5	TRAJ36	TRBV7-3	TRBJ2-5
CAAREDSWGKLQF	CASSFLGAGELFF	A*03:01	KLGGALQAK	IE-1_CMV	10x_donor	TRAV29DV5	TRAJ24	TRBV28	TRBJ2-2
CAAREEGDARLMF	CASSIRSGETQYF	A*02:01	GILGFVFTL	Flu-MP_Influenza	10x_donor	TRAV13-1	TRAJ31	TRBV19	TRBJ2-5
CAAREETSGSRLTF	CASSPTGYMNTEAFF	A*03:01	KLGGALQAK	IE-1_CMV	10x_donor	TRAV23DV6	TRAJ58	TRBV18	TRBJ1-1
CAAREETSGSRLTF	CASSPTGYMNTEAFF	A*03:01	RLRAEAQVK	EMNA-3A_EBV	10x_donor	TRAV23DV6	TRAJ58	TRBV18	TRBJ1-1
CAAREGGGSQGNLIF	CASSIRSSNEQYF	A*02:01	GILGFVFTL	Flu-MP_Influenza	10x_donor	TRAV29DV5	TRAJ42	TRBV19	TRBJ2-7
CAAREGLYSGGGADGLTF	CAISETGVAPNTEAFF	A*03:01	KLGGALQAK	IE-1_CMV	10x_donor	TRAV29DV5	TRAJ45	TRBV10-3	TRBJ1-1
CAAREHSNYQLIW	CASSPWDREPQHF	A*03:01	KLGGALQAK	IE-1_CMV	10x_donor	TRAV29DV5	TRAJ33	TRBV7-2	TRBJ1-5
CAARETQGGSEKLVF	CASSLGQAETQYF	A*03:01	KLGGALQAK	IE-1_CMV	10x_donor	TRAV29DV5	TRAJ57	TRBV13	TRBJ2-5
CAARETSGSRLTF	CASSLTSGSTDTQYF	A*03:01	KLGGALQAK	IE-1_CMV	10x_donor	TRAV29DV5	TRAJ58	TRBV7-8	TRBJ2-3
CAARETSYDKVIF	CASRKQGSDTGELFF	B*08:01	RAKFKQLL	BZLF1_EBV	10x_donor	TRAV13-1	TRAJ50	TRBV12-3	TRBJ2-2
CAARETSYDKVIF	CASSFSLDKPTNTGELFF	B*08:01	RAKFKQLL	BZLF1_EBV	10x_donor	TRAV13-1	TRAJ50	TRBV12-3	TRBJ2-2
CAARETSYDKVIF	CASSLQGGEKLFF	B*08:01	RAKFKQLL	BZLF1_EBV	10x_donor	TRAV13-1	TRAJ50	TRBV12-3	TRBJ1-4
CAARETSYDKVIF	CASSLVGTKRETQYF	B*08:01	RAKFKQLL	BZLF1_EBV	10x_donor	TRAV13-1	TRAJ50	TRBV7-9	TRBJ2-5
CAAREYGNKLVF	CASSPGTGENTGELFF	A*03:01	KLGGALQAK	IE-1_CMV	10x_donor	TRAV29DV5	TRAJ47	TRBV6-5	TRBJ2-2
CAAREYGNKLVF	CASSQDRGGPEGLNYGYTF	A*03:01	KLGGALQAK	IE-1_CMV	10x_donor	TRAV13-1	TRAJ47	TRBV3-1	TRBJ1-2
CAARF	CASSYPNPTDTQYF	A*03:01	KLGGALQAK	IE-1_CMV	10x_donor	TRAV27	TRAJ16	TRBV6-6	TRBJ2-3
CAARFGGSQGNLIF	CASSSPLAGRFNEQFF	A*03:01	KLGGALQAK	IE-1_CMV	10x_donor	TRAV29DV5	TRAJ42	TRBV7-6	TRBJ2-1
CAARFGNEKLTF	CAEGPWGGELFF	A*03:01	KLGGALQAK	IE-1_CMV	10x_donor	TRAV23DV6	TRAJ48	TRBV6-3	TRBJ2-2
CAARFTGTASKLTF	CASSPVSGNTIYF	A*03:01	KLGGALQAK	IE-1_CMV	10x_donor	TRAV12-2	TRAJ44	TRBV19	TRBJ1-3
CAARFYDSSNTGKLIF	CASSHGTRTYEQYF	A*03:01	KLGGALQAK	IE-1_CMV	10x_donor	TRAV23DV6	TRAJ37	TRBV4-1	TRBJ2-7
CAARGDRGSTLGRLYF	CASSQGINEQFF	A*03:01	KLGGALQAK	IE-1_CMV	10x_donor	TRAV29DV5	TRAJ18	TRBV4-1	TRBJ2-1
CAARGGGGSQGNLIF	CASSFSGNTGELFF	A*02:01	GILGFVFTL	Flu-MP_Influenza	10x_donor	TRAV29DV5	TRAJ42	TRBV12-3	TRBJ2-2
CAARGGGGSQGNLIF	CASSIRASYEQYF	A*02:01	GILGFVFTL	Flu-MP_Influenza	10x_donor	TRAV29DV5	TRAJ42	TRBV19	TRBJ2-7
CAARGGGGSQGNLIF	CASSIRSGETQYF	A*02:01	GILGFVFTL	Flu-MP_Influenza	10x_donor	TRAV29DV5	TRAJ42	TRBV19	TRBJ2-5
CAARGGSNYQLIW	CASSQDHLGPNQPQHF	A*03:01	KLGGALQAK	IE-1_CMV	10x_donor	TRAV29DV5	TRAJ33	TRBV4-2	TRBJ1-5
CAARGGSYQLTF	CSVPPRDRYNEQFF	A*03:01	KLGGALQAK	IE-1_CMV	10x_donor	TRAV1-2	TRAJ28	TRBV20-1	TRBJ2-1
CAARGGYSTLTF	CASSLRTSGSFTDTQYF	A*11:01	IVTDFSVIK	EBNA-3B_EBV	10x_donor	TRAV13-1	TRAJ11	TRBV28	TRBJ2-3
CAARGGYSTLTF	CASSLRTSGSFTDTQYF	A*03:01	KLGGALQAK	IE-1_CMV	10x_donor	TRAV13-1	TRAJ11	TRBV28	TRBJ2-3
CAARGGYSTLTF	CASSLRTSGSFTDTQYF	A*03:01	RLRAEAQVK	EMNA-3A_EBV	10x_donor	TRAV13-1	TRAJ11	TRBV28	TRBJ2-3
CAARGIAAGNKLTF	CASSPEPGLAGDNEQFF	A*03:01	KLGGALQAK	IE-1_CMV	10x_donor	TRAV29DV5	TRAJ17	TRBV7-2	TRBJ2-1
CAARGIGGQNFVF	CASSVGTGLSNTEAFF	A*03:01	KLGGALQAK	IE-1_CMV	10x_donor	TRAV29DV5	TRAJ26	TRBV7-3	TRBJ1-1
CAARGKGSLGGNTPLVF	CASSSGQMNTEAFF	A*03:01	KLGGALQAK	IE-1_CMV	10x_donor	TRAV29DV5	TRAJ29	TRBV7-6	TRBJ1-1
CAARGKNYGQNFVF	CASSLDPGVYNEQFF	A*03:01	KLGGALQAK	IE-1_CMV	10x_donor	TRAV12-2	TRAJ26	TRBV13	TRBJ2-1
CAARGNNNARLMF	CASSYVGGPGDTQYF	A*03:01	KLGGALQAK	IE-1_CMV	10x_donor	TRAV1-2	TRAJ31	TRBV6-5	TRBJ2-3
CAARGPNFGNEKLTF	CATSRSGLAGVYSYEQYV	A*11:01	AVFDRKSDAK	EBNA-3B_EBV	10x_donor	TRAV29DV5	TRAJ48	TRBV15	TRBJ2-7
CAARGQGAQKLVF	CATSNRQGVYGYTF	A*03:01	KLGGALQAK	IE-1_CMV	10x_donor	TRAV13-1	TRAJ54	TRBV24-1	TRBJ1-2
CAARGRGNQFYF	CASSSLGTRSYEQYF	A*03:01	KLGGALQAK	IE-1_CMV	10x_donor	TRAV29DV5	TRAJ49	TRBV12-3	TRBJ2-7
CAARGTTDSWGKLQF	CAINNEQFF	A*03:01	KLGGALQAK	IE-1_CMV	10x_donor	TRAV29DV5	TRAJ24	TRBV6-1	TRBJ2-1
CAARGVLTGGGNKLTF	CASSRTGVEQYF	A*11:01	AVFDRKSDAK	EBNA-3B_EBV	10x_donor	TRAV39	TRAJ10	TRBV9	TRBJ2-7
CAARGYDYKLSF	CASSPRDGFNQPQHF	A*03:01	KLGGALQAK	IE-1_CMV	10x_donor	TRAV23DV6	TRAJ20	TRBV4-1	TRBJ1-5
CAARGYGQNFVF	CASSLGQAAEAFF	A*03:01	KLGGALQAK	IE-1_CMV	10x_donor	TRAV22	TRAJ26	TRBV7-6	TRBJ1-1
CAARHGFDDKIIF	CASSLGTGSYEQYF	A*03:01	KLGGALQAK	IE-1_CMV	10x_donor	TRAV29DV5	TRAJ30	TRBV12-4	TRBJ2-7
CAARHGSSNTGKLIF	CASSSQPLAGKDTQYF	A*03:01	KLGGALQAK	IE-1_CMV	10x_donor	TRAV29DV5	TRAJ37	TRBV5-5	TRBJ2-3
CAARHGSSNTGKLIF	CASSVGSGRDQPQHF	A*03:01	KLGGALQAK	IE-1_CMV	10x_donor	TRAV36DV7	TRAJ37	TRBV9	TRBJ1-5
CAARHRSGSNYKLTF	CSARALLRDTEAFF	A*11:01	AVFDRKSDAK	EBNA-3B_EBV	10x_donor	TRAV13-1	TRAJ53	TRBV20-1	TRBJ1-1
CAARIAYSGAGSYQLTF	CASSGDSLNYGYTF	A*03:01	KLGGALQAK	IE-1_CMV	10x_donor	TRAV29DV5	TRAJ28	TRBV5-5	TRBJ1-2
CAARIGNTPLVF	CASTPIESSTDTQYF	A*11:01	AVFDRKSDAK	EBNA-3B_EBV	10x_donor	TRAV29DV5	TRAJ29	TRBV4-1	TRBJ2-3
CAARIGNTPLVF	CASTPIESSTDTQYF	A*11:01	IVTDFSVIK	EBNA-3B_EBV	10x_donor	TRAV29DV5	TRAJ29	TRBV4-1	TRBJ2-3
CAARIGNTPLVF	CASTPIESSTDTQYF	A*03:01	KLGGALQAK	IE-1_CMV	10x_donor	TRAV29DV5	TRAJ29	TRBV4-1	TRBJ2-3
CAARILDDKIIF	CASSQGRRGGSYEQYF	A*03:01	KLGGALQAK	IE-1_CMV	10x_donor	TRAV29DV5	TRAJ30	TRBV4-1	TRBJ2-7
CAARIQGAQKLVF	CAISEGNRGVTEAFF	A*03:01	KLGGALQAK	IE-1_CMV	10x_donor	TRAV23DV6	TRAJ54	TRBV10-3	TRBJ1-1
CAARISQMDSNYQLIW	CASSVEPNTGELFF	A*03:01	KLGGALQAK	IE-1_CMV	10x_donor	TRAV41	TRAJ33	TRBV9	TRBJ2-2
CAARISYNFNKFYF	CASSIWDFSTEAFF	A*03:01	KLGGALQAK	IE-1_CMV	10x_donor	TRAV29DV5	TRAJ21	TRBV19	TRBJ1-1
CAARISYNFNKFYF	CASSLGSSSYNEQFF	A*03:01	KLGGALQAK	IE-1_CMV	10x_donor	TRAV29DV5	TRAJ21	TRBV19	TRBJ2-1
CAARITGTASKLTF	CASSLMGDEAFF	A*03:01	KLGGALQAK	IE-1_CMV	10x_donor	TRAV29DV5	TRAJ44	TRBV7-9	TRBJ1-1
CAARITGTASKLTF	CATSNPDPLQGYRGEKLFF	A*03:01	KLGGALQAK	IE-1_CMV	10x_donor	TRAV29DV5	TRAJ44	TRBV15	TRBJ1-4
CAARIYNTDKLIF	CASVGGGGTEAFF	A*03:01	KLGGALQAK	IE-1_CMV	10x_donor	TRAV20	TRAJ34	TRBV27	TRBJ1-1
CAARKGAGSYQLTF	CASSLRRVEQFF	A*03:01	KLGGALQAK	IE-1_CMV	10x_donor	TRAV29DV5	TRAJ28	TRBV7-8	TRBJ2-1
CAARKGTSGSRLTF	CASSLIFGRQYF	A*03:01	KLGGALQAK	IE-1_CMV	10x_donor	TRAV23DV6	TRAJ58	TRBV7-6	TRBJ2-7
CAARKSGAGSYQLTF	CASSQGYFDGGTEYNEQFF	A*03:01	KLGGALQAK	IE-1_CMV	10x_donor	TRAV13-1	TRAJ28	TRBV4-3	TRBJ2-1
CAARLAGNTGKLIF	CASSVQGATEAFF	A*03:01	KLGGALQAK	IE-1_CMV	10x_donor	TRAV21	TRAJ37	TRBV19	TRBJ1-1
CAARLFDARLMF	CSVESSEQFF	A*03:01	KLGGALQAK	IE-1_CMV	10x_donor	TRAV29DV5	TRAJ31	TRBV29-1	TRBJ2-1
CAARLGNMLTF	CASSQGGPLSNQPQHF	A*03:01	KLGGALQAK	IE-1_CMV	10x_donor	TRAV13-1	TRAJ39	TRBV4-2	TRBJ1-5
CAARLIYNQGGKLIF	CASSLTGQREGTHNEQFF	A*03:01	KLGGALQAK	IE-1_CMV	10x_donor	TRAV13-1	TRAJ23	TRBV12-4	TRBJ2-1
CAARLMGTYKYIF	CANREGGTDTQYF	A*03:01	KLGGALQAK	IE-1_CMV	10x_donor	TRAV29DV5	TRAJ40	TRBV12-4	TRBJ2-3
CAARLNDMRF	CASSQDLRSNQPQHF	A*03:01	KLGGALQAK	IE-1_CMV	10x_donor	TRAV29DV5	TRAJ43	TRBV4-3	TRBJ1-5
CAARLNRDDKIIF	CASSAVTEYSNQPQHF	A*03:01	KLGGALQAK	IE-1_CMV	10x_donor	TRAV13-1	TRAJ30	TRBV6-6	TRBJ1-5
CAARMIKAAGNKLTF	CASSIRASYEQYF	A*02:01	GILGFVFTL	Flu-MP_Influenza	10x_donor	TRAV36DV7	TRAJ17	TRBV19	TRBJ2-7
CAARMIYNQGGKLIF	CSAIIVGQYYGYTF	A*03:01	KLGGALQAK	IE-1_CMV	10x_donor	TRAV13-1	TRAJ23	TRBV20-1	TRBJ1-2
CAARNAGNMLTF	CSSPGGPNEKLFF	A*03:01	KLGGALQAK	IE-1_CMV	10x_donor	TRAV13-1	TRAJ39	TRBV20-1	TRBJ1-4
CAARNDMRF	CASSFRRDGGYGYTF	A*03:01	KLGGALQAK	IE-1_CMV	10x_donor	TRAV41	TRAJ43	TRBV5-6	TRBJ1-2
CAARNYDKVIF	CASSALAGGGNEQFF	A*03:01	KLGGALQAK	IE-1_CMV	10x_donor	TRAV13-1	TRAJ50	TRBV3-1	TRBJ2-1
CAARNYDTGNQFYF	CASSFPLALNTGELFF	A*11:01	AVFDRKSDAK	EBNA-3B_EBV	10x_donor	TRAV29DV5	TRAJ49	TRBV12-4	TRBJ2-2
CAARNYDTGNQFYF	CASSFPLALNTGELFF	A*03:01	KLGGALQAK	IE-1_CMV	10x_donor	TRAV29DV5	TRAJ49	TRBV12-4	TRBJ2-2
CAARNYGGSQGNLIF	CASSHNSEYTEAFF	A*03:01	KLGGALQAK	IE-1_CMV	10x_donor	TRAV12-2	TRAJ42	TRBV18	TRBJ1-1
CAARPDNYGQNFVF	CASCGGLNEKLFF	A*03:01	KLGGALQAK	IE-1_CMV	10x_donor	TRAV29DV5	TRAJ26	TRBV7-9	TRBJ1-4
CAARPHQGGSEKLVF	CAISGPNYGYTF	A*03:01	KLGGALQAK	IE-1_CMV	10x_donor	TRAV21	TRAJ57	TRBV10-3	TRBJ1-2
CAARPLGSGTYKYIF	CASSQDPQGAVNTEAFF	A*03:01	KLGGALQAK	IE-1_CMV	10x_donor	TRAV29DV5	TRAJ40	TRBV4-1	TRBJ1-1
CAARPNYGGSQGNLIF	CASSYPGLAEAFF	A*03:01	KLGGALQAK	IE-1_CMV	10x_donor	TRAV29DV5	TRAJ42	TRBV6-5	TRBJ1-1
CAARPSF	CASSIRSSYEQYF	A*02:01	GILGFVFTL	Flu-MP_Influenza	10x_donor	TRAV21	TRAJ7	TRBV19	TRBJ2-7
CAARPTGANSKLTF	CASIGLSGAGELFF	A*11:01	AVFDRKSDAK	EBNA-3B_EBV	10x_donor	TRAV29DV5	TRAJ56	TRBV7-9	TRBJ2-2
CAARPTGANSKLTF	CASIGLSGAGELFF	A*11:01	IVTDFSVIK	EBNA-3B_EBV	10x_donor	TRAV29DV5	TRAJ56	TRBV7-9	TRBJ2-2
CAARQASQGNLIF	CASSLASGGGAAFF	A*03:01	KLGGALQAK	IE-1_CMV	10x_donor	TRAV13-1	TRAJ42	TRBV5-6	TRBJ1-1
CAARQDSGYSTLTF	CASRLRQGYGNTIYF	A*03:01	KLGGALQAK	IE-1_CMV	10x_donor	TRAV13-1	TRAJ11	TRBV19	TRBJ1-3
CAARQI	CASSLGDGYTF	A*03:01	KLGGALQAK	IE-1_CMV	10x_donor	TRAV29DV5	TRAJ35	TRBV5-1	TRBJ1-2
CAARQTDSWGKFQF	CASSLSAWAYSNTGELFF	A*03:01	KLGGALQAK	IE-1_CMV	10x_donor	TRAV13-1	TRAJ24	TRBV14	TRBJ2-2
CAARRGARLMF	CASSSTGGGEKDQPQHF	A*03:01	KLGGALQAK	IE-1_CMV	10x_donor	TRAV21	TRAJ31	TRBV5-6	TRBJ1-5
CAARRGARLMF	CASSSTGVGYTF	A*11:01	AVFDRKSDAK	EBNA-3B_EBV	10x_donor	TRAV21	TRAJ31	TRBV5-6	TRBJ1-2
CAARRGARLMF	CASSSTGVGYTF	A*03:01	KLGGALQAK	IE-1_CMV	10x_donor	TRAV21	TRAJ31	TRBV5-6	TRBJ1-2
CAARRGARLMF	CASSSTGVGYTF	A*03:01	RLRAEAQVK	EMNA-3A_EBV	10x_donor	TRAV21	TRAJ31	TRBV5-6	TRBJ1-2
CAARRGFQKLVF	CASSEDGSSYNEQFF	A*03:01	KLGGALQAK	IE-1_CMV	10x_donor	TRAV13-1	TRAJ8	TRBV9	TRBJ2-1
CAARRGLAGNQFYF	CASSAREQLVPSISGANVLTF	A*03:01	KLGGALQAK	IE-1_CMV	10x_donor	TRAV13-1	TRAJ49	TRBV9	TRBJ2-6
CAARRI	CASSDSTGDGYTF	A*03:01	KLGGALQAK	IE-1_CMV	10x_donor	TRAV29DV5	TRAJ35	TRBV10-2	TRBJ1-2
CAARRQAGTALIF	CASSLVVDGPAEKLFF	A*03:01	KLGGALQAK	IE-1_CMV	10x_donor	TRAV25	TRAJ15	TRBV11-2	TRBJ1-4
CAARRRGMDSSYKLIF	CASSINSNQPQHF	A*02:01	GILGFVFTL	Flu-MP_Influenza	10x_donor	TRAV23DV6	TRAJ12	TRBV19	TRBJ1-5
CAARSAGNQFYF	CASSQEYRGSDTQYF	A*03:01	KLGGALQAK	IE-1_CMV	10x_donor	TRAV23DV6	TRAJ49	TRBV3-1	TRBJ2-3
CAARSGGGADGLTF	CASQIRDRGNYGYTF	A*03:01	KLGGALQAK	IE-1_CMV	10x_donor	TRAV8-1	TRAJ45	TRBV13	TRBJ1-2
CAARSGTYKYIF	CASSPPGAQETQYF	A*03:01	KLGGALQAK	IE-1_CMV	10x_donor	TRAV13-1	TRAJ40	TRBV11-1	TRBJ2-5
CAARSHQGGKLIF	CASSQGLADNNEQFF	A*03:01	KLGGALQAK	IE-1_CMV	10x_donor	TRAV13-1	TRAJ23	TRBV4-2	TRBJ2-1
CAARSNAGGTSYGKLTF	CASSLGSFTDTQYF	A*03:01	KLGGALQAK	IE-1_CMV	10x_donor	TRAV23DV6	TRAJ52	TRBV19	TRBJ2-3
CAARSSNARLMF	CASSQGRETQYF	A*03:01	KLGGALQAK	IE-1_CMV	10x_donor	TRAV29DV5	TRAJ31	TRBV14	TRBJ2-5
CAARTGNQFYF	CASSQEELVLAFF	A*03:01	KLGGALQAK	IE-1_CMV	10x_donor	TRAV22	TRAJ49	TRBV4-1	TRBJ1-1
CAARTGNQFYF	CASSWQGTSYEQYF	A*03:01	KLGGALQAK	IE-1_CMV	10x_donor	TRAV29DV5	TRAJ49	TRBV4-1	TRBJ2-7
CAARTMEGSQGNLIF	CASSVAPGEYEQYF	A*03:01	KLGGALQAK	IE-1_CMV	10x_donor	TRAV13-1	TRAJ42	TRBV9	TRBJ2-7
CAARTMKTSYDKVIF	CASSIVGGGYNEQFF	A*03:01	KLGGALQAK	IE-1_CMV	10x_donor	TRAV13-1	TRAJ50	TRBV6-5	TRBJ2-1
CAARTRTGNQFYF	CSASDRDRGFYSNQPQHF	A*03:01	KLGGALQAK	IE-1_CMV	10x_donor	TRAV29DV5	TRAJ49	TRBV20-1	TRBJ1-5
CAARTSGGFKTIF	CASSYPRQGHPYEQYF	A*11:01	AVFDRKSDAK	EBNA-3B_EBV	10x_donor	TRAV13-1	TRAJ9	TRBV28	TRBJ2-7
CAARTTGTASKLTF	CASSILAGSNEQYF	A*11:01	AVFDRKSDAK	EBNA-3B_EBV	10x_donor	TRAV23DV6	TRAJ44	TRBV4-1	TRBJ2-7
CAARVCENAGNMLTF	CASSPREGSSYNSPLHF	A*03:01	KLGGALQAK	IE-1_CMV	10x_donor	TRAV23DV6	TRAJ39	TRBV11-2	TRBJ1-6
CAARVGEKLTF	CASSLWLKDFAGGGDTQYF	A*03:01	KLGGALQAK	IE-1_CMV	10x_donor	TRAV29DV5	TRAJ48	TRBV28	TRBJ2-3
CAARVRGFGNVLHC	CASAPPQGLILEQYF	A*03:01	KLGGALQAK	IE-1_CMV	10x_donor	TRAV13-1	TRAJ35	TRBV2	TRBJ2-7
CAARVRGFGNVLHC	CASGRLSYNEQFF	B*08:01	RAKFKQLL	BZLF1_EBV	10x_donor	TRAV13-1	TRAJ35	TRBV12-4	TRBJ2-1
CAARVRGFGNVLHC	CASRPQQGHNSPLHF	A*11:01	AVFDRKSDAK	EBNA-3B_EBV	10x_donor	TRAV13-1	TRAJ35	TRBV28	TRBJ1-6
CAARVRGFGNVLHC	CASSARSSTEQYF	A*11:01	AVFDRKSDAK	EBNA-3B_EBV	10x_donor	TRAV13-1	TRAJ35	TRBV19	TRBJ2-7
CAARVRGFGNVLHC	CASSDSGTGGSPLHF	A*03:01	KLGGALQAK	IE-1_CMV	10x_donor	TRAV13-1	TRAJ35	TRBV6-4	TRBJ1-6
CAARVRGFGNVLHC	CASSFSGNTGELFF	B*08:01	RAKFKQLL	BZLF1_EBV	10x_donor	TRAV13-1	TRAJ35	TRBV12-3	TRBJ2-2
CAARVRGFGNVLHC	CASSIRSSYEQYF	A*11:01	AVFDRKSDAK	EBNA-3B_EBV	10x_donor	TRAV13-1	TRAJ35	TRBV19	TRBJ2-7
CAARVRGFGNVLHC	CASSIRSSYEQYF	A*02:01	GILGFVFTL	Flu-MP_Influenza	10x_donor	TRAV13-1	TRAJ35	TRBV19	TRBJ2-7
CAARVRGFGNVLHC	CASSLRDGSEAFF	B*08:01	RAKFKQLL	BZLF1_EBV	10x_donor	TRAV13-1	TRAJ35	TRBV5-6	TRBJ1-1
CAARVRGFGNVLHC	CASSLSSGTYEQYF	A*11:01	IVTDFSVIK	EBNA-3B_EBV	10x_donor	TRAV13-1	TRAJ35	TRBV9	TRBJ2-7
CAARVRGFGNVLHC	CASSLYSATGELFF	A*11:01	AVFDRKSDAK	EBNA-3B_EBV	10x_donor	TRAV13-1	TRAJ35	TRBV28	TRBJ2-2
CAARVRGFGNVLHC	CASSPTPRDSYGYTF	A*11:01	AVFDRKSDAK	EBNA-3B_EBV	10x_donor	TRAV13-1	TRAJ35	TRBV4-1	TRBJ1-2
CAARVRGFGNVLHC	CASSSTGGGEKDQPQHF	A*03:01	KLGGALQAK	IE-1_CMV	10x_donor	TRAV13-1	TRAJ35	TRBV5-4	TRBJ1-5
CAARVRGFGNVLHC	CASTPIESSTDTQYF	A*03:01	KLGGALQAK	IE-1_CMV	10x_donor	TRAV13-1	TRAJ35	TRBV4-1	TRBJ2-3
CAARVSNAGGTSYGKLTF	CASSLTTDGDAWETQYF	A*03:01	KLGGALQAK	IE-1_CMV	10x_donor	TRAV29DV5	TRAJ52	TRBV6-3	TRBJ2-5
CAARVTAGTALIF	CASSFGAGELFF	A*03:01	KLGGALQAK	IE-1_CMV	10x_donor	TRAV13-1	TRAJ15	TRBV27	TRBJ2-2
CAARVTAGTALIF	CASSFGAGELFF	A*03:01	RLRAEAQVK	EMNA-3A_EBV	10x_donor	TRAV13-1	TRAJ15	TRBV27	TRBJ2-2
CAARWDKLIF	CSARARKGGGLETQYF	A*03:01	KLGGALQAK	IE-1_CMV	10x_donor	TRAV41	TRAJ34	TRBV20-1	TRBJ2-5
CAARWIGSGTYKYIF	CASSLARTDKETQYF	A*03:01	KLGGALQAK	IE-1_CMV	10x_donor	TRAV29DV5	TRAJ40	TRBV5-6	TRBJ2-5
CAARWIGSGTYKYIF	CASSLARTDKETQYF	B*08:01	RAKFKQLL	BZLF1_EBV	10x_donor	TRAV29DV5	TRAJ40	TRBV5-6	TRBJ2-5
CAARYGGSQGNLIF	CASTLGTSGPLGSYNEQFF	A*11:01	AVFDRKSDAK	EBNA-3B_EBV	10x_donor	TRAV29DV5	TRAJ42	TRBV2	TRBJ2-1
CAARYGNKLVF	CASSLGGGDYEQYF	B*08:01	FLRGRAYGL	EBNA-3A_EBV	10x_donor	TRAV29DV5	TRAJ47	TRBV7-6	TRBJ2-7
CAARYGNKLVF	CASSSGQPEAFF	A*03:01	KLGGALQAK	IE-1_CMV	10x_donor	TRAV29DV5	TRAJ47	TRBV6-5	TRBJ1-1
CAARYSGAGSYQLTF	CASSLGRNTEAFF	A*03:01	KLGGALQAK	IE-1_CMV	10x_donor	TRAV29DV5	TRAJ28	TRBV27	TRBJ1-1
CAARYSGAGSYQLTF	CASSLSGSSYNEQFF	A*03:01	KLGGALQAK	IE-1_CMV	10x_donor	TRAV27	TRAJ28	TRBV7-9	TRBJ2-1
CAARYSGGGADGLTF	CASSIGAGAQETQYF	A*03:01	KLGGALQAK	IE-1_CMV	10x_donor	TRAV23DV6	TRAJ45	TRBV19	TRBJ2-5
CAARYSGGGADGLTF	CASSQEPGLQYNEQFF	A*03:01	KLGGALQAK	IE-1_CMV	10x_donor	TRAV29DV5	TRAJ45	TRBV4-1	TRBJ2-1
CAARYSGNTPLVF	CASSPETPGGESGGTDTQYF	A*03:01	KLGGALQAK	IE-1_CMV	10x_donor	TRAV29DV5	TRAJ29	TRBV7-9	TRBJ2-3
CAASAADNARLMF	CATSDLSDADTQYF	A*03:01	KLGGALQAK	IE-1_CMV	10x_donor	TRAV29DV5	TRAJ31	TRBV24-1	TRBJ2-3
CAASAAGAGSYQLTF	CASSLAAGQGNGGDTGELFF	A*03:01	KLGGALQAK	IE-1_CMV	10x_donor	TRAV29DV5	TRAJ28	TRBV11-2	TRBJ2-2
CAASAAGGSEKLVF	CASSSRLTGDYGANVLTF	A*03:01	KLGGALQAK	IE-1_CMV	10x_donor	TRAV29DV5	TRAJ57	TRBV11-2	TRBJ2-6
CAASAAGKSTF	CSAREGVYEQFF	A*03:01	KLGGALQAK	IE-1_CMV	10x_donor	TRAV29DV5	TRAJ27	TRBV20-1	TRBJ2-1
CAASAAGNQFYF	CASSVGTGDHQPQHF	A*11:01	AVFDRKSDAK	EBNA-3B_EBV	10x_donor	TRAV29DV5	TRAJ49	TRBV3-1	TRBJ1-5
CAASAAGNQFYF	CASSVGTGDHQPQHF	A*03:01	KLGGALQAK	IE-1_CMV	10x_donor	TRAV29DV5	TRAJ49	TRBV3-1	TRBJ1-5
CAASAAGNQFYF	CASSVGTGDHQPQHF	A*02:01	LLDFVRFMGV	EBNA-3B_EBV	10x_donor	TRAV29DV5	TRAJ49	TRBV3-1	TRBJ1-5
CAASAAGNQFYF	CASSVGTGDHQPQHF	B*08:01	RAKFKQLL	BZLF1_EBV	10x_donor	TRAV29DV5	TRAJ49	TRBV3-1	TRBJ1-5
CAASAAGTYKYIF	CASSIAGGYEQFF	A*03:01	KLGGALQAK	IE-1_CMV	10x_donor	TRAV29DV5	TRAJ40	TRBV11-3	TRBJ2-1
CAASAALGNTPLVF	CASSFYEAFF	A*03:01	KLGGALQAK	IE-1_CMV	10x_donor	TRAV29DV5	TRAJ29	TRBV12-3	TRBJ1-1
CAASADAGNMLTF	CASSLGSTNEKLFF	A*03:01	KLGGALQAK	IE-1_CMV	10x_donor	TRAV29DV5	TRAJ39	TRBV18	TRBJ1-4
CAASADARLMF	CASSQDLDRGPSGQPQHF	A*03:01	KLGGALQAK	IE-1_CMV	10x_donor	TRAV29DV5	TRAJ31	TRBV3-1	TRBJ1-5
CAASADARLMF	CASSYVAGGQETQYF	A*03:01	KLGGALQAK	IE-1_CMV	10x_donor	TRAV13-1	TRAJ31	TRBV6-5	TRBJ2-5
CAASADGATNKLIF	CASSLRSLYNSPLHF	A*03:01	KLGGALQAK	IE-1_CMV	10x_donor	TRAV29DV5	TRAJ32	TRBV28	TRBJ1-6
CAASADGNNRLAF	CASSLSGGYQPQHF	A*03:01	KLGGALQAK	IE-1_CMV	10x_donor	TRAV29DV5	TRAJ7	TRBV27	TRBJ1-5
CAASADSNYQLIW	CAPLVAGGGIGTKNIQYF	A*03:01	KLGGALQAK	IE-1_CMV	10x_donor	TRAV29DV5	TRAJ33	TRBV21-1	TRBJ2-4
CAASADSNYQLIW	CASSLEPSYEQYF	A*03:01	KLGGALQAK	IE-1_CMV	10x_donor	TRAV29DV5	TRAJ33	TRBV5-1	TRBJ2-7
CAASADYGGSQGNLIF	CASSPLQGRGEAGELFF	A*03:01	KLGGALQAK	IE-1_CMV	10x_donor	TRAV29DV5	TRAJ42	TRBV12-3	TRBJ2-2
CAASAEGGSQGNLIF	CASRKWSATNEKLFF	A*03:01	KLGGALQAK	IE-1_CMV	10x_donor	TRAV29DV5	TRAJ42	TRBV5-1	TRBJ1-4
CAASAENTDKLIF	CSARDSGTASYEQYF	A*03:01	KLGGALQAK	IE-1_CMV	10x_donor	TRAV29DV5	TRAJ34	TRBV20-1	TRBJ2-7
CAASAEYNTDKLIF	CASSYAPGEAFF	A*03:01	KLGGALQAK	IE-1_CMV	10x_donor	TRAV29DV5	TRAJ34	TRBV7-9	TRBJ1-1
CAASAF	CASGLENNEQFF	A*03:01	KLGGALQAK	IE-1_CMV	10x_donor	TRAV29DV5	TRAJ16	TRBV12-5	TRBJ2-1
CAASAF	CASGWENNEQFF	A*03:01	KLGGALQAK	IE-1_CMV	10x_donor	TRAV29DV5	TRAJ16	TRBV12-5	TRBJ2-1
CAASAFGGGADGLTF	CASSNSLPSGVSYNEQFF	A*03:01	KLGGALQAK	IE-1_CMV	10x_donor	TRAV29DV5	TRAJ45	TRBV7-9	TRBJ2-1
CAASAFGNQFYF	CASSQTEFATNEKLFF	A*03:01	KLGGALQAK	IE-1_CMV	10x_donor	TRAV29DV5	TRAJ49	TRBV27	TRBJ1-4
CAASAFLLTDKLIF	CASSRPGQEPGELFF	A*03:01	KLGGALQAK	IE-1_CMV	10x_donor	TRAV29DV5	TRAJ34	TRBV7-9	TRBJ2-2
CAASAFVDGQNFVF	CAWRTQSWELFF	A*03:01	KLGGALQAK	IE-1_CMV	10x_donor	TRAV29DV5	TRAJ26	TRBV30	TRBJ2-2
CAASAGAGNTPLVF	CASAPPQGLILEQYF	A*03:01	KLGGALQAK	IE-1_CMV	10x_donor	TRAV29DV5	TRAJ29	TRBV2	TRBJ2-7
CAASAGDSNYQLIW	CATSDQGTEQYF	A*03:01	KLGGALQAK	IE-1_CMV	10x_donor	TRAV29DV5	TRAJ33	TRBV24-1	TRBJ2-7
CAASAGESGGSYIPTF	CASSSPLPGTGVNEQFF	A*03:01	KLGGALQAK	IE-1_CMV	10x_donor	TRAV29DV5	TRAJ6	TRBV7-9	TRBJ2-1
CAASAGEYGNKLVF	CASSQEYSGTWTEAFF	A*03:01	KLGGALQAK	IE-1_CMV	10x_donor	TRAV29DV5	TRAJ47	TRBV4-1	TRBJ1-1
CAASAGFGNEKLTF	CSGTGSSYNEQFF	A*03:01	KLGGALQAK	IE-1_CMV	10x_donor	TRAV29DV5	TRAJ48	TRBV29-1	TRBJ2-1
CAASAGFGNEKLTF	CSTAESSYNEQFF	A*03:01	KLGGALQAK	IE-1_CMV	10x_donor	TRAV29DV5	TRAJ48	TRBV29-1	TRBJ2-1
CAASAGFGNEKLTF	CSVTDSSYNEQFF	A*03:01	KLGGALQAK	IE-1_CMV	10x_donor	TRAV29DV5	TRAJ48	TRBV29-1	TRBJ2-1
CAASAGGGADGLTF	CAIGEAVRGQEAFF	A*03:01	KLGGALQAK	IE-1_CMV	10x_donor	TRAV29DV5	TRAJ45	TRBV10-3	TRBJ1-1
CAASAGGGADGLTF	CASNFVGGDYGYTF	A*03:01	KLGGALQAK	IE-1_CMV	10x_donor	TRAV29DV5	TRAJ45	TRBV9	TRBJ1-2
CAASAGGGADGLTF	CASSQRRGRHNEQFF	A*03:01	KLGGALQAK	IE-1_CMV	10x_donor	TRAV29DV5	TRAJ45	TRBV4-1	TRBJ2-1
CAASAGGGSQGNLIF	CASSIRASYEQYF	A*02:01	GILGFVFTL	Flu-MP_Influenza	10x_donor	TRAV29DV5	TRAJ42	TRBV19	TRBJ2-7
CAASAGGSQGNLIF	CASSLEWGGNEQFF	A*03:01	KLGGALQAK	IE-1_CMV	10x_donor	TRAV29DV5	TRAJ42	TRBV11-3	TRBJ2-1
CAASAGGTSYGKLTF	CASSPSTGGVYGYTF	A*03:01	KLGGALQAK	IE-1_CMV	10x_donor	TRAV29DV5	TRAJ52	TRBV18	TRBJ1-2
CAASAGMNDMRF	CASSLVHLWTGELFF	A*03:01	KLGGALQAK	IE-1_CMV	10x_donor	TRAV29DV5	TRAJ43	TRBV12-4	TRBJ2-2
CAASAGNQFYF	CASSIAVGMPIGYTF	A*03:01	KLGGALQAK	IE-1_CMV	10x_donor	TRAV29DV5	TRAJ49	TRBV19	TRBJ1-2
CAASAGNQFYF	CASSQALGGGYTQYF	A*03:01	KLGGALQAK	IE-1_CMV	10x_donor	TRAV13-1	TRAJ49	TRBV4-1	TRBJ2-3
CAASAGNTGGFKTIF	CASSRDGEGYNEQFF	A*03:01	KLGGALQAK	IE-1_CMV	10x_donor	TRAV29DV5	TRAJ9	TRBV3-1	TRBJ2-1
CAASAGSGAGSYQLTF	CASSLMGGYTF	A*03:01	KLGGALQAK	IE-1_CMV	10x_donor	TRAV29DV5	TRAJ28	TRBV7-9	TRBJ1-2
CAASAGSGGSNYKLTF	CASSPRHEDQPQHF	A*03:01	KLGGALQAK	IE-1_CMV	10x_donor	TRAV29DV5	TRAJ53	TRBV13	TRBJ1-5
CAASAGSGNTPLVF	CSARDDRGALSNQPQHF	A*03:01	KLGGALQAK	IE-1_CMV	10x_donor	TRAV29DV5	TRAJ29	TRBV20-1	TRBJ1-5
CAASAGSNQFYF	CAWSVGGVNVFF	A*03:01	KLGGALQAK	IE-1_CMV	10x_donor	TRAV13-1	TRAJ49	TRBV30	TRBJ2-1
CAASAGTGGFKTIF	CATRWRLAGGPDTQYF	A*03:01	KLGGALQAK	IE-1_CMV	10x_donor	TRAV29DV5	TRAJ9	TRBV6-3	TRBJ2-3
CAASAGTYKYIF	CASSQELGPRETQYF	A*11:01	AVFDRKSDAK	EBNA-3B_EBV	10x_donor	TRAV29DV5	TRAJ40	TRBV4-3	TRBJ2-5
CAASAGTYKYIF	CASSQELGPRETQYF	A*03:01	KLGGALQAK	IE-1_CMV	10x_donor	TRAV29DV5	TRAJ40	TRBV4-3	TRBJ2-5
CAASAGVDDKIIF	CASSFGLGGAYNEQFF	A*11:01	AVFDRKSDAK	EBNA-3B_EBV	10x_donor	TRAV29DV5	TRAJ30	TRBV27	TRBJ2-1
CAASAGVDDKIIF	CASSQWGTEAFF	A*03:01	KLGGALQAK	IE-1_CMV	10x_donor	TRAV29DV5	TRAJ30	TRBV11-3	TRBJ1-1
CAASAGWGGGADGLTF	CATSRVGQTPYGYTF	A*03:01	KLGGALQAK	IE-1_CMV	10x_donor	TRAV29DV5	TRAJ45	TRBV15	TRBJ1-2
CAASAHAGGGADGLTF	CASSHPIGGAETQYF	A*03:01	KLGGALQAK	IE-1_CMV	10x_donor	TRAV29DV5	TRAJ45	TRBV4-1	TRBJ2-5
CAASAHQDRLMF	CASSLGLAGGNSYNEQFF	A*03:01	KLGGALQAK	IE-1_CMV	10x_donor	TRAV29DV5	TRAJ31	TRBV7-8	TRBJ2-1
CAASAHYGGSQGNLIF	CASSIKQGYGYTF	A*03:01	KLGGALQAK	IE-1_CMV	10x_donor	TRAV29DV5	TRAJ42	TRBV19	TRBJ1-2
CAASAIKTSYDKVIF	CASSFGSSYGYTF	A*11:01	AVFDRKSDAK	EBNA-3B_EBV	10x_donor	TRAV29DV5	TRAJ50	TRBV27	TRBJ1-2
CAASAINAGNMLTF	CASSQVPGQGPNYGYTF	A*03:01	KLGGALQAK	IE-1_CMV	10x_donor	TRAV29DV5	TRAJ39	TRBV14	TRBJ1-2
CAASAIQGGKLIF	CASSDWGQGGYEQYF	A*03:01	KLGGALQAK	IE-1_CMV	10x_donor	TRAV29DV5	TRAJ23	TRBV2	TRBJ2-7
CAASAKGGTSYGKLTF	CASSLRVTNPQGKGTEAFF	A*03:01	KLGGALQAK	IE-1_CMV	10x_donor	TRAV29DV5	TRAJ52	TRBV7-8	TRBJ1-1
CAASALCVYGGSQGNLIF	CSASRDRQNSPLHF	A*03:01	KLGGALQAK	IE-1_CMV	10x_donor	TRAV29DV5	TRAJ42	TRBV20-1	TRBJ1-6
CAASALGNNARLMF	CASSLWGLAGGMGRTQYF	A*03:01	KLGGALQAK	IE-1_CMV	10x_donor	TRAV29DV5	TRAJ31	TRBV28	TRBJ2-5
CAASALGNTGKLIF	CASSPGAGDTEAFF	A*03:01	KLGGALQAK	IE-1_CMV	10x_donor	TRAV29DV5	TRAJ37	TRBV4-1	TRBJ1-1
CAASALGNTGKLIF	CASSSGLAGENEQFF	A*03:01	KLGGALQAK	IE-1_CMV	10x_donor	TRAV29DV5	TRAJ37	TRBV7-9	TRBJ2-1
CAASALGPLKAAGNKLTF	CASSHTLSSYNEQFF	A*03:01	KLGGALQAK	IE-1_CMV	10x_donor	TRAV29DV5	TRAJ17	TRBV10-2	TRBJ2-1
CAASALQGAQKLVF	CASSLGRGNLYGYTF	A*03:01	KLGGALQAK	IE-1_CMV	10x_donor	TRAV29DV5	TRAJ54	TRBV7-9	TRBJ1-2
CAASALRASGGSYIPTF	CASSFGPGRLYGYTF	A*03:01	KLGGALQAK	IE-1_CMV	10x_donor	TRAV29DV5	TRAJ6	TRBV5-6	TRBJ1-2
CAASALRGGSQGNLIF	CASSLSLGGNEQFF	A*03:01	KLGGALQAK	IE-1_CMV	10x_donor	TRAV29DV5	TRAJ42	TRBV11-3	TRBJ2-1
CAASALRNNDMRF	CASSLDRVAADTQYF	A*03:01	KLGGALQAK	IE-1_CMV	10x_donor	TRAV29DV5	TRAJ43	TRBV27	TRBJ2-3
CAASALSNYQLIW	CSVEEQGNYEQYF	A*03:01	KLGGALQAK	IE-1_CMV	10x_donor	TRAV29DV5	TRAJ33	TRBV29-1	TRBJ2-7
CAASALSSGGSNYKLTF	CASSSRDGGTDTQYF	A*03:01	KLGGALQAK	IE-1_CMV	10x_donor	TRAV29DV5	TRAJ53	TRBV7-9	TRBJ2-3
CAASALTGTYKYIF	CATRIGGGAADTQYF	A*03:01	KLGGALQAK	IE-1_CMV	10x_donor	TRAV29DV5	TRAJ40	TRBV24-1	TRBJ2-3
CAASALWGGGKLTF	CASSFIPDRGNQPQHF	A*03:01	KLGGALQAK	IE-1_CMV	10x_donor	TRAV29DV5	TRAJ52	TRBV7-8	TRBJ1-5
CAASAMIIDYKLSF	CASSYGFPTSGGNTGELFF	B*08:01	RAKFKQLL	BZLF1_EBV	10x_donor	TRAV29DV5	TRAJ20	TRBV6-6	TRBJ2-2
CAASAMIKTGANNLFF	CASSDILAGVGEQYF	A*03:01	KLGGALQAK	IE-1_CMV	10x_donor	TRAV29DV5	TRAJ36	TRBV7-9	TRBJ2-7
CAASAMRNYGKLTF	CASSGLAGPLGEQYF	A*03:01	KLGGALQAK	IE-1_CMV	10x_donor	TRAV29DV5	TRAJ52	TRBV27	TRBJ2-7
CAASAMVARF	CASRMTGADTQYF	A*03:01	KLGGALQAK	IE-1_CMV	10x_donor	TRAV29DV5	TRAJ43	TRBV28	TRBJ2-3
CAASANARLMF	CSVQGGGYNEQYF	A*03:01	KLGGALQAK	IE-1_CMV	10x_donor	TRAV29DV5	TRAJ31	TRBV29-1	TRBJ2-7
CAASANARLMF	CSVQGGGYNEQYF	B*08:01	RAKFKQLL	BZLF1_EBV	10x_donor	TRAV29DV5	TRAJ31	TRBV29-1	TRBJ2-7
CAASANARLMF	CSVQGGGYNEQYF	A*03:01	RLRAEAQVK	EMNA-3A_EBV	10x_donor	TRAV29DV5	TRAJ31	TRBV29-1	TRBJ2-7
CAASANDYKLSF	CASSQLSGGGTGELFF	A*11:01	AVFDRKSDAK	EBNA-3B_EBV	10x_donor	TRAV29DV5	TRAJ20	TRBV3-1	TRBJ2-2
CAASANDYKLSF	CASSSIEKLFF	A*03:01	KLGGALQAK	IE-1_CMV	10x_donor	TRAV29DV5	TRAJ20	TRBV12-4	TRBJ1-4
CAASANNYGQNFVF	CATNRGFTEAFF	A*11:01	AVFDRKSDAK	EBNA-3B_EBV	10x_donor	TRAV29DV5	TRAJ26	TRBV19	TRBJ1-1
CAASANPGTALIF	CASSGLAGLFVTLGDTQYF	A*11:01	AVFDRKSDAK	EBNA-3B_EBV	10x_donor	TRAV29DV5	TRAJ15	TRBV6-1	TRBJ2-3
CAASANQGGKLIF	CASSSGPNYEQYF	A*03:01	KLGGALQAK	IE-1_CMV	10x_donor	TRAV13-1	TRAJ23	TRBV7-6	TRBJ2-7
CAASANSGGSNYKLTF	CASSYEISGEGKNTGELFF	A*03:01	KLGGALQAK	IE-1_CMV	10x_donor	TRAV29DV5	TRAJ53	TRBV6-3	TRBJ2-2
CAASANSGYALNF	CASSFHRNAEAFF	A*11:01	AVFDRKSDAK	EBNA-3B_EBV	10x_donor	TRAV29DV5	TRAJ41	TRBV11-2	TRBJ1-1
CAASANSGYALNF	CASSFHRNAEAFF	A*03:01	KLGGALQAK	IE-1_CMV	10x_donor	TRAV29DV5	TRAJ41	TRBV11-2	TRBJ1-1
CAASANTGNQFYF	CASSLDRQAMTF	A*03:01	KLGGALQAK	IE-1_CMV	10x_donor	TRAV29DV5	TRAJ49	TRBV7-9	TRBJ2-6
CAASAPGGTSYGKLTF	CASSVAASGSYEQYF	A*03:01	KLGGALQAK	IE-1_CMV	10x_donor	TRAV29DV5	TRAJ52	TRBV9	TRBJ2-7
CAASAPGNQFYF	CASSQAQGWYEQYF	A*03:01	KLGGALQAK	IE-1_CMV	10x_donor	TRAV29DV5	TRAJ49	TRBV14	TRBJ2-7
CAASAPGSARQLTF	CASSANRAETQYF	A*03:01	KLGGALQAK	IE-1_CMV	10x_donor	TRAV29DV5	TRAJ22	TRBV6-4	TRBJ2-5
CAASAPGSYQLTF	CASSLAGVKYEQYF	A*03:01	KLGGALQAK	IE-1_CMV	10x_donor	TRAV29DV5	TRAJ28	TRBV27	TRBJ2-7
CAASAPKPGSYQLTF	CASRETGVYEQYF	A*03:01	KLGGALQAK	IE-1_CMV	10x_donor	TRAV29DV5	TRAJ28	TRBV10-2	TRBJ2-7
CAASAPRGYQKVTF	CASSSTDNTGELFF	A*03:01	KLGGALQAK	IE-1_CMV	10x_donor	TRAV29DV5	TRAJ13	TRBV7-3	TRBJ2-2
CAASAPSGNTPLVF	CASSQWGLAGEDTQYF	A*03:01	KLGGALQAK	IE-1_CMV	10x_donor	TRAV29DV5	TRAJ29	TRBV6-3	TRBJ2-3
CAASAPTPLVF	CASSLLAGGGYNEQFF	A*03:01	KLGGALQAK	IE-1_CMV	10x_donor	TRAV29DV5	TRAJ29	TRBV12-4	TRBJ2-1
CAASAQAAGNKLTF	CASSPPGYTEAFF	A*03:01	KLGGALQAK	IE-1_CMV	10x_donor	TRAV29DV5	TRAJ17	TRBV7-6	TRBJ1-1
CAASAQAGTALIF	CASSQVLFAYEQYF	A*03:01	KLGGALQAK	IE-1_CMV	10x_donor	TRAV29DV5	TRAJ15	TRBV14	TRBJ2-7
CAASAQGGSEKLVF	CASSLGGGDYEQYF	B*08:01	FLRGRAYGL	EBNA-3A_EBV	10x_donor	TRAV29DV5	TRAJ57	TRBV7-6	TRBJ2-7
CAASAQGGSEKLVF	CASSYSGRAHEQYF	A*03:01	KLGGALQAK	IE-1_CMV	10x_donor	TRAV29DV5	TRAJ57	TRBV6-5	TRBJ2-7
CAASAQGGSQGNLIF	CASSLGGGQETQYF	A*03:01	KLGGALQAK	IE-1_CMV	10x_donor	TRAV29DV5	TRAJ42	TRBV5-5	TRBJ2-5
CAASARAGGTSYGKLTF	CASSSRRGYSNQPQHF	A*03:01	KLGGALQAK	IE-1_CMV	10x_donor	TRAV29DV5	TRAJ52	TRBV7-8	TRBJ1-5
CAASARAGSYQLTF	CASSLKTGFSNQPQHF	A*03:01	KLGGALQAK	IE-1_CMV	10x_donor	TRAV29DV5	TRAJ28	TRBV5-6	TRBJ1-5
CAASARDNDMRF	CASSQLGQGHTEAFF	A*03:01	KLGGALQAK	IE-1_CMV	10x_donor	TRAV29DV5	TRAJ43	TRBV7-2	TRBJ1-1
CAASARDTDKLIF	CASSRTDSYNEQFF	A*03:01	KLGGALQAK	IE-1_CMV	10x_donor	TRAV29DV5	TRAJ34	TRBV5-6	TRBJ2-1
CAASARDWNTDKLIF	CASTTGVSYEQYF	A*03:01	KLGGALQAK	IE-1_CMV	10x_donor	TRAV29DV5	TRAJ34	TRBV5-1	TRBJ2-7
CAASARGNAGGTSYGKLTF	CASSYGSYNEQFF	A*11:01	AVFDRKSDAK	EBNA-3B_EBV	10x_donor	TRAV29DV5	TRAJ52	TRBV6-5	TRBJ2-1
CAASARGSGNTPLVF	CASSLGAGELFF	A*03:01	KLGGALQAK	IE-1_CMV	10x_donor	TRAV29DV5	TRAJ29	TRBV13	TRBJ2-2
CAASARIYGGSQGNLIF	CASSQGFSNQPQHF	A*03:01	KLGGALQAK	IE-1_CMV	10x_donor	TRAV29DV5	TRAJ42	TRBV4-1	TRBJ1-5
CAASARLIQGAQKLVF	CASSLELAGLGLAKNIQYF	A*03:01	KLGGALQAK	IE-1_CMV	10x_donor	TRAV29DV5	TRAJ54	TRBV5-1	TRBJ2-4
CAASARNDYKLSF	CASSSVLAGITDTQYF	A*03:01	KLGGALQAK	IE-1_CMV	10x_donor	TRAV29DV5	TRAJ20	TRBV12-4	TRBJ2-3
CAASARNNDMRF	CASSSQSGSLYGYTF	A*11:01	AVFDRKSDAK	EBNA-3B_EBV	10x_donor	TRAV29DV5	TRAJ43	TRBV9	TRBJ1-2
CAASARNNDMRF	CASSSQSGSLYGYTF	A*03:01	KLGGALQAK	IE-1_CMV	10x_donor	TRAV29DV5	TRAJ43	TRBV9	TRBJ1-2
CAASARNSGTYKYIF	CASSFEVGGSTDTQYF	A*03:01	KLGGALQAK	IE-1_CMV	10x_donor	TRAV29DV5	TRAJ40	TRBV7-9	TRBJ2-3
CAASARRDDKIIF	CASSESEWGGTQYF	A*03:01	KLGGALQAK	IE-1_CMV	10x_donor	TRAV29DV5	TRAJ30	TRBV10-1	TRBJ2-3
CAASARRIDTGTASKLTF	CASRHRGAPSYEQYF	A*03:01	RLRAEAQVK	EMNA-3A_EBV	10x_donor	TRAV29DV5	TRAJ44	TRBV13	TRBJ2-7
CAASARSGGSYIPTF	CASSTYDGNTEAFF	A*03:01	KLGGALQAK	IE-1_CMV	10x_donor	TRAV29DV5	TRAJ6	TRBV19	TRBJ1-1
CAASARYGGSQGNLIF	CASSVDGGTQYF	A*03:01	KLGGALQAK	IE-1_CMV	10x_donor	TRAV29DV5	TRAJ42	TRBV9	TRBJ2-3
CAASASGDSNYQLIW	CASSLGGQGSNEQFF	A*03:01	KLGGALQAK	IE-1_CMV	10x_donor	TRAV29DV5	TRAJ33	TRBV13	TRBJ2-1
CAASASGGGADGLTF	CASSPPSEAQYF	A*03:01	KLGGALQAK	IE-1_CMV	10x_donor	TRAV29DV5	TRAJ45	TRBV7-9	TRBJ2-5
CAASASGGQFYF	CASRAGREAFF	A*02:01	GILGFVFTL	Flu-MP_Influenza	10x_donor	TRAV29DV5	TRAJ49	TRBV19	TRBJ1-1
CAASASGGQFYF	CASSFSGNTGELFF	B*08:01	RAKFKQLL	BZLF1_EBV	10x_donor	TRAV29DV5	TRAJ49	TRBV12-3	TRBJ2-2
CAASASGGQFYF	CASSLGGQGSNEQFF	A*03:01	KLGGALQAK	IE-1_CMV	10x_donor	TRAV29DV5	TRAJ49	TRBV13	TRBJ2-1
CAASASGGQFYF	CASSPGTNYGYTF	A*11:01	AVFDRKSDAK	EBNA-3B_EBV	10x_donor	TRAV29DV5	TRAJ49	TRBV12-4	TRBJ1-2
CAASASGGQFYF	CASSPGTNYGYTF	A*03:01	KLGGALQAK	IE-1_CMV	10x_donor	TRAV29DV5	TRAJ49	TRBV12-4	TRBJ1-2
CAASASGGQFYF	CASSPGTNYGYTF	B*08:01	RAKFKQLL	BZLF1_EBV	10x_donor	TRAV29DV5	TRAJ49	TRBV12-4	TRBJ1-2
CAASASGGSNYKLTF	CAIKRLSTDTQYF	A*03:01	KLGGALQAK	IE-1_CMV	10x_donor	TRAV29DV5	TRAJ53	TRBV7-9	TRBJ2-3
CAASASGNEKLTF	CASSQIHRDHYGYTF	A*03:01	KLGGALQAK	IE-1_CMV	10x_donor	TRAV29DV5	TRAJ48	TRBV16	TRBJ1-2
CAASASGNQFYF	CASSFWDNEQFF	A*03:01	KLGGALQAK	IE-1_CMV	10x_donor	TRAV29DV5	TRAJ49	TRBV11-2	TRBJ2-1
CAASASGTYKYIF	CASSARSSYEQYF	A*02:01	GILGFVFTL	Flu-MP_Influenza	10x_donor	TRAV29DV5	TRAJ40	TRBV19	TRBJ2-7
CAASASGTYKYIF	CASSSIYRGYYSPLHF	A*03:01	KLGGALQAK	IE-1_CMV	10x_donor	TRAV29DV5	TRAJ40	TRBV7-9	TRBJ1-6
CAASASNAGNMLTF	CSVVGVGYNEQFF	A*03:01	KLGGALQAK	IE-1_CMV	10x_donor	TRAV29DV5	TRAJ39	TRBV29-1	TRBJ2-1
CAASASNDMRF	CASSPNLVGLNTEAFF	A*03:01	KLGGALQAK	IE-1_CMV	10x_donor	TRAV29DV5	TRAJ43	TRBV18	TRBJ1-1
CAASASNNNDMRF	CASSMVSQGEQFF	A*02:01	GILGFVFTL	Flu-MP_Influenza	10x_donor	TRAV29DV5	TRAJ43	TRBV19	TRBJ2-1
CAASASNTDKLIF	CASSWGGLRTEAFF	A*03:01	KLGGALQAK	IE-1_CMV	10x_donor	TRAV29DV5	TRAJ34	TRBV19	TRBJ1-1
CAASASNYGQNFVF	CASSFGRGYEQYV	A*03:01	KLGGALQAK	IE-1_CMV	10x_donor	TRAV29DV5	TRAJ26	TRBV18	TRBJ2-7
CAASASRGGSQGNLIF	CASNERFFLSSTDTQYF	A*03:01	KLGGALQAK	IE-1_CMV	10x_donor	TRAV29DV5	TRAJ42	TRBV6-6	TRBJ2-3
CAASASSSRLTF	CASSKRGPNTEAFF	A*03:01	KLGGALQAK	IE-1_CMV	10x_donor	TRAV29DV5	TRAJ58	TRBV19	TRBJ1-1
CAASASTDKLIF	CSATDSYEQYF	A*03:01	KLGGALQAK	IE-1_CMV	10x_donor	TRAV29DV5	TRAJ34	TRBV20-1	TRBJ2-7
CAASASYGQNFVF	CASSQVGQVLHYGYTF	A*03:01	KLGGALQAK	IE-1_CMV	10x_donor	TRAV29DV5	TRAJ26	TRBV4-1	TRBJ1-2
CAASATGFQKLVF	CASSESSPRGGSFF	A*03:01	KLGGALQAK	IE-1_CMV	10x_donor	TRAV29DV5	TRAJ8	TRBV10-2	TRBJ2-1
CAASATGGFKTIF	CSARNREGWGEQYF	A*03:01	KLGGALQAK	IE-1_CMV	10x_donor	TRAV29DV5	TRAJ9	TRBV20-1	TRBJ2-7
CAASATGGGADGLTF	CASSESGVTEAFF	A*03:01	KLGGALQAK	IE-1_CMV	10x_donor	TRAV29DV5	TRAJ45	TRBV10-1	TRBJ1-1
CAASATGGKRF	CASSPGTGGFQPQHF	A*03:01	KLGGALQAK	IE-1_CMV	10x_donor	TRAV29DV5	TRAJ43	TRBV10-2	TRBJ1-5
CAASATISGTYKYIF	CASSTVPAAPTDTQYF	A*03:01	RLRAEAQVK	EMNA-3A_EBV	10x_donor	TRAV29DV5	TRAJ40	TRBV7-9	TRBJ2-3
CAASATLGEYGNKLVF	CASSQDRGLSTEAFF	A*03:01	KLGGALQAK	IE-1_CMV	10x_donor	TRAV29DV5	TRAJ47	TRBV4-3	TRBJ1-1
CAASATNDYKLSF	CASFRAVLYGYTF	A*03:01	KLGGALQAK	IE-1_CMV	10x_donor	TRAV29DV5	TRAJ20	TRBV28	TRBJ1-2
CAASATNDYKLSF	CASILRASDTQYF	A*03:01	KLGGALQAK	IE-1_CMV	10x_donor	TRAV29DV5	TRAJ20	TRBV12-3	TRBJ2-3
CAASATNFGNEKLTF	CASSPGGADFTTYEQYV	A*11:01	AVFDRKSDAK	EBNA-3B_EBV	10x_donor	TRAV29DV5	TRAJ48	TRBV6-3	TRBJ2-7
CAASATNNARLMF	CATAQGMGQPQHF	A*03:01	KLGGALQAK	IE-1_CMV	10x_donor	TRAV29DV5	TRAJ31	TRBV24-1	TRBJ1-5
CAASATPLFLYLEYLIF	CAWETGSNEQFF	A*03:01	RLRAEAQVK	EMNA-3A_EBV	10x_donor	TRAV29DV5	TRAJ42	TRBV30	TRBJ2-1
CAASATRGTDKLIF	CASSEALDPTGSSPLHF	A*03:01	KLGGALQAK	IE-1_CMV	10x_donor	TRAV29DV5	TRAJ34	TRBV6-1	TRBJ1-6
CAASATSGTYKYIF	CASSLLGNEQYF	A*03:01	KLGGALQAK	IE-1_CMV	10x_donor	TRAV29DV5	TRAJ40	TRBV12-3	TRBJ2-7
CAASATTNAGKSTF	CASSEYGPEEKLFF	A*03:01	KLGGALQAK	IE-1_CMV	10x_donor	TRAV29DV5	TRAJ27	TRBV10-2	TRBJ1-4
CAASATYNDMRF	CASSTDRGGTKNIQYF	A*03:01	KLGGALQAK	IE-1_CMV	10x_donor	TRAV29DV5	TRAJ43	TRBV7-9	TRBJ2-4
CAASAVGDKIIF	CASSQPLGGSTEAFF	A*03:01	KLGGALQAK	IE-1_CMV	10x_donor	TRAV29DV5	TRAJ30	TRBV4-1	TRBJ1-1
CAASAVITQGGSEKLVF	CASSLEGYSNQPQHF	A*03:01	KLGGALQAK	IE-1_CMV	10x_donor	TRAV29DV5	TRAJ57	TRBV5-5	TRBJ1-5
CAASAVLFEGNTPLVF	CASSIDWHPWRAKGNYEQYF	A*03:01	RLRAEAQVK	EMNA-3A_EBV	10x_donor	TRAV29DV5	TRAJ29	TRBV19	TRBJ2-7
CAASAVNDKLIF	CSVDLANGYTF	A*03:01	KLGGALQAK	IE-1_CMV	10x_donor	TRAV29DV5	TRAJ34	TRBV29-1	TRBJ1-2
CAASAVNSGAGSYQLTF	CASSFREPSSQYF	A*03:01	KLGGALQAK	IE-1_CMV	10x_donor	TRAV29DV5	TRAJ28	TRBV7-9	TRBJ2-5
CAASAVSNYQLIW	CASSPTGNWNTDTQYF	A*03:01	KLGGALQAK	IE-1_CMV	10x_donor	TRAV29DV5	TRAJ33	TRBV12-3	TRBJ2-3
CAASAVSNYQLIW	CASSPTGNWNTDTQYF	A*02:01	SLFNTVATL	Gag-protein_HIV	10x_donor	TRAV29DV5	TRAJ33	TRBV12-3	TRBJ2-3
CAASAVWIQGAQKLVF	CASSPGERLTALSGNTIYF	A*03:01	KLGGALQAK	IE-1_CMV	10x_donor	TRAV29DV5	TRAJ54	TRBV5-1	TRBJ1-3
CAASAWGNNDMRF	CASSQGLPAGNTEAFF	A*03:01	KLGGALQAK	IE-1_CMV	10x_donor	TRAV29DV5	TRAJ43	TRBV4-1	TRBJ1-1
CAASAYARLMF	CASSIETGGYYGYTF	A*03:01	KLGGALQAK	IE-1_CMV	10x_donor	TRAV29DV5	TRAJ31	TRBV19	TRBJ1-2
CAASAYSGGGADGLTF	CASSPVVDTQYF	A*03:01	KLGGALQAK	IE-1_CMV	10x_donor	TRAV13-1	TRAJ45	TRBV12-4	TRBJ2-3
CAASAYVNDMRF	CASKDGISYEQYF	A*03:01	KLGGALQAK	IE-1_CMV	10x_donor	TRAV29DV5	TRAJ43	TRBV7-9	TRBJ2-7
CAASDAGNMLTF	CASRGPVETQYF	A*03:01	KLGGALQAK	IE-1_CMV	10x_donor	TRAV29DV5	TRAJ39	TRBV11-2	TRBJ2-5
CAASDAGNMLTF	CASSPTSGSGDTQYF	A*03:01	KLGGALQAK	IE-1_CMV	10x_donor	TRAV29DV5	TRAJ39	TRBV9	TRBJ2-3
CAASDDGGATNKLIF	CASSFSGYNEQFF	A*03:01	KLGGALQAK	IE-1_CMV	10x_donor	TRAV29DV5	TRAJ32	TRBV7-2	TRBJ2-1
CAASDDGGATNKLIF	CASSLAGYNEQFF	A*03:01	KLGGALQAK	IE-1_CMV	10x_donor	TRAV29DV5	TRAJ32	TRBV7-2	TRBJ2-1
CAASDDGGATNKLIF	CASSLGGYNEQFF	A*03:01	KLGGALQAK	IE-1_CMV	10x_donor	TRAV29DV5	TRAJ32	TRBV7-2	TRBJ2-1
CAASDDGGATNKLIF	CASSLPGYNEQFF	A*11:01	AVFDRKSDAK	EBNA-3B_EBV	10x_donor	TRAV29DV5	TRAJ32	TRBV7-2	TRBJ2-1
CAASDDGGATNKLIF	CASSLPGYNEQFF	A*03:01	KLGGALQAK	IE-1_CMV	10x_donor	TRAV29DV5	TRAJ32	TRBV7-2	TRBJ2-1
CAASDDGGATNKLIF	CASSSRGYNEQFF	A*03:01	KLGGALQAK	IE-1_CMV	10x_donor	TRAV29DV5	TRAJ32	TRBV7-6	TRBJ2-1
CAASDDGGATNKLIF	CASSSRGYNEQFF	A*03:01	RLRAEAQVK	EMNA-3A_EBV	10x_donor	TRAV29DV5	TRAJ32	TRBV7-6	TRBJ2-1
CAASDDGGATNKLIF	CASSTSGYNEQFF	A*03:01	KLGGALQAK	IE-1_CMV	10x_donor	TRAV29DV5	TRAJ32	TRBV7-2	TRBJ2-1
CAASDDGGATNKLIF	CASTRGYNEQFF	A*03:01	KLGGALQAK	IE-1_CMV	10x_donor	TRAV29DV5	TRAJ32	TRBV7-2	TRBJ2-1
CAASDDGGATNKLIF	CASTTGYNEQFF	A*03:01	KLGGALQAK	IE-1_CMV	10x_donor	TRAV29DV5	TRAJ32	TRBV7-2	TRBJ2-1
CAASDDKIIF	CASSSGLVSNTGELFF	A*03:01	KLGGALQAK	IE-1_CMV	10x_donor	TRAV29DV5	TRAJ30	TRBV9	TRBJ2-2
CAASDENGGSQGNLIF	CATSRVDDRVDGYTF	A*03:01	KLGGALQAK	IE-1_CMV	10x_donor	TRAV29DV5	TRAJ42	TRBV15	TRBJ1-2
CAASDFHAGGTSYGKLTF	CASSVGAFQETQYF	A*03:01	KLGGALQAK	IE-1_CMV	10x_donor	TRAV29DV5	TRAJ52	TRBV9	TRBJ2-5
CAASDFQGGKLIF	CASRPIGGRVVTQYF	A*03:01	KLGGALQAK	IE-1_CMV	10x_donor	TRAV29DV5	TRAJ23	TRBV27	TRBJ2-5
CAASDGAGSYQLTF	CASSLVPGPNGDYGYTF	A*03:01	RLRAEAQVK	EMNA-3A_EBV	10x_donor	TRAV29DV5	TRAJ28	TRBV12-4	TRBJ1-2
CAASDGEAAGNKLTF	CASSLGLTGLAYGYTF	A*03:01	KLGGALQAK	IE-1_CMV	10x_donor	TRAV29DV5	TRAJ17	TRBV5-1	TRBJ1-2
CAASDGFGNVLHC	CASILGGSGGHMGNEQFF	A*11:01	IVTDFSVIK	EBNA-3B_EBV	10x_donor	TRAV29DV5	TRAJ35	TRBV7-8	TRBJ2-1
CAASDGFGNVLHC	CASILGGSGGHMGNEQFF	A*03:01	KLGGALQAK	IE-1_CMV	10x_donor	TRAV29DV5	TRAJ35	TRBV7-8	TRBJ2-1
CAASDGFGNVLHC	CASSGVLGGMNTEAFF	A*03:01	KLGGALQAK	IE-1_CMV	10x_donor	TRAV29DV5	TRAJ35	TRBV7-8	TRBJ1-1
CAASDGFGNVLHC	CASSLVGGTDEKLFF	B*08:01	RAKFKQLL	BZLF1_EBV	10x_donor	TRAV29DV5	TRAJ35	TRBV7-9	TRBJ1-4
CAASDGFGYSTLTF	CASSIGGELFF	A*03:01	KLGGALQAK	IE-1_CMV	10x_donor	TRAV29DV5	TRAJ11	TRBV19	TRBJ2-2
CAASDGGATNKLIF	CAIGTSGNTGELFF	A*03:01	KLGGALQAK	IE-1_CMV	10x_donor	TRAV13-1	TRAJ32	TRBV10-2	TRBJ2-2
CAASDGGATNKLIF	CASGVSGNTGELFF	A*03:01	KLGGALQAK	IE-1_CMV	10x_donor	TRAV13-1	TRAJ32	TRBV10-2	TRBJ2-2
CAASDGGSNYKLTF	CASSLTGQSQRVYGYTF	A*03:01	KLGGALQAK	IE-1_CMV	10x_donor	TRAV29DV5	TRAJ53	TRBV7-3	TRBJ1-2
CAASDGGSNYKLTF	CASSLTGQSQRVYGYTF	B*08:01	RAKFKQLL	BZLF1_EBV	10x_donor	TRAV29DV5	TRAJ53	TRBV7-3	TRBJ1-2
CAASDGNKLVF	CASSSRGRSTDTQYF	A*03:01	KLGGALQAK	IE-1_CMV	10x_donor	TRAV29DV5	TRAJ47	TRBV25-1	TRBJ2-3
CAASDGNQFYF	CASPYLTGHEQFF	A*03:01	KLGGALQAK	IE-1_CMV	10x_donor	TRAV29DV5	TRAJ49	TRBV7-9	TRBJ2-1
CAASDGNTGNQFYF	CASSPYGGHGELFF	A*03:01	KLGGALQAK	IE-1_CMV	10x_donor	TRAV29DV5	TRAJ49	TRBV4-1	TRBJ2-2
CAASDGQKLLF	CASGRLSGDRGWDNEKLFF	A*03:01	KLGGALQAK	IE-1_CMV	10x_donor	TRAV1-2	TRAJ16	TRBV7-9	TRBJ1-4
CAASDLARLMF	CASSQAGRVVTQYF	A*03:01	KLGGALQAK	IE-1_CMV	10x_donor	TRAV29DV5	TRAJ31	TRBV4-1	TRBJ2-5
CAASDMNRDDKIIF	CSVEGSISYNEQFF	A*03:01	KLGGALQAK	IE-1_CMV	10x_donor	TRAV29DV5	TRAJ30	TRBV29-1	TRBJ2-1
CAASDMYSGGGADGLTF	CASSQVGTVYGYTF	A*03:01	KLGGALQAK	IE-1_CMV	10x_donor	TRAV29DV5	TRAJ45	TRBV3-1	TRBJ1-2
CAASDNQAGTALIF	CASSSDARGYEQYF	A*03:01	KLGGALQAK	IE-1_CMV	10x_donor	TRAV29DV5	TRAJ15	TRBV7-9	TRBJ2-7
CAASDPGTASKLTF	CASSLALTAEIHGYTF	A*03:01	KLGGALQAK	IE-1_CMV	10x_donor	TRAV29DV5	TRAJ44	TRBV7-9	TRBJ1-2
CAASDPGTASKLTF	CASSLALTAEIHGYTF	A*24:02	QYDPVAALF	pp65_CMV	10x_donor	TRAV29DV5	TRAJ44	TRBV7-9	TRBJ1-2
CAASDPNSGYALNF	CASSDAPGTGASTDTQYF	A*03:01	KLGGALQAK	IE-1_CMV	10x_donor	TRAV29DV5	TRAJ41	TRBV19	TRBJ2-3
CAASDPSGNTPLVF	CASSLQSGTGELVNTEAFF	A*03:01	KLGGALQAK	IE-1_CMV	10x_donor	TRAV29DV5	TRAJ29	TRBV11-3	TRBJ1-1
CAASDRDYKLSF	CASSGTGNQPQHF	A*03:01	KLGGALQAK	IE-1_CMV	10x_donor	TRAV29DV5	TRAJ20	TRBV6-1	TRBJ1-5
CAASDRF	CASSDERFYNEQFF	A*03:01	KLGGALQAK	IE-1_CMV	10x_donor	TRAV13-1	TRAJ16	TRBV6-4	TRBJ2-1
CAASDRGSTLGRLYF	CASSLYMQGQQITDTQYF	A*03:01	KLGGALQAK	IE-1_CMV	10x_donor	TRAV29DV5	TRAJ18	TRBV5-1	TRBJ2-3
CAASDRGSTLGRLYF	CASSPISSEYGYTF	A*03:01	KLGGALQAK	IE-1_CMV	10x_donor	TRAV29DV5	TRAJ18	TRBV7-9	TRBJ1-2
CAASDRNNARLMF	CASSFGGLDEQFF	B*08:01	RAKFKQLL	BZLF1_EBV	10x_donor	TRAV29DV5	TRAJ31	TRBV7-2	TRBJ2-1
CAASDSGGGADGLTF	CASSQQGQGSGYEQYV	A*03:01	KLGGALQAK	IE-1_CMV	10x_donor	TRAV23DV6	TRAJ45	TRBV11-2	TRBJ2-7
CAASDSGGYNKLIF	CASSEALGQTKQGNQPQHF	A*03:01	KLGGALQAK	IE-1_CMV	10x_donor	TRAV29DV5	TRAJ4	TRBV2	TRBJ1-5
CAASDSGGYQKVTF	CASSSRVSEYYGYTF	A*03:01	KLGGALQAK	IE-1_CMV	10x_donor	TRAV29DV5	TRAJ13	TRBV12-4	TRBJ1-2
CAASDSGTASKLTF	CASSFPPDRGRVYYGYTF	A*03:01	KLGGALQAK	IE-1_CMV	10x_donor	TRAV23DV6	TRAJ44	TRBV7-2	TRBJ1-2
CAASDSNDYKLSF	CASSPIPGTSYGYTF	A*03:01	KLGGALQAK	IE-1_CMV	10x_donor	TRAV29DV5	TRAJ20	TRBV27	TRBJ1-2
CAASDSNYQLIW	CASSPAGGYSYGYTF	A*03:01	KLGGALQAK	IE-1_CMV	10x_donor	TRAV29DV5	TRAJ33	TRBV7-9	TRBJ1-2
CAASDSQAGTALIF	CASSQSRGLSNQPQHF	A*03:01	KLGGALQAK	IE-1_CMV	10x_donor	TRAV29DV5	TRAJ15	TRBV4-2	TRBJ1-5
CAASDSSGGFKTIF	CASSSDLNTEAFF	A*03:01	KLGGALQAK	IE-1_CMV	10x_donor	TRAV29DV5	TRAJ9	TRBV27	TRBJ1-1
CAASDTARGSTLGRLYF	CASSLTGTALNSYEQYF	A*03:01	KLGGALQAK	IE-1_CMV	10x_donor	TRAV29DV5	TRAJ18	TRBV27	TRBJ2-7
CAASDTDKLIF	CASSFNFGTGGRTGELFF	A*03:01	KLGGALQAK	IE-1_CMV	10x_donor	TRAV29DV5	TRAJ34	TRBV7-8	TRBJ2-2
CAASDTDKLIF	CASSGRQGREQYF	A*03:01	KLGGALQAK	IE-1_CMV	10x_donor	TRAV29DV5	TRAJ34	TRBV7-9	TRBJ2-7
CAASDTGANSKLTF	CASSEDRGIRYEQYF	A*03:01	KLGGALQAK	IE-1_CMV	10x_donor	TRAV29DV5	TRAJ56	TRBV6-1	TRBJ2-7
CAASDTGANSKLTF	CASSPGLPAHTEAFF	A*03:01	KLGGALQAK	IE-1_CMV	10x_donor	TRAV29DV5	TRAJ56	TRBV4-1	TRBJ1-1
CAASDTGGFKTIF	CASSRFWVGPYEQYF	A*03:01	KLGGALQAK	IE-1_CMV	10x_donor	TRAV13-1	TRAJ9	TRBV5-1	TRBJ2-7
CAASDTGNQFYF	CASNLRTGGTDTQYF	A*03:01	KLGGALQAK	IE-1_CMV	10x_donor	TRAV29DV5	TRAJ49	TRBV5-1	TRBJ2-3
CAASDTINEKLTF	CASSLGGLGYGYTF	A*03:01	KLGGALQAK	IE-1_CMV	10x_donor	TRAV29DV5	TRAJ48	TRBV5-5	TRBJ1-2
CAASDTSYDKVIF	CASSFLGQKNSPLHF	B*08:01	RAKFKQLL	BZLF1_EBV	10x_donor	TRAV13-1	TRAJ50	TRBV7-9	TRBJ1-6
CAASDTSYGKLTF	CASSVDRGYNTEAFF	A*03:01	KLGGALQAK	IE-1_CMV	10x_donor	TRAV29DV5	TRAJ52	TRBV19	TRBJ1-1
CAASDVDYKLSF	CASSIRSSYEQYF	A*02:01	GILGFVFTL	Flu-MP_Influenza	10x_donor	TRAV29DV5	TRAJ20	TRBV19	TRBJ2-7
CAASDWAGGGADGLTF	CASSATPLRQPQHF	A*03:01	KLGGALQAK	IE-1_CMV	10x_donor	TRAV29DV5	TRAJ45	TRBV9	TRBJ1-5
CAASDYGGSQGNLIF	CASSEFMGNTEAFF	A*03:01	KLGGALQAK	IE-1_CMV	10x_donor	TRAV29DV5	TRAJ42	TRBV6-4	TRBJ1-1
CAASDYGGSQGNLIF	CASSEYYSTGELFF	A*03:01	KLGGALQAK	IE-1_CMV	10x_donor	TRAV29DV5	TRAJ42	TRBV6-1	TRBJ2-2
CAASEAAGNKLTF	CATSTDSNTEAFF	A*03:01	KLGGALQAK	IE-1_CMV	10x_donor	TRAV13-1	TRAJ17	TRBV15	TRBJ1-1
CAASEAGANNLFF	CASSQGGVTEAFF	A*03:01	KLGGALQAK	IE-1_CMV	10x_donor	TRAV29DV5	TRAJ36	TRBV14	TRBJ1-1
CAASEAGANSKLTF	CASSEFSRELFF	A*03:01	KLGGALQAK	IE-1_CMV	10x_donor	TRAV29DV5	TRAJ56	TRBV9	TRBJ2-2
CAASEAGNMLTF	CASSQTGTGSHEQYV	A*03:01	KLGGALQAK	IE-1_CMV	10x_donor	TRAV8-3	TRAJ39	TRBV4-1	TRBJ2-7
CAASEALEANNLFF	CASRVSGGEEQYF	A*03:01	KLGGALQAK	IE-1_CMV	10x_donor	TRAV13-1	TRAJ36	TRBV12-4	TRBJ2-7
CAASEAYNTDKLIF	CASSFNGGAIDTQYF	A*03:01	RLRAEAQVK	EMNA-3A_EBV	10x_donor	TRAV23DV6	TRAJ34	TRBV5-4	TRBJ2-3
CAASEDGGFKTIF	CASSQVQGAVGELFF	B*08:01	RAKFKQLL	BZLF1_EBV	10x_donor	TRAV13-1	TRAJ9	TRBV4-1	TRBJ2-2
CAASEDIGNDKVIF	CASSYPLGARWRGYTF	B*08:01	RAKFKQLL	BZLF1_EBV	10x_donor	TRAV13-1	TRAJ50	TRBV3-1	TRBJ1-2
CAASEDLPGGYQKVTF	CASGSCAGTGSYCEQFF	B*08:01	RAKFKQLL	BZLF1_EBV	10x_donor	TRAV29DV5	TRAJ13	TRBV12-5	TRBJ2-1
CAASEDNAGNMLTF	CASVLGTGVSPLHF	A*03:01	KLGGALQAK	IE-1_CMV	10x_donor	TRAV29DV5	TRAJ39	TRBV6-3	TRBJ1-6
CAASEDSGAGSYQLTF	CASSYSFMIKQNTIYF	A*03:01	KLGGALQAK	IE-1_CMV	10x_donor	TRAV29DV5	TRAJ28	TRBV6-5	TRBJ1-3
CAASEDTNAGKSTF	CSAIHPRQSGSPLHF	A*03:01	KLGGALQAK	IE-1_CMV	10x_donor	TRAV29DV5	TRAJ27	TRBV20-1	TRBJ1-6
CAASEDYGQNFVF	CASSPSGTEETQYF	A*03:01	KLGGALQAK	IE-1_CMV	10x_donor	TRAV29DV5	TRAJ26	TRBV18	TRBJ2-5
CAASEESYNARLMF	CASSRDNSYEQYF	A*03:01	KLGGALQAK	IE-1_CMV	10x_donor	TRAV29DV5	TRAJ31	TRBV25-1	TRBJ2-7
CAASEEYGNKLVF	CASSQRPSEVGELFF	B*08:01	RAKFKQLL	BZLF1_EBV	10x_donor	TRAV13-1	TRAJ47	TRBV4-2	TRBJ2-2
CAASEGAPDKLIF	CASSFQGLVSSYNEQFF	B*08:01	RAKFKQLL	BZLF1_EBV	10x_donor	TRAV13-1	TRAJ34	TRBV7-6	TRBJ2-1
CAASEGAPDKLIF	CASSLLGVSAQETQYF	B*08:01	RAKFKQLL	BZLF1_EBV	10x_donor	TRAV13-1	TRAJ34	TRBV12-4	TRBJ2-5
CAASEGAPDKLIF	CASSLVAGASNQPQHF	B*08:01	RAKFKQLL	BZLF1_EBV	10x_donor	TRAV13-1	TRAJ34	TRBV12-4	TRBJ1-5
CAASEGAPDKLIF	CSAPSGEGRDTQYF	B*08:01	RAKFKQLL	BZLF1_EBV	10x_donor	TRAV13-1	TRAJ34	TRBV20-1	TRBJ2-3
CAASEGGADGLTF	CASSLGQETQYF	A*03:01	KLGGALQAK	IE-1_CMV	10x_donor	TRAV13-1	TRAJ45	TRBV5-1	TRBJ2-5
CAASEGGDDKIIF	CATSAGTSGGPQETQYF	A*03:01	KLGGALQAK	IE-1_CMV	10x_donor	TRAV13-1	TRAJ30	TRBV10-3	TRBJ2-5
CAASEGGFKTIF	CASSLGSEANEAFF	B*08:01	RAKFKQLL	BZLF1_EBV	10x_donor	TRAV13-1	TRAJ9	TRBV11-2	TRBJ1-1
CAASEGGFKTIF	CASSLGTGENEQYF	A*02:01	GILGFVFTL	Flu-MP_Influenza	10x_donor	TRAV13-1	TRAJ9	TRBV11-2	TRBJ2-7
CAASEGGFKTIF	CASSLGTGENEQYF	B*08:01	RAKFKQLL	BZLF1_EBV	10x_donor	TRAV13-1	TRAJ9	TRBV11-2	TRBJ2-7
CAASEGGFKTIF	CASSSRDGGTDTQYF	B*08:01	RAKFKQLL	BZLF1_EBV	10x_donor	TRAV13-1	TRAJ9	TRBV7-9	TRBJ2-3
CAASEGGFKTIF	CQQHVRDRVYGYTF	B*08:01	RAKFKQLL	BZLF1_EBV	10x_donor	TRAV13-1	TRAJ9	TRBV21-1	TRBJ1-2
CAASEGGGADGLTF	CASGQGISYEQYF	A*03:01	KLGGALQAK	IE-1_CMV	10x_donor	TRAV29DV5	TRAJ45	TRBV3-1	TRBJ2-7
CAASEGGGTSYGKLTF	CASSIGQGLNQPQHF	A*03:01	KLGGALQAK	IE-1_CMV	10x_donor	TRAV29DV5	TRAJ52	TRBV19	TRBJ1-5
CAASEGGGYNKLIF	CASSFIQGAPSGNTIYF	A*11:01	AVFDRKSDAK	EBNA-3B_EBV	10x_donor	TRAV29DV5	TRAJ4	TRBV7-9	TRBJ1-3
CAASEGLNDYKLSF	CASSQAMGTEAFF	B*08:01	RAKFKQLL	BZLF1_EBV	10x_donor	TRAV13-1	TRAJ20	TRBV3-1	TRBJ1-1
CAASEGNKLVF	CASSYGSGELFF	A*03:01	KLGGALQAK	IE-1_CMV	10x_donor	TRAV13-1	TRAJ47	TRBV12-4	TRBJ2-2
CAASEGNTDKLIF	CSAEAEAFF	A*03:01	KLGGALQAK	IE-1_CMV	10x_donor	TRAV29DV5	TRAJ34	TRBV20-1	TRBJ1-1
CAASEGSNDYKLSF	CASSFSGEGETQYF	A*03:01	KLGGALQAK	IE-1_CMV	10x_donor	TRAV29DV5	TRAJ20	TRBV12-4	TRBJ2-5
CAASEGSSNTGKLIF	CASSIRSGETQYF	A*02:01	GILGFVFTL	Flu-MP_Influenza	10x_donor	TRAV13-1	TRAJ37	TRBV19	TRBJ2-5
CAASEIGGSRLTF	CASSRVQATTGELFF	A*03:01	KLGGALQAK	IE-1_CMV	10x_donor	TRAV29DV5	TRAJ58	TRBV4-3	TRBJ2-2
CAASENNDMRF	CASTPDWGGTYEQYF	A*03:01	KLGGALQAK	IE-1_CMV	10x_donor	TRAV29DV5	TRAJ43	TRBV5-5	TRBJ2-7
CAASENRNFNKFYF	CASSYRDRGYGYTF	A*03:01	KLGGALQAK	IE-1_CMV	10x_donor	TRAV29DV5	TRAJ21	TRBV28	TRBJ1-2
CAASENSGYALNF	CASSILARDTEAFF	A*03:01	KLGGALQAK	IE-1_CMV	10x_donor	TRAV29DV5	TRAJ41	TRBV19	TRBJ1-1
CAASEPGGTSYGKLTF	CASSGGVTEAFF	A*03:01	KLGGALQAK	IE-1_CMV	10x_donor	TRAV29DV5	TRAJ52	TRBV5-6	TRBJ1-1
CAASEPGSGGYNKLIF	CASSTGQGAPGANVLTF	A*03:01	KLGGALQAK	IE-1_CMV	10x_donor	TRAV13-1	TRAJ4	TRBV13	TRBJ2-6
CAASEPLYSGGGADGLTF	CASSDPTSGGPYNEQFF	B*08:01	RAKFKQLL	BZLF1_EBV	10x_donor	TRAV29DV5	TRAJ45	TRBV7-9	TRBJ2-1
CAASEQGGKLIF	CATSDRTGTGIQANYGYTF	A*02:01	ELAGIGILTV	MART-1_Cancer	10x_donor	TRAV12-2	TRAJ23	TRBV24-1	TRBJ1-2
CAASEREGYYSGAGSYQLTF	CASSYSRGLGVMDPSTDTQYF	A*03:01	KLGGALQAK	IE-1_CMV	10x_donor	TRAV29DV5	TRAJ28	TRBV6-6	TRBJ2-3
CAASERNDYKLSF	CASSFGTGSRNEQFF	A*11:01	AVFDRKSDAK	EBNA-3B_EBV	10x_donor	TRAV29DV5	TRAJ20	TRBV12-3	TRBJ2-1
CAASERNDYKLSF	CASSFGTGSRNEQFF	A*03:01	KLGGALQAK	IE-1_CMV	10x_donor	TRAV29DV5	TRAJ20	TRBV12-3	TRBJ2-1
CAASERSGGSNYKLTF	CASSIVGSWEQYF	A*03:01	KLGGALQAK	IE-1_CMV	10x_donor	TRAV29DV5	TRAJ53	TRBV19	TRBJ2-7
CAASESEGAGNMLTF	CASRGTLAGWPPETQYF	A*03:01	KLGGALQAK	IE-1_CMV	10x_donor	TRAV29DV5	TRAJ39	TRBV12-4	TRBJ2-5
CAASESGGGADGLTF	CASSLGYEQFF	A*03:01	KLGGALQAK	IE-1_CMV	10x_donor	TRAV13-1	TRAJ45	TRBV7-2	TRBJ2-1
CAASESGGGADGLTF	CASSPSSYEQYF	A*11:01	AVFDRKSDAK	EBNA-3B_EBV	10x_donor	TRAV13-1	TRAJ45	TRBV7-2	TRBJ2-7
CAASESGGGADGLTF	CASSPSSYEQYF	A*03:01	KLGGALQAK	IE-1_CMV	10x_donor	TRAV13-1	TRAJ45	TRBV7-2	TRBJ2-7
CAASESGNQFYF	CASSLAVSTDTQYF	A*03:01	KLGGALQAK	IE-1_CMV	10x_donor	TRAV29DV5	TRAJ49	TRBV12-4	TRBJ2-3
CAASESNYKLSF	CAITSVSGGLDTDTQYF	A*11:01	AVFDRKSDAK	EBNA-3B_EBV	10x_donor	TRAV29DV5	TRAJ20	TRBV10-3	TRBJ2-3
CAASESSNDYKLSF	CASSPGTDYGYTF	B*08:01	RAKFKQLL	BZLF1_EBV	10x_donor	TRAV13-1	TRAJ20	TRBV4-1	TRBJ1-2
CAASETGGGADGLTF	CASSSPPGTGGGNTEAFF	A*03:01	KLGGALQAK	IE-1_CMV	10x_donor	TRAV13-1	TRAJ45	TRBV7-8	TRBJ1-1
CAASETGRRALTF	CASSLGDGNYEQYF	A*03:01	KLGGALQAK	IE-1_CMV	10x_donor	TRAV29DV5	TRAJ5	TRBV11-2	TRBJ2-7
CAASETGTASKLTF	CAISGWDRQETQYF	A*03:01	KLGGALQAK	IE-1_CMV	10x_donor	TRAV29DV5	TRAJ44	TRBV10-3	TRBJ2-5
CAASETNNDMRF	CASSWGMTGELFF	A*03:01	KLGGALQAK	IE-1_CMV	10x_donor	TRAV29DV5	TRAJ43	TRBV7-9	TRBJ2-2
CAASETSYDKVIF	CAISGGTSRDTEAFF	B*08:01	RAKFKQLL	BZLF1_EBV	10x_donor	TRAV13-1	TRAJ50	TRBV10-3	TRBJ1-1
CAASETSYDKVIF	CASGLAQFGEQYF	B*08:01	RAKFKQLL	BZLF1_EBV	10x_donor	TRAV13-1	TRAJ50	TRBV12-5	TRBJ2-7
CAASETSYDKVIF	CASGLVESAGTEAFF	B*08:01	RAKFKQLL	BZLF1_EBV	10x_donor	TRAV13-1	TRAJ50	TRBV12-5	TRBJ1-1
CAASETSYDKVIF	CASGQLSYNSPLHF	B*08:01	RAKFKQLL	BZLF1_EBV	10x_donor	TRAV13-1	TRAJ50	TRBV12-3	TRBJ1-6
CAASETSYDKVIF	CASHPRTPIYGYTF	B*08:01	RAKFKQLL	BZLF1_EBV	10x_donor	TRAV13-1	TRAJ50	TRBV12-3	TRBJ1-2
CAASETSYDKVIF	CASIVRNDRDPTGELFF	B*08:01	RAKFKQLL	BZLF1_EBV	10x_donor	TRAV13-1	TRAJ50	TRBV12-3	TRBJ2-2
CAASETSYDKVIF	CASLISGTDTQYF	B*08:01	RAKFKQLL	BZLF1_EBV	10x_donor	TRAV13-1	TRAJ50	TRBV11-2	TRBJ2-3
CAASETSYDKVIF	CASLLVGAGGAEQFF	B*08:01	RAKFKQLL	BZLF1_EBV	10x_donor	TRAV13-1	TRAJ50	TRBV12-3	TRBJ2-1
CAASETSYDKVIF	CASLRLGIDQETQYF	B*08:01	RAKFKQLL	BZLF1_EBV	10x_donor	TRAV13-1	TRAJ50	TRBV7-9	TRBJ2-5
CAASETSYDKVIF	CASQPHGTGDHEQYF	B*08:01	RAKFKQLL	BZLF1_EBV	10x_donor	TRAV13-1	TRAJ50	TRBV12-3	TRBJ2-7
CAASETSYDKVIF	CASRGAGELFF	A*03:01	KLGGALQAK	IE-1_CMV	10x_donor	TRAV13-1	TRAJ50	TRBV2	TRBJ2-2
CAASETSYDKVIF	CASRGGTATYQETQYF	B*08:01	RAKFKQLL	BZLF1_EBV	10x_donor	TRAV13-1	TRAJ50	TRBV5-4	TRBJ2-5
CAASETSYDKVIF	CASRGSVYEQYF	B*08:01	RAKFKQLL	BZLF1_EBV	10x_donor	TRAV13-1	TRAJ50	TRBV11-2	TRBJ2-7
CAASETSYDKVIF	CASRLRDSYTF	B*08:01	RAKFKQLL	BZLF1_EBV	10x_donor	TRAV13-1	TRAJ50	TRBV5-4	TRBJ1-2
CAASETSYDKVIF	CASRPGTSDSYEQYF	B*08:01	RAKFKQLL	BZLF1_EBV	10x_donor	TRAV13-1	TRAJ50	TRBV12-3	TRBJ2-7
CAASETSYDKVIF	CASRPTGDYGYTF	B*08:01	RAKFKQLL	BZLF1_EBV	10x_donor	TRAV13-1	TRAJ50	TRBV12-3	TRBJ1-2
CAASETSYDKVIF	CASSARSSTEQYF	A*02:01	GILGFVFTL	Flu-MP_Influenza	10x_donor	TRAV13-1	TRAJ50	TRBV19	TRBJ2-7
CAASETSYDKVIF	CASSEAEGAAPQYF	B*08:01	RAKFKQLL	BZLF1_EBV	10x_donor	TRAV13-1	TRAJ50	TRBV6-1	TRBJ2-3
CAASETSYDKVIF	CASSEQGQGEKLFF	B*08:01	RAKFKQLL	BZLF1_EBV	10x_donor	TRAV13-1	TRAJ50	TRBV25-1	TRBJ1-4
CAASETSYDKVIF	CASSEVVSTTYEQYF	B*08:01	RAKFKQLL	BZLF1_EBV	10x_donor	TRAV13-1	TRAJ50	TRBV6-1	TRBJ2-7
CAASETSYDKVIF	CASSFLDRGPNTEAFF	B*08:01	RAKFKQLL	BZLF1_EBV	10x_donor	TRAV13-1	TRAJ50	TRBV12-3	TRBJ1-1
CAASETSYDKVIF	CASSFQGAPDEKLFF	B*08:01	RAKFKQLL	BZLF1_EBV	10x_donor	TRAV13-1	TRAJ50	TRBV7-9	TRBJ1-4
CAASETSYDKVIF	CASSFSGATHNEQFF	B*08:01	RAKFKQLL	BZLF1_EBV	10x_donor	TRAV13-1	TRAJ50	TRBV12-3	TRBJ2-1
CAASETSYDKVIF	CASSFSGNTGELFF	A*11:01	AVFDRKSDAK	EBNA-3B_EBV	10x_donor	TRAV13-1	TRAJ50	TRBV12-3	TRBJ2-2
CAASETSYDKVIF	CASSFSGNTGELFF	A*02:01	GILGFVFTL	Flu-MP_Influenza	10x_donor	TRAV13-1	TRAJ50	TRBV12-3	TRBJ2-2
CAASETSYDKVIF	CASSFSGNTGELFF	A*11:01	IVTDFSVIK	EBNA-3B_EBV	10x_donor	TRAV13-1	TRAJ50	TRBV12-3	TRBJ2-2
CAASETSYDKVIF	CASSFSGNTGELFF	B*08:01	RAKFKQLL	BZLF1_EBV	10x_donor	TRAV13-1	TRAJ50	TRBV12-3	TRBJ2-2
CAASETSYDKVIF	CASSFTGAEGTGELFF	B*08:01	RAKFKQLL	BZLF1_EBV	10x_donor	TRAV13-1	TRAJ50	TRBV12-4	TRBJ2-2
CAASETSYDKVIF	CASSFTGGDLYGYTF	B*08:01	RAKFKQLL	BZLF1_EBV	10x_donor	TRAV13-1	TRAJ50	TRBV12-3	TRBJ1-2
CAASETSYDKVIF	CASSFTGQANTEAFF	B*08:01	RAKFKQLL	BZLF1_EBV	10x_donor	TRAV13-1	TRAJ50	TRBV12-3	TRBJ1-1
CAASETSYDKVIF	CASSFVDRAETQYF	B*08:01	RAKFKQLL	BZLF1_EBV	10x_donor	TRAV13-1	TRAJ50	TRBV7-9	TRBJ2-5
CAASETSYDKVIF	CASSFVDRVYEQYF	B*08:01	RAKFKQLL	BZLF1_EBV	10x_donor	TRAV13-1	TRAJ50	TRBV7-9	TRBJ2-7
CAASETSYDKVIF	CASSFWPGRNLLWGYTF	B*08:01	RAKFKQLL	BZLF1_EBV	10x_donor	TRAV13-1	TRAJ50	TRBV12-3	TRBJ1-2
CAASETSYDKVIF	CASSHLGGDRYMNEQFF	A*03:01	KLGGALQAK	IE-1_CMV	10x_donor	TRAV13-1	TRAJ50	TRBV3-1	TRBJ2-1
CAASETSYDKVIF	CASSHLGGDRYMNEQFF	B*08:01	RAKFKQLL	BZLF1_EBV	10x_donor	TRAV13-1	TRAJ50	TRBV3-1	TRBJ2-1
CAASETSYDKVIF	CASSIGDRAYGYTF	B*08:01	RAKFKQLL	BZLF1_EBV	10x_donor	TRAV13-1	TRAJ50	TRBV12-3	TRBJ1-2
CAASETSYDKVIF	CASSIGVYGYTF	A*02:01	GILGFVFTL	Flu-MP_Influenza	10x_donor	TRAV13-1	TRAJ50	TRBV19	TRBJ1-2
CAASETSYDKVIF	CASSIRSSETQYF	A*02:01	GILGFVFTL	Flu-MP_Influenza	10x_donor	TRAV13-1	TRAJ50	TRBV19	TRBJ2-5
CAASETSYDKVIF	CASSIRSSYEQYF	A*02:01	GILGFVFTL	Flu-MP_Influenza	10x_donor	TRAV13-1	TRAJ50	TRBV19	TRBJ2-7
CAASETSYDKVIF	CASSIRSSYEQYF	B*08:01	RAKFKQLL	BZLF1_EBV	10x_donor	TRAV13-1	TRAJ50	TRBV19	TRBJ2-7
CAASETSYDKVIF	CASSLAGSYEQYF	B*08:01	RAKFKQLL	BZLF1_EBV	10x_donor	TRAV13-1	TRAJ50	TRBV7-9	TRBJ2-7
CAASETSYDKVIF	CASSLAHNQPQHF	B*08:01	RAKFKQLL	BZLF1_EBV	10x_donor	TRAV13-1	TRAJ50	TRBV12-3	TRBJ1-5
CAASETSYDKVIF	CASSLDTQYF	B*08:01	RAKFKQLL	BZLF1_EBV	10x_donor	TRAV13-1	TRAJ50	TRBV7-9	TRBJ2-3
CAASETSYDKVIF	CASSLGTQPQHF	B*08:01	RAKFKQLL	BZLF1_EBV	10x_donor	TRAV13-1	TRAJ50	TRBV7-9	TRBJ1-5
CAASETSYDKVIF	CASSLIDTQYF	B*08:01	RAKFKQLL	BZLF1_EBV	10x_donor	TRAV13-1	TRAJ50	TRBV12-3	TRBJ2-3
CAASETSYDKVIF	CASSLLAGEYNEQFF	B*08:01	RAKFKQLL	BZLF1_EBV	10x_donor	TRAV13-1	TRAJ50	TRBV4-1	TRBJ2-1
CAASETSYDKVIF	CASSLLAGVSADTQYF	B*08:01	RAKFKQLL	BZLF1_EBV	10x_donor	TRAV13-1	TRAJ50	TRBV7-2	TRBJ2-3
CAASETSYDKVIF	CASSLLDSPGGYGYTF	B*08:01	RAKFKQLL	BZLF1_EBV	10x_donor	TRAV13-1	TRAJ50	TRBV7-9	TRBJ1-2
CAASETSYDKVIF	CASSLLGAENTIYF	B*08:01	RAKFKQLL	BZLF1_EBV	10x_donor	TRAV13-1	TRAJ50	TRBV7-9	TRBJ1-3
CAASETSYDKVIF	CASSLLGDPNSPLHF	B*08:01	RAKFKQLL	BZLF1_EBV	10x_donor	TRAV13-1	TRAJ50	TRBV7-9	TRBJ1-6
CAASETSYDKVIF	CASSLLGGPDTQYF	B*08:01	RAKFKQLL	BZLF1_EBV	10x_donor	TRAV13-1	TRAJ50	TRBV7-9	TRBJ2-3
CAASETSYDKVIF	CASSLLGQPNTEAFF	B*08:01	RAKFKQLL	BZLF1_EBV	10x_donor	TRAV13-1	TRAJ50	TRBV7-9	TRBJ1-1
CAASETSYDKVIF	CASSLLGTDQETQYF	B*08:01	RAKFKQLL	BZLF1_EBV	10x_donor	TRAV13-1	TRAJ50	TRBV7-9	TRBJ2-5
CAASETSYDKVIF	CASSLLGVSAQETQYF	B*08:01	RAKFKQLL	BZLF1_EBV	10x_donor	TRAV13-1	TRAJ50	TRBV12-4	TRBJ2-5
CAASETSYDKVIF	CASSLMRGGTYNSPLHF	B*08:01	RAKFKQLL	BZLF1_EBV	10x_donor	TRAV13-1	TRAJ50	TRBV13	TRBJ1-6
CAASETSYDKVIF	CASSLQGGTGELFF	B*08:01	RAKFKQLL	BZLF1_EBV	10x_donor	TRAV13-1	TRAJ50	TRBV7-3	TRBJ2-2
CAASETSYDKVIF	CASSLRDGSEAFF	B*08:01	RAKFKQLL	BZLF1_EBV	10x_donor	TRAV13-1	TRAJ50	TRBV5-6	TRBJ1-1
CAASETSYDKVIF	CASSLTALGRGTDTQYF	A*11:01	AVFDRKSDAK	EBNA-3B_EBV	10x_donor	TRAV13-1	TRAJ50	TRBV11-2	TRBJ2-3
CAASETSYDKVIF	CASSLTDGGEQYF	B*08:01	RAKFKQLL	BZLF1_EBV	10x_donor	TRAV13-1	TRAJ50	TRBV7-9	TRBJ2-7
CAASETSYDKVIF	CASSLTDTQYF	B*08:01	RAKFKQLL	BZLF1_EBV	10x_donor	TRAV13-1	TRAJ50	TRBV28	TRBJ2-3
CAASETSYDKVIF	CASSLVGAEPYEQYF	B*08:01	RAKFKQLL	BZLF1_EBV	10x_donor	TRAV13-1	TRAJ50	TRBV7-9	TRBJ2-7
CAASETSYDKVIF	CASSLVGGTDEKLFF	A*02:01	GILGFVFTL	Flu-MP_Influenza	10x_donor	TRAV13-1	TRAJ50	TRBV7-9	TRBJ1-4
CAASETSYDKVIF	CASSLVGGTDEKLFF	A*11:01	IVTDFSVIK	EBNA-3B_EBV	10x_donor	TRAV13-1	TRAJ50	TRBV7-9	TRBJ1-4
CAASETSYDKVIF	CASSLVGGTDEKLFF	A*03:01	KLGGALQAK	IE-1_CMV	10x_donor	TRAV13-1	TRAJ50	TRBV7-9	TRBJ1-4
CAASETSYDKVIF	CASSLVGGTDEKLFF	B*08:01	RAKFKQLL	BZLF1_EBV	10x_donor	TRAV13-1	TRAJ50	TRBV7-9	TRBJ1-4
CAASETSYDKVIF	CASSLYLADSYNEQFF	B*08:01	RAKFKQLL	BZLF1_EBV	10x_donor	TRAV13-1	TRAJ50	TRBV28	TRBJ2-1
CAASETSYDKVIF	CASSLYSATGELFF	A*11:01	AVFDRKSDAK	EBNA-3B_EBV	10x_donor	TRAV13-1	TRAJ50	TRBV28	TRBJ2-2
CAASETSYDKVIF	CASSLYSATGELFF	B*08:01	RAKFKQLL	BZLF1_EBV	10x_donor	TRAV13-1	TRAJ50	TRBV28	TRBJ2-2
CAASETSYDKVIF	CASSPGDRGSGYTF	B*08:01	RAKFKQLL	BZLF1_EBV	10x_donor	TRAV13-1	TRAJ50	TRBV12-3	TRBJ1-2
CAASETSYDKVIF	CASSPGTNYGYTF	B*08:01	RAKFKQLL	BZLF1_EBV	10x_donor	TRAV13-1	TRAJ50	TRBV12-3	TRBJ1-2
CAASETSYDKVIF	CASSPHFQVDTGELFF	B*08:01	RAKFKQLL	BZLF1_EBV	10x_donor	TRAV13-1	TRAJ50	TRBV27	TRBJ2-2
CAASETSYDKVIF	CASSPIPGLQPSEQAETQYF	B*08:01	RAKFKQLL	BZLF1_EBV	10x_donor	TRAV13-1	TRAJ50	TRBV6-5	TRBJ2-5
CAASETSYDKVIF	CASSPIPVVTEAFF	B*08:01	RAKFKQLL	BZLF1_EBV	10x_donor	TRAV13-1	TRAJ50	TRBV27	TRBJ1-1
CAASETSYDKVIF	CASSPLAGIYNEQFF	B*08:01	RAKFKQLL	BZLF1_EBV	10x_donor	TRAV13-1	TRAJ50	TRBV4-1	TRBJ2-1
CAASETSYDKVIF	CASSPPGGGNTGELFF	A*11:01	IVTDFSVIK	EBNA-3B_EBV	10x_donor	TRAV13-1	TRAJ50	TRBV18	TRBJ2-2
CAASETSYDKVIF	CASSPPGGGNTGELFF	B*08:01	RAKFKQLL	BZLF1_EBV	10x_donor	TRAV13-1	TRAJ50	TRBV18	TRBJ2-2
CAASETSYDKVIF	CASSPRQGDQPQHF	B*08:01	RAKFKQLL	BZLF1_EBV	10x_donor	TRAV13-1	TRAJ50	TRBV18	TRBJ1-5
CAASETSYDKVIF	CASSPRTGNTGELFF	B*08:01	RAKFKQLL	BZLF1_EBV	10x_donor	TRAV13-1	TRAJ50	TRBV7-9	TRBJ2-2
CAASETSYDKVIF	CASSPVTGGGSGANVLTF	B*08:01	RAKFKQLL	BZLF1_EBV	10x_donor	TRAV13-1	TRAJ50	TRBV7-9	TRBJ2-6
CAASETSYDKVIF	CASSQLGRGDNEQFF	B*08:01	RAKFKQLL	BZLF1_EBV	10x_donor	TRAV13-1	TRAJ50	TRBV7-9	TRBJ2-1
CAASETSYDKVIF	CASSRLGDTQYF	B*08:01	RAKFKQLL	BZLF1_EBV	10x_donor	TRAV13-1	TRAJ50	TRBV4-2	TRBJ2-3
CAASETSYDKVIF	CASSRLGQGAITEAFF	B*08:01	RAKFKQLL	BZLF1_EBV	10x_donor	TRAV13-1	TRAJ50	TRBV7-9	TRBJ1-1
CAASETSYDKVIF	CASSRPGQGARTGELFF	B*08:01	RAKFKQLL	BZLF1_EBV	10x_donor	TRAV13-1	TRAJ50	TRBV12-3	TRBJ2-2
CAASETSYDKVIF	CASSRSGGAGELFF	B*08:01	RAKFKQLL	BZLF1_EBV	10x_donor	TRAV13-1	TRAJ50	TRBV12-4	TRBJ2-2
CAASETSYDKVIF	CASSRTDGNTIYF	B*08:01	RAKFKQLL	BZLF1_EBV	10x_donor	TRAV13-1	TRAJ50	TRBV12-3	TRBJ1-3
CAASETSYDKVIF	CASSSDHRGGYTF	B*08:01	RAKFKQLL	BZLF1_EBV	10x_donor	TRAV13-1	TRAJ50	TRBV7-2	TRBJ1-2
CAASETSYDKVIF	CASSSDPRYGYTF	B*08:01	RAKFKQLL	BZLF1_EBV	10x_donor	TRAV13-1	TRAJ50	TRBV12-3	TRBJ1-2
CAASETSYDKVIF	CASSSGEYGYTF	B*08:01	RAKFKQLL	BZLF1_EBV	10x_donor	TRAV13-1	TRAJ50	TRBV18	TRBJ1-2
CAASETSYDKVIF	CASSSGLAGVNEQFF	A*03:01	KLGGALQAK	IE-1_CMV	10x_donor	TRAV13-1	TRAJ50	TRBV7-9	TRBJ2-1
CAASETSYDKVIF	CASSSGLVSNTGELFF	A*02:01	GLCTLVAML	BMLF1_EBV	10x_donor	TRAV13-1	TRAJ50	TRBV9	TRBJ2-2
CAASETSYDKVIF	CASSSGLVSNTGELFF	B*08:01	RAKFKQLL	BZLF1_EBV	10x_donor	TRAV13-1	TRAJ50	TRBV9	TRBJ2-2
CAASETSYDKVIF	CASSSLDVAGYEQYF	B*08:01	RAKFKQLL	BZLF1_EBV	10x_donor	TRAV13-1	TRAJ50	TRBV12-3	TRBJ2-7
CAASETSYDKVIF	CASSSLGDRNTEAFF	B*08:01	RAKFKQLL	BZLF1_EBV	10x_donor	TRAV13-1	TRAJ50	TRBV7-9	TRBJ1-1
CAASETSYDKVIF	CASSSLGGGNTEAFF	B*08:01	RAKFKQLL	BZLF1_EBV	10x_donor	TRAV13-1	TRAJ50	TRBV7-9	TRBJ1-1
CAASETSYDKVIF	CASSSLGTAKSPLHF	B*08:01	RAKFKQLL	BZLF1_EBV	10x_donor	TRAV13-1	TRAJ50	TRBV7-9	TRBJ1-6
CAASETSYDKVIF	CASSSPAGGQYNEQFF	B*08:01	RAKFKQLL	BZLF1_EBV	10x_donor	TRAV13-1	TRAJ50	TRBV5-1	TRBJ2-1
CAASETSYDKVIF	CASSSRDGGTDTQYF	B*08:01	RAKFKQLL	BZLF1_EBV	10x_donor	TRAV13-1	TRAJ50	TRBV7-9	TRBJ2-3
CAASETSYDKVIF	CASSSTGGGEKDQPQHF	A*03:01	KLGGALQAK	IE-1_CMV	10x_donor	TRAV13-1	TRAJ50	TRBV5-4	TRBJ1-5
CAASETSYDKVIF	CASSSTGGGEKDQPQHF	B*08:01	RAKFKQLL	BZLF1_EBV	10x_donor	TRAV13-1	TRAJ50	TRBV5-4	TRBJ1-5
CAASETSYDKVIF	CASSTPRQGSNTGELFF	B*08:01	RAKFKQLL	BZLF1_EBV	10x_donor	TRAV13-1	TRAJ50	TRBV2	TRBJ2-2
CAASETSYDKVIF	CASSTPSQGTNTGELFF	B*08:01	RAKFKQLL	BZLF1_EBV	10x_donor	TRAV13-1	TRAJ50	TRBV2	TRBJ2-2
CAASETSYDKVIF	CASSTRSSVEQYF	A*02:01	GILGFVFTL	Flu-MP_Influenza	10x_donor	TRAV13-1	TRAJ50	TRBV19	TRBJ2-7
CAASETSYDKVIF	CASSTSTGTGYGYTF	A*11:01	AVFDRKSDAK	EBNA-3B_EBV	10x_donor	TRAV13-1	TRAJ50	TRBV4-1	TRBJ1-2
CAASETSYDKVIF	CASSTSTGTGYGYTF	B*08:01	RAKFKQLL	BZLF1_EBV	10x_donor	TRAV13-1	TRAJ50	TRBV4-1	TRBJ1-2
CAASETSYDKVIF	CASSVTGPGDNEQFF	B*08:01	RAKFKQLL	BZLF1_EBV	10x_donor	TRAV13-1	TRAJ50	TRBV7-9	TRBJ2-1
CAASETSYDKVIF	CASSWDGNTEAFF	B*08:01	RAKFKQLL	BZLF1_EBV	10x_donor	TRAV13-1	TRAJ50	TRBV6-6	TRBJ1-1
CAASETSYDKVIF	CASSWGGGSHYGYTF	A*11:01	IVTDFSVIK	EBNA-3B_EBV	10x_donor	TRAV13-1	TRAJ50	TRBV11-2	TRBJ1-2
CAASETSYDKVIF	CASSWGGGSHYGYTF	B*08:01	RAKFKQLL	BZLF1_EBV	10x_donor	TRAV13-1	TRAJ50	TRBV11-2	TRBJ1-2
CAASETSYDKVIF	CASSYSGGAGELFF	B*08:01	RAKFKQLL	BZLF1_EBV	10x_donor	TRAV13-1	TRAJ50	TRBV3-1	TRBJ2-2
CAASETSYDKVIF	CASSYTGGLRYGYTF	B*08:01	RAKFKQLL	BZLF1_EBV	10x_donor	TRAV13-1	TRAJ50	TRBV12-3	TRBJ1-2
CAASETSYDKVIF	CASTQQGSYGYTF	B*08:01	RAKFKQLL	BZLF1_EBV	10x_donor	TRAV13-1	TRAJ50	TRBV12-3	TRBJ1-2
CAASETSYDKVIF	CASTRLGGLDIQYF	B*08:01	RAKFKQLL	BZLF1_EBV	10x_donor	TRAV13-1	TRAJ50	TRBV7-9	TRBJ2-4
CAASETSYDKVIF	CATSRSGQGEKLFF	B*08:01	RAKFKQLL	BZLF1_EBV	10x_donor	TRAV13-1	TRAJ50	TRBV15	TRBJ1-4
CAASETSYDKVIF	CSAGGNTEAFF	B*08:01	RAKFKQLL	BZLF1_EBV	10x_donor	TRAV13-1	TRAJ50	TRBV29-1	TRBJ1-1
CAASETSYDKVIF	CSAGQGPYEQYF	B*08:01	RAKFKQLL	BZLF1_EBV	10x_donor	TRAV13-1	TRAJ50	TRBV29-1	TRBJ2-7
CAASETSYDKVIF	CSARALPVGNTIYF	A*02:01	GLCTLVAML	BMLF1_EBV	10x_donor	TRAV13-1	TRAJ50	TRBV20-1	TRBJ1-3
CAASETSYDKVIF	CSARDINRGSYEQYF	B*08:01	RAKFKQLL	BZLF1_EBV	10x_donor	TRAV13-1	TRAJ50	TRBV20-1	TRBJ2-7
CAASETSYDKVIF	CSASPGDYEQYF	B*08:01	RAKFKQLL	BZLF1_EBV	10x_donor	TRAV13-1	TRAJ50	TRBV20-1	TRBJ2-7
CAASETSYDKVIF	CSVGSGDHGEQFF	B*08:01	RAKFKQLL	BZLF1_EBV	10x_donor	TRAV13-1	TRAJ50	TRBV29-1	TRBJ2-1
CAASETSYDKVIF	CSVGSGEDSPQYF	B*08:01	RAKFKQLL	BZLF1_EBV	10x_donor	TRAV13-1	TRAJ50	TRBV29-1	TRBJ2-3
CAASEVDSSYKLIF	CASSLQGGLNQPQHF	A*03:01	KLGGALQAK	IE-1_CMV	10x_donor	TRAV23DV6	TRAJ12	TRBV13	TRBJ1-5
CAASEVMASGTYKYIF	CASSLMRLQETQYF	A*03:01	KLGGALQAK	IE-1_CMV	10x_donor	TRAV29DV5	TRAJ40	TRBV7-2	TRBJ2-5
CAASEVPQLTF	CASSQTGTLNTEAFF	B*08:01	RAKFKQLL	BZLF1_EBV	10x_donor	TRAV13-1	TRAJ28	TRBV4-1	TRBJ1-1
CAASEVTGTASKLTF	CASSLRAGFYGYTF	A*03:01	KLGGALQAK	IE-1_CMV	10x_donor	TRAV29DV5	TRAJ44	TRBV3-1	TRBJ1-2
CAASEYGNKLVF	CASSQTPTGSNYGYTF	B*08:01	RAKFKQLL	BZLF1_EBV	10x_donor	TRAV13-1	TRAJ47	TRBV4-1	TRBJ1-2
CAASEYNFNKFYF	CASSLGGYGYTF	A*03:01	KLGGALQAK	IE-1_CMV	10x_donor	TRAV29DV5	TRAJ21	TRBV9	TRBJ1-2
CAASFAASGSARQLTF	CASSYGAGGYNEQFF	A*03:01	KLGGALQAK	IE-1_CMV	10x_donor	TRAV29DV5	TRAJ22	TRBV6-3	TRBJ2-1
CAASFGLRGYSTLTF	CASSIIDRSGTEAFF	A*02:01	IMDQVPFSV	gp100_Cancer	10x_donor	TRAV29DV5	TRAJ11	TRBV9	TRBJ1-1
CAASFHTDKLIF	CASSLSLGTTNYGYTF	A*03:01	KLGGALQAK	IE-1_CMV	10x_donor	TRAV29DV5	TRAJ34	TRBV7-8	TRBJ1-2
CAASFLGGSNYKLTF	CASRPLLAETGASTDTQYF	A*03:01	KLGGALQAK	IE-1_CMV	10x_donor	TRAV41	TRAJ53	TRBV12-4	TRBJ2-3
CAASFNNAGNMLTF	CASNRLATNLAKNIQYF	A*03:01	KLGGALQAK	IE-1_CMV	10x_donor	TRAV13-1	TRAJ39	TRBV6-1	TRBJ2-4
CAASFNSGGYNKLIF	CASSLEREGDNEQFF	A*03:01	KLGGALQAK	IE-1_CMV	10x_donor	TRAV29DV5	TRAJ4	TRBV7-9	TRBJ2-1
CAASFQGAQKLVF	CASSLGRGNQPQHF	A*03:01	KLGGALQAK	IE-1_CMV	10x_donor	TRAV29DV5	TRAJ54	TRBV5-5	TRBJ1-5
CAASFQGGSEKLVF	CAISPSRSKNIQYF	A*11:01	AVFDRKSDAK	EBNA-3B_EBV	10x_donor	TRAV13-1	TRAJ57	TRBV10-3	TRBJ2-4
CAASFSGNTGKLIF	CASSQGAGIGRTDTQYF	A*11:01	IVTDFSVIK	EBNA-3B_EBV	10x_donor	TRAV29DV5	TRAJ37	TRBV4-1	TRBJ2-3
CAASFSGNTGKLIF	CASSQGAGIGRTDTQYF	A*03:01	KLGGALQAK	IE-1_CMV	10x_donor	TRAV29DV5	TRAJ37	TRBV4-1	TRBJ2-3
CAASFSGNTPLVF	CASSFGGVDGYTF	A*11:01	AVFDRKSDAK	EBNA-3B_EBV	10x_donor	TRAV29DV5	TRAJ29	TRBV27	TRBJ1-2
CAASFSGTYKYIF	CSVEPGRTGHLNEQFF	A*24:02	AYAQKIFKI	IE-1_CMV	10x_donor	TRAV29DV5	TRAJ40	TRBV29-1	TRBJ2-1
CAASFTSGTYKYIF	CASSLQNTGELFF	A*03:01	KLGGALQAK	IE-1_CMV	10x_donor	TRAV29DV5	TRAJ40	TRBV7-2	TRBJ2-2
CAASFVERSNYKLTF	CASEEQGGLETQYF	A*11:01	AVFDRKSDAK	EBNA-3B_EBV	10x_donor	TRAV13-1	TRAJ53	TRBV6-3	TRBJ2-5
CAASFYNQGGKLIF	CASSFDRAIGGTEAFF	A*03:01	KLGGALQAK	IE-1_CMV	10x_donor	TRAV29DV5	TRAJ23	TRBV6-5	TRBJ1-1
CAASFYNQGGKLIF	CASSIGVHGYTF	A*02:01	GILGFVFTL	Flu-MP_Influenza	10x_donor	TRAV29DV5	TRAJ23	TRBV19	TRBJ1-2
CAASFYTSDNYGQNFVF	CASSQVVLYEDTQYF	A*03:01	KLGGALQAK	IE-1_CMV	10x_donor	TRAV29DV5	TRAJ26	TRBV14	TRBJ2-3
CAASGAARQLTF	CATGYRFNQPQHF	A*11:01	AVFDRKSDAK	EBNA-3B_EBV	10x_donor	TRAV13-1	TRAJ22	TRBV7-2	TRBJ1-5
CAASGADSSYKLIF	CSATPRWGGYTF	A*03:01	KLGGALQAK	IE-1_CMV	10x_donor	TRAV29DV5	TRAJ12	TRBV20-1	TRBJ1-2
CAASGAGGGADGLTF	CASSYAHRGDMGEQYF	A*03:01	KLGGALQAK	IE-1_CMV	10x_donor	TRAV13-1	TRAJ45	TRBV6-5	TRBJ2-7
CAASGAGGYNKLIF	CASSQGTGGTEAFF	A*03:01	KLGGALQAK	IE-1_CMV	10x_donor	TRAV13-1	TRAJ4	TRBV4-1	TRBJ1-1
CAASGAGGYNKLIF	CASSQGTGGTEAFF	B*08:01	RAKFKQLL	BZLF1_EBV	10x_donor	TRAV13-1	TRAJ4	TRBV4-1	TRBJ1-1
CAASGAGGYNKLIF	CSARDGRREYEQYF	A*03:01	KLGGALQAK	IE-1_CMV	10x_donor	TRAV13-1	TRAJ4	TRBV20-1	TRBJ2-7
CAASGAGSYQLTF	CASSSARGGRDIQYF	A*11:01	AVFDRKSDAK	EBNA-3B_EBV	10x_donor	TRAV12-2	TRAJ28	TRBV7-9	TRBJ2-4
CAASGAGSYQLTF	CASSSSNTGELFF	A*11:01	AVFDRKSDAK	EBNA-3B_EBV	10x_donor	TRAV20	TRAJ28	TRBV5-6	TRBJ2-2
CAASGASNDYKLSF	CATLGQGEVEPQHF	A*03:01	KLGGALQAK	IE-1_CMV	10x_donor	TRAV29DV5	TRAJ20	TRBV7-8	TRBJ1-5
CAASGDASGSARQLTF	CASSQDTKTQYF	A*03:01	KLGGALQAK	IE-1_CMV	10x_donor	TRAV29DV5	TRAJ22	TRBV4-1	TRBJ2-5
CAASGDFGNEKLTF	CASTQKLGIYGYTF	A*11:01	AVFDRKSDAK	EBNA-3B_EBV	10x_donor	TRAV29DV5	TRAJ48	TRBV4-1	TRBJ1-2
CAASGDNDMRF	CASRSKTGSKQPQHF	A*03:01	KLGGALQAK	IE-1_CMV	10x_donor	TRAV13-1	TRAJ43	TRBV6-5	TRBJ1-5
CAASGDNDMRF	CASSILRSADTQYF	A*11:01	IVTDFSVIK	EBNA-3B_EBV	10x_donor	TRAV13-1	TRAJ43	TRBV19	TRBJ2-3
CAASGDNDMRF	CASSLSRGHNTDTQYF	A*03:01	KLGGALQAK	IE-1_CMV	10x_donor	TRAV13-1	TRAJ43	TRBV11-2	TRBJ2-3
CAASGDNDMRF	CASSTGLTHNEQFF	A*11:01	AVFDRKSDAK	EBNA-3B_EBV	10x_donor	TRAV13-1	TRAJ43	TRBV6-5	TRBJ2-1
CAASGDNDMRF	CASSTGLTHNEQFF	A*03:01	KLGGALQAK	IE-1_CMV	10x_donor	TRAV13-1	TRAJ43	TRBV6-5	TRBJ2-1
CAASGDQFYF	CASSSDRIGETQYF	A*03:01	KLGGALQAK	IE-1_CMV	10x_donor	TRAV29DV5	TRAJ49	TRBV27	TRBJ2-5
CAASGDSGGGADGLTF	CASSLEFVVGETQYF	A*03:01	KLGGALQAK	IE-1_CMV	10x_donor	TRAV29DV5	TRAJ45	TRBV11-2	TRBJ2-5
CAASGDTDKLIF	CASSAVEDYGYTF	A*03:01	KLGGALQAK	IE-1_CMV	10x_donor	TRAV29DV5	TRAJ34	TRBV7-9	TRBJ1-2
CAASGDYGQNFVF	CASSQAPLGNTEAFF	A*03:01	KLGGALQAK	IE-1_CMV	10x_donor	TRAV29DV5	TRAJ26	TRBV4-1	TRBJ1-1
CAASGEGSGYALNF	CASSLGQGRKLFF	A*03:01	KLGGALQAK	IE-1_CMV	10x_donor	TRAV29DV5	TRAJ41	TRBV13	TRBJ1-4
CAASGFDGQNFVF	CASSVTSVPYNEQFF	A*03:01	KLGGALQAK	IE-1_CMV	10x_donor	TRAV29DV5	TRAJ26	TRBV9	TRBJ2-1
CAASGFQKLVF	CASSLEGVEQPQHF	A*03:01	KLGGALQAK	IE-1_CMV	10x_donor	TRAV13-1	TRAJ8	TRBV27	TRBJ1-5
CAASGGGADGLTF	CASSQATEQYF	A*03:01	KLGGALQAK	IE-1_CMV	10x_donor	TRAV22	TRAJ45	TRBV4-1	TRBJ2-7
CAASGGGADGLTF	CASSQVKLAGEQYF	B*08:01	RAKFKQLL	BZLF1_EBV	10x_donor	TRAV29DV5	TRAJ45	TRBV3-1	TRBJ2-7
CAASGGGDNDMRF	CASSIGARGSNQPQHF	A*03:01	KLGGALQAK	IE-1_CMV	10x_donor	TRAV13-1	TRAJ43	TRBV19	TRBJ1-5
CAASGGGNFGNEKLTF	CASSIGGGLETQYF	A*03:01	KLGGALQAK	IE-1_CMV	10x_donor	TRAV13-1	TRAJ48	TRBV19	TRBJ2-5
CAASGGGSQGNLIF	CASSARSSYEQYF	A*02:01	GILGFVFTL	Flu-MP_Influenza	10x_donor	TRAV13-1	TRAJ42	TRBV19	TRBJ2-7
CAASGGGSQGNLIF	CASSFSGNTGELFF	B*08:01	RAKFKQLL	BZLF1_EBV	10x_donor	TRAV13-1	TRAJ42	TRBV12-3	TRBJ2-2
CAASGGGSQGNLIF	CASSFYAGSTNEQFF	B*08:01	RAKFKQLL	BZLF1_EBV	10x_donor	TRAV13-1	TRAJ42	TRBV7-3	TRBJ2-1
CAASGGGSQGNLIF	CASSGRSQETQYF	A*02:01	GILGFVFTL	Flu-MP_Influenza	10x_donor	TRAV13-1	TRAJ42	TRBV19	TRBJ2-5
CAASGGGSQGNLIF	CASSGRSTDTQYF	A*02:01	GILGFVFTL	Flu-MP_Influenza	10x_donor	TRAV13-1	TRAJ42	TRBV19	TRBJ2-3
CAASGGGSQGNLIF	CASSIRSQDTQYF	A*02:01	GILGFVFTL	Flu-MP_Influenza	10x_donor	TRAV13-1	TRAJ42	TRBV19	TRBJ2-3
CAASGGGSQGNLIF	CASSIRSQETQYF	A*02:01	GILGFVFTL	Flu-MP_Influenza	10x_donor	TRAV13-1	TRAJ42	TRBV19	TRBJ2-5
CAASGGGSQGNLIF	CASSKRSQEPQHF	A*02:01	GILGFVFTL	Flu-MP_Influenza	10x_donor	TRAV13-1	TRAJ42	TRBV19	TRBJ1-5
CAASGGGSQGNLIF	CASSMFGTDTQYF	A*02:01	GILGFVFTL	Flu-MP_Influenza	10x_donor	TRAV13-1	TRAJ42	TRBV19	TRBJ2-3
CAASGGGSQGNLIF	CASSQEAGALGETQYF	A*02:01	GILGFVFTL	Flu-MP_Influenza	10x_donor	TRAV13-1	TRAJ42	TRBV4-1	TRBJ2-5
CAASGGGSYIPTF	CASSFMYQSNSPLHF	A*11:01	AVFDRKSDAK	EBNA-3B_EBV	10x_donor	TRAV23DV6	TRAJ6	TRBV7-2	TRBJ1-6
CAASGGGSYIPTF	CASSFMYQSNSPLHF	A*03:01	KLGGALQAK	IE-1_CMV	10x_donor	TRAV23DV6	TRAJ6	TRBV7-2	TRBJ1-6
CAASGGKLIF	CAWNLGQVNTEAFF	A*11:01	AVFDRKSDAK	EBNA-3B_EBV	10x_donor	TRAV13-1	TRAJ23	TRBV30	TRBJ1-1
CAASGGKLIF	CAWNLGQVNTEAFF	A*03:01	KLGGALQAK	IE-1_CMV	10x_donor	TRAV13-1	TRAJ23	TRBV30	TRBJ1-1
CAASGGLSARQLTF	CASSYGGGTEAFF	A*11:01	AVFDRKSDAK	EBNA-3B_EBV	10x_donor	TRAV29DV5	TRAJ22	TRBV6-3	TRBJ1-1
CAASGGNTPLVF	CASSPGQGYNEQFF	A*03:01	KLGGALQAK	IE-1_CMV	10x_donor	TRAV29DV5	TRAJ29	TRBV11-2	TRBJ2-1
CAASGGQLTF	CAWNLGQVYTEAFF	A*03:01	KLGGALQAK	IE-1_CMV	10x_donor	TRAV13-1	TRAJ22	TRBV30	TRBJ1-1
CAASGGSGGGADGLTF	CASSLRLAGDIIVNEQFF	A*03:01	KLGGALQAK	IE-1_CMV	10x_donor	TRAV29DV5	TRAJ45	TRBV13	TRBJ2-1
CAASGGSNYKLTF	CSVGSGVDQFF	A*03:01	KLGGALQAK	IE-1_CMV	10x_donor	TRAV29DV5	TRAJ53	TRBV29-1	TRBJ2-1
CAASGGSQGNLIF	CASSLMGGRTDTQYF	A*03:01	KLGGALQAK	IE-1_CMV	10x_donor	TRAV29DV5	TRAJ42	TRBV12-3	TRBJ2-3
CAASGGSQGNLIF	CASSLWAGSYEQYF	A*03:01	KLGGALQAK	IE-1_CMV	10x_donor	TRAV29DV5	TRAJ42	TRBV27	TRBJ2-7
CAASGGSYIPTF	CASSAGMSSYNSPLHF	A*03:01	KLGGALQAK	IE-1_CMV	10x_donor	TRAV13-1	TRAJ6	TRBV9	TRBJ1-6
CAASGGSYIPTF	CASSPLDGEQFF	A*03:01	RLRAEAQVK	EMNA-3A_EBV	10x_donor	TRAV8-1	TRAJ6	TRBV11-2	TRBJ2-1
CAASGGSYIPTF	CASSYAQGVSTEAFF	A*03:01	KLGGALQAK	IE-1_CMV	10x_donor	TRAV13-1	TRAJ6	TRBV6-5	TRBJ1-1
CAASGGTSYGKLTF	CASRGEKAYEQYF	A*02:01	FLYALALLL	LMP2A_EBV	10x_donor	TRAV29DV5	TRAJ52	TRBV25-1	TRBJ2-7
CAASGGTYKYIF	CASSSGLVSNTGELFF	A*02:01	GLCTLVAML	BMLF1_EBV	10x_donor	TRAV12-2	TRAJ40	TRBV9	TRBJ2-2
CAASGGTYKYIF	CASSSGRLTNTEAFF	A*02:01	GLCTLVAML	BMLF1_EBV	10x_donor	TRAV12-2	TRAJ40	TRBV9	TRBJ1-1
CAASGGWGGLTF	CASQDRGNEKLFF	A*03:01	KLGGALQAK	IE-1_CMV	10x_donor	TRAV29DV5	TRAJ45	TRBV28	TRBJ1-4
CAASGGYQKVTF	CASRQGNTGELFF	A*03:01	KLGGALQAK	IE-1_CMV	10x_donor	TRAV2	TRAJ13	TRBV12-4	TRBJ2-2
CAASGGYQKVTF	CASSSFEGGDYNEQFF	A*11:01	AVFDRKSDAK	EBNA-3B_EBV	10x_donor	TRAV12-2	TRAJ13	TRBV5-4	TRBJ2-1
CAASGGYQKVTF	CATSSATPPGLAIPDTQYF	A*03:01	KLGGALQAK	IE-1_CMV	10x_donor	TRAV12-2	TRAJ13	TRBV15	TRBJ2-3
CAASGIGGADGLTF	CASSLDPGEQYF	A*03:01	KLGGALQAK	IE-1_CMV	10x_donor	TRAV29DV5	TRAJ45	TRBV5-6	TRBJ2-7
CAASGIQGGSEKLVF	CASSMGLRGYEQYF	A*03:01	KLGGALQAK	IE-1_CMV	10x_donor	TRAV29DV5	TRAJ57	TRBV7-2	TRBJ2-7
CAASGIYGGATNKLIF	CASRPRKTWSNQPQHF	A*11:01	AVFDRKSDAK	EBNA-3B_EBV	10x_donor	TRAV29DV5	TRAJ32	TRBV28	TRBJ1-5
CAASGKIYNQGGKLIF	CASGTPRSPSGNTIYF	A*03:01	KLGGALQAK	IE-1_CMV	10x_donor	TRAV29DV5	TRAJ23	TRBV12-5	TRBJ1-3
CAASGKNNYGQNFVF	CASSFSVWDRPNTEAFF	A*03:01	KLGGALQAK	IE-1_CMV	10x_donor	TRAV29DV5	TRAJ26	TRBV12-3	TRBJ1-1
CAASGLGGSQGNLIF	CASSFEGPSYEQYF	A*03:01	KLGGALQAK	IE-1_CMV	10x_donor	TRAV29DV5	TRAJ42	TRBV27	TRBJ2-7
CAASGNAGKSTF	CASSPGNTEAFF	A*03:01	RLRAEAQVK	EMNA-3A_EBV	10x_donor	TRAV13-1	TRAJ27	TRBV27	TRBJ1-1
CAASGNAGNMLTF	CASSGLGLAVFNEQFF	A*03:01	KLGGALQAK	IE-1_CMV	10x_donor	TRAV29DV5	TRAJ39	TRBV5-5	TRBJ2-1
CAASGNAGNMLTF	CASSLGTGSYEQYF	A*03:01	KLGGALQAK	IE-1_CMV	10x_donor	TRAV29DV5	TRAJ39	TRBV5-4	TRBJ2-7
CAASGNGQNFVF	CATSRDRANWETQYF	A*03:01	KLGGALQAK	IE-1_CMV	10x_donor	TRAV29DV5	TRAJ26	TRBV15	TRBJ2-5
CAASGNHDMRF	CASSEAPDGNQPQHF	A*03:01	KLGGALQAK	IE-1_CMV	10x_donor	TRAV23DV6	TRAJ43	TRBV6-1	TRBJ1-5
CAASGNHDMRF	CASSFSGNTGELFF	B*08:01	RAKFKQLL	BZLF1_EBV	10x_donor	TRAV23DV6	TRAJ43	TRBV12-3	TRBJ2-2
CAASGNHDMRF	CASSTTAGDTEAFF	A*11:01	AVFDRKSDAK	EBNA-3B_EBV	10x_donor	TRAV23DV6	TRAJ43	TRBV6-6	TRBJ1-1
CAASGNHDMRF	CASSTTAGDTEAFF	A*03:01	KLGGALQAK	IE-1_CMV	10x_donor	TRAV23DV6	TRAJ43	TRBV6-6	TRBJ1-1
CAASGNHDMRF	CSASPGDYEQYF	A*03:01	RLRAEAQVK	EMNA-3A_EBV	10x_donor	TRAV23DV6	TRAJ43	TRBV20-1	TRBJ2-7
CAASGNHDMRL	CASSTTAGDTEAFF	B*08:01	RAKFKQLL	BZLF1_EBV	10x_donor	TRAV23DV6	TRAJ43	TRBV6-6	TRBJ1-1
CAASGNKLVF	CAWNLGQLNTEAFF	A*03:01	KLGGALQAK	IE-1_CMV	10x_donor	TRAV13-1	TRAJ47	TRBV30	TRBJ1-1
CAASGNNAGNMLTF	CASSPGGHTAAFF	A*03:01	KLGGALQAK	IE-1_CMV	10x_donor	TRAV29DV5	TRAJ39	TRBV6-6	TRBJ1-1
CAASGNNARLMF	CASSLGDFLRTDTQYF	A*11:01	AVFDRKSDAK	EBNA-3B_EBV	10x_donor	TRAV23DV6	TRAJ31	TRBV11-2	TRBJ2-3
CAASGNNARLMF	CASSLGDFLRTDTQYF	A*03:01	KLGGALQAK	IE-1_CMV	10x_donor	TRAV23DV6	TRAJ31	TRBV11-2	TRBJ2-3
CAASGNNFNKFYF	CASSLKTVNTEAFF	A*03:01	KLGGALQAK	IE-1_CMV	10x_donor	TRAV29DV5	TRAJ21	TRBV11-2	TRBJ1-1
CAASGNNQGGKLIF	CASSQVNTGELFF	A*03:01	KLGGALQAK	IE-1_CMV	10x_donor	TRAV13-1	TRAJ23	TRBV4-1	TRBJ2-2
CAASGNQFYF	CASSLNSKETQYF	A*03:01	KLGGALQAK	IE-1_CMV	10x_donor	TRAV29DV5	TRAJ49	TRBV7-3	TRBJ2-5
CAASGNTGKLIF	CASSLSGGNTGELFF	A*03:01	KLGGALQAK	IE-1_CMV	10x_donor	TRAV29DV5	TRAJ37	TRBV7-3	TRBJ2-2
CAASGNYQLIW	CASSVDQLGYNEQFF	A*11:01	AVFDRKSDAK	EBNA-3B_EBV	10x_donor	TRAV24	TRAJ33	TRBV10-1	TRBJ2-1
CAASGPGNTPLVF	CASSLLDGETQYF	A*03:01	KLGGALQAK	IE-1_CMV	10x_donor	TRAV29DV5	TRAJ29	TRBV12-4	TRBJ2-5
CAASGPNDYKLSF	CASSYPQGGEAFF	A*03:01	KLGGALQAK	IE-1_CMV	10x_donor	TRAV13-1	TRAJ20	TRBV6-3	TRBJ1-1
CAASGQNTDKLIF	CASSVEAVPETQYF	A*03:01	KLGGALQAK	IE-1_CMV	10x_donor	TRAV29DV5	TRAJ34	TRBV9	TRBJ2-5
CAASGRASNYQLIW	CASSYSSGSYEQYF	A*03:01	KLGGALQAK	IE-1_CMV	10x_donor	TRAV29DV5	TRAJ33	TRBV6-5	TRBJ2-7
CAASGRDNYGQNFVF	CASSVSDGGYNEQFF	A*03:01	KLGGALQAK	IE-1_CMV	10x_donor	TRAV23DV6	TRAJ26	TRBV9	TRBJ2-1
CAASGRDSNYQLIW	CASSIGTVGYEQYF	A*03:01	KLGGALQAK	IE-1_CMV	10x_donor	TRAV29DV5	TRAJ33	TRBV19	TRBJ2-7
CAASGRGGSNYKLTF	CASSLSLDIDTQYF	A*03:01	KLGGALQAK	IE-1_CMV	10x_donor	TRAV29DV5	TRAJ53	TRBV27	TRBJ2-3
CAASGRTGGFKTIF	CASSFYRDGDHQPQHF	A*11:01	AVFDRKSDAK	EBNA-3B_EBV	10x_donor	TRAV29DV5	TRAJ9	TRBV5-6	TRBJ1-5
CAASGRTGGFKTIF	CASSFYRDGDHQPQHF	A*03:01	KLGGALQAK	IE-1_CMV	10x_donor	TRAV29DV5	TRAJ9	TRBV5-6	TRBJ1-5
CAASGRVSGGSNYKLTF	CASSRLAGGWNEQFF	A*11:01	AVFDRKSDAK	EBNA-3B_EBV	10x_donor	TRAV29DV5	TRAJ53	TRBV3-1	TRBJ2-1
CAASGRVSGGSNYKLTF	CASSRLAGGWNEQFF	A*03:01	KLGGALQAK	IE-1_CMV	10x_donor	TRAV29DV5	TRAJ53	TRBV3-1	TRBJ2-1
CAASGSASKIIF	CASSVGGPSTDTQYF	A*03:01	KLGGALQAK	IE-1_CMV	10x_donor	TRAV13-1	TRAJ3	TRBV9	TRBJ2-3
CAASGSGGFKTIF	CASSYFLPGQRKTYSPLHF	A*03:01	KLGGALQAK	IE-1_CMV	10x_donor	TRAV13-1	TRAJ9	TRBV6-5	TRBJ1-6
CAASGSGTYKYIF	CASEIGQGLVNEQFF	A*03:01	KLGGALQAK	IE-1_CMV	10x_donor	TRAV23DV6	TRAJ40	TRBV19	TRBJ2-1
CAASGSGTYKYIF	CASSPPLGADTQYF	A*03:01	KLGGALQAK	IE-1_CMV	10x_donor	TRAV29DV5	TRAJ40	TRBV19	TRBJ2-3
CAASGSQGNLIF	CASSIRSSETQYF	A*02:01	GILGFVFTL	Flu-MP_Influenza	10x_donor	TRAV13-1	TRAJ42	TRBV19	TRBJ2-5
CAASGSQGNLIF	CSVGSGEDSPQYF	B*08:01	RAKFKQLL	BZLF1_EBV	10x_donor	TRAV13-1	TRAJ42	TRBV29-1	TRBJ2-3
CAASGSSNAGNMLTF	CASRAGREAFF	A*02:01	GILGFVFTL	Flu-MP_Influenza	10x_donor	TRAV29DV5	TRAJ39	TRBV19	TRBJ1-1
CAASGSSNAGNMLTF	CASSWGGGSHYGYTF	A*11:01	IVTDFSVIK	EBNA-3B_EBV	10x_donor	TRAV29DV5	TRAJ39	TRBV11-2	TRBJ1-2
CAASGSSNTGKLIF	CASSLIGEAFF	A*11:01	AVFDRKSDAK	EBNA-3B_EBV	10x_donor	TRAV29DV5	TRAJ37	TRBV12-3	TRBJ1-1
CAASGSSNTGKLIF	CASSSTDQQYV	A*03:01	KLGGALQAK	IE-1_CMV	10x_donor	TRAV29DV5	TRAJ37	TRBV7-9	TRBJ2-7
CAASGSSNTGKLIF	CSAAKTSVYEQFF	A*03:01	KLGGALQAK	IE-1_CMV	10x_donor	TRAV29DV5	TRAJ37	TRBV20-1	TRBJ2-1
CAASGTDSNYQLIW	CATSDLEGEQFF	A*03:01	KLGGALQAK	IE-1_CMV	10x_donor	TRAV29DV5	TRAJ33	TRBV24-1	TRBJ2-1
CAASGTGANSKLTF	CASSGLAIEQFF	A*03:01	KLGGALQAK	IE-1_CMV	10x_donor	TRAV29DV5	TRAJ56	TRBV5-4	TRBJ2-1
CAASGTGGGADGLTF	CASSHGQGNYGYTF	A*03:01	KLGGALQAK	IE-1_CMV	10x_donor	TRAV29DV5	TRAJ45	TRBV4-2	TRBJ1-2
CAASGTGNTGKLIF	CASSETVIGTALEAFF	A*03:01	RLRAEAQVK	EMNA-3A_EBV	10x_donor	TRAV29DV5	TRAJ37	TRBV25-1	TRBJ1-1
CAASGTGNTPLVF	CAWSTGGGYGYTF	A*03:01	KLGGALQAK	IE-1_CMV	10x_donor	TRAV29DV5	TRAJ29	TRBV30	TRBJ1-2
CAASGTNAGKSTF	CASSVRSGWQPQHF	A*02:01	GILGFVFTL	Flu-MP_Influenza	10x_donor	TRAV29DV5	TRAJ27	TRBV19	TRBJ1-5
CAASGTSNSGYALNF	CASSTGQPQHF	A*02:01	GILGFVFTL	Flu-MP_Influenza	10x_donor	TRAV29DV5	TRAJ41	TRBV19	TRBJ1-5
CAASGTTDSWGKLQF	CASSSSLGWEAFF	A*03:01	KLGGALQAK	IE-1_CMV	10x_donor	TRAV29DV5	TRAJ24	TRBV7-9	TRBJ1-1
CAASGTTSGTYKYIF	CASNGGQGYEQFF	A*03:01	KLGGALQAK	IE-1_CMV	10x_donor	TRAV29DV5	TRAJ40	TRBV7-9	TRBJ2-1
CAASGTYKYIF	CASLDPGQTSGELFF	A*03:01	KLGGALQAK	IE-1_CMV	10x_donor	TRAV5	TRAJ40	TRBV6-6	TRBJ2-2
CAASGTYKYIF	CASSLGLAVDEQYF	A*03:01	KLGGALQAK	IE-1_CMV	10x_donor	TRAV13-1	TRAJ40	TRBV5-1	TRBJ2-7
CAASGVGDYKLSF	CASSHKPGQGSETQYF	A*03:01	KLGGALQAK	IE-1_CMV	10x_donor	TRAV29DV5	TRAJ20	TRBV4-1	TRBJ2-5
CAASGVGQGAQKLVF	CASSQNSPLHF	A*11:01	IVTDFSVIK	EBNA-3B_EBV	10x_donor	TRAV29DV5	TRAJ54	TRBV5-6	TRBJ1-6
CAASGWGAQKLVF	CASSQRPFPAGGDSYNEQFF	A*03:01	KLGGALQAK	IE-1_CMV	10x_donor	TRAV29DV5	TRAJ54	TRBV14	TRBJ2-1
CAASGWYDYKLSF	CASRDRGDYGYTF	A*03:01	KLGGALQAK	IE-1_CMV	10x_donor	TRAV23DV6	TRAJ20	TRBV14	TRBJ1-2
CAASGYDYKLSF	CASSFSGNTGELFF	B*08:01	RAKFKQLL	BZLF1_EBV	10x_donor	TRAV13-1	TRAJ20	TRBV12-3	TRBJ2-2
CAASGYDYKLSF	CASSLRDGSEAFF	B*08:01	RAKFKQLL	BZLF1_EBV	10x_donor	TRAV13-1	TRAJ20	TRBV5-6	TRBJ1-1
CAASGYDYKLSF	CASSSALAGPNEQYF	A*03:01	RLRAEAQVK	EMNA-3A_EBV	10x_donor	TRAV13-1	TRAJ20	TRBV7-9	TRBJ2-7
CAASGYDYKLSF	CASSWGGGSHYGYTF	A*11:01	IVTDFSVIK	EBNA-3B_EBV	10x_donor	TRAV13-1	TRAJ20	TRBV11-2	TRBJ1-2
CAASGYDYKLSF	CSVGTGDWGEQYF	B*08:01	RAKFKQLL	BZLF1_EBV	10x_donor	TRAV13-1	TRAJ20	TRBV29-1	TRBJ2-7
CAASGYDYKLSF	CSVSASGGDEQYF	A*11:01	AVFDRKSDAK	EBNA-3B_EBV	10x_donor	TRAV13-1	TRAJ20	TRBV29-1	TRBJ2-7
CAASGYDYKLSF	CSVSASGGDEQYF	A*02:01	GILGFVFTL	Flu-MP_Influenza	10x_donor	TRAV13-1	TRAJ20	TRBV29-1	TRBJ2-7
CAASGYDYKLSF	CSVSASGGDEQYF	A*03:01	KLGGALQAK	IE-1_CMV	10x_donor	TRAV13-1	TRAJ20	TRBV29-1	TRBJ2-7
CAASGYDYKLSF	CSVSASGGDEQYF	B*08:01	RAKFKQLL	BZLF1_EBV	10x_donor	TRAV13-1	TRAJ20	TRBV29-1	TRBJ2-7
CAASGYGNKLVF	CSATSGGAPHNEQFF	A*03:01	KLGGALQAK	IE-1_CMV	10x_donor	TRAV29DV5	TRAJ47	TRBV20-1	TRBJ2-1
CAASGYNAGNMLTF	CASSKGLGGDQPQHF	A*11:01	AVFDRKSDAK	EBNA-3B_EBV	10x_donor	TRAV29DV5	TRAJ39	TRBV21-1	TRBJ1-5
CAASGYNFNKFYF	CATSDHETWTDANTGELFF	A*03:01	KLGGALQAK	IE-1_CMV	10x_donor	TRAV13-1	TRAJ21	TRBV24-1	TRBJ2-2
CAASGYSGGGADGLTF	CASSLELDEAFF	A*03:01	KLGGALQAK	IE-1_CMV	10x_donor	TRAV29DV5	TRAJ45	TRBV7-9	TRBJ1-1
CAASGYWGKLTF	CASSLDRAVSSYNEQFF	A*03:01	KLGGALQAK	IE-1_CMV	10x_donor	TRAV29DV5	TRAJ52	TRBV7-2	TRBJ2-1
CAASHSGTSYGKLTF	CASSLSLAGELFF	A*02:01	ELAGIGILTV	MART-1_Cancer	10x_donor	TRAV12-2	TRAJ52	TRBV27	TRBJ2-2
CAASHSSYKLIF	CASSFELNTEAFF	A*03:01	KLGGALQAK	IE-1_CMV	10x_donor	TRAV29DV5	TRAJ12	TRBV27	TRBJ1-1
CAASHTNTGNQFYF	CASSSPGKSSYNEQFF	A*03:01	KLGGALQAK	IE-1_CMV	10x_donor	TRAV13-1	TRAJ49	TRBV7-8	TRBJ2-1
CAASHTVGDMRF	CASSDSALRLEFF	A*11:01	AVFDRKSDAK	EBNA-3B_EBV	10x_donor	TRAV13-1	TRAJ43	TRBV6-4	TRBJ2-1
CAASHTVGDMRF	CASSDSALRLEFF	A*03:01	KLGGALQAK	IE-1_CMV	10x_donor	TRAV13-1	TRAJ43	TRBV6-4	TRBJ2-1
CAASI	CASSLGTDTQYF	A*02:01	ELAGIGILTV	MART-1_Cancer	10x_donor	TRAV12-2	TRAJ35	TRBV27	TRBJ2-3
CAASIAGGYQKVTF	CASSLGQGVFYEQFF	A*11:01	AVFDRKSDAK	EBNA-3B_EBV	10x_donor	TRAV13-1	TRAJ13	TRBV7-9	TRBJ2-1
CAASIAGTASKLTF	CASSLHQVDTEAFF	A*03:01	KLGGALQAK	IE-1_CMV	10x_donor	TRAV13-1	TRAJ44	TRBV27	TRBJ1-1
CAASIAGYSTLTF	CASSLEQANTEAFF	A*03:01	KLGGALQAK	IE-1_CMV	10x_donor	TRAV13-1	TRAJ11	TRBV11-3	TRBJ1-1
CAASIAYNTDKLIF	CASSFNGQSNQPQHF	A*03:01	KLGGALQAK	IE-1_CMV	10x_donor	TRAV23DV6	TRAJ34	TRBV5-4	TRBJ1-5
CAASIDGGSQGNLIF	CSARSLYDYPNEQFF	A*03:01	KLGGALQAK	IE-1_CMV	10x_donor	TRAV13-1	TRAJ42	TRBV20-1	TRBJ2-1
CAASIDTGNQFYF	CASSSWTANEKLFF	A*03:01	KLGGALQAK	IE-1_CMV	10x_donor	TRAV23DV6	TRAJ49	TRBV7-9	TRBJ1-4
CAASIEGPGPNNNDMRF	CASSIRSSYEQYF	A*02:01	GILGFVFTL	Flu-MP_Influenza	10x_donor	TRAV23DV6	TRAJ43	TRBV19	TRBJ2-7
CAASIFYDYKLSF	CASSLPGQIISGANVLTF	A*03:01	KLGGALQAK	IE-1_CMV	10x_donor	TRAV13-1	TRAJ20	TRBV5-8	TRBJ2-6
CAASIGGGSQGNLIF	CASSIRSTDTQYF	A*02:01	GILGFVFTL	Flu-MP_Influenza	10x_donor	TRAV13-1	TRAJ42	TRBV19	TRBJ2-3
CAASIGGYGSGNTGKLIF	CASSLLENTEAFF	A*03:01	KLGGALQAK	IE-1_CMV	10x_donor	TRAV23DV6	TRAJ37	TRBV7-3	TRBJ1-1
CAASIGNTGNQFYF	CASSQVSGGFGNTIYF	A*03:01	KLGGALQAK	IE-1_CMV	10x_donor	TRAV13-1	TRAJ49	TRBV4-1	TRBJ1-3
CAASIGQGGKLIF	CASSPYGYENEKLFF	A*03:01	KLGGALQAK	IE-1_CMV	10x_donor	TRAV13-1	TRAJ23	TRBV18	TRBJ1-4
CAASIGQGGKLIF	CASSQGRDRHGYTF	A*03:01	RLRAEAQVK	EMNA-3A_EBV	10x_donor	TRAV13-1	TRAJ23	TRBV3-1	TRBJ1-2
CAASIGSGYSTLTF	CASSQAAGDNEKLFF	A*03:01	KLGGALQAK	IE-1_CMV	10x_donor	TRAV13-1	TRAJ11	TRBV14	TRBJ1-4
CAASIHSGGSNYKLTF	CASSSRDKSYEQYV	A*03:01	KLGGALQAK	IE-1_CMV	10x_donor	TRAV13-1	TRAJ53	TRBV11-3	TRBJ2-7
CAASIKLGGSYIPTF	CASSMWADSPLHF	A*03:01	KLGGALQAK	IE-1_CMV	10x_donor	TRAV13-1	TRAJ6	TRBV19	TRBJ1-6
CAASILARTGGFKTIF	CASSNQGGRTF	A*03:01	KLGGALQAK	IE-1_CMV	10x_donor	TRAV13-1	TRAJ9	TRBV19	TRBJ1-2
CAASILNARLMF	CASGLAGNNEQFF	A*03:01	KLGGALQAK	IE-1_CMV	10x_donor	TRAV13-1	TRAJ31	TRBV7-9	TRBJ2-1
CAASILPGTYKYIF	CATSAGTFHTGELFF	A*03:01	RLRAEAQVK	EMNA-3A_EBV	10x_donor	TRAV13-1	TRAJ40	TRBV11-2	TRBJ2-2
CAASIMGNNNDMRF	CATGTSGTDNEQFF	A*03:01	KLGGALQAK	IE-1_CMV	10x_donor	TRAV13-1	TRAJ43	TRBV10-2	TRBJ2-1
CAASINGGFKTIF	CASSPGGGRDQPQHF	A*03:01	KLGGALQAK	IE-1_CMV	10x_donor	TRAV13-1	TRAJ9	TRBV7-6	TRBJ1-5
CAASINNDMRF	CAISELRGRKEKLFF	A*03:01	KLGGALQAK	IE-1_CMV	10x_donor	TRAV13-1	TRAJ43	TRBV10-3	TRBJ1-4
CAASINQGGKLIF	CASSRGPNYEQYF	A*03:01	KLGGALQAK	IE-1_CMV	10x_donor	TRAV13-1	TRAJ23	TRBV7-6	TRBJ2-7
CAASINRNTGNQFYF	CASSLGWTGQETQYF	A*03:01	KLGGALQAK	IE-1_CMV	10x_donor	TRAV13-1	TRAJ49	TRBV7-6	TRBJ2-5
CAASINSGYALNF	CASSSDAGFSAEKLFF	A*03:01	KLGGALQAK	IE-1_CMV	10x_donor	TRAV13-1	TRAJ41	TRBV7-9	TRBJ1-4
CAASINTDKLIF	CSAREWGQRGEQYF	A*03:01	KLGGALQAK	IE-1_CMV	10x_donor	TRAV13-1	TRAJ34	TRBV20-1	TRBJ2-7
CAASINYGSGNTGKLIF	CASSLVGRGPSSDTQYF	A*03:01	KLGGALQAK	IE-1_CMV	10x_donor	TRAV13-1	TRAJ37	TRBV7-8	TRBJ2-3
CAASIPNDYKLSF	CASTSGVNTGELFF	A*03:01	KLGGALQAK	IE-1_CMV	10x_donor	TRAV13-1	TRAJ20	TRBV27	TRBJ2-2
CAASIPNQAGTALIF	CASSFSGNTGELFF	B*08:01	RAKFKQLL	BZLF1_EBV	10x_donor	TRAV13-1	TRAJ15	TRBV12-3	TRBJ2-2
CAASIPYAGKSTF	CASSPGGGGKGDTEAFF	A*03:01	KLGGALQAK	IE-1_CMV	10x_donor	TRAV13-1	TRAJ27	TRBV11-2	TRBJ1-1
CAASIQDSGYALNF	CASSEFGRTFINQPQHF	A*03:01	KLGGALQAK	IE-1_CMV	10x_donor	TRAV13-1	TRAJ41	TRBV2	TRBJ1-5
CAASIRAAGNKLTF	CASSYHEMTGTVEQFF	A*03:01	KLGGALQAK	IE-1_CMV	10x_donor	TRAV23DV6	TRAJ17	TRBV6-3	TRBJ2-1
CAASIRAGSSGSARQLTF	CASSQGGNSPLHF	A*03:01	KLGGALQAK	IE-1_CMV	10x_donor	TRAV13-1	TRAJ22	TRBV4-1	TRBJ1-6
CAASIRPMEYGNKLVF	CASSTTGTPGNTIYF	A*02:01	GILGFVFTL	Flu-MP_Influenza	10x_donor	TRAV13-1	TRAJ47	TRBV19	TRBJ1-3
CAASIRRGADGLTF	CASSLEVLEEREGDGELFF	A*03:01	KLGGALQAK	IE-1_CMV	10x_donor	TRAV13-1	TRAJ45	TRBV12-4	TRBJ2-2
CAASIRRSSGGGADGLTF	CASSHIGQGYTF	A*03:01	KLGGALQAK	IE-1_CMV	10x_donor	TRAV13-1	TRAJ45	TRBV9	TRBJ1-2
CAASIRTGGYNKLIF	CASSVEWTPSNEQFF	A*03:01	KLGGALQAK	IE-1_CMV	10x_donor	TRAV13-1	TRAJ4	TRBV9	TRBJ2-1
CAASIRYGNKLVF	CASSLAAGTPRAYGYTF	A*03:01	KLGGALQAK	IE-1_CMV	10x_donor	TRAV13-1	TRAJ47	TRBV27	TRBJ1-2
CAASISGTASKLTF	CASSYQDGQPQHF	A*03:01	KLGGALQAK	IE-1_CMV	10x_donor	TRAV13-1	TRAJ44	TRBV27	TRBJ1-5
CAASISRAIPQGAQKLVF	CASSFWTDTGELFF	A*11:01	AVFDRKSDAK	EBNA-3B_EBV	10x_donor	TRAV13-1	TRAJ54	TRBV7-9	TRBJ2-2
CAASITARLMF	CASSLILYTDTQYF	A*03:01	KLGGALQAK	IE-1_CMV	10x_donor	TRAV13-1	TRAJ31	TRBV7-9	TRBJ2-3
CAASITDNDMRF	CASSFRGETYEQYF	A*03:01	KLGGALQAK	IE-1_CMV	10x_donor	TRAV13-1	TRAJ43	TRBV28	TRBJ2-7
CAASITGGFKTIF	CASSKQGALTEAFF	A*03:01	KLGGALQAK	IE-1_CMV	10x_donor	TRAV13-1	TRAJ9	TRBV6-5	TRBJ1-1
CAASITGGGNKLTF	CASSRSTEAFF	A*03:01	KLGGALQAK	IE-1_CMV	10x_donor	TRAV41	TRAJ10	TRBV16	TRBJ1-1
CAASITGGGNKLTF	CASSVVDAGFEQYF	A*11:01	AVFDRKSDAK	EBNA-3B_EBV	10x_donor	TRAV41	TRAJ10	TRBV9	TRBJ2-7
CAASITGGSYIPTF	CASSETHRGEQYF	A*03:01	KLGGALQAK	IE-1_CMV	10x_donor	TRAV13-1	TRAJ6	TRBV5-4	TRBJ2-7
CAASITGTASKLTF	CASSHGTGTYEQYF	A*03:01	KLGGALQAK	IE-1_CMV	10x_donor	TRAV13-1	TRAJ44	TRBV19	TRBJ2-7
CAASIVAAGNKLTF	CASFGKSNYGYTF	A*03:01	KLGGALQAK	IE-1_CMV	10x_donor	TRAV13-1	TRAJ17	TRBV2	TRBJ1-2
CAASIWEQQTRF	CSAGGNTEAFF	B*08:01	RAKFKQLL	BZLF1_EBV	10x_donor	TRAV13-1	TRAJ7	TRBV29-1	TRBJ1-1
CAASIWNGNQFYF	CASSRWTSEDEQFF	A*03:01	KLGGALQAK	IE-1_CMV	10x_donor	TRAV13-1	TRAJ49	TRBV7-2	TRBJ2-1
CAASIWPGGGADGLTF	CASSFSPGATEAFF	A*03:01	KLGGALQAK	IE-1_CMV	10x_donor	TRAV13-1	TRAJ45	TRBV7-2	TRBJ1-1
CAASIWSNSGYALNF	CASSIAGGGYGYTF	A*03:01	KLGGALQAK	IE-1_CMV	10x_donor	TRAV13-1	TRAJ41	TRBV19	TRBJ1-2
CAASIYAGNMLTF	CASGAKQPQHF	A*03:01	KLGGALQAK	IE-1_CMV	10x_donor	TRAV13-1	TRAJ39	TRBV12-5	TRBJ1-5
CAASIYNFNKFYF	CASSLLGQNTGELFF	A*11:01	IVTDFSVIK	EBNA-3B_EBV	10x_donor	TRAV13-1	TRAJ21	TRBV5-6	TRBJ2-2
CAASKDAGGTSYGKLTF	CASSLQQGVYEQYF	A*11:01	AVFDRKSDAK	EBNA-3B_EBV	10x_donor	TRAV13-1	TRAJ52	TRBV7-6	TRBJ2-7
CAASKDAGGTSYGKLTF	CASSLQQGVYEQYF	A*03:01	KLGGALQAK	IE-1_CMV	10x_donor	TRAV13-1	TRAJ52	TRBV7-6	TRBJ2-7
CAASKDSNYQLIW	CASSFYGTQETQYF	A*03:01	KLGGALQAK	IE-1_CMV	10x_donor	TRAV13-1	TRAJ33	TRBV11-2	TRBJ2-5
CAASKELGSARQLTF	CASHFLRDDNEKLFF	A*11:01	AVFDRKSDAK	EBNA-3B_EBV	10x_donor	TRAV23DV6	TRAJ22	TRBV6-6	TRBJ1-4
CAASKFRGFGNEKLTF	CASSLAGLSDEQFF	A*03:01	KLGGALQAK	IE-1_CMV	10x_donor	TRAV13-1	TRAJ48	TRBV7-9	TRBJ2-1
CAASKGALNF	CSARDKLAGTYNEQFF	A*03:01	KLGGALQAK	IE-1_CMV	10x_donor	TRAV13-1	TRAJ41	TRBV20-1	TRBJ2-1
CAASKGHLAYGNKLVF	CASSPPGGGNTGELFF	B*08:01	RAKFKQLL	BZLF1_EBV	10x_donor	TRAV13-1	TRAJ47	TRBV18	TRBJ2-2
CAASKGHLAYGNKLVF	CSASTGRNTEAFF	B*08:01	RAKFKQLL	BZLF1_EBV	10x_donor	TRAV13-1	TRAJ47	TRBV20-1	TRBJ1-1
CAASKGNNARLMF	CASSLLGQKAFF	A*03:01	KLGGALQAK	IE-1_CMV	10x_donor	TRAV13-1	TRAJ31	TRBV27	TRBJ1-1
CAASKKNYGGSQGNLIF	CASSWGPATLSHYGYTF	A*11:01	AVFDRKSDAK	EBNA-3B_EBV	10x_donor	TRAV23DV6	TRAJ42	TRBV5-1	TRBJ1-2
CAASKLITGAGSYQLTF	CASSPGEKNTEAFF	A*03:01	KLGGALQAK	IE-1_CMV	10x_donor	TRAV23DV6	TRAJ28	TRBV7-9	TRBJ1-1
CAASKSAGTASKLTF	CASSHSGDQPQHF	A*11:01	AVFDRKSDAK	EBNA-3B_EBV	10x_donor	TRAV13-1	TRAJ44	TRBV18	TRBJ1-5
CAASKTGTASKLTF	CASSKRGGQTDTQYF	A*03:01	KLGGALQAK	IE-1_CMV	10x_donor	TRAV13-1	TRAJ44	TRBV7-9	TRBJ2-3
CAASKTQGGSEKLVF	CASSASVGGYTEAFF	A*03:01	KLGGALQAK	IE-1_CMV	10x_donor	TRAV29DV5	TRAJ57	TRBV9	TRBJ1-1
CAASKTSYDKVIF	CASSFSGNTGELFF	B*08:01	RAKFKQLL	BZLF1_EBV	10x_donor	TRAV13-1	TRAJ50	TRBV12-3	TRBJ2-2
CAASKVTRSSL	CASSQLGRGDNEQFF	A*03:01	KLGGALQAK	IE-1_CMV	10x_donor	TRAV29DV5	TRAJ30	TRBV7-9	TRBJ2-1
CAASLANAGGTSYGKLTF	CASSQDRRVASGGNYNEQFF	A*03:01	KLGGALQAK	IE-1_CMV	10x_donor	TRAV29DV5	TRAJ52	TRBV4-3	TRBJ2-1
CAASLDTDKLIF	CASSPADREFGWPYEQYV	A*03:01	KLGGALQAK	IE-1_CMV	10x_donor	TRAV13-1	TRAJ34	TRBV18	TRBJ2-7
CAASLDTGGFKTIF	CASSDRAGNTIYF	A*03:01	KLGGALQAK	IE-1_CMV	10x_donor	TRAV13-1	TRAJ9	TRBV6-1	TRBJ1-3
CAASLFGNEKLTF	CASSLRIFGAPGELFF	A*03:01	KLGGALQAK	IE-1_CMV	10x_donor	TRAV29DV5	TRAJ48	TRBV7-3	TRBJ2-2
CAASLFGNEKLTF	CASSQDRGGDTEAFF	A*11:01	IVTDFSVIK	EBNA-3B_EBV	10x_donor	TRAV29DV5	TRAJ48	TRBV4-1	TRBJ1-1
CAASLFSGTYKYIF	CATGSGNEQYF	A*03:01	KLGGALQAK	IE-1_CMV	10x_donor	TRAV29DV5	TRAJ40	TRBV12-3	TRBJ2-7
CAASLGGGADGLTF	CASSPSGDEAFF	A*03:01	KLGGALQAK	IE-1_CMV	10x_donor	TRAV13-1	TRAJ45	TRBV27	TRBJ1-1
CAASLGGGADGLTF	CASSPTTFLYEQYF	A*03:01	KLGGALQAK	IE-1_CMV	10x_donor	TRAV29DV5	TRAJ45	TRBV18	TRBJ2-7
CAASLGGGSQGNLIF	CASSIRSTDTQYF	A*02:01	GILGFVFTL	Flu-MP_Influenza	10x_donor	TRAV13-1	TRAJ42	TRBV19	TRBJ2-3
CAASLGGSNYKLTF	CASSQARAYGYTF	A*03:01	KLGGALQAK	IE-1_CMV	10x_donor	TRAV13-1	TRAJ53	TRBV4-3	TRBJ1-2
CAASLLGNQFYF	CASSHGAGDTDTQYF	A*03:01	KLGGALQAK	IE-1_CMV	10x_donor	TRAV29DV5	TRAJ49	TRBV4-1	TRBJ2-3
CAASLLSNSGYALNF	CASGFQGINQPQHF	A*03:01	KLGGALQAK	IE-1_CMV	10x_donor	TRAV23DV6	TRAJ41	TRBV12-5	TRBJ1-5
CAASLNAGNNRKLIW	CASSLSVRGSTEAFF	A*02:01	MLDLQPETT	16E7_HPV	10x_donor	TRAV13-1	TRAJ38	TRBV27	TRBJ1-1
CAASLNDYKLSF	CASSFDLADTGELFF	A*11:01	AVFDRKSDAK	EBNA-3B_EBV	10x_donor	TRAV13-1	TRAJ20	TRBV5-4	TRBJ2-2
CAASLNDYKLSF	CASSFDLADTGELFF	A*03:01	KLGGALQAK	IE-1_CMV	10x_donor	TRAV13-1	TRAJ20	TRBV5-4	TRBJ2-2
CAASLNNARLMF	CASSQDLGLAGGETQYF	A*03:01	KLGGALQAK	IE-1_CMV	10x_donor	TRAV29DV5	TRAJ31	TRBV4-3	TRBJ2-5
CAASLNNNAGNMLTF	CASSEGFNTEAFF	B*08:01	RAKFKQLL	BZLF1_EBV	10x_donor	TRAV13-1	TRAJ39	TRBV6-4	TRBJ1-1
CAASLNQAGTALIF	CASSPETSGDSPLHF	A*11:01	AVFDRKSDAK	EBNA-3B_EBV	10x_donor	TRAV29DV5	TRAJ15	TRBV5-6	TRBJ1-6
CAASLNSGGYQKVTF	CATTTWDMNTEAFF	A*03:01	KLGGALQAK	IE-1_CMV	10x_donor	TRAV13-1	TRAJ13	TRBV19	TRBJ1-1
CAASLRDDKIIF	CASSAPRGPGTNEQFF	A*03:01	KLGGALQAK	IE-1_CMV	10x_donor	TRAV29DV5	TRAJ30	TRBV11-1	TRBJ2-1
CAASLRGTKLIF	CASSLAALSGGELFF	A*03:01	KLGGALQAK	IE-1_CMV	10x_donor	TRAV29DV5	TRAJ23	TRBV27	TRBJ2-2
CAASLSGTYKYIF	CASSASGRVADTQYF	A*11:01	AVFDRKSDAK	EBNA-3B_EBV	10x_donor	TRAV13-1	TRAJ40	TRBV9	TRBJ2-3
CAASLSNDYKLSF	CASQGASNEQFF	A*03:01	KLGGALQAK	IE-1_CMV	10x_donor	TRAV13-1	TRAJ20	TRBV27	TRBJ2-1
CAASLSRQLTF	CASSFLAGANVLTF	A*03:01	KLGGALQAK	IE-1_CMV	10x_donor	TRAV29DV5	TRAJ22	TRBV7-9	TRBJ2-6
CAASLTGYSSASKIIF	CASSPLGGKNTGELFF	A*03:01	KLGGALQAK	IE-1_CMV	10x_donor	TRAV13-1	TRAJ3	TRBV7-9	TRBJ2-2
CAASLTYNFNKFYF	CSARVSSLAGGQETQYF	A*03:01	KLGGALQAK	IE-1_CMV	10x_donor	TRAV29DV5	TRAJ21	TRBV20-1	TRBJ2-5
CAASLVTQGGSEKLVF	CASSFWGRNVDTQYF	A*03:01	KLGGALQAK	IE-1_CMV	10x_donor	TRAV29DV5	TRAJ57	TRBV11-2	TRBJ2-3
CAASLYNQGGKLIF	CASSYINTGELFF	A*03:01	KLGGALQAK	IE-1_CMV	10x_donor	TRAV13-1	TRAJ23	TRBV6-3	TRBJ2-2
CAASMDDYKLSF	CASTSRWGTEAFF	A*03:01	KLGGALQAK	IE-1_CMV	10x_donor	TRAV13-1	TRAJ20	TRBV27	TRBJ1-1
CAASMDSGGSNYKLTF	CASSFWRGYTDTQYF	A*03:01	KLGGALQAK	IE-1_CMV	10x_donor	TRAV13-1	TRAJ53	TRBV5-6	TRBJ2-3
CAASMDSNYQLIW	CAISELDRGHGYTF	A*11:01	IVTDFSVIK	EBNA-3B_EBV	10x_donor	TRAV41	TRAJ33	TRBV10-3	TRBJ1-2
CAASMDSNYQLIW	CASSESISYEQYF	A*03:01	KLGGALQAK	IE-1_CMV	10x_donor	TRAV23DV6	TRAJ33	TRBV10-3	TRBJ2-7
CAASMDSNYQLIW	CASSLGYGGAGETQYF	A*03:01	KLGGALQAK	IE-1_CMV	10x_donor	TRAV23DV6	TRAJ33	TRBV5-1	TRBJ2-5
CAASMDSNYQLIW	CASSWGGGSHYGYTF	A*11:01	IVTDFSVIK	EBNA-3B_EBV	10x_donor	TRAV23DV6	TRAJ33	TRBV11-2	TRBJ1-2
CAASMDSSYKLIF	CASSVRSSMNTEAFF	A*03:01	KLGGALQAK	IE-1_CMV	10x_donor	TRAV13-1	TRAJ12	TRBV9	TRBJ1-1
CAASMDTGFQKLVF	CASSEWTGWGSNQPQHF	A*03:01	KLGGALQAK	IE-1_CMV	10x_donor	TRAV29DV5	TRAJ8	TRBV6-1	TRBJ1-5
CAASMGEYGNKLVF	CASSSSMNTEAFF	A*03:01	KLGGALQAK	IE-1_CMV	10x_donor	TRAV23DV6	TRAJ47	TRBV19	TRBJ1-1
CAASMGGGSNYKLTF	CASSWTGGYTF	A*03:01	KLGGALQAK	IE-1_CMV	10x_donor	TRAV29DV5	TRAJ53	TRBV11-2	TRBJ1-2
CAASMGGGSQGNLIF	CASSIRSSYEQYF	A*02:01	GILGFVFTL	Flu-MP_Influenza	10x_donor	TRAV13-1	TRAJ42	TRBV19	TRBJ2-7
CAASMGGGSQGNLIF	CASSIRSTDTQYF	A*02:01	GILGFVFTL	Flu-MP_Influenza	10x_donor	TRAV13-1	TRAJ42	TRBV19	TRBJ2-3
CAASMGGGSQGNLIF	CASSLDTQYF	A*02:01	GILGFVFTL	Flu-MP_Influenza	10x_donor	TRAV13-1	TRAJ42	TRBV7-9	TRBJ2-3
CAASMGGGSQGNLIF	CASSLGQGVFYTF	A*11:01	IVTDFSVIK	EBNA-3B_EBV	10x_donor	TRAV13-1	TRAJ42	TRBV5-1	TRBJ1-2
CAASMGGGSQGNLIF	CASSQGAYGYTF	A*02:01	GILGFVFTL	Flu-MP_Influenza	10x_donor	TRAV13-1	TRAJ42	TRBV19	TRBJ1-2
CAASMGGGSQGNLIF	CASSSAAAYEQYF	A*02:01	GILGFVFTL	Flu-MP_Influenza	10x_donor	TRAV13-1	TRAJ42	TRBV7-9	TRBJ2-7
CAASMGGGSQGNLIF	CSASPGDYEQYF	A*02:01	GILGFVFTL	Flu-MP_Influenza	10x_donor	TRAV13-1	TRAJ42	TRBV20-1	TRBJ2-7
CAASMGGGSYIPTF	CASSPTSGSFTGELFF	A*03:01	KLGGALQAK	IE-1_CMV	10x_donor	TRAV13-1	TRAJ6	TRBV6-5	TRBJ2-2
CAASMGRGRFGNEKLTF	CSARDISDTQYF	A*03:01	KLGGALQAK	IE-1_CMV	10x_donor	TRAV13-1	TRAJ48	TRBV20-1	TRBJ2-3
CAASMIGARLMF	CASRPWDLGLDLAKNIQYF	A*11:01	AVFDRKSDAK	EBNA-3B_EBV	10x_donor	TRAV23DV6	TRAJ31	TRBV7-9	TRBJ2-4
CAASMLISGAGSYQLTF	CASSAGVAQGEQYF	A*03:01	KLGGALQAK	IE-1_CMV	10x_donor	TRAV23DV6	TRAJ28	TRBV27	TRBJ2-7
CAASMNRGSTLGRLYF	CASSLVAWLAENNEQFF	A*03:01	KLGGALQAK	IE-1_CMV	10x_donor	TRAV13-1	TRAJ18	TRBV7-8	TRBJ2-1
CAASMNYGGSQGNLIF	CASSRPEPLNTEAFF	A*03:01	KLGGALQAK	IE-1_CMV	10x_donor	TRAV23DV6	TRAJ42	TRBV12-4	TRBJ1-1
CAASMNYGGSQGNLIF	CAWSLGYGEDEKLFF	A*03:01	KLGGALQAK	IE-1_CMV	10x_donor	TRAV23DV6	TRAJ42	TRBV30	TRBJ1-4
CAASMSRGRALTF	CASSLGESIAKNIQYF	A*03:01	KLGGALQAK	IE-1_CMV	10x_donor	TRAV13-1	TRAJ5	TRBV7-9	TRBJ2-4
CAASMTGNQFYF	CASGPLGGYNEQFF	A*03:01	KLGGALQAK	IE-1_CMV	10x_donor	TRAV13-1	TRAJ49	TRBV12-5	TRBJ2-1
CAASNAGGTSYGKLTF	CASSWGANYGYTF	A*03:01	KLGGALQAK	IE-1_CMV	10x_donor	TRAV13-1	TRAJ52	TRBV19	TRBJ1-2
CAASNAGKSTF	CASRQTTSTDTQYF	A*03:01	KLGGALQAK	IE-1_CMV	10x_donor	TRAV13-1	TRAJ27	TRBV6-6	TRBJ2-3
CAASNAGNNRKLIW	CASSFGTSNSDTQYF	A*03:01	KLGGALQAK	IE-1_CMV	10x_donor	TRAV29DV5	TRAJ38	TRBV11-3	TRBJ2-3
CAASNDMRF	CASSQDVGGNSYNEQFF	A*03:01	KLGGALQAK	IE-1_CMV	10x_donor	TRAV20	TRAJ43	TRBV3-1	TRBJ2-1
CAASNDYKLSF	CATGQGGEKLFF	A*03:01	KLGGALQAK	IE-1_CMV	10x_donor	TRAV13-1	TRAJ20	TRBV6-5	TRBJ1-4
CAASNDYKLSF	CATGWGNTEAFF	A*03:01	KLGGALQAK	IE-1_CMV	10x_donor	TRAV12-2	TRAJ20	TRBV15	TRBJ1-1
CAASNEGTNAGKSTF	CASTVYHGELFF	A*03:01	KLGGALQAK	IE-1_CMV	10x_donor	TRAV13-1	TRAJ27	TRBV5-6	TRBJ2-2
CAASNGDTDKLIF	CASSVGGTHYEQYF	A*03:01	KLGGALQAK	IE-1_CMV	10x_donor	TRAV13-1	TRAJ34	TRBV12-4	TRBJ2-7
CAASNGNTGFQKLVF	CASSYVNEQFF	A*03:01	KLGGALQAK	IE-1_CMV	10x_donor	TRAV23DV6	TRAJ8	TRBV6-5	TRBJ2-1
CAASNIGGSQGNLIF	CASSMGGAGNQPQHF	A*03:01	KLGGALQAK	IE-1_CMV	10x_donor	TRAV23DV6	TRAJ42	TRBV19	TRBJ1-5
CAASNIRGRDSNYQLIW	CASSWTENYEQYV	A*03:01	KLGGALQAK	IE-1_CMV	10x_donor	TRAV13-1	TRAJ33	TRBV6-3	TRBJ2-7
CAASNKKTSYDKVIF	CASSYGLPYGYTF	A*03:01	KLGGALQAK	IE-1_CMV	10x_donor	TRAV13-1	TRAJ50	TRBV6-5	TRBJ1-2
CAASNNAGNMLTF	CASSKLADYQETQYF	A*03:01	KLGGALQAK	IE-1_CMV	10x_donor	TRAV13-1	TRAJ39	TRBV12-3	TRBJ2-5
CAASNNARLMF	CASSQVGLSSTDTQYF	A*03:01	KLGGALQAK	IE-1_CMV	10x_donor	TRAV29DV5	TRAJ31	TRBV12-3	TRBJ2-3
CAASNPNGKLTF	CASSVRSSYEQYF	A*02:01	GILGFVFTL	Flu-MP_Influenza	10x_donor	TRAV27	TRAJ48	TRBV19	TRBJ2-7
CAASNPPGSQGNLIF	CASSLTRQGGTEAFF	A*11:01	AVFDRKSDAK	EBNA-3B_EBV	10x_donor	TRAV13-1	TRAJ42	TRBV7-3	TRBJ1-1
CAASNPPLVRSGGSNYKLTF	CASSQPPRGEQYF	A*03:01	KLGGALQAK	IE-1_CMV	10x_donor	TRAV13-1	TRAJ53	TRBV4-1	TRBJ2-7
CAASNQGGKLIF	CASSPWTGDYEQYF	A*03:01	KLGGALQAK	IE-1_CMV	10x_donor	TRAV13-1	TRAJ23	TRBV5-5	TRBJ2-7
CAASNQTNTGGFKTIF	CASSGASYEQYF	A*03:01	KLGGALQAK	IE-1_CMV	10x_donor	TRAV23DV6	TRAJ9	TRBV7-9	TRBJ2-7
CAASNRDSNYQLIW	CASTYSFETQYF	A*03:01	KLGGALQAK	IE-1_CMV	10x_donor	TRAV13-1	TRAJ33	TRBV10-2	TRBJ2-5
CAASNRGSQGNLIF	CASSQVPGAAGEPTDTQYF	A*03:01	KLGGALQAK	IE-1_CMV	10x_donor	TRAV13-1	TRAJ42	TRBV3-1	TRBJ2-3
CAASNRLTGGGNKLTF	CASLLQGGGYTF	A*03:01	KLGGALQAK	IE-1_CMV	10x_donor	TRAV23DV6	TRAJ10	TRBV5-4	TRBJ1-2
CAASNRSNAGGTSYGKLTF	CASSEITSGVYNEQFF	A*03:01	KLGGALQAK	IE-1_CMV	10x_donor	TRAV13-1	TRAJ52	TRBV5-6	TRBJ2-1
CAASNSGGADGLTF	CASSTGLSGNTIYF	A*11:01	AVFDRKSDAK	EBNA-3B_EBV	10x_donor	TRAV13-1	TRAJ45	TRBV10-2	TRBJ1-3
CAASNSGGADGLTF	CASSTGLSGNTIYF	A*11:01	IVTDFSVIK	EBNA-3B_EBV	10x_donor	TRAV13-1	TRAJ45	TRBV10-2	TRBJ1-3
CAASNSGGADGLTF	CASSTGLSGNTIYF	A*03:01	KLGGALQAK	IE-1_CMV	10x_donor	TRAV13-1	TRAJ45	TRBV10-2	TRBJ1-3
CAASNSGYALNF	CASSSPSGSGTGELFF	A*02:01	ELAGIGILTV	MART-1_Cancer	10x_donor	TRAV12-2	TRAJ41	TRBV27	TRBJ2-2
CAASNSNSGYALNF	CASSFWGATYNEQFF	A*03:01	KLGGALQAK	IE-1_CMV	10x_donor	TRAV29DV5	TRAJ41	TRBV27	TRBJ2-1
CAASNSNSGYALNF	CASSLGSTEAFF	A*03:01	KLGGALQAK	IE-1_CMV	10x_donor	TRAV13-1	TRAJ41	TRBV11-2	TRBJ1-1
CAASNTGFQKLVF	CASKTPSRGPHTEAFF	A*11:01	AVFDRKSDAK	EBNA-3B_EBV	10x_donor	TRAV13-1	TRAJ8	TRBV12-4	TRBJ1-1
CAASNTGKLIF	CASSLGFTDTQYF	B*08:01	RAKFKQLL	BZLF1_EBV	10x_donor	TRAV29DV5	TRAJ37	TRBV27	TRBJ2-3
CAASNTGKLIF	CASSPHFQVDTGELFF	B*08:01	RAKFKQLL	BZLF1_EBV	10x_donor	TRAV29DV5	TRAJ37	TRBV27	TRBJ2-2
CAASNYGQNFVF	CASSLSIGGAYGYTF	A*03:01	KLGGALQAK	IE-1_CMV	10x_donor	TRAV13-1	TRAJ26	TRBV27	TRBJ1-2
CAASNYQLIW	CASSLTGGYEQYF	A*02:01	ELAGIGILTV	MART-1_Cancer	10x_donor	TRAV12-2	TRAJ33	TRBV5-4	TRBJ2-7
CAASPAAGNKLTF	CSVAPVVSYEQYF	A*03:01	KLGGALQAK	IE-1_CMV	10x_donor	TRAV23DV6	TRAJ17	TRBV29-1	TRBJ2-7
CAASPDQTGANNLFF	CASSLGGEETQYF	A*03:01	KLGGALQAK	IE-1_CMV	10x_donor	TRAV29DV5	TRAJ36	TRBV12-3	TRBJ2-5
CAASPDSNYQLIW	CASSRDDAGGGYGYTF	A*03:01	KLGGALQAK	IE-1_CMV	10x_donor	TRAV13-1	TRAJ33	TRBV7-8	TRBJ1-2
CAASPDYGGSQGNLIF	CASSMATGLSGNTIYF	A*03:01	KLGGALQAK	IE-1_CMV	10x_donor	TRAV23DV6	TRAJ42	TRBV19	TRBJ1-3
CAASPEGAGSYQLTF	CASSLYGGAGEQYF	A*03:01	KLGGALQAK	IE-1_CMV	10x_donor	TRAV29DV5	TRAJ28	TRBV7-3	TRBJ2-7
CAASPFDSGYALNF	CASSQGFWTFGNTIYF	A*03:01	KLGGALQAK	IE-1_CMV	10x_donor	TRAV13-1	TRAJ41	TRBV4-3	TRBJ1-3
CAASPFMDSNYQLIW	CASSPDENEQFF	A*03:01	KLGGALQAK	IE-1_CMV	10x_donor	TRAV13-1	TRAJ33	TRBV3-1	TRBJ2-1
CAASPFQNSNYQLIW	CASSFRETPSGNTIYF	A*03:01	KLGGALQAK	IE-1_CMV	10x_donor	TRAV29DV5	TRAJ33	TRBV6-5	TRBJ1-3
CAASPFSGAGSYQLTF	CASSEMGVGAFF	A*03:01	KLGGALQAK	IE-1_CMV	10x_donor	TRAV29DV5	TRAJ28	TRBV2	TRBJ1-1
CAASPFSYNTDKLIF	CASSFGQLHIEYF	A*03:01	KLGGALQAK	IE-1_CMV	10x_donor	TRAV13-1	TRAJ34	TRBV27	TRBJ2-7
CAASPFTTDSWGKLQF	CASSKKIDRVLFWTGELFF	A*03:01	KLGGALQAK	IE-1_CMV	10x_donor	TRAV13-1	TRAJ24	TRBV21-1	TRBJ2-2
CAASPGASGGSYIPTF	CASSLADSISPLHF	A*03:01	KLGGALQAK	IE-1_CMV	10x_donor	TRAV21	TRAJ6	TRBV7-2	TRBJ1-6
CAASPGDSGYALNF	CASSQDLGGVSYNEQFF	A*03:01	KLGGALQAK	IE-1_CMV	10x_donor	TRAV13-1	TRAJ41	TRBV3-1	TRBJ2-1
CAASPGDYKLSF	CASTPGGIDTQYF	A*03:01	KLGGALQAK	IE-1_CMV	10x_donor	TRAV13-1	TRAJ20	TRBV19	TRBJ2-3
CAASPGNQFYF	CASSLLPVNYGYTF	A*03:01	KLGGALQAK	IE-1_CMV	10x_donor	TRAV13-1	TRAJ49	TRBV27	TRBJ1-2
CAASPGQNFVF	CASSFLPLNYGYTF	A*03:01	KLGGALQAK	IE-1_CMV	10x_donor	TRAV13-1	TRAJ26	TRBV27	TRBJ1-2
CAASPGTYKYIF	CASSWGDSYNEQFF	A*03:01	KLGGALQAK	IE-1_CMV	10x_donor	TRAV23DV6	TRAJ40	TRBV27	TRBJ2-1
CAASPHSGGYQKVTF	CASSVRSTDTQYF	A*02:01	GILGFVFTL	Flu-MP_Influenza	10x_donor	TRAV29DV5	TRAJ13	TRBV19	TRBJ2-3
CAASPIKHSGGSNYKLTF	CASRSQGPGELFF	A*03:01	KLGGALQAK	IE-1_CMV	10x_donor	TRAV29DV5	TRAJ53	TRBV6-5	TRBJ2-2
CAASPLDDGSSNTGKLIF	CASSQESPREAADTQYF	A*03:01	KLGGALQAK	IE-1_CMV	10x_donor	TRAV29DV5	TRAJ37	TRBV4-3	TRBJ2-3
CAASPLPNNRLAF	CASSLAGGRGRSGANVLTF	A*03:01	KLGGALQAK	IE-1_CMV	10x_donor	TRAV13-1	TRAJ7	TRBV5-4	TRBJ2-6
CAASPMDTGRRALTF	CASGEGAANEKLFF	A*03:01	KLGGALQAK	IE-1_CMV	10x_donor	TRAV23DV6	TRAJ5	TRBV7-9	TRBJ1-4
CAASPMEYGNKLVF	CASSLPLAGAYNEQFF	A*24:02	AYAQKIFKI	IE-1_CMV	10x_donor	TRAV21	TRAJ47	TRBV5-1	TRBJ2-1
CAASPNAGGTSYGKLTF	CASSIGLYGYTF	A*02:01	GILGFVFTL	Flu-MP_Influenza	10x_donor	TRAV29DV5	TRAJ52	TRBV19	TRBJ1-2
CAASPNDYKLSF	CASSDPGYEAFF	A*03:01	KLGGALQAK	IE-1_CMV	10x_donor	TRAV13-1	TRAJ20	TRBV7-6	TRBJ1-1
CAASPNDYKLSF	CASSLLGSYEQYF	A*03:01	KLGGALQAK	IE-1_CMV	10x_donor	TRAV29DV5	TRAJ20	TRBV12-3	TRBJ2-7
CAASPPGYIF	CASSYGRGSGETQYF	A*03:01	KLGGALQAK	IE-1_CMV	10x_donor	TRAV13-1	TRAJ40	TRBV6-6	TRBJ2-5
CAASPRDQPLSGAGSYQLTF	CASSIHSGNQPQHF	A*02:01	GILGFVFTL	Flu-MP_Influenza	10x_donor	TRAV23DV6	TRAJ28	TRBV19	TRBJ1-5
CAASPRGSDKLIF	CSVDLEANYGYTF	A*03:01	KLGGALQAK	IE-1_CMV	10x_donor	TRAV29DV5	TRAJ34	TRBV29-1	TRBJ1-2
CAASPRPSGNTPLVF	CASSMTESGANVLTF	A*03:01	KLGGALQAK	IE-1_CMV	10x_donor	TRAV13-1	TRAJ29	TRBV7-9	TRBJ2-6
CAASPRRDDKIIF	CASSFIPAELRYEQYF	A*03:01	KLGGALQAK	IE-1_CMV	10x_donor	TRAV13-1	TRAJ30	TRBV5-1	TRBJ2-7
CAASPRTGANSKLTF	CASSPDSYNEQFF	A*03:01	KLGGALQAK	IE-1_CMV	10x_donor	TRAV23DV6	TRAJ56	TRBV2	TRBJ2-1
CAASPSGSRLTF	CAIRRRQDSYNEQFF	A*03:01	KLGGALQAK	IE-1_CMV	10x_donor	TRAV23DV6	TRAJ58	TRBV10-3	TRBJ2-1
CAASPSNDYKLSF	CAISESTSPYGYTF	A*03:01	KLGGALQAK	IE-1_CMV	10x_donor	TRAV29DV5	TRAJ20	TRBV10-3	TRBJ1-2
CAASPSQGGSEKLVF	CASSHLNGYIQYF	A*03:01	KLGGALQAK	IE-1_CMV	10x_donor	TRAV29DV5	TRAJ57	TRBV7-6	TRBJ2-4
CAASPSSNDYKLSF	CASSLGLPGLEGNTGELFF	A*11:01	AVFDRKSDAK	EBNA-3B_EBV	10x_donor	TRAV29DV5	TRAJ20	TRBV7-8	TRBJ2-2
CAASPSWGGSEKLVF	CASSSGQQAYEQYF	A*03:01	KLGGALQAK	IE-1_CMV	10x_donor	TRAV29DV5	TRAJ57	TRBV13	TRBJ2-7
CAASPTDSWGKLQF	CASSADRTTDYGYTF	A*03:01	KLGGALQAK	IE-1_CMV	10x_donor	TRAV23DV6	TRAJ24	TRBV9	TRBJ1-2
CAASPTGMDSNYQLIW	CASSIHTANQPQHF	A*02:01	GILGFVFTL	Flu-MP_Influenza	10x_donor	TRAV23DV6	TRAJ33	TRBV19	TRBJ1-5
CAASPTGNQFYF	CSVADRGSSSGANVLTF	A*03:01	KLGGALQAK	IE-1_CMV	10x_donor	TRAV29DV5	TRAJ49	TRBV29-1	TRBJ2-6
CAASPYDYKLSF	CASSTTGQGGDKTQYF	A*03:01	KLGGALQAK	IE-1_CMV	10x_donor	TRAV29DV5	TRAJ20	TRBV27	TRBJ2-5
CAASPYGNNRLAF	CSSPGGPNEKLFF	A*03:01	RLRAEAQVK	EMNA-3A_EBV	10x_donor	TRAV23DV6	TRAJ7	TRBV20-1	TRBJ1-4
CAASQFLVYSGGGADGLTF	CASSQGGNEQFF	A*03:01	KLGGALQAK	IE-1_CMV	10x_donor	TRAV13-1	TRAJ45	TRBV19	TRBJ2-1
CAASQGAGSYQLTF	CASSVGTGLGDYGYTF	A*03:01	KLGGALQAK	IE-1_CMV	10x_donor	TRAV13-1	TRAJ28	TRBV9	TRBJ1-2
CAASQGAQKLVF	CASTEGGHETQYF	A*03:01	KLGGALQAK	IE-1_CMV	10x_donor	TRAV13-1	TRAJ54	TRBV13	TRBJ2-5
CAASQGSGNTGKLIF	CASSQRSSYEQYF	A*02:01	GILGFVFTL	Flu-MP_Influenza	10x_donor	TRAV12-2	TRAJ37	TRBV19	TRBJ2-7
CAASQNNDMRF	CAWSYGTEAFF	A*03:01	KLGGALQAK	IE-1_CMV	10x_donor	TRAV29DV5	TRAJ43	TRBV30	TRBJ1-1
CAASQPGRRALTF	CASSLGGSEAFF	A*11:01	AVFDRKSDAK	EBNA-3B_EBV	10x_donor	TRAV13-1	TRAJ5	TRBV11-2	TRBJ1-1
CAASQPGRRALTF	CASSLGGSEAFF	A*03:01	KLGGALQAK	IE-1_CMV	10x_donor	TRAV13-1	TRAJ5	TRBV11-2	TRBJ1-1
CAASQQAGTALIF	CASSQVLWAYEQYF	A*03:01	KLGGALQAK	IE-1_CMV	10x_donor	TRAV29DV5	TRAJ15	TRBV14	TRBJ2-7
CAASQRGDQFYF	CASSLAQGFHEQYF	A*11:01	AVFDRKSDAK	EBNA-3B_EBV	10x_donor	TRAV29DV5	TRAJ49	TRBV5-1	TRBJ2-7
CAASQSGAGSYQLTF	CASNNPYNEQFF	A*03:01	KLGGALQAK	IE-1_CMV	10x_donor	TRAV13-1	TRAJ28	TRBV6-4	TRBJ2-1
CAASQTGLTHSGGGADGLTF	CASSLEALYGYTF	A*03:01	KLGGALQAK	IE-1_CMV	10x_donor	TRAV23DV6	TRAJ45	TRBV5-4	TRBJ1-2
CAASQYGGATNKLIF	CASSNKRDRGIDEQFF	A*03:01	KLGGALQAK	IE-1_CMV	10x_donor	TRAV13-1	TRAJ32	TRBV19	TRBJ2-1
CAASRADSSYKLIF	CSAPGIGLTEAFF	A*03:01	KLGGALQAK	IE-1_CMV	10x_donor	TRAV13-1	TRAJ12	TRBV20-1	TRBJ1-1
CAASRANAGGTSYGKLTF	CASSQDKVSWTGVSGGMNTEAFF	A*03:01	KLGGALQAK	IE-1_CMV	10x_donor	TRAV29DV5	TRAJ52	TRBV4-1	TRBJ1-1
CAASRARDDMRF	CASSTPGDNEQFF	A*11:01	AVFDRKSDAK	EBNA-3B_EBV	10x_donor	TRAV13-1	TRAJ43	TRBV11-3	TRBJ2-1
CAASRASDGQKLLF	CASSVIKNYGYTF	A*03:01	KLGGALQAK	IE-1_CMV	10x_donor	TRAV13-1	TRAJ16	TRBV2	TRBJ1-2
CAASRDGQNFVF	CASSLDPGRGQETQYF	A*03:01	KLGGALQAK	IE-1_CMV	10x_donor	TRAV13-1	TRAJ26	TRBV11-2	TRBJ2-5
CAASRDQKVTF	CASRGIGGASEAFF	A*03:01	KLGGALQAK	IE-1_CMV	10x_donor	TRAV13-1	TRAJ13	TRBV12-3	TRBJ1-1
CAASRDTDKLIF	CASSQQQGADGELFF	B*08:01	RAKFKQLL	BZLF1_EBV	10x_donor	TRAV13-1	TRAJ34	TRBV4-1	TRBJ2-2
CAASREKLTF	CASSILGGGYNEQFF	A*03:01	KLGGALQAK	IE-1_CMV	10x_donor	TRAV13-1	TRAJ48	TRBV19	TRBJ2-1
CAASRFFPIWEKLVF	CASSLARAGGFNTQYF	A*03:01	KLGGALQAK	IE-1_CMV	10x_donor	TRAV29DV5	TRAJ57	TRBV5-6	TRBJ2-3
CAASRGDRGSTLGRLYF	CASGEGQPQHF	A*03:01	KLGGALQAK	IE-1_CMV	10x_donor	TRAV13-1	TRAJ18	TRBV7-6	TRBJ1-5
CAASRGFGNVLHC	CASSQDQVGGAYLYTGELFF	A*03:01	KLGGALQAK	IE-1_CMV	10x_donor	TRAV13-1	TRAJ35	TRBV4-2	TRBJ2-2
CAASRGGADGLTF	CASSSVSLEQFF	A*03:01	KLGGALQAK	IE-1_CMV	10x_donor	TRAV13-1	TRAJ45	TRBV6-3	TRBJ2-1
CAASRGGSWGKLQF	CSVEGATGANVLTF	A*11:01	AVFDRKSDAK	EBNA-3B_EBV	10x_donor	TRAV13-1	TRAJ24	TRBV29-1	TRBJ2-6
CAASRGGYQKVTF	CASRYDSDSNQPQHF	A*03:01	KLGGALQAK	IE-1_CMV	10x_donor	TRAV23DV6	TRAJ13	TRBV27	TRBJ1-5
CAASRGKGGGADGLTF	CASSYSTGTVDYEQYF	A*02:01	GILGFVFTL	Flu-MP_Influenza	10x_donor	TRAV13-1	TRAJ45	TRBV6-5	TRBJ2-7
CAASRGNNRLAF	CASGSTAYNEQFF	A*03:01	KLGGALQAK	IE-1_CMV	10x_donor	TRAV13-1	TRAJ7	TRBV6-5	TRBJ2-1
CAASRGNTDKLIF	CASSLLSGRVNEQFF	A*03:01	KLGGALQAK	IE-1_CMV	10x_donor	TRAV13-1	TRAJ34	TRBV4-1	TRBJ2-1
CAASRGQKLLF	CSVEDASGGTTDTQYF	A*02:01	ELAGIGILTV	MART-1_Cancer	10x_donor	TRAV12-2	TRAJ16	TRBV29-1	TRBJ2-3
CAASRGRGSARQLTF	CASSEGPSRGNTIYF	A*11:01	AVFDRKSDAK	EBNA-3B_EBV	10x_donor	TRAV29DV5	TRAJ22	TRBV10-2	TRBJ1-3
CAASRGRGSARQLTF	CASSEGPSRGNTIYF	A*03:01	KLGGALQAK	IE-1_CMV	10x_donor	TRAV29DV5	TRAJ22	TRBV10-2	TRBJ1-3
CAASRGRLSF	CASSYLAGSTDTQYF	A*03:01	KLGGALQAK	IE-1_CMV	10x_donor	TRAV13-1	TRAJ20	TRBV4-3	TRBJ2-3
CAASRGSNYKLTF	CSVEQGVTEAFF	A*03:01	KLGGALQAK	IE-1_CMV	10x_donor	TRAV29DV5	TRAJ53	TRBV29-1	TRBJ1-1
CAASRGSSNTGKLIF	CASSLGGQGSVEQYF	A*03:01	KLGGALQAK	IE-1_CMV	10x_donor	TRAV13-1	TRAJ37	TRBV7-9	TRBJ2-7
CAASRGTDKLIF	CSVEDGPPGEGGYEQYF	A*03:01	KLGGALQAK	IE-1_CMV	10x_donor	TRAV23DV6	TRAJ34	TRBV29-1	TRBJ2-7
CAASRGYSTLTF	CASSFSGNTGELFF	A*11:01	AVFDRKSDAK	EBNA-3B_EBV	10x_donor	TRAV13-1	TRAJ11	TRBV12-3	TRBJ2-2
CAASRGYSTLTF	CASSLGGGINEQYF	A*03:01	KLGGALQAK	IE-1_CMV	10x_donor	TRAV13-1	TRAJ11	TRBV5-4	TRBJ2-7
CAASRGYSTLTF	CASSLGGGNNEQFF	A*11:01	AVFDRKSDAK	EBNA-3B_EBV	10x_donor	TRAV13-1	TRAJ11	TRBV5-4	TRBJ2-1
CAASRGYSTLTF	CASSLGGGNNEQFF	A*03:01	KLGGALQAK	IE-1_CMV	10x_donor	TRAV13-1	TRAJ11	TRBV5-4	TRBJ2-1
CAASRGYSTLTF	CASSLGGGNNEQFF	B*08:01	RAKFKQLL	BZLF1_EBV	10x_donor	TRAV13-1	TRAJ11	TRBV5-4	TRBJ2-1
CAASRGYSTLTF	CASSSTGGGEKDQPQHF	A*03:01	KLGGALQAK	IE-1_CMV	10x_donor	TRAV13-1	TRAJ11	TRBV5-4	TRBJ1-5
CAASRHSSASKIIF	CSAVPGQGHTGELFF	A*03:01	KLGGALQAK	IE-1_CMV	10x_donor	TRAV13-1	TRAJ3	TRBV29-1	TRBJ2-2
CAASRISGNQFYF	CASSPTGLVSYNEQFF	A*03:01	KLGGALQAK	IE-1_CMV	10x_donor	TRAV13-1	TRAJ49	TRBV19	TRBJ2-1
CAASRKLTGGGNKLTF	CASSEGGYSYNSPLHF	A*03:01	KLGGALQAK	IE-1_CMV	10x_donor	TRAV23DV6	TRAJ10	TRBV5-1	TRBJ1-6
CAASRKNTNAGKSTF	CASSLGLWGLDTEAFF	A*03:01	KLGGALQAK	IE-1_CMV	10x_donor	TRAV29DV5	TRAJ27	TRBV7-9	TRBJ1-1
CAASRLGGSNYKLTF	CASSRDRGVEQYF	A*03:01	KLGGALQAK	IE-1_CMV	10x_donor	TRAV29DV5	TRAJ53	TRBV16	TRBJ2-7
CAASRLVGDRDDKIIF	CASSSTGGTHNEQFF	A*03:01	KLGGALQAK	IE-1_CMV	10x_donor	TRAV13-1	TRAJ30	TRBV5-1	TRBJ2-1
CAASRMNTGFQKLVF	CASSLLGTGVVHEQYF	A*03:01	KLGGALQAK	IE-1_CMV	10x_donor	TRAV13-1	TRAJ8	TRBV13	TRBJ2-7
CAASRNAGNNRKLIW	CASSRDTSSYEQYF	A*03:01	KLGGALQAK	IE-1_CMV	10x_donor	TRAV29DV5	TRAJ38	TRBV10-1	TRBJ2-7
CAASRNTGGFKTIF	CASSSTKYNEQFF	A*03:01	KLGGALQAK	IE-1_CMV	10x_donor	TRAV13-1	TRAJ9	TRBV2	TRBJ2-1
CAASRPGGGADGLTF	CSAWDRLNTEAFF	A*03:01	KLGGALQAK	IE-1_CMV	10x_donor	TRAV13-1	TRAJ45	TRBV20-1	TRBJ1-1
CAASRPYGGSQGNLIF	CASSQATYTNTGELFF	A*11:01	AVFDRKSDAK	EBNA-3B_EBV	10x_donor	TRAV13-1	TRAJ42	TRBV4-1	TRBJ2-2
CAASRRSNYQLIW	CASSDLPEAFF	A*03:01	KLGGALQAK	IE-1_CMV	10x_donor	TRAV23DV6	TRAJ33	TRBV6-1	TRBJ1-1
CAASRSDGQKLLF	CASSQYSRTPYGYTF	A*03:01	KLGGALQAK	IE-1_CMV	10x_donor	TRAV29DV5	TRAJ16	TRBV14	TRBJ1-2
CAASRSGGGADGLTF	CASSSAGAGALPYEQYV	A*03:01	KLGGALQAK	IE-1_CMV	10x_donor	TRAV13-1	TRAJ45	TRBV6-6	TRBJ2-7
CAASRSGNTPLVF	CASSYWGIGLAPTYEQYV	A*03:01	KLGGALQAK	IE-1_CMV	10x_donor	TRAV29DV5	TRAJ29	TRBV6-5	TRBJ2-7
CAASRSNDYKLSF	CASSLRDGSEAFF	B*08:01	RAKFKQLL	BZLF1_EBV	10x_donor	TRAV23DV6	TRAJ20	TRBV5-6	TRBJ1-1
CAASRSTPLVF	CASSLSQGTYEQYF	A*03:01	KLGGALQAK	IE-1_CMV	10x_donor	TRAV23DV6	TRAJ29	TRBV27	TRBJ2-7
CAASRSTPLVF	CASSVSLVNEQFF	A*03:01	KLGGALQAK	IE-1_CMV	10x_donor	TRAV23DV6	TRAJ29	TRBV9	TRBJ2-1
CAASRTFTNDYKLSF	CASSYSAEQANTGELFF	A*03:01	KLGGALQAK	IE-1_CMV	10x_donor	TRAV23DV6	TRAJ20	TRBV6-5	TRBJ2-2
CAASRVANNNDMRF	CASSYGAGGYNEQFF	A*03:01	KLGGALQAK	IE-1_CMV	10x_donor	TRAV13-1	TRAJ43	TRBV6-3	TRBJ2-1
CAASRYNQGGKLIF	CASSLISPYEQYF	A*03:01	KLGGALQAK	IE-1_CMV	10x_donor	TRAV13-1	TRAJ23	TRBV5-6	TRBJ2-7
CAASRYNTDKLIF	CASSLVGGQGVANEQFF	A*11:01	AVFDRKSDAK	EBNA-3B_EBV	10x_donor	TRAV29DV5	TRAJ34	TRBV7-9	TRBJ2-1
CAASSAGAGSYQLTF	CASSLDSYNEQFF	A*03:01	KLGGALQAK	IE-1_CMV	10x_donor	TRAV29DV5	TRAJ28	TRBV27	TRBJ2-1
CAASSAGAGSYQLTF	CASSLFGGTYEQYF	A*11:01	AVFDRKSDAK	EBNA-3B_EBV	10x_donor	TRAV29DV5	TRAJ28	TRBV27	TRBJ2-7
CAASSAGAGSYQLTF	CASSLFGGTYEQYF	A*02:01	GILGFVFTL	Flu-MP_Influenza	10x_donor	TRAV29DV5	TRAJ28	TRBV27	TRBJ2-7
CAASSAGAGSYQLTF	CASSLFGGTYEQYF	A*11:01	IVTDFSVIK	EBNA-3B_EBV	10x_donor	TRAV29DV5	TRAJ28	TRBV27	TRBJ2-7
CAASSAGAGSYQLTF	CASSLFGGTYEQYF	A*03:01	KLGGALQAK	IE-1_CMV	10x_donor	TRAV29DV5	TRAJ28	TRBV27	TRBJ2-7
CAASSAGAGSYQLTF	CASSLRDGSEAFF	B*08:01	RAKFKQLL	BZLF1_EBV	10x_donor	TRAV29DV5	TRAJ28	TRBV5-6	TRBJ1-1
CAASSAGAGSYQLTF	CSAGGNTEAFF	B*08:01	RAKFKQLL	BZLF1_EBV	10x_donor	TRAV29DV5	TRAJ28	TRBV29-1	TRBJ1-1
CAASSAGRRALTF	CASSFRGTEAFF	A*03:01	KLGGALQAK	IE-1_CMV	10x_donor	TRAV13-1	TRAJ5	TRBV28	TRBJ1-1
CAASSDGQKLLF	CASSLIAGEKVNEQFF	A*03:01	KLGGALQAK	IE-1_CMV	10x_donor	TRAV13-1	TRAJ16	TRBV7-3	TRBJ2-1
CAASSDNYGQNFVF	CASSVGAGEFNEQFF	A*03:01	KLGGALQAK	IE-1_CMV	10x_donor	TRAV29DV5	TRAJ26	TRBV9	TRBJ2-1
CAASSDQGGSEKLVF	CASSQDEGLNTEAFF	A*03:01	KLGGALQAK	IE-1_CMV	10x_donor	TRAV29DV5	TRAJ57	TRBV3-1	TRBJ1-1
CAASSDSSNTGKLIF	CASSVSMNTEAFF	A*11:01	AVFDRKSDAK	EBNA-3B_EBV	10x_donor	TRAV29DV5	TRAJ37	TRBV6-1	TRBJ1-1
CAASSDSSNTGKLIF	CASSVSMNTEAFF	A*03:01	KLGGALQAK	IE-1_CMV	10x_donor	TRAV29DV5	TRAJ37	TRBV6-1	TRBJ1-1
CAASSDYKLSF	CASSTGDRQVYYGYTF	A*03:01	KLGGALQAK	IE-1_CMV	10x_donor	TRAV29DV5	TRAJ20	TRBV5-1	TRBJ1-2
CAASSEAGGYNKLIF	CASSQGQGATEAFF	A*03:01	KLGGALQAK	IE-1_CMV	10x_donor	TRAV13-1	TRAJ4	TRBV4-1	TRBJ1-1
CAASSFGGSNYKLTF	CASRRGGGQGFHNEQFF	A*11:01	AVFDRKSDAK	EBNA-3B_EBV	10x_donor	TRAV29DV5	TRAJ53	TRBV7-9	TRBJ2-1
CAASSFRIQGAQKLVF	CASSLAGGMDTEAFF	A*11:01	IVTDFSVIK	EBNA-3B_EBV	10x_donor	TRAV21	TRAJ54	TRBV7-9	TRBJ1-1
CAASSFSGTYKYIF	CASSLTPPAVAGNEQFF	A*02:01	ELAGIGILTV	MART-1_Cancer	10x_donor	TRAV23DV6	TRAJ40	TRBV6-5	TRBJ2-1
CAASSGDMRF	CASSWGGGSHYGYTF	A*11:01	IVTDFSVIK	EBNA-3B_EBV	10x_donor	TRAV13-1	TRAJ43	TRBV11-2	TRBJ1-2
CAASSGGGADGLTF	CASSMGGGIIFRTQYF	A*03:01	KLGGALQAK	IE-1_CMV	10x_donor	TRAV13-1	TRAJ45	TRBV12-3	TRBJ2-5
CAASSGGNEKLTF	CASSFGTGGWYEQYF	A*03:01	KLGGALQAK	IE-1_CMV	10x_donor	TRAV13-1	TRAJ48	TRBV6-5	TRBJ2-7
CAASSGGSNYKLTF	CANPGVWADTQYF	A*03:01	KLGGALQAK	IE-1_CMV	10x_donor	TRAV29DV5	TRAJ53	TRBV27	TRBJ2-3
CAASSGGSYIPTF	CAIRVPTTESGGNTIYF	A*03:01	KLGGALQAK	IE-1_CMV	10x_donor	TRAV8-3	TRAJ6	TRBV10-3	TRBJ1-3
CAASSGGSYIPTF	CASSQDTSGSGLWTEAFF	A*02:01	ELAGIGILTV	MART-1_Cancer	10x_donor	TRAV12-2	TRAJ6	TRBV14	TRBJ1-1
CAASSGGTSYGKLTF	CASSPHFQVDTGELFF	B*08:01	RAKFKQLL	BZLF1_EBV	10x_donor	TRAV29DV5	TRAJ52	TRBV27	TRBJ2-2
CAASSGGTSYGKLTF	CASSPLWVAGGRETQYF	A*11:01	AVFDRKSDAK	EBNA-3B_EBV	10x_donor	TRAV29DV5	TRAJ52	TRBV3-1	TRBJ2-5
CAASSGGTSYGKLTF	CASSPLWVAGGRETQYF	A*02:01	GILGFVFTL	Flu-MP_Influenza	10x_donor	TRAV29DV5	TRAJ52	TRBV3-1	TRBJ2-5
CAASSGGTSYGKLTF	CASSPLWVAGGRETQYF	A*11:01	IVTDFSVIK	EBNA-3B_EBV	10x_donor	TRAV29DV5	TRAJ52	TRBV3-1	TRBJ2-5
CAASSGGTSYGKLTF	CASSPLWVAGGRETQYF	A*03:01	KLGGALQAK	IE-1_CMV	10x_donor	TRAV29DV5	TRAJ52	TRBV3-1	TRBJ2-5
CAASSGGTSYGKLTF	CASSPLWVAGGRETQYF	B*08:01	RAKFKQLL	BZLF1_EBV	10x_donor	TRAV29DV5	TRAJ52	TRBV3-1	TRBJ2-5
CAASSGGYQKVTF	CASREIQGGTEAFF	A*03:01	KLGGALQAK	IE-1_CMV	10x_donor	TRAV8-1	TRAJ13	TRBV4-3	TRBJ1-1
CAASSGIADRGSTLGRLYF	CASSRWTGVEEQYV	A*03:01	KLGGALQAK	IE-1_CMV	10x_donor	TRAV13-1	TRAJ18	TRBV11-2	TRBJ2-7
CAASSGNMLTF	CASSYKVYNEQFF	A*03:01	KLGGALQAK	IE-1_CMV	10x_donor	TRAV29DV5	TRAJ39	TRBV6-5	TRBJ2-1
CAASSGNTPLVF	CASSITLADGYTF	A*03:01	KLGGALQAK	IE-1_CMV	10x_donor	TRAV29DV5	TRAJ29	TRBV19	TRBJ1-2
CAASSGTGNQFYF	CASSLRDGSEAFF	B*08:01	RAKFKQLL	BZLF1_EBV	10x_donor	TRAV29DV5	TRAJ49	TRBV5-6	TRBJ1-1
CAASSGTSYDKVIF	CASSSVDGDTQYF	A*03:01	KLGGALQAK	IE-1_CMV	10x_donor	TRAV13-1	TRAJ50	TRBV7-9	TRBJ2-3
CAASSGTYKYIF	CASGPLGSGELFF	A*03:01	KLGGALQAK	IE-1_CMV	10x_donor	TRAV29DV5	TRAJ40	TRBV7-2	TRBJ2-2
CAASSGTYKYIF	CASSPEGPIYNEQFF	A*03:01	KLGGALQAK	IE-1_CMV	10x_donor	TRAV23DV6	TRAJ40	TRBV7-8	TRBJ2-1
CAASSGYSSASKIIF	CASSYSAGGRVNEQFF	A*03:01	RLRAEAQVK	EMNA-3A_EBV	10x_donor	TRAV29DV5	TRAJ3	TRBV11-2	TRBJ2-1
CAASSKLSF	CASSRDANYGYTF	A*03:01	KLGGALQAK	IE-1_CMV	10x_donor	TRAV13-1	TRAJ20	TRBV11-2	TRBJ1-2
CAASSLGGGADGLTF	CASTGGSSYNEQFF	A*03:01	KLGGALQAK	IE-1_CMV	10x_donor	TRAV29DV5	TRAJ45	TRBV5-6	TRBJ2-1
CAASSLSGSYIPTF	CASRLSGSAYEQYF	A*11:01	AVFDRKSDAK	EBNA-3B_EBV	10x_donor	TRAV29DV5	TRAJ6	TRBV7-8	TRBJ2-7
CAASSLSGSYIPTF	CASRLSGSAYEQYF	A*03:01	KLGGALQAK	IE-1_CMV	10x_donor	TRAV29DV5	TRAJ6	TRBV7-8	TRBJ2-7
CAASSLSGSYIPTF	CASRLSGSAYEQYF	A*02:01	KVLEYVIKV	MAGE-A1_Cancer	10x_donor	TRAV29DV5	TRAJ6	TRBV7-8	TRBJ2-7
CAASSLSGSYIPTF	CASRLSGSAYEQYF	A*03:01	RLRAEAQVK	EMNA-3A_EBV	10x_donor	TRAV29DV5	TRAJ6	TRBV7-8	TRBJ2-7
CAASSLSGSYIPTF	CSAPEWDRGLENYGYTF	A*11:01	AVFDRKSDAK	EBNA-3B_EBV	10x_donor	TRAV29DV5	TRAJ6	TRBV20-1	TRBJ1-2
CAASSMADSWGKLQF	CASSQEGASSYNEQFF	A*11:01	AVFDRKSDAK	EBNA-3B_EBV	10x_donor	TRAV13-1	TRAJ24	TRBV4-1	TRBJ2-1
CAASSMADSWGKLQF	CASSQEGASSYNEQFF	A*03:01	KLGGALQAK	IE-1_CMV	10x_donor	TRAV13-1	TRAJ24	TRBV4-1	TRBJ2-1
CAASSMEYGNKLVF	CASSYLSASTDTQYF	A*03:01	KLGGALQAK	IE-1_CMV	10x_donor	TRAV29DV5	TRAJ47	TRBV12-3	TRBJ2-3
CAASSNARLMF	CSVQGGSYNEQFF	A*03:01	KLGGALQAK	IE-1_CMV	10x_donor	TRAV29DV5	TRAJ31	TRBV29-1	TRBJ2-1
CAASSNQGGKLIF	CASSVTDRAQYF	A*03:01	KLGGALQAK	IE-1_CMV	10x_donor	TRAV13-1	TRAJ23	TRBV7-8	TRBJ2-5
CAASSNRYNQGGKLIF	CASDAGTAYEQYF	A*03:01	KLGGALQAK	IE-1_CMV	10x_donor	TRAV23DV6	TRAJ23	TRBV6-6	TRBJ2-7
CAASSNSGGSNYKLTF	CASSLVLAGGEQYF	A*11:01	AVFDRKSDAK	EBNA-3B_EBV	10x_donor	TRAV29DV5	TRAJ53	TRBV11-2	TRBJ2-7
CAASSNSGGSNYKLTF	CASSLVLAGGEQYF	A*03:01	KLGGALQAK	IE-1_CMV	10x_donor	TRAV29DV5	TRAJ53	TRBV11-2	TRBJ2-7
CAASSNYQLIW	CASSYSGGAYEQYF	A*11:01	AVFDRKSDAK	EBNA-3B_EBV	10x_donor	TRAV13-1	TRAJ33	TRBV27	TRBJ2-7
CAASSPANAGGTSYGKLTF	CASSQDFRNTEAFF	A*03:01	KLGGALQAK	IE-1_CMV	10x_donor	TRAV29DV5	TRAJ52	TRBV4-1	TRBJ1-1
CAASSPGNTPLVF	CASSLVVPYEQYF	A*03:01	KLGGALQAK	IE-1_CMV	10x_donor	TRAV13-1	TRAJ29	TRBV7-2	TRBJ2-7
CAASSQDNQGGKLIF	CASRTPGLAPGELFF	A*03:01	KLGGALQAK	IE-1_CMV	10x_donor	TRAV13-1	TRAJ23	TRBV2	TRBJ2-2
CAASSQLETSGSRLTF	CASKGVRNYGYTF	A*03:01	KLGGALQAK	IE-1_CMV	10x_donor	TRAV23DV6	TRAJ58	TRBV27	TRBJ1-2
CAASSRGSTLGRLYF	CASSFGGGAPETQYF	A*03:01	KLGGALQAK	IE-1_CMV	10x_donor	TRAV23DV6	TRAJ18	TRBV7-6	TRBJ2-5
CAASSSGAQKLVF	CASSARDGNIQYF	A*03:01	KLGGALQAK	IE-1_CMV	10x_donor	TRAV29DV5	TRAJ54	TRBV6-1	TRBJ2-4
CAASSSGGATNKLIF	CASSGGGYEQYF	A*03:01	KLGGALQAK	IE-1_CMV	10x_donor	TRAV29DV5	TRAJ32	TRBV4-2	TRBJ2-7
CAASSSGGSNYKLTF	CASSLLGLAGGTYEQYF	A*03:01	KLGGALQAK	IE-1_CMV	10x_donor	TRAV13-1	TRAJ53	TRBV7-6	TRBJ2-7
CAASSSNNARLMF	CASSLVGSYNEQFF	A*03:01	KLGGALQAK	IE-1_CMV	10x_donor	TRAV13-1	TRAJ31	TRBV7-2	TRBJ2-1
CAASSSNTGKLIF	CASRDRGPYNEQFF	A*03:01	KLGGALQAK	IE-1_CMV	10x_donor	TRAV29DV5	TRAJ37	TRBV12-4	TRBJ2-1
CAASSSSGANNLFF	CSATDNRGRTDTQYF	A*03:01	KLGGALQAK	IE-1_CMV	10x_donor	TRAV29DV5	TRAJ36	TRBV20-1	TRBJ2-3
CAASSSTGANNLFF	CSATSNGERTDTQYF	A*11:01	AVFDRKSDAK	EBNA-3B_EBV	10x_donor	TRAV29DV5	TRAJ36	TRBV20-1	TRBJ2-3
CAASSSTGANNLFF	CSATSNGERTDTQYF	A*03:01	KLGGALQAK	IE-1_CMV	10x_donor	TRAV29DV5	TRAJ36	TRBV20-1	TRBJ2-3
CAASSSTGANNLFF	CSATSNGERTDTQYF	A*03:01	RLRAEAQVK	EMNA-3A_EBV	10x_donor	TRAV29DV5	TRAJ36	TRBV20-1	TRBJ2-3
CAASSSYNQGGKLIF	CASSYGTAIGVTF	A*03:01	KLGGALQAK	IE-1_CMV	10x_donor	TRAV23DV6	TRAJ23	TRBV6-3	TRBJ2-1
CAASSTDSWGKFQF	CASRTGQGAFEQFF	A*03:01	KLGGALQAK	IE-1_CMV	10x_donor	TRAV29DV5	TRAJ24	TRBV4-1	TRBJ2-1
CAASSTGSARQLTF	CASSPTGGSGYTF	A*03:01	KLGGALQAK	IE-1_CMV	10x_donor	TRAV29DV5	TRAJ22	TRBV27	TRBJ1-2
CAASSTGTASKLTF	CASRETYKYEQYV	A*03:01	KLGGALQAK	IE-1_CMV	10x_donor	TRAV29DV5	TRAJ44	TRBV6-1	TRBJ2-7
CAASSTNAGGTSYGKLTF	CATSSGYYGYTF	A*03:01	KLGGALQAK	IE-1_CMV	10x_donor	TRAV29DV5	TRAJ52	TRBV15	TRBJ1-2
CAASSTSGTYKYIF	CASSIDMWQFGF	A*03:01	KLGGALQAK	IE-1_CMV	10x_donor	TRAV29DV5	TRAJ40	TRBV19	TRBJ1-2
CAASSTSGTYKYIF	CASSLDGQGPLYGYTF	A*11:01	AVFDRKSDAK	EBNA-3B_EBV	10x_donor	TRAV29DV5	TRAJ40	TRBV11-2	TRBJ1-2
CAASSTSGTYKYIF	CASSLDGQGPLYGYTF	A*03:01	KLGGALQAK	IE-1_CMV	10x_donor	TRAV29DV5	TRAJ40	TRBV11-2	TRBJ1-2
CAASSTTGNQFYF	CAIRTGLAGHNEQFF	A*03:01	KLGGALQAK	IE-1_CMV	10x_donor	TRAV29DV5	TRAJ49	TRBV10-3	TRBJ2-1
CAASSWNNAGNMLTF	CASSATGGAGHTEAFF	A*03:01	KLGGALQAK	IE-1_CMV	10x_donor	TRAV13-1	TRAJ39	TRBV7-3	TRBJ1-1
CAASSWNTGNQFYF	CASRTVGGATDTQYF	A*03:01	KLGGALQAK	IE-1_CMV	10x_donor	TRAV23DV6	TRAJ49	TRBV5-6	TRBJ2-3
CAASSWVNFNKFYF	CASSFQGEAGLNEQFF	A*03:01	KLGGALQAK	IE-1_CMV	10x_donor	TRAV13-1	TRAJ21	TRBV7-2	TRBJ2-1
CAASSYDKVIF	CASSQGTLGSGYTF	A*03:01	KLGGALQAK	IE-1_CMV	10x_donor	TRAV29DV5	TRAJ50	TRBV4-1	TRBJ1-2
CAASSYGGSQGNLIF	CASSPLYGNEQFF	A*03:01	KLGGALQAK	IE-1_CMV	10x_donor	TRAV29DV5	TRAJ42	TRBV7-9	TRBJ2-1
CAASSYNNNDMRF	CASSILQQGEAFF	A*03:01	KLGGALQAK	IE-1_CMV	10x_donor	TRAV13-1	TRAJ43	TRBV19	TRBJ1-1
CAASSYSGAGSYQLTF	CASSGQLGSYEQYF	A*03:01	KLGGALQAK	IE-1_CMV	10x_donor	TRAV29DV5	TRAJ28	TRBV12-4	TRBJ2-7
CAASTAGGGADGLTF	CASSYPNNEQFF	A*03:01	KLGGALQAK	IE-1_CMV	10x_donor	TRAV13-1	TRAJ45	TRBV7-3	TRBJ2-1
CAASTDSWGKLQF	CASSIRGAYEQYF	A*02:01	GILGFVFTL	Flu-MP_Influenza	10x_donor	TRAV29DV5	TRAJ24	TRBV19	TRBJ2-7
CAASTDTGNQFYF	CASSPTGTSLSFF	A*03:01	KLGGALQAK	IE-1_CMV	10x_donor	TRAV13-1	TRAJ49	TRBV18	TRBJ1-1
CAASTGADGLTF	CASTQWSGGSYNEQFF	A*03:01	KLGGALQAK	IE-1_CMV	10x_donor	TRAV29DV5	TRAJ45	TRBV7-9	TRBJ2-1
CAASTGAQKLVF	CASRQGRKETQYF	A*03:01	KLGGALQAK	IE-1_CMV	10x_donor	TRAV13-1	TRAJ54	TRBV7-6	TRBJ2-5
CAASTGGAQKLVF	CASSLEQGTYEQYF	A*03:01	KLGGALQAK	IE-1_CMV	10x_donor	TRAV13-1	TRAJ54	TRBV7-6	TRBJ2-7
CAASTGGFKTIF	CSVEGRLAEETQYF	A*03:01	KLGGALQAK	IE-1_CMV	10x_donor	TRAV13-1	TRAJ9	TRBV29-1	TRBJ2-5
CAASTGGGADGLTF	CASSSPERFGYNEQFF	A*03:01	KLGGALQAK	IE-1_CMV	10x_donor	TRAV13-1	TRAJ45	TRBV11-2	TRBJ2-1
CAASTGNQFYF	CASSGGASPYTQYF	A*03:01	KLGGALQAK	IE-1_CMV	10x_donor	TRAV29DV5	TRAJ49	TRBV27	TRBJ2-3
CAASTGRRDTGRRALTF	CASSQSSGSYEQYF	A*03:01	KLGGALQAK	IE-1_CMV	10x_donor	TRAV13-1	TRAJ5	TRBV4-3	TRBJ2-7
CAASTNARLMF	CASSIRSSYEQYF	A*02:01	GILGFVFTL	Flu-MP_Influenza	10x_donor	TRAV29DV5	TRAJ31	TRBV19	TRBJ2-7
CAASTNARLMF	CSAQGGPFHEQYF	A*03:01	KLGGALQAK	IE-1_CMV	10x_donor	TRAV29DV5	TRAJ31	TRBV29-1	TRBJ2-7
CAASTNARLMF	CSLQGGRYNEQFF	A*03:01	KLGGALQAK	IE-1_CMV	10x_donor	TRAV29DV5	TRAJ31	TRBV29-1	TRBJ2-1
CAASTNARLMF	CSVQGGAYNEQFF	A*03:01	KLGGALQAK	IE-1_CMV	10x_donor	TRAV29DV5	TRAJ31	TRBV29-1	TRBJ2-1
CAASTNNFNKFYF	CASSQEGDEQFF	A*03:01	KLGGALQAK	IE-1_CMV	10x_donor	TRAV13-1	TRAJ21	TRBV4-1	TRBJ2-1
CAASTNNYGQNFVF	CSASYYRDRGLYEQFF	A*03:01	KLGGALQAK	IE-1_CMV	10x_donor	TRAV29DV5	TRAJ26	TRBV20-1	TRBJ2-1
CAASTNTNAGKSTF	CASSLGLNEQFF	A*03:01	KLGGALQAK	IE-1_CMV	10x_donor	TRAV29DV5	TRAJ27	TRBV7-9	TRBJ2-1
CAASTSGGSYIPTF	CASSQLRTSLDEQFF	A*03:01	KLGGALQAK	IE-1_CMV	10x_donor	TRAV13-1	TRAJ6	TRBV12-4	TRBJ2-1
CAASTSGSRLTF	CASSLNPGNPNEQFF	B*08:01	RAKFKQLL	BZLF1_EBV	10x_donor	TRAV29DV5	TRAJ58	TRBV7-9	TRBJ2-1
CAASTTGANSKLTF	CASRVTGGNGYTF	A*03:01	KLGGALQAK	IE-1_CMV	10x_donor	TRAV23DV6	TRAJ56	TRBV12-4	TRBJ1-2
CAASTTGTASKLTF	CASSPSRSGADTQYF	B*08:01	RAKFKQLL	BZLF1_EBV	10x_donor	TRAV29DV5	TRAJ44	TRBV4-1	TRBJ2-3
CAASTTNAGGTSYGKLTF	CSVRRGYYGYTF	A*03:01	KLGGALQAK	IE-1_CMV	10x_donor	TRAV29DV5	TRAJ52	TRBV20-1	TRBJ1-2
CAASTTSGTYKYIF	CASSLDGQGPLYGYTF	A*03:01	KLGGALQAK	IE-1_CMV	10x_donor	TRAV29DV5	TRAJ40	TRBV11-2	TRBJ1-2
CAASTVYSGGGADGLTF	CASSFYPAGGNSPLHF	A*03:01	KLGGALQAK	IE-1_CMV	10x_donor	TRAV23DV6	TRAJ45	TRBV27	TRBJ1-6
CAASTWLDGGATNKLIF	CASSLGLGYTEAFF	A*03:01	KLGGALQAK	IE-1_CMV	10x_donor	TRAV29DV5	TRAJ32	TRBV12-4	TRBJ1-1
CAASTYSGGGADGLTF	CASSPFSDEQFF	A*03:01	KLGGALQAK	IE-1_CMV	10x_donor	TRAV13-1	TRAJ45	TRBV6-6	TRBJ2-1
CAASTYSNTGKLIF	CSVEEWGRLGYGYTF	A*03:01	KLGGALQAK	IE-1_CMV	10x_donor	TRAV23DV6	TRAJ37	TRBV29-1	TRBJ1-2
CAASVDDTDKLIF	CASSLFGRDLGGYTF	A*11:01	IVTDFSVIK	EBNA-3B_EBV	10x_donor	TRAV29DV5	TRAJ34	TRBV12-3	TRBJ1-2
CAASVDDTDKLIF	CASSLFGRDLGGYTF	A*03:01	KLGGALQAK	IE-1_CMV	10x_donor	TRAV29DV5	TRAJ34	TRBV12-3	TRBJ1-2
CAASVDNNAGNMLTF	CASSLAGRGSTDTQYF	A*03:01	KLGGALQAK	IE-1_CMV	10x_donor	TRAV29DV5	TRAJ39	TRBV5-6	TRBJ2-3
CAASVFFGNEKLTF	CASSDSYEQYF	A*03:01	KLGGALQAK	IE-1_CMV	10x_donor	TRAV13-1	TRAJ48	TRBV5-6	TRBJ2-7
CAASVGAGKSTF	CASSYWESSYGYTF	A*03:01	KLGGALQAK	IE-1_CMV	10x_donor	TRAV29DV5	TRAJ27	TRBV6-5	TRBJ1-2
CAASVGDFGNEKLTF	CASSQDHRMGGHEKLFF	A*03:01	KLGGALQAK	IE-1_CMV	10x_donor	TRAV29DV5	TRAJ48	TRBV4-3	TRBJ1-4
CAASVGDQGGKLIF	CASSGGTGGPLEQYF	A*03:01	KLGGALQAK	IE-1_CMV	10x_donor	TRAV23DV6	TRAJ23	TRBV18	TRBJ2-7
CAASVGGATNKLIF	CAIMGGRWDEQFF	A*03:01	KLGGALQAK	IE-1_CMV	10x_donor	TRAV29DV5	TRAJ32	TRBV12-4	TRBJ2-1
CAASVGGGADGLTF	CASIGGTGYNEQFF	A*03:01	KLGGALQAK	IE-1_CMV	10x_donor	TRAV29DV5	TRAJ45	TRBV5-6	TRBJ2-1
CAASVGGGSNYKLTF	CASSNGQGSDTQYF	A*03:01	KLGGALQAK	IE-1_CMV	10x_donor	TRAV29DV5	TRAJ53	TRBV19	TRBJ2-3
CAASVGGGSQGNLIF	CASSSFLAGAKTQYF	A*03:01	KLGGALQAK	IE-1_CMV	10x_donor	TRAV29DV5	TRAJ42	TRBV12-4	TRBJ2-5
CAASVGGNEKLTF	CSAYGPFGSQHF	A*03:01	KLGGALQAK	IE-1_CMV	10x_donor	TRAV29DV5	TRAJ48	TRBV20-1	TRBJ1-5
CAASVGGQNFVF	CASNPFPGVGNEQFF	A*03:01	KLGGALQAK	IE-1_CMV	10x_donor	TRAV29DV5	TRAJ26	TRBV12-4	TRBJ2-1
CAASVGLGGNEKLTF	CASSLDLETGDTEAFF	A*03:01	KLGGALQAK	IE-1_CMV	10x_donor	TRAV29DV5	TRAJ48	TRBV11-2	TRBJ1-1
CAASVGSGNTPLVF	CASRLGVFGGTEAFF	A*03:01	KLGGALQAK	IE-1_CMV	10x_donor	TRAV29DV5	TRAJ29	TRBV7-2	TRBJ1-1
CAASVGSSNTGKLIF	CASSPTLGQMNTEAFF	A*03:01	KLGGALQAK	IE-1_CMV	10x_donor	TRAV29DV5	TRAJ37	TRBV3-1	TRBJ1-1
CAASVGYGGSQGNLIF	CASSDSAYDYNEQFF	A*03:01	KLGGALQAK	IE-1_CMV	10x_donor	TRAV29DV5	TRAJ42	TRBV9	TRBJ2-1
CAASVIKGGKLIF	CASSSTWEGGGDTQYF	A*03:01	KLGGALQAK	IE-1_CMV	10x_donor	TRAV29DV5	TRAJ23	TRBV7-3	TRBJ2-3
CAASVKTDKLIF	CASTDRQGADSPLHF	A*03:01	KLGGALQAK	IE-1_CMV	10x_donor	TRAV29DV5	TRAJ34	TRBV19	TRBJ1-6
CAASVLHGGSQGNLIF	CASSYGGLDGYTF	A*03:01	KLGGALQAK	IE-1_CMV	10x_donor	TRAV29DV5	TRAJ42	TRBV6-5	TRBJ1-2
CAASVMEYGNKLVF	CASSLPLARASQYF	A*11:01	AVFDRKSDAK	EBNA-3B_EBV	10x_donor	TRAV29DV5	TRAJ47	TRBV5-6	TRBJ2-5
CAASVNNARLMF	CASSQVGLGTGELFF	A*03:01	KLGGALQAK	IE-1_CMV	10x_donor	TRAV29DV5	TRAJ31	TRBV4-1	TRBJ2-2
CAASVQNRDDKIIF	CASSQDHRMGGHEKLFF	A*03:01	KLGGALQAK	IE-1_CMV	10x_donor	TRAV29DV5	TRAJ30	TRBV4-3	TRBJ1-4
CAASVRAGGTSYGKLTF	CASSTLANEQFF	A*03:01	KLGGALQAK	IE-1_CMV	10x_donor	TRAV29DV5	TRAJ52	TRBV19	TRBJ2-1
CAASVRGGADGLTF	CASSQPSGGSQYF	A*03:01	KLGGALQAK	IE-1_CMV	10x_donor	TRAV29DV5	TRAJ45	TRBV4-1	TRBJ2-5
CAASVRGGADGLTF	CASSVDTGFTEAFF	A*03:01	KLGGALQAK	IE-1_CMV	10x_donor	TRAV29DV5	TRAJ45	TRBV9	TRBJ1-1
CAASVSIWTGTASKLTF	CAISDPGLAGGGGEQFF	A*11:01	IVTDFSVIK	EBNA-3B_EBV	10x_donor	TRAV29DV5	TRAJ44	TRBV10-3	TRBJ2-1
CAASVSIWTGTASKLTF	CAISDPGLAGGGGEQFF	A*03:01	KLGGALQAK	IE-1_CMV	10x_donor	TRAV29DV5	TRAJ44	TRBV10-3	TRBJ2-1
CAASVSIWTGTASKLTF	CASSFSGNTGELFF	B*08:01	RAKFKQLL	BZLF1_EBV	10x_donor	TRAV29DV5	TRAJ44	TRBV12-3	TRBJ2-2
CAASVSNYGQNFVF	CASSQVAGEREKLFF	A*03:01	KLGGALQAK	IE-1_CMV	10x_donor	TRAV29DV5	TRAJ26	TRBV4-1	TRBJ1-4
CAASVTGANNLFF	CASSPPLWQIYEQYF	A*03:01	KLGGALQAK	IE-1_CMV	10x_donor	TRAV29DV5	TRAJ36	TRBV7-9	TRBJ2-7
CAASVTHTGANSKLTF	CASKDGISYEQYF	A*03:01	KLGGALQAK	IE-1_CMV	10x_donor	TRAV29DV5	TRAJ56	TRBV7-9	TRBJ2-7
CAASVTNTGNQFYF	CASSIRSTYEQYF	A*02:01	GILGFVFTL	Flu-MP_Influenza	10x_donor	TRAV29DV5	TRAJ49	TRBV19	TRBJ2-7
CAASVVSGGSNYKLTF	CASSSLPTSFYEQYF	A*03:01	KLGGALQAK	IE-1_CMV	10x_donor	TRAV29DV5	TRAJ53	TRBV27	TRBJ2-7
CAASVYAGGTSYGKLTF	CASSLPTLNGNIQYF	A*03:01	KLGGALQAK	IE-1_CMV	10x_donor	TRAV29DV5	TRAJ52	TRBV27	TRBJ2-4
CAASVYGNNRLAF	CASSLQNSPLHF	A*03:01	KLGGALQAK	IE-1_CMV	10x_donor	TRAV13-1	TRAJ7	TRBV27	TRBJ1-6
CAASVYRGYNNNDMRF	CASSPRSNQPQHF	A*02:01	GILGFVFTL	Flu-MP_Influenza	10x_donor	TRAV29DV5	TRAJ43	TRBV19	TRBJ1-5
CAASVYSGGGADGLTF	CSARDRAGKETQYF	A*03:01	KLGGALQAK	IE-1_CMV	10x_donor	TRAV29DV5	TRAJ45	TRBV20-1	TRBJ2-5
CAASWDPTSGTYKYIF	CASSLVAGGQNEQFF	A*03:01	KLGGALQAK	IE-1_CMV	10x_donor	TRAV29DV5	TRAJ40	TRBV11-2	TRBJ2-1
CAASWGAGNMLTF	CASSDRNAGTQYF	A*11:01	AVFDRKSDAK	EBNA-3B_EBV	10x_donor	TRAV13-1	TRAJ39	TRBV9	TRBJ2-5
CAASWGAGNMLTF	CASSDRNAGTQYF	A*03:01	KLGGALQAK	IE-1_CMV	10x_donor	TRAV13-1	TRAJ39	TRBV9	TRBJ2-5
CAASWGEYGNKLVF	CASSTTGGVGGYTF	A*03:01	KLGGALQAK	IE-1_CMV	10x_donor	TRAV13-1	TRAJ47	TRBV13	TRBJ1-2
CAASWGNAGNMLTF	CATQGGRGGGANVLTF	A*03:01	KLGGALQAK	IE-1_CMV	10x_donor	TRAV13-1	TRAJ39	TRBV6-5	TRBJ2-6
CAASWGTGNQFYF	CASSAGGDIQYF	A*03:01	KLGGALQAK	IE-1_CMV	10x_donor	TRAV13-1	TRAJ49	TRBV12-4	TRBJ2-4
CAASWGTGNQFYF	CASSAGGDIQYF	A*03:01	RLRAEAQVK	EMNA-3A_EBV	10x_donor	TRAV13-1	TRAJ49	TRBV12-4	TRBJ2-4
CAASWGVDDKIIF	CASSWDGTGHVGSPLHF	A*03:01	KLGGALQAK	IE-1_CMV	10x_donor	TRAV23DV6	TRAJ30	TRBV7-2	TRBJ1-6
CAASWSDYKLSF	CASNRLAGGPAKNIQYF	A*03:01	KLGGALQAK	IE-1_CMV	10x_donor	TRAV13-1	TRAJ20	TRBV2	TRBJ2-4
CAASWSSASKIIF	CASGYGTGSNEKLFF	A*11:01	AVFDRKSDAK	EBNA-3B_EBV	10x_donor	TRAV13-1	TRAJ3	TRBV12-5	TRBJ1-4
CAASYDDMRF	CASSEGYGMNTEAFF	A*03:01	KLGGALQAK	IE-1_CMV	10x_donor	TRAV13-1	TRAJ43	TRBV12-4	TRBJ1-1
CAASYDKIIF	CASSLQGLAVEQFF	A*03:01	KLGGALQAK	IE-1_CMV	10x_donor	TRAV29DV5	TRAJ30	TRBV12-3	TRBJ2-1
CAASYGNKLVF	CASSPRAGGTDTQYF	A*03:01	KLGGALQAK	IE-1_CMV	10x_donor	TRAV13-1	TRAJ47	TRBV12-4	TRBJ2-3
CAASYNARLMF	CASSPNPDIRNTF	A*03:01	KLGGALQAK	IE-1_CMV	10x_donor	TRAV29DV5	TRAJ31	TRBV27	TRBJ1-2
CAASYNNDMRF	CATSVPTGHNQPQHF	A*03:01	KLGGALQAK	IE-1_CMV	10x_donor	TRAV12-2	TRAJ43	TRBV24-1	TRBJ1-5
CAASYNTDKLIF	CASSLATGYEQYV	A*03:01	KLGGALQAK	IE-1_CMV	10x_donor	TRAV29DV5	TRAJ34	TRBV7-9	TRBJ2-7
CAASYPPYSSASKIIF	CASSWGQGKTGELFF	B*08:01	RAKFKQLL	BZLF1_EBV	10x_donor	TRAV13-1	TRAJ3	TRBV5-6	TRBJ2-2
CAASYQKVTF	CASNAQGISDTQYF	A*03:01	KLGGALQAK	IE-1_CMV	10x_donor	TRAV8-1	TRAJ13	TRBV12-4	TRBJ2-3
CAASYQTGANNLFF	CASSLQGQPQHF	A*03:01	KLGGALQAK	IE-1_CMV	10x_donor	TRAV29DV5	TRAJ36	TRBV12-4	TRBJ1-5
CAASYSGNTGKLIF	CASSVLGRGGANTGELFF	A*03:01	KLGGALQAK	IE-1_CMV	10x_donor	TRAV13-1	TRAJ37	TRBV9	TRBJ2-2
CAATAAGNKLTF	CASSLRDGSEAFF	B*08:01	RAKFKQLL	BZLF1_EBV	10x_donor	TRAV13-1	TRAJ17	TRBV5-6	TRBJ1-1
CAATADYKLSF	CASSSGTGSYNEQFF	A*03:01	KLGGALQAK	IE-1_CMV	10x_donor	TRAV13-1	TRAJ20	TRBV5-1	TRBJ2-1
CAATAFSRNFNKFYF	CASSSQSGSLYGYTF	A*03:01	KLGGALQAK	IE-1_CMV	10x_donor	TRAV29DV5	TRAJ21	TRBV9	TRBJ1-2
CAATAFSRNFNKFYF	CASSVAVGTGSGANVLTF	A*11:01	AVFDRKSDAK	EBNA-3B_EBV	10x_donor	TRAV29DV5	TRAJ21	TRBV9	TRBJ2-6
CAATASNARLMF	CASGSGGSGNTIYF	A*03:01	KLGGALQAK	IE-1_CMV	10x_donor	TRAV29DV5	TRAJ31	TRBV12-5	TRBJ1-3
CAATDLTNAGGTSYGKLTF	CASSRGGLAENEQFF	A*03:01	KLGGALQAK	IE-1_CMV	10x_donor	TRAV29DV5	TRAJ52	TRBV3-1	TRBJ2-1
CAATDMDSNYQLIW	CASSYKGLGGQETQYF	A*03:01	KLGGALQAK	IE-1_CMV	10x_donor	TRAV29DV5	TRAJ33	TRBV4-1	TRBJ2-5
CAATDNNARLMF	CASRQGFDFSGANVLTF	A*03:01	KLGGALQAK	IE-1_CMV	10x_donor	TRAV23DV6	TRAJ31	TRBV5-1	TRBJ2-6
CAATDNNARLMF	CASSFSGNTGELFF	B*08:01	RAKFKQLL	BZLF1_EBV	10x_donor	TRAV23DV6	TRAJ31	TRBV12-3	TRBJ2-2
CAATDNNARLMF	CASSQRPSEVGELFF	B*08:01	RAKFKQLL	BZLF1_EBV	10x_donor	TRAV5	TRAJ31	TRBV4-2	TRBJ2-2
CAATDNNARLMF	CASSVAVGTGSGANVLTF	A*03:01	KLGGALQAK	IE-1_CMV	10x_donor	TRAV23DV6	TRAJ31	TRBV9	TRBJ2-6
CAATDPDNYGQNFVF	CASSQDSGSEAFF	A*03:01	KLGGALQAK	IE-1_CMV	10x_donor	TRAV21	TRAJ26	TRBV4-1	TRBJ1-1
CAATDSGGGADGLTF	CASSRYNEQFF	A*03:01	KLGGALQAK	IE-1_CMV	10x_donor	TRAV29DV5	TRAJ45	TRBV6-3	TRBJ2-1
CAATDSNYQLIW	CSARDLAGNEQFF	A*03:01	KLGGALQAK	IE-1_CMV	10x_donor	TRAV1-2	TRAJ33	TRBV20-1	TRBJ2-1
CAATDSSYKLIF	CASSERGSYNEQFF	A*03:01	KLGGALQAK	IE-1_CMV	10x_donor	TRAV1-2	TRAJ12	TRBV6-4	TRBJ2-1
CAATDSWGKLQF	CASSIDRGGNTEAFF	A*11:01	AVFDRKSDAK	EBNA-3B_EBV	10x_donor	TRAV1-1	TRAJ24	TRBV19	TRBJ1-1
CAATDSWGKLQF	CASSIDRGGNTEAFF	A*11:01	IVTDFSVIK	EBNA-3B_EBV	10x_donor	TRAV1-1	TRAJ24	TRBV19	TRBJ1-1
CAATDSWGKLQF	CASSIDRGGNTEAFF	A*03:01	KLGGALQAK	IE-1_CMV	10x_donor	TRAV1-1	TRAJ24	TRBV19	TRBJ1-1
CAATDSWGKLQF	CASTELTGTGHTDTQYF	A*03:01	KLGGALQAK	IE-1_CMV	10x_donor	TRAV12-2	TRAJ24	TRBV28	TRBJ2-3
CAATEGAAGGSYIPTF	CASSEDWTGGYNSPLHF	A*03:01	KLGGALQAK	IE-1_CMV	10x_donor	TRAV1-2	TRAJ6	TRBV3-1	TRBJ1-6
CAATESYNTDKLIF	CASSWNGQGKDSEAFF	A*11:01	AVFDRKSDAK	EBNA-3B_EBV	10x_donor	TRAV23DV6	TRAJ34	TRBV5-4	TRBJ1-1
CAATETNDYKLSF	CASSTPRQGSNTGELFF	B*08:01	RAKFKQLL	BZLF1_EBV	10x_donor	TRAV29DV5	TRAJ20	TRBV2	TRBJ2-2
CAATETSYDKVIF	CASGPPGGEKLFF	B*08:01	RAKFKQLL	BZLF1_EBV	10x_donor	TRAV13-1	TRAJ50	TRBV12-3	TRBJ1-4
CAATETSYDKVIF	CASKRQGSLSYEQYF	B*08:01	RAKFKQLL	BZLF1_EBV	10x_donor	TRAV13-1	TRAJ50	TRBV5-4	TRBJ2-7
CAATETSYDKVIF	CASLLVGAGGAEQFF	B*08:01	RAKFKQLL	BZLF1_EBV	10x_donor	TRAV13-1	TRAJ50	TRBV12-3	TRBJ2-1
CAATETSYDKVIF	CASSFLGTGGASNLISGNTIYF	B*08:01	RAKFKQLL	BZLF1_EBV	10x_donor	TRAV13-1	TRAJ50	TRBV7-9	TRBJ1-3
CAATETSYDKVIF	CASSFSGGASPPNYGYTF	B*08:01	RAKFKQLL	BZLF1_EBV	10x_donor	TRAV13-1	TRAJ50	TRBV12-3	TRBJ1-2
CAATETSYDKVIF	CASSFTGTGSLGYTF	B*08:01	RAKFKQLL	BZLF1_EBV	10x_donor	TRAV13-1	TRAJ50	TRBV12-3	TRBJ1-2
CAATETSYDKVIF	CASSHTQPPPGRTGTYGYTF	B*08:01	RAKFKQLL	BZLF1_EBV	10x_donor	TRAV13-1	TRAJ50	TRBV12-3	TRBJ1-2
CAATETSYDKVIF	CASSIGDTLNGYTF	B*08:01	RAKFKQLL	BZLF1_EBV	10x_donor	TRAV13-1	TRAJ50	TRBV12-3	TRBJ1-2
CAATETSYDKVIF	CASSPLGKQETQYF	B*08:01	RAKFKQLL	BZLF1_EBV	10x_donor	TRAV13-1	TRAJ50	TRBV7-9	TRBJ2-5
CAATETSYDKVIF	CASSYTGSSNSPLHF	B*08:01	RAKFKQLL	BZLF1_EBV	10x_donor	TRAV13-1	TRAJ50	TRBV12-3	TRBJ1-6
CAATETSYDKVIF	CAVNGLAGPTDTQYF	B*08:01	RAKFKQLL	BZLF1_EBV	10x_donor	TRAV13-1	TRAJ50	TRBV12-5	TRBJ2-3
CAATETSYDKVIF	CSAGGNTEAFF	A*11:01	AVFDRKSDAK	EBNA-3B_EBV	10x_donor	TRAV13-1	TRAJ50	TRBV29-1	TRBJ1-1
CAATETSYDKVIF	CSAGGNTEAFF	B*08:01	RAKFKQLL	BZLF1_EBV	10x_donor	TRAV13-1	TRAJ50	TRBV29-1	TRBJ1-1
CAATETSYDKVIF	CSVEDLAYGYTF	B*08:01	RAKFKQLL	BZLF1_EBV	10x_donor	TRAV13-1	TRAJ50	TRBV29-1	TRBJ1-2
CAATETSYDKVIF	CSVGSGDHGEQFF	B*08:01	RAKFKQLL	BZLF1_EBV	10x_donor	TRAV13-1	TRAJ50	TRBV29-1	TRBJ2-1
CAATFNAGNNRKLIW	CASSAENYGYTF	A*03:01	KLGGALQAK	IE-1_CMV	10x_donor	TRAV13-1	TRAJ38	TRBV5-1	TRBJ1-2
CAATFSGSARQLTF	CASSQPGATDTQYF	A*03:01	KLGGALQAK	IE-1_CMV	10x_donor	TRAV29DV5	TRAJ22	TRBV4-1	TRBJ2-3
CAATGAYSGAGSYQLTF	CASTFGGELFF	A*03:01	KLGGALQAK	IE-1_CMV	10x_donor	TRAV12-2	TRAJ28	TRBV7-9	TRBJ2-2
CAATGEGGGTSYGKLTF	CASSDGGGGYYNEQFF	A*03:01	KLGGALQAK	IE-1_CMV	10x_donor	TRAV23DV6	TRAJ52	TRBV10-2	TRBJ2-1
CAATGFQKLVF	CASSQDAGVGEKLFF	A*03:01	KLGGALQAK	IE-1_CMV	10x_donor	TRAV20	TRAJ8	TRBV4-1	TRBJ1-4
CAATGGATNKLIF	CATSDPNTDRTSGTDYNEQFF	A*03:01	KLGGALQAK	IE-1_CMV	10x_donor	TRAV29DV5	TRAJ32	TRBV24-1	TRBJ2-1
CAATGGFKTIF	CASGLKQGLETQYF	A*03:01	KLGGALQAK	IE-1_CMV	10x_donor	TRAV13-1	TRAJ9	TRBV12-5	TRBJ2-5
CAATGGFKTIF	CASSLPASGGATDNEQFF	A*03:01	KLGGALQAK	IE-1_CMV	10x_donor	TRAV1-1	TRAJ9	TRBV12-4	TRBJ2-1
CAATGGGGNKLTF	CASSVGGRTGELFF	A*02:01	IMDQVPFSV	gp100_Cancer	10x_donor	TRAV12-2	TRAJ10	TRBV9	TRBJ2-2
CAATGGGNKLTF	CASSKDRLEGTF	A*03:01	KLGGALQAK	IE-1_CMV	10x_donor	TRAV13-1	TRAJ10	TRBV12-3	TRBJ1-2
CAATGGGSQGNLIF	CASSIGVHGYTF	A*02:01	GILGFVFTL	Flu-MP_Influenza	10x_donor	TRAV25	TRAJ42	TRBV19	TRBJ1-2
CAATGGGSQGNLIF	CASSMRSADTQYF	A*02:01	GILGFVFTL	Flu-MP_Influenza	10x_donor	TRAV25	TRAJ42	TRBV19	TRBJ2-3
CAATGGGSQGNLIF	CASSYRSQETQYF	A*02:01	GILGFVFTL	Flu-MP_Influenza	10x_donor	TRAV13-1	TRAJ42	TRBV19	TRBJ2-5
CAATGGSQGNLIF	CASSPRDRTGGYTF	A*02:01	MLDLQPETT	16E7_HPV	10x_donor	TRAV29DV5	TRAJ42	TRBV18	TRBJ1-2
CAATGGVYGNKLVF	CASSGQGALVSGANVLTF	A*03:01	KLGGALQAK	IE-1_CMV	10x_donor	TRAV29DV5	TRAJ47	TRBV13	TRBJ2-6
CAATGIAAGNKLTF	CSARNPAGAGANVLTF	A*03:01	KLGGALQAK	IE-1_CMV	10x_donor	TRAV29DV5	TRAJ17	TRBV20-1	TRBJ2-6
CAATGKAAGNKLTF	CASREGQAYGYTF	A*03:01	KLGGALQAK	IE-1_CMV	10x_donor	TRAV12-2	TRAJ17	TRBV19	TRBJ1-2
CAATGKAAGNKLTF	CASSRPLEKLFF	A*03:01	KLGGALQAK	IE-1_CMV	10x_donor	TRAV12-2	TRAJ17	TRBV7-9	TRBJ1-4
CAATGNQFYF	CASSLGNYGYTF	A*03:01	KLGGALQAK	IE-1_CMV	10x_donor	TRAV29DV5	TRAJ49	TRBV7-9	TRBJ1-2
CAATGPYGNKLVF	CASSSPLNWGAGGELFF	A*03:01	KLGGALQAK	IE-1_CMV	10x_donor	TRAV29DV5	TRAJ47	TRBV7-9	TRBJ2-2
CAATGSGSRLTF	CASSLGFREGTEAFF	A*03:01	KLGGALQAK	IE-1_CMV	10x_donor	TRAV29DV5	TRAJ58	TRBV7-9	TRBJ1-1
CAATGSGTYKYIF	CASSQQGAEAFF	A*03:01	KLGGALQAK	IE-1_CMV	10x_donor	TRAV29DV5	TRAJ40	TRBV6-3	TRBJ1-1
CAATGSQGNLIF	CASSIRSSETQYF	A*02:01	GILGFVFTL	Flu-MP_Influenza	10x_donor	TRAV13-1	TRAJ42	TRBV19	TRBJ2-5
CAATGTASKLTF	CASSHPAGGEETQYF	A*03:01	KLGGALQAK	IE-1_CMV	10x_donor	TRAV29DV5	TRAJ44	TRBV4-1	TRBJ2-5
CAATGTSYDKVIF	CASSYHSNQPQHF	A*02:01	GILGFVFTL	Flu-MP_Influenza	10x_donor	TRAV29DV5	TRAJ50	TRBV19	TRBJ1-5
CAATGTYKYIF	CASSLGPWGVKNIQYF	A*03:01	KLGGALQAK	IE-1_CMV	10x_donor	TRAV13-1	TRAJ40	TRBV7-8	TRBJ2-4
CAATGTYKYIF	CASSLRDRVNEQFF	A*03:01	KLGGALQAK	IE-1_CMV	10x_donor	TRAV13-1	TRAJ40	TRBV7-9	TRBJ2-1
CAATGTYKYIF	CASSLSRATGELFF	A*03:01	KLGGALQAK	IE-1_CMV	10x_donor	TRAV13-1	TRAJ40	TRBV28	TRBJ2-2
CAATHRSGGSYIPTF	CASSHSVQGNQPQHF	A*11:01	AVFDRKSDAK	EBNA-3B_EBV	10x_donor	TRAV13-1	TRAJ6	TRBV4-1	TRBJ1-5
CAATIARLMF	CASRKLQGRSTDTQYF	A*11:01	IVTDFSVIK	EBNA-3B_EBV	10x_donor	TRAV12-2	TRAJ31	TRBV6-5	TRBJ2-3
CAATIARLMF	CASRKLQGRSTDTQYF	A*03:01	KLGGALQAK	IE-1_CMV	10x_donor	TRAV12-2	TRAJ31	TRBV6-5	TRBJ2-3
CAATLNSGNTPLVF	CASSSPELVGSYNEQFF	A*03:01	KLGGALQAK	IE-1_CMV	10x_donor	TRAV29DV5	TRAJ29	TRBV6-3	TRBJ2-1
CAATLRGFGNVLHC	CASSLDPGTGVYGYTF	A*03:01	KLGGALQAK	IE-1_CMV	10x_donor	TRAV12-2	TRAJ35	TRBV7-9	TRBJ1-2
CAATLTGNQFYF	CAISESILWVVRMNTEAFF	A*03:01	RLRAEAQVK	EMNA-3A_EBV	10x_donor	TRAV29DV5	TRAJ49	TRBV10-3	TRBJ1-1
CAATLTGNQFYF	CASSQDWGQPNTEAFF	A*02:01	GILGFVFTL	Flu-MP_Influenza	10x_donor	TRAV13-1	TRAJ49	TRBV4-3	TRBJ1-1
CAATMEDARLMF	CATSDFSSGDYNEQFF	A*03:01	KLGGALQAK	IE-1_CMV	10x_donor	TRAV29DV5	TRAJ31	TRBV24-1	TRBJ2-1
CAATNDYKLSF	CASSGPGGVDEQYF	B*08:01	RAKFKQLL	BZLF1_EBV	10x_donor	TRAV13-1	TRAJ20	TRBV5-5	TRBJ2-7
CAATNFGNEKLTF	CASSQDVGTYNEQFF	A*03:01	KLGGALQAK	IE-1_CMV	10x_donor	TRAV39	TRAJ48	TRBV4-3	TRBJ2-1
CAATNFNKFYF	CASRTSGNKNIQYF	A*03:01	KLGGALQAK	IE-1_CMV	10x_donor	TRAV23DV6	TRAJ21	TRBV27	TRBJ2-4
CAATNIATGAGSYQLTF	CASSLALTGLPNEKLFF	A*03:01	KLGGALQAK	IE-1_CMV	10x_donor	TRAV29DV5	TRAJ28	TRBV5-1	TRBJ1-4
CAATNQAGTALIF	CASSPDLDTQYF	A*03:01	KLGGALQAK	IE-1_CMV	10x_donor	TRAV23DV6	TRAJ15	TRBV4-1	TRBJ2-3
CAATNQFYF	CASSIRSSYEQYF	A*02:01	GILGFVFTL	Flu-MP_Influenza	10x_donor	TRAV12-2	TRAJ49	TRBV19	TRBJ2-7
CAATNSNSGYALNF	CASSLSSGTYEQYF	A*11:01	IVTDFSVIK	EBNA-3B_EBV	10x_donor	TRAV29DV5	TRAJ41	TRBV9	TRBJ2-7
CAATNTGGFKTIF	CASSLGPTGGSPLHF	A*03:01	KLGGALQAK	IE-1_CMV	10x_donor	TRAV13-1	TRAJ9	TRBV28	TRBJ1-6
CAATNTGNQFYF	CASSPVTGGGSGANVLTF	A*03:01	KLGGALQAK	IE-1_CMV	10x_donor	TRAV29DV5	TRAJ49	TRBV7-9	TRBJ2-6
CAATNTNAGKSTF	CASSPTTGEDNEQFF	B*08:01	RAKFKQLL	BZLF1_EBV	10x_donor	TRAV13-1	TRAJ27	TRBV7-6	TRBJ2-1
CAATPDGQKLLF	CASSLLSRTGELFF	A*03:01	KLGGALQAK	IE-1_CMV	10x_donor	TRAV13-1	TRAJ16	TRBV27	TRBJ2-2
CAATPDGQKLLF	CASSLLSRTGELFF	A*03:01	RLRAEAQVK	EMNA-3A_EBV	10x_donor	TRAV13-1	TRAJ16	TRBV27	TRBJ2-2
CAATPFRYQGGKLIF	CASSLIGTRDTSYEQYF	A*11:01	IVTDFSVIK	EBNA-3B_EBV	10x_donor	TRAV36DV7	TRAJ23	TRBV27	TRBJ2-7
CAATPGTYKYIF	CASSLRDGSEAFF	B*08:01	RAKFKQLL	BZLF1_EBV	10x_donor	TRAV29DV5	TRAJ40	TRBV5-6	TRBJ1-1
CAATPHPFQGGKLIF	CASSESPRSATGELFF	A*03:01	KLGGALQAK	IE-1_CMV	10x_donor	TRAV13-1	TRAJ23	TRBV25-1	TRBJ2-2
CAATPKTSYDKVIF	CASSTTGGPYGYTF	A*03:01	KLGGALQAK	IE-1_CMV	10x_donor	TRAV13-1	TRAJ50	TRBV19	TRBJ1-2
CAATPLTTTDSWGKLQF	CASSKGLTEAFF	A*03:01	KLGGALQAK	IE-1_CMV	10x_donor	TRAV8-6	TRAJ24	TRBV19	TRBJ1-1
CAATPNTNAGKSTF	CASSLDQWRGQREKLFF	A*03:01	KLGGALQAK	IE-1_CMV	10x_donor	TRAV23DV6	TRAJ27	TRBV11-2	TRBJ1-4
CAATPPGTIQGAQKLVF	CASSLLWGSGGFFYGYTF	A*03:01	KLGGALQAK	IE-1_CMV	10x_donor	TRAV23DV6	TRAJ54	TRBV5-5	TRBJ1-2
CAATPPRGANNLFF	CASGPVQDLTGINEKLFF	A*03:01	KLGGALQAK	IE-1_CMV	10x_donor	TRAV13-1	TRAJ36	TRBV12-3	TRBJ1-4
CAATPQGYNKLIF	CASSPQSGKYNEQFF	A*03:01	RLRAEAQVK	EMNA-3A_EBV	10x_donor	TRAV13-1	TRAJ4	TRBV4-2	TRBJ2-1
CAATPRGAGSYQLTF	CASSLFTEAFF	A*03:01	KLGGALQAK	IE-1_CMV	10x_donor	TRAV29DV5	TRAJ28	TRBV11-2	TRBJ1-1
CAATPRGGADGLTF	CASRGLAITDTQYF	A*03:01	KLGGALQAK	IE-1_CMV	10x_donor	TRAV13-1	TRAJ45	TRBV13	TRBJ2-3
CAATPRGGADGLTF	CASRNIWATPAATDTQYF	A*03:01	KLGGALQAK	IE-1_CMV	10x_donor	TRAV13-1	TRAJ45	TRBV6-3	TRBJ2-3
CAATPRGGADGLTF	CASSDRMNTEAFF	A*03:01	KLGGALQAK	IE-1_CMV	10x_donor	TRAV13-1	TRAJ45	TRBV2	TRBJ1-1
CAATPRGGADGLTF	CASSLYRVRISGAYNEQFF	A*03:01	KLGGALQAK	IE-1_CMV	10x_donor	TRAV13-1	TRAJ45	TRBV13	TRBJ2-1
CAATPRGGADGLTF	CASSNSLPSGVSYNEQFF	A*03:01	KLGGALQAK	IE-1_CMV	10x_donor	TRAV13-1	TRAJ45	TRBV7-9	TRBJ2-1
CAATPRGGADGLTF	CATHRGGVNTEAFF	A*03:01	KLGGALQAK	IE-1_CMV	10x_donor	TRAV13-1	TRAJ45	TRBV19	TRBJ1-1
CAATPSGGGADGLTF	CASSFTLAAYSNQPQHF	A*03:01	KLGGALQAK	IE-1_CMV	10x_donor	TRAV29DV5	TRAJ45	TRBV7-8	TRBJ1-5
CAATPVYNFNKFYF	CAWSLRIMDEKLFF	A*03:01	KLGGALQAK	IE-1_CMV	10x_donor	TRAV12-2	TRAJ21	TRBV30	TRBJ1-4
CAATPYNTDKLIF	CASSRFGDTEAFF	A*03:01	KLGGALQAK	IE-1_CMV	10x_donor	TRAV13-1	TRAJ34	TRBV7-3	TRBJ1-1
CAATPYSSGSARQLTF	CASSYQGGAYNSPLHF	A*03:01	KLGGALQAK	IE-1_CMV	10x_donor	TRAV39	TRAJ22	TRBV27	TRBJ1-6
CAATPYYGGSQGNLIF	CASSFSGNTGELFF	B*08:01	RAKFKQLL	BZLF1_EBV	10x_donor	TRAV13-1	TRAJ42	TRBV12-3	TRBJ2-2
CAATQGGSEKLVF	CSARLDRAGETQYF	A*03:01	KLGGALQAK	IE-1_CMV	10x_donor	TRAV13-1	TRAJ57	TRBV20-1	TRBJ2-5
CAATQGNAGNMLTF	CASSYLLAGETHTQYF	A*03:01	KLGGALQAK	IE-1_CMV	10x_donor	TRAV13-1	TRAJ39	TRBV6-6	TRBJ2-3
CAATRADRGSTLGRLYF	CASSLDFDRGRLETQYF	A*03:01	KLGGALQAK	IE-1_CMV	10x_donor	TRAV21	TRAJ18	TRBV4-2	TRBJ2-5
CAATRSGGSYIPTF	CASSPALWVSNQPQHF	A*03:01	KLGGALQAK	IE-1_CMV	10x_donor	TRAV13-1	TRAJ6	TRBV12-4	TRBJ1-5
CAATRYNNNDMRF	CASTREGAGWSAQHF	A*03:01	KLGGALQAK	IE-1_CMV	10x_donor	TRAV29DV5	TRAJ43	TRBV12-3	TRBJ1-5
CAATSFGNEKLTF	CASSYTPIAGTYNEQFF	A*03:01	KLGGALQAK	IE-1_CMV	10x_donor	TRAV13-1	TRAJ48	TRBV5-5	TRBJ2-1
CAATSFNAGGTSYGKLTF	CSVAQGLAKNIQYF	A*03:01	KLGGALQAK	IE-1_CMV	10x_donor	TRAV23DV6	TRAJ52	TRBV29-1	TRBJ2-4
CAATSGAAGNKLTF	CASSPGTGGWFIFSGANVLTF	A*03:01	RLRAEAQVK	EMNA-3A_EBV	10x_donor	TRAV23DV6	TRAJ17	TRBV5-1	TRBJ2-6
CAATSGSRLTF	CASSFPGTGEAYGYTF	A*03:01	KLGGALQAK	IE-1_CMV	10x_donor	TRAV29DV5	TRAJ58	TRBV7-9	TRBJ1-2
CAATSGTGGYNKLIF	CASSQGLSNEQYF	A*03:01	KLGGALQAK	IE-1_CMV	10x_donor	TRAV13-1	TRAJ4	TRBV4-1	TRBJ2-7
CAATSMDTGRRALTF	CASSTDIYNEQFF	A*03:01	KLGGALQAK	IE-1_CMV	10x_donor	TRAV13-1	TRAJ5	TRBV5-6	TRBJ2-1
CAATSNTGKLIF	CASRTREGRTDTQYF	B*08:01	RAKFKQLL	BZLF1_EBV	10x_donor	TRAV1-1	TRAJ37	TRBV12-4	TRBJ2-3
CAATSPSGGSNYKLTF	CASSYRTRETQYF	A*03:01	KLGGALQAK	IE-1_CMV	10x_donor	TRAV13-1	TRAJ53	TRBV6-5	TRBJ2-5
CAATSPSSGTYKYIF	CASREGVGEQYF	A*03:01	KLGGALQAK	IE-1_CMV	10x_donor	TRAV13-1	TRAJ40	TRBV5-4	TRBJ2-7
CAATSQTGANNLFF	CASSPGVNTEAFF	A*03:01	KLGGALQAK	IE-1_CMV	10x_donor	TRAV29DV5	TRAJ36	TRBV7-9	TRBJ1-1
CAATSRNAGNMLTF	CASSLVRGVSSYEQYF	A*03:01	KLGGALQAK	IE-1_CMV	10x_donor	TRAV13-1	TRAJ39	TRBV7-6	TRBJ2-7
CAATSRPLILWGWELPTHF	CASSFSVNTEAFF	A*03:01	KLGGALQAK	IE-1_CMV	10x_donor	TRAV13-1	TRAJ28	TRBV5-5	TRBJ1-1
CAATSSGNTGKLIF	CASSPTGGGAYGYTF	A*11:01	AVFDRKSDAK	EBNA-3B_EBV	10x_donor	TRAV29DV5	TRAJ37	TRBV7-8	TRBJ1-2
CAATSSYNQGGKLIF	CASSPKALQLNSNQPQHF	A*03:01	KLGGALQAK	IE-1_CMV	10x_donor	TRAV13-1	TRAJ23	TRBV6-3	TRBJ1-5
CAATSYSSASKIIF	CASSTLTSGSRSYEQYF	A*03:01	RLRAEAQVK	EMNA-3A_EBV	10x_donor	TRAV13-1	TRAJ3	TRBV6-5	TRBJ2-7
CAATTDSWGKFQF	CSASIQGRAGELFF	A*03:01	KLGGALQAK	IE-1_CMV	10x_donor	TRAV2	TRAJ24	TRBV29-1	TRBJ2-2
CAATTGHSGGGADGLTF	CASSLGPRRGNEQFF	A*03:01	KLGGALQAK	IE-1_CMV	10x_donor	TRAV29DV5	TRAJ45	TRBV5-4	TRBJ2-1
CAATTNSGNTPLVF	CASSQLGWETQYF	A*03:01	KLGGALQAK	IE-1_CMV	10x_donor	TRAV29DV5	TRAJ29	TRBV4-1	TRBJ2-5
CAATTSGTYKYIF	CAISESGTGSVFDGYTF	A*11:01	AVFDRKSDAK	EBNA-3B_EBV	10x_donor	TRAV1-2	TRAJ40	TRBV10-3	TRBJ1-2
CAATTSGTYKYIF	CSASPLSGSTYNEQFF	A*03:01	KLGGALQAK	IE-1_CMV	10x_donor	TRAV27	TRAJ40	TRBV20-1	TRBJ2-1
CAATTYNNNDMRF	CASSIGGGNTEAFF	A*03:01	KLGGALQAK	IE-1_CMV	10x_donor	TRAV13-1	TRAJ43	TRBV19	TRBJ1-1
CAATVDYKLSF	CASSLTGTRGRAGELFF	A*03:01	KLGGALQAK	IE-1_CMV	10x_donor	TRAV29DV5	TRAJ20	TRBV5-4	TRBJ2-2
CAATVSGGYNKLIF	CASSLWGPDSNNEQFF	B*08:01	RAKFKQLL	BZLF1_EBV	10x_donor	TRAV13-1	TRAJ4	TRBV27	TRBJ2-1
CAATVSGNTGKLIF	CASSYNTGLTRLGMNTEAFF	A*03:01	KLGGALQAK	IE-1_CMV	10x_donor	TRAV29DV5	TRAJ37	TRBV5-1	TRBJ1-1
CAATVTGDMRF	CATSREVVDDGYTF	A*03:01	KLGGALQAK	IE-1_CMV	10x_donor	TRAV12-2	TRAJ43	TRBV15	TRBJ1-2
CAATVTGNQFYF	CAWKLLVSTGELFF	A*03:01	KLGGALQAK	IE-1_CMV	10x_donor	TRAV29DV5	TRAJ49	TRBV30	TRBJ2-2
CAATWGGSNYKLTF	CASSSRDGGTDTQYF	A*03:01	KLGGALQAK	IE-1_CMV	10x_donor	TRAV13-1	TRAJ53	TRBV7-9	TRBJ2-3
CAATYNYGQNFVF	CASSPRETYEQYF	A*03:01	KLGGALQAK	IE-1_CMV	10x_donor	TRAV29DV5	TRAJ26	TRBV5-8	TRBJ2-7
CAATYTGGFKTIF	CASSLAWGGTDTQYF	A*03:01	KLGGALQAK	IE-1_CMV	10x_donor	TRAV13-1	TRAJ9	TRBV5-4	TRBJ2-3
CAATYTGNQFYF	CASSLGRTNQPQHF	A*02:01	GILGFVFTL	Flu-MP_Influenza	10x_donor	TRAV13-1	TRAJ49	TRBV11-2	TRBJ1-5
CAAVASGGGADGLTF	CASSDSGITEAFF	A*03:01	KLGGALQAK	IE-1_CMV	10x_donor	TRAV29DV5	TRAJ45	TRBV10-1	TRBJ1-1
CAAVDNYGQNFVF	CSGGQGPDNEQFF	B*08:01	RAKFKQLL	BZLF1_EBV	10x_donor	TRAV13-1	TRAJ26	TRBV29-1	TRBJ2-1
CAAVDSNYQLIW	CASSEEGGRGADTQYF	A*03:01	KLGGALQAK	IE-1_CMV	10x_donor	TRAV1-2	TRAJ33	TRBV6-1	TRBJ2-3
CAAVEPGAGSYQLTF	CASSWGGPDTEAFF	A*03:01	KLGGALQAK	IE-1_CMV	10x_donor	TRAV27	TRAJ28	TRBV27	TRBJ1-1
CAAVETSYDKVIF	CASGSSESGDQPQHF	B*08:01	RAKFKQLL	BZLF1_EBV	10x_donor	TRAV13-1	TRAJ50	TRBV12-5	TRBJ1-5
CAAVETSYDKVIF	CASSLEGTNEKLFF	B*08:01	RAKFKQLL	BZLF1_EBV	10x_donor	TRAV13-1	TRAJ50	TRBV7-9	TRBJ1-4
CAAVETSYDKVIF	CASSPIGEVSPLHF	B*08:01	RAKFKQLL	BZLF1_EBV	10x_donor	TRAV13-1	TRAJ50	TRBV7-9	TRBJ1-6
CAAVFGGYQKVTF	CASSLMWTPPGGELFF	A*03:01	KLGGALQAK	IE-1_CMV	10x_donor	TRAV13-1	TRAJ13	TRBV5-6	TRBJ2-2
CAAVGAYGGATNKLIF	CASSSPYRIQETQYF	A*03:01	KLGGALQAK	IE-1_CMV	10x_donor	TRAV21	TRAJ32	TRBV28	TRBJ2-5
CAAVGETSGSRLTF	CASSYGVSPLHF	A*03:01	KLGGALQAK	IE-1_CMV	10x_donor	TRAV21	TRAJ58	TRBV6-5	TRBJ1-6
CAAVGGTGFQKLVF	CASSPSGSYNEQFF	A*03:01	KLGGALQAK	IE-1_CMV	10x_donor	TRAV29DV5	TRAJ8	TRBV6-5	TRBJ2-1
CAAVGVYGGSQGNLIF	CASSVGETQYF	A*03:01	KLGGALQAK	IE-1_CMV	10x_donor	TRAV13-1	TRAJ42	TRBV9	TRBJ2-5
CAAVHSGGGADGLTF	CASSPENRGAEAFF	A*03:01	KLGGALQAK	IE-1_CMV	10x_donor	TRAV23DV6	TRAJ45	TRBV4-1	TRBJ1-1
CAAVLDTGRRALTF	CASSPGQAPYEQYF	A*03:01	KLGGALQAK	IE-1_CMV	10x_donor	TRAV8-1	TRAJ5	TRBV5-6	TRBJ2-7
CAAVLYGGSQGNLIF	CASRTGNYGYTF	A*03:01	KLGGALQAK	IE-1_CMV	10x_donor	TRAV13-1	TRAJ42	TRBV25-1	TRBJ1-2
CAAVNDYKLSF	CASSLGDRTQYF	A*03:01	KLGGALQAK	IE-1_CMV	10x_donor	TRAV12-3	TRAJ20	TRBV13	TRBJ2-5
CAAVNQAGTALIF	CASSSRHEAFF	A*03:01	KLGGALQAK	IE-1_CMV	10x_donor	TRAV29DV5	TRAJ15	TRBV7-8	TRBJ1-1
CAAVNSNYQLIW	CASSQDGESSYNEQFF	A*03:01	KLGGALQAK	IE-1_CMV	10x_donor	TRAV1-2	TRAJ33	TRBV4-3	TRBJ2-1
CAAVPSGSARQLTF	CASSPFYMETQYF	A*03:01	KLGGALQAK	IE-1_CMV	10x_donor	TRAV23DV6	TRAJ22	TRBV11-2	TRBJ2-5
CAAVSGGYNKLIF	CASSARDQDEKLFF	A*03:01	KLGGALQAK	IE-1_CMV	10x_donor	TRAV1-2	TRAJ4	TRBV5-4	TRBJ1-4
CAAVSYNQGGKLIF	CASSLSLSNEKLFF	A*03:01	KLGGALQAK	IE-1_CMV	10x_donor	TRAV29DV5	TRAJ23	TRBV7-8	TRBJ1-4
CAAVTGTASKLTF	CASSPFTGVGYGYTF	A*03:01	KLGGALQAK	IE-1_CMV	10x_donor	TRAV39	TRAJ44	TRBV27	TRBJ1-2
CAAVTGTASKLTF	CSARVFYTFFRGGFKSAEAFF	A*03:01	KLGGALQAK	IE-1_CMV	10x_donor	TRAV39	TRAJ44	TRBV20-1	TRBJ1-1
CAAVTNDYKLSF	CASSIDLNNEQFF	A*03:01	KLGGALQAK	IE-1_CMV	10x_donor	TRAV27	TRAJ20	TRBV19	TRBJ2-1
CAAVTNFGNEKLTF	CASSSRPGLAGYWVDTQYF	A*03:01	KLGGALQAK	IE-1_CMV	10x_donor	TRAV23DV6	TRAJ48	TRBV6-6	TRBJ2-3
CAAVYGGSQGNLIF	CASRRGWPGNEQYF	A*03:01	KLGGALQAK	IE-1_CMV	10x_donor	TRAV25	TRAJ42	TRBV27	TRBJ2-7
CAAWAPASGGSYIPTF	CASSQTGVGYTF	A*03:01	KLGGALQAK	IE-1_CMV	10x_donor	TRAV8-6	TRAJ6	TRBV9	TRBJ1-2
CAAWEGTGRRALTF	CASSLGGGLGNEQFF	A*11:01	AVFDRKSDAK	EBNA-3B_EBV	10x_donor	TRAV23DV6	TRAJ5	TRBV11-2	TRBJ2-1
CAAWEGTGRRALTF	CASSLGGGLGNEQFF	A*03:01	KLGGALQAK	IE-1_CMV	10x_donor	TRAV23DV6	TRAJ5	TRBV11-2	TRBJ2-1
CAAWEGTGRRALTF	CASSWGGGSHYGYTF	A*11:01	IVTDFSVIK	EBNA-3B_EBV	10x_donor	TRAV23DV6	TRAJ5	TRBV11-2	TRBJ1-2
CAAWGGSQGNLIF	CASTIGTGGDYGYTF	A*11:01	AVFDRKSDAK	EBNA-3B_EBV	10x_donor	TRAV29DV5	TRAJ42	TRBV19	TRBJ1-2
CAAWGGTYKYIF	CATSGGGPYNEQFF	A*03:01	KLGGALQAK	IE-1_CMV	10x_donor	TRAV8-6	TRAJ40	TRBV24-1	TRBJ2-1
CAAWSPEYSTLTF	CASSMIGETQYF	A*02:01	GILGFVFTL	Flu-MP_Influenza	10x_donor	TRAV13-1	TRAJ11	TRBV19	TRBJ2-5
CAAWWGGADGLTF	CAWSRVGGTDTQYF	A*03:01	KLGGALQAK	IE-1_CMV	10x_donor	TRAV13-1	TRAJ45	TRBV30	TRBJ2-3
CAAYAGGGADGLTF	CASGDSFSNQPQHF	A*03:01	KLGGALQAK	IE-1_CMV	10x_donor	TRAV29DV5	TRAJ45	TRBV9	TRBJ1-5
CAAYDNNARLMF	CASSFGQPQHF	A*03:01	KLGGALQAK	IE-1_CMV	10x_donor	TRAV13-1	TRAJ31	TRBV28	TRBJ1-5
CAAYDNYGQNFVF	CASSSSRRGGRAYEQYF	A*03:01	KLGGALQAK	IE-1_CMV	10x_donor	TRAV1-1	TRAJ26	TRBV6-5	TRBJ2-7
CAAYFSGTYKYIF	CASSFNLADSYEQYF	A*03:01	KLGGALQAK	IE-1_CMV	10x_donor	TRAV8-1	TRAJ40	TRBV2	TRBJ2-7
CAAYGGTGNQFYF	CASSYGSGAYEQYV	A*03:01	KLGGALQAK	IE-1_CMV	10x_donor	TRAV21	TRAJ49	TRBV6-5	TRBJ2-7
CAAYGNNRLAF	CASRRTTESTHGYTF	A*03:01	KLGGALQAK	IE-1_CMV	10x_donor	TRAV8-1	TRAJ7	TRBV13	TRBJ1-2
CAAYGQNFVF	CASSSMTKSWETQYF	A*03:01	KLGGALQAK	IE-1_CMV	10x_donor	TRAV12-2	TRAJ26	TRBV11-2	TRBJ2-5
CAAYGTSGTYKYIF	CASSIVGSNYGYTF	A*03:01	KLGGALQAK	IE-1_CMV	10x_donor	TRAV29DV5	TRAJ40	TRBV19	TRBJ1-2
CAAYHRYSGGGADGLTF	CASSQQQGVLYGYTF	A*11:01	AVFDRKSDAK	EBNA-3B_EBV	10x_donor	TRAV8-3	TRAJ45	TRBV6-3	TRBJ1-2
CAAYIYNQGGKLIF	CASSGGLAGGTDTQYF	A*03:01	KLGGALQAK	IE-1_CMV	10x_donor	TRAV29DV5	TRAJ23	TRBV7-9	TRBJ2-3
CAAYNAGKSTF	CASSLGSGAQETQYF	A*03:01	KLGGALQAK	IE-1_CMV	10x_donor	TRAV12-2	TRAJ27	TRBV11-2	TRBJ2-5
CAAYNFGNEKLTF	CASGLVRGQGNGYTF	A*03:01	KLGGALQAK	IE-1_CMV	10x_donor	TRAV23DV6	TRAJ48	TRBV12-5	TRBJ1-2
CAAYNNAGNMLTF	CASSSNTSPLHF	A*03:01	KLGGALQAK	IE-1_CMV	10x_donor	TRAV29DV5	TRAJ39	TRBV7-9	TRBJ1-6
CAAYNQGGKLIF	CASSIQGPDEQYF	A*11:01	AVFDRKSDAK	EBNA-3B_EBV	10x_donor	TRAV13-1	TRAJ23	TRBV6-5	TRBJ2-7
CAAYNTDKLIF	CAISDYAGYNEQFF	A*03:01	RLRAEAQVK	EMNA-3A_EBV	10x_donor	TRAV13-1	TRAJ34	TRBV10-3	TRBJ2-1
CAAYPEGLYNTDKLIF	CASSFNGQGATDTQYF	B*08:01	RAKFKQLL	BZLF1_EBV	10x_donor	TRAV29DV5	TRAJ34	TRBV5-4	TRBJ2-3
CAAYQEYGNKLVF	CASATGTGGNEQYF	A*11:01	AVFDRKSDAK	EBNA-3B_EBV	10x_donor	TRAV13-1	TRAJ47	TRBV4-1	TRBJ2-7
CAAYQGRRDSGYALNF	CSVGGYSGGYEQYF	A*03:01	KLGGALQAK	IE-1_CMV	10x_donor	TRAV12-2	TRAJ41	TRBV20-1	TRBJ2-7
CAAYRMGKSTF	CASSTRDRGWTSGYNEQFF	A*03:01	KLGGALQAK	IE-1_CMV	10x_donor	TRAV23DV6	TRAJ27	TRBV14	TRBJ2-1
CAAYSGGGADGLTF	CASSASGVGYEQYF	A*03:01	KLGGALQAK	IE-1_CMV	10x_donor	TRAV12-2	TRAJ45	TRBV9	TRBJ2-7
CAAYSGGGADGLTF	CASSLGLVTEAFF	A*03:01	KLGGALQAK	IE-1_CMV	10x_donor	TRAV25	TRAJ45	TRBV7-9	TRBJ1-1
CAAYSGGGADGLTF	CASSPQTEYGYTF	A*02:01	ELAGIGILTV	MART-1_Cancer	10x_donor	TRAV12-2	TRAJ45	TRBV9	TRBJ1-2
CAAYSGGGADGLTF	CASSPRLAGEYTSSYNEQFF	A*03:01	KLGGALQAK	IE-1_CMV	10x_donor	TRAV22	TRAJ45	TRBV4-3	TRBJ2-1
CAAYSGGYNKLIF	CASSLGSGKDNSPLHF	A*03:01	KLGGALQAK	IE-1_CMV	10x_donor	TRAV12-2	TRAJ4	TRBV5-4	TRBJ1-6
CAAYSMEYGNKLVF	CASSLGTTGNTIYF	A*03:01	KLGGALQAK	IE-1_CMV	10x_donor	TRAV12-2	TRAJ47	TRBV12-4	TRBJ1-3
CAAYSNDYKLSF	CASSLGTGAIYNEQFF	A*03:01	KLGGALQAK	IE-1_CMV	10x_donor	TRAV25	TRAJ20	TRBV5-1	TRBJ2-1
CAAYSSNDYKLSF	CATSRATGGGPQHF	A*03:01	KLGGALQAK	IE-1_CMV	10x_donor	TRAV1-2	TRAJ20	TRBV15	TRBJ1-5
CAAYTGGGADGLTF	CASSGLDKANYGYTF	A*03:01	KLGGALQAK	IE-1_CMV	10x_donor	TRAV20	TRAJ45	TRBV5-4	TRBJ1-2
CAAYTGNQFYF	CASSNSGSSYNSPLHF	A*03:01	KLGGALQAK	IE-1_CMV	10x_donor	TRAV8-1	TRAJ49	TRBV19	TRBJ1-6
CAAYTGNQFYF	CASSPWMGRGNTIYF	A*03:01	KLGGALQAK	IE-1_CMV	10x_donor	TRAV8-1	TRAJ49	TRBV7-2	TRBJ1-3
CAAYTGRRALTF	CSARGRGLDGYTF	A*03:01	KLGGALQAK	IE-1_CMV	10x_donor	TRAV9-2	TRAJ5	TRBV20-1	TRBJ1-2
CAAYTGTASKLTF	CASSGTSGAYNEQFF	A*03:01	KLGGALQAK	IE-1_CMV	10x_donor	TRAV13-1	TRAJ44	TRBV7-8	TRBJ2-1
CAAYTGTASKLTF	CASSGTSGAYNEQFF	A*03:01	RLRAEAQVK	EMNA-3A_EBV	10x_donor	TRAV13-1	TRAJ44	TRBV7-8	TRBJ2-1
CAAYTNTDKLIF	CASSQVGQRGGLLNEQFF	A*11:01	AVFDRKSDAK	EBNA-3B_EBV	10x_donor	TRAV1-2	TRAJ34	TRBV4-2	TRBJ2-1
CAAYYNQGGKLIF	CASFRGFTEAFF	A*03:01	KLGGALQAK	IE-1_CMV	10x_donor	TRAV23DV6	TRAJ23	TRBV27	TRBJ1-1
[truncated: 26,225 more rows]
